# Supplementary material for: A framework for non-preserved consensus gene module detection in Johne's disease
Source: Front Vet Sci. 2022 Jul 27;9:974444. doi: 10.3389/fvets.2022.974444 (PMC9363878; doi:10.3389/fvets.2022.974444)
Supplement: Supplementary file 1 [file Table_1.XLSX]

## Sheet: dataset1
Supplementary Table 1: Descriptive statistics of sequence quality and mapping rate of the RNA-Seq data in dataset1
Samples	Raw data	Clean data	Total mapped reads	%Mapped reads
Sample1_0_N	30942297	28183319	21651879	0.76
SAmple2_0_N	7096290	6649199	5213018	0.78
Sample3_0_N	30848339	30300050	24636942	0.81
Sample4_0_N	9865351	9004428	6142684	0.68
Sample5_0_N	10158918	9810984	7562876	0.77
Sample6_0_N	18230696	18092791	16459064	0.9
Sample7_0_N	19487563	19348486	17824617	0.92
Sample8_2_N	18760353	16715699	12093790	0.72
Sample9_2_N	26246790	21054099	13146059	0.62
Sample10_2_N	20359188	19341407	15606812	0.8
Sample11_2_N	32036288	30809469	27114343	0.88
Sample12_2_N	14533865	14228355	12868139	0.9
Sample13_2_N	39779867	36385953	28087076	0.77
Sample14_2_N	16524155	16197948	14600333	0.9
Sample15_6_N	9018458	8805879	7889370	0.89
Sample16_6_N	29144696	27657588	21028449	0.76
Sample17_6_N	7437092	6604509	4664237	0.7
Sample18_6_N	25634677	21992494	14667757	0.66
Sample19_6_N	7733916	7027361	5084318	0.72
Sample20_6_N	24994068	24357492	20744558	0.85
Sample21_6_N	14490086	9488254	4456180	0.46
Sample22_2_D	5214406	3746239	2033992	0.54
Sample23_2_D	8627121	6193470	3360928	0.54
Sample24_2_D	17147144	11918585	6156160	0.51
Sample25_2_D	20879205	20791286	19432515	0.93
Sample26_2_D	9070466	8693798	7534887	0.86
Sample27_2_D	14694824	12732761	9050085	0.71
Sample28_2_D	45169261	43943034	38808401	0.88
Sample29_6_D	12492116	10724191	8011899	0.71
Sample30_6_D	10802986	10486673	9253213	0.88
Sample31_6_D	63481211	52696282	34890128	0.66
Sample32_6_D	11862003	10942495	8023539	0.73
Sample33_6_D	18637687	18526328	17117135	0.92
Sample34_6_D	25476153	25175305	23131981	0.91
Sample35_6_D	16826073	16332024	13546183	0.82

## Sheet: dataset2
Supplementary Table 1: Descriptive statistics of sequence quality and mapping rate of the RNA-Seq data in dataset2
Samples	Raw data	Clean data	Total mapped reads	%Mapped reads
Sample_1_N_4	71627523	68034860	64074030	0.941782
Sample_2_N_4	63981968	60290727	58000218	0.962009
Sample_3_N_4	60189769	54846103	52576528	0.958619
Sample_4_N_4	54974401	49134081	46396410	0.944282
Sample_5_N_4	73760876	66532388	64001776	0.961964
Sample_6_N_4	56098045	51174255	48772817	0.953073
Sample_7_N_4	70457258	65412081	62589992	0.956857
Sample_8_N_4	64420564	59580884	56929271	0.955496
Sample_9_N_4	75371933	68672248	65738139	0.957274
Sample_10_N_4	67790256	60893318	58217075	0.95605
Sample_11_N_4	69889034	61460214	59242819	0.963921
Sample_12_N_4	58580632	53017507	51383282	0.969176
Sample_13_N_24	59639924	56386125	53625189	0.951035
Sample_14_N_24	69703792	65238656	62718371	0.961368
Sample_15_N_24	74114514	66651793	63477141	0.95237
Sample_16_N_24	65440188	57919101	54270257	0.937001
Sample_17_N_24	66654299	59609801	57214048	0.959809
Sample_18_N_24	68719645	62207091	59740804	0.960354
Sample_19_N_24	69985697	64520223	61405508	0.951725
Sample_20_N_24	81769216	75729138	71883642	0.94922
Sample_21_N_24	64574767	58612958	55953946	0.954634
Sample_22_N_24	75961255	68037330	65071244	0.956405
Sample_23_N_24	63492853	55433980	53420679	0.963681
Sample_24_N_24	58522567	52214459	49836201	0.954452
Sample_25_D_1	62416535	59018602	56379702	0.955287
Sample_26_D_1	66193504	61490978	58971556	0.959028
Sample_27_D_1	63277729	57315682	53921401	0.940779
Sample_28_D_1	57055117	50751058	48291338	0.951534
Sample_29_D_1	61572687	55321379	53418211	0.965598
Sample_30_D_1	72658848	65765623	62847194	0.955624
Sample_31_D_1	73737393	68201510	65063166	0.953984
Sample_32_D_1	73045876	67423560	64209700	0.952333
Sample_33_D_1	77228375	70155576	67351856	0.960036
Sample_34_D_1	60210273	53836153	51479187	0.95622
Sample_35_D_1	54675566	48361132	46575073	0.963068
Sample_36_D_1	82059571	73621273	70571044	0.958569
Sample_37_D_4	68639774	65134427	62134489	0.953942
Sample_38_D_4	76059363	71088425	68087553	0.957787
Sample_39_D_4	92305319	83655993	79765575	0.953495
Sample_40_D_4	66759486	59237487	56060816	0.946374
Sample_41_D_4	69954244	62910552	60678217	0.964516
Sample_42_D_4	71684117	64611176	61671987	0.95451
Sample_43_D_4	75184570	69841085	67048495	0.960015
Sample_44_D_4	73349915	67482918	64501919	0.955826
Sample_45_D_4	58371917	53216377	51087920	0.960004
Sample_46_D_4	77902885	70192385	66897728	0.953062
Sample_47_D_4	76038391	66304515	63829932	0.962679
Sample_48_D_4	62169083	55881300	53808321	0.962904
Sample_49_D_8	72102517	68670508	65110860	0.948163
Sample_50_D_8	71615422	66893728	63989304	0.956582
Sample_51_D_8	53907207	49102721	47038176	0.957955
Sample_52_D_8	65173480	58107439	54681127	0.941035
Sample_53_D_8	71180628	63963703	61507981	0.961608
Sample_54_D_8	67645414	61285861	58594019	0.956077
Sample_55_D_8	67370688	62597078	60293172	0.963195
Sample_56_D_8	65525677	60718283	58084237	0.956619
Sample_57_D_8	69421775	63336896	60771869	0.959502
Sample_58_D_8	74361510	66932369	64512303	0.963843
Sample_59_D_8	69081693	60828031	58776220	0.966269
Sample_60_D_8	64477513	58087190	55745236	0.959682
Sample_61_D_24	66850013	63510546	60684752	0.955507
Sample_62_D_24	68526989	63048756	57191708	0.907103
Sample_63_D_24	65258534	59320576	56692137	0.955691
Sample_64_D_24	78054093	69368067	65326523	0.941738
Sample_65_D_24	59192953	52889360	50776120	0.960044
Sample_66_D_24	65339115	58883499	56256306	0.955383
Sample_67_D_24	65883930	61011283	59011150	0.967217
Sample_68_D_24	70394675	65070075	62508363	0.960631
Sample_69_D_24	52367809	47802298	45989997	0.962088
Sample_70_D_24	58731822	52752175	50845572	0.963857
Sample_71_D_24	66975320	58295268	55994620	0.960535
Sample_72_D_24	73149352	65984786	63673037	0.964965
	4880859643	4440888983		0.956042
