# Supplementary material for: A framework for non-preserved consensus gene module detection in Johne's disease
Source: Front Vet Sci. 2022 Jul 27;9:974444. doi: 10.3389/fvets.2022.974444 (PMC9363878; doi:10.3389/fvets.2022.974444)
Supplement: Supplementary file 2 [file Table_2.XLSX]

## Sheet: Modules
Supplementary Table 2: The list of genes in each consensus module.
Gene ID	Gene name	module color				module_name	module_size
ENSBTAG00000000054	SNAPC4	antiquewhite4				antiquewhite4	170
ENSBTAG00000000279	RAB26	antiquewhite4				bisque4	50
ENSBTAG00000000642	INTS1	antiquewhite4				blue2	98
ENSBTAG00000000647	SELENOO	antiquewhite4				brown2	41
ENSBTAG00000000650	TUBGCP6	antiquewhite4				brown4	131
ENSBTAG00000000683	WDR37	antiquewhite4				coral1	55
ENSBTAG00000000824	TSEN54	antiquewhite4				coral2	67
ENSBTAG00000001023	ZNF598	antiquewhite4				cyan	38
ENSBTAG00000001029	RASGRP2	antiquewhite4				darkgreen	190
ENSBTAG00000001189	AP1B1	antiquewhite4				darkgrey	117
ENSBTAG00000001473	ARVCF	antiquewhite4				darkmagenta	87
ENSBTAG00000001778	NFKBIB	antiquewhite4				darkolivegreen	74
ENSBTAG00000001817	TMEM161A	antiquewhite4				darkolivegreen4	36
ENSBTAG00000001931	TRABD	antiquewhite4				darkorange	39
ENSBTAG00000001996	SNRNP70	antiquewhite4				darkorange2	281
ENSBTAG00000002434	WDR18	antiquewhite4				darkred	85
ENSBTAG00000002473	ANGPTL4	antiquewhite4				darkseagreen4	246
ENSBTAG00000002474	MAD1L1	antiquewhite4				darkslateblue	139
ENSBTAG00000002479	PANK4	antiquewhite4				darkturquoise	79
ENSBTAG00000002524	MRI1	antiquewhite4				darkviolet	165
ENSBTAG00000002941	FES	antiquewhite4				firebrick4	866
ENSBTAG00000003052	PCSK7	antiquewhite4				floralwhite	89
ENSBTAG00000003094	SART1	antiquewhite4				grey60	34
ENSBTAG00000003102	GCC1	antiquewhite4				honeydew1	101
ENSBTAG00000003567	TIMM10B	antiquewhite4				indianred4	37
ENSBTAG00000003587	ELL	antiquewhite4				ivory	51
ENSBTAG00000003759	PCNX3	antiquewhite4				lavenderblush3	62
ENSBTAG00000003820	GRAMD1A	antiquewhite4				lightcoral	565
ENSBTAG00000003947	SSBP4	antiquewhite4				lightcyan	76
ENSBTAG00000003953	ZNF316	antiquewhite4				lightcyan1	45
ENSBTAG00000004248	MLYCD	antiquewhite4				lightgreen	114
ENSBTAG00000004452	IPO9	antiquewhite4				lightpink4	666
ENSBTAG00000004873	CCNL2	antiquewhite4				lightsteelblue	161
ENSBTAG00000005089	RHBDD2	antiquewhite4				lightsteelblue1	180
ENSBTAG00000005458	TBC1D24	antiquewhite4				lightyellow	116
ENSBTAG00000005761	DEDD2	antiquewhite4				maroon	406
ENSBTAG00000005815	RNF31	antiquewhite4				mediumorchid	467
ENSBTAG00000005819	CCDC61	antiquewhite4				mediumpurple2	169
ENSBTAG00000005842	ABCC10	antiquewhite4				mediumpurple3	178
ENSBTAG00000005903	ENSBTAG00000005903	antiquewhite4				midnightblue	68
ENSBTAG00000005912	DMAP1	antiquewhite4				navajowhite2	96
ENSBTAG00000006166	WRNIP1	antiquewhite4				orange	51
ENSBTAG00000006195	C29H11orf68	antiquewhite4				orangered3	50
ENSBTAG00000006411	THAP11	antiquewhite4				orangered4	88
ENSBTAG00000006542	RABEP2	antiquewhite4				paleturquoise	44
ENSBTAG00000006593	ANKS3	antiquewhite4				palevioletred3	39
ENSBTAG00000006638	BCL2L12	antiquewhite4				plum	57
ENSBTAG00000006657	ZDHHC8	antiquewhite4				plum1	50
ENSBTAG00000006754	DBP	antiquewhite4				plum2	91
ENSBTAG00000006776	KIAA0930	antiquewhite4				royalblue	73
ENSBTAG00000007058	ATG2A	antiquewhite4				saddlebrown	86
ENSBTAG00000007215	RNPEPL1	antiquewhite4				salmon	194
ENSBTAG00000007368	MAN2C1	antiquewhite4				salmon4	119
ENSBTAG00000007834	PPP1R16A	antiquewhite4				sienna3	439
ENSBTAG00000008421	SCRIB	antiquewhite4				skyblue	104
ENSBTAG00000008552	PLXNA3	antiquewhite4				skyblue1	330
ENSBTAG00000008633	SLX1A	antiquewhite4				skyblue2	446
ENSBTAG00000008973	ASB6	antiquewhite4				skyblue3	131
ENSBTAG00000009139	LDLRAD4	antiquewhite4				steelblue	277
ENSBTAG00000009288	TBC1D25	antiquewhite4				tan	83
ENSBTAG00000009677	PARP10	antiquewhite4				thistle1	50
ENSBTAG00000009856	ACAP3	antiquewhite4				thistle2	151
ENSBTAG00000009874	ZXDC	antiquewhite4				violet	125
ENSBTAG00000009982	IGSF8	antiquewhite4				white	47
ENSBTAG00000010126	PCIF1	antiquewhite4				yellow4	77
ENSBTAG00000010470	UQCC3	antiquewhite4				yellowgreen	63
ENSBTAG00000010482	PITPNM1	antiquewhite4
ENSBTAG00000010515	FBXW5	antiquewhite4
ENSBTAG00000010662	LIMK2	antiquewhite4
ENSBTAG00000010720	MIB2	antiquewhite4
ENSBTAG00000010835	CRELD1	antiquewhite4
ENSBTAG00000011064	ADCK5	antiquewhite4
ENSBTAG00000011190	FLNA	antiquewhite4
ENSBTAG00000011491	WDR81	antiquewhite4
ENSBTAG00000011588	RNF123	antiquewhite4
ENSBTAG00000011639	STK11	antiquewhite4
ENSBTAG00000012048	CARM1	antiquewhite4
ENSBTAG00000012052	PADI4	antiquewhite4
ENSBTAG00000012148	EHMT1	antiquewhite4
ENSBTAG00000012181	GNA11	antiquewhite4
ENSBTAG00000012355	RNF220	antiquewhite4
ENSBTAG00000012504	GAS2L1	antiquewhite4
ENSBTAG00000012753	BRF1	antiquewhite4
ENSBTAG00000012954	ERAS	antiquewhite4
ENSBTAG00000013191	AGRN	antiquewhite4
ENSBTAG00000013212	COPG1	antiquewhite4
ENSBTAG00000013884	SIPA1	antiquewhite4
ENSBTAG00000014358	EVA1B	antiquewhite4
ENSBTAG00000014607	EXOSC4	antiquewhite4
ENSBTAG00000014742	LRWD1	antiquewhite4
ENSBTAG00000014769	GMEB2	antiquewhite4
ENSBTAG00000014926	SNAPC2	antiquewhite4
ENSBTAG00000015908	MBOAT7	antiquewhite4
ENSBTAG00000015913	MFHAS1	antiquewhite4
ENSBTAG00000016161	FLII	antiquewhite4
ENSBTAG00000016254	HDAC5	antiquewhite4
ENSBTAG00000016354	IER2	antiquewhite4
ENSBTAG00000016378	LRP10	antiquewhite4
ENSBTAG00000016595	CYSTM1	antiquewhite4
ENSBTAG00000016724	NPEPL1	antiquewhite4
ENSBTAG00000017618	MAP3K10	antiquewhite4
ENSBTAG00000017921	NELFA	antiquewhite4
ENSBTAG00000017941	NSUN5	antiquewhite4
ENSBTAG00000018094	ZNF689	antiquewhite4
ENSBTAG00000018271	SLC38A10	antiquewhite4
ENSBTAG00000018379	TMEM175	antiquewhite4
ENSBTAG00000018796	RABGGTA	antiquewhite4
ENSBTAG00000018912	ARHGEF1	antiquewhite4
ENSBTAG00000018920	TRIM47	antiquewhite4
ENSBTAG00000018921	USP19	antiquewhite4
ENSBTAG00000018940	CRACR2A	antiquewhite4
ENSBTAG00000019006	WDR24	antiquewhite4
ENSBTAG00000019180	AP2A1	antiquewhite4
ENSBTAG00000019183	FUZ	antiquewhite4
ENSBTAG00000019700	PC	antiquewhite4
ENSBTAG00000019888	HIRA	antiquewhite4
ENSBTAG00000019927	CYB5R1	antiquewhite4
ENSBTAG00000020311	USP20	antiquewhite4
ENSBTAG00000020454	LZTS3	antiquewhite4
ENSBTAG00000020490	NACC2	antiquewhite4
ENSBTAG00000020605	SMTNL2	antiquewhite4
ENSBTAG00000020772	ARHGAP45	antiquewhite4
ENSBTAG00000020944	PIEZO1	antiquewhite4
ENSBTAG00000021157	PPP6R1	antiquewhite4
ENSBTAG00000021192	NOP53	antiquewhite4
ENSBTAG00000021248	C25H7orf26	antiquewhite4
ENSBTAG00000021373	GTF3C5	antiquewhite4
ENSBTAG00000021512	ZBTB7B	antiquewhite4
ENSBTAG00000021836	TCEA2	antiquewhite4
ENSBTAG00000021850	NCKIPSD	antiquewhite4
ENSBTAG00000021884	CXXC1	antiquewhite4
ENSBTAG00000025211	ING1	antiquewhite4
ENSBTAG00000025329	IRF2BPL	antiquewhite4
ENSBTAG00000025425	RAB24	antiquewhite4
ENSBTAG00000025669	B3GALT4	antiquewhite4
ENSBTAG00000025830	R3HCC1	antiquewhite4
ENSBTAG00000026356	DGAT1	antiquewhite4
ENSBTAG00000027464	FGFRL1	antiquewhite4
ENSBTAG00000031777	GDPD5	antiquewhite4
ENSBTAG00000033669	IL17RC	antiquewhite4
ENSBTAG00000037581	MZF1	antiquewhite4
ENSBTAG00000038034	ZNF628	antiquewhite4
ENSBTAG00000040116	H1FX	antiquewhite4
ENSBTAG00000040356	SPIRE2	antiquewhite4
ENSBTAG00000044198	THAP7	antiquewhite4
ENSBTAG00000045717	ADO	antiquewhite4
ENSBTAG00000046760	BRD1	antiquewhite4
ENSBTAG00000046984	ZNF672	antiquewhite4
ENSBTAG00000047061	NDOR1	antiquewhite4
ENSBTAG00000047217	MED16	antiquewhite4
ENSBTAG00000047254	ABCA2	antiquewhite4
ENSBTAG00000047265	ENSBTAG00000047265	antiquewhite4
ENSBTAG00000047531	ARHGAP4	antiquewhite4
ENSBTAG00000047715	TPRN	antiquewhite4
ENSBTAG00000048160	TIGD5	antiquewhite4
ENSBTAG00000048486	IQANK1	antiquewhite4
ENSBTAG00000048552	ENSBTAG00000048552	antiquewhite4
ENSBTAG00000048571	ENSBTAG00000048571	antiquewhite4
ENSBTAG00000048788	ENSBTAG00000048788	antiquewhite4
ENSBTAG00000049410	C11H9orf116	antiquewhite4
ENSBTAG00000049547	ENSBTAG00000049547	antiquewhite4
ENSBTAG00000049718	ENSBTAG00000049718	antiquewhite4
ENSBTAG00000050453	ENSBTAG00000050453	antiquewhite4
ENSBTAG00000051448	TMEM9	antiquewhite4
ENSBTAG00000051685	C25H7orf50	antiquewhite4
ENSBTAG00000052413	GNAS	antiquewhite4
ENSBTAG00000053372	TOP3B	antiquewhite4
ENSBTAG00000053588	WDTC1	antiquewhite4
ENSBTAG00000054242	AKAP17A	antiquewhite4
ENSBTAG00000054514	ENSBTAG00000054514	antiquewhite4
ENSBTAG00000000362	SPG11	bisque4
ENSBTAG00000001506	HTT	bisque4
ENSBTAG00000001748	TRIM45	bisque4
ENSBTAG00000002148	RAB3D	bisque4
ENSBTAG00000002402	IGF2R	bisque4
ENSBTAG00000003061	LAMA5	bisque4
ENSBTAG00000003372	SLC35B4	bisque4
ENSBTAG00000004767	SYK	bisque4
ENSBTAG00000004870	GALNT2	bisque4
ENSBTAG00000005756	ZDHHC24	bisque4
ENSBTAG00000006531	DIP2C	bisque4
ENSBTAG00000007371	SCAMP1	bisque4
ENSBTAG00000007467	MIB1	bisque4
ENSBTAG00000007909	NOTCH2	bisque4
ENSBTAG00000008025	UBE3C	bisque4
ENSBTAG00000008429	LRP4	bisque4
ENSBTAG00000010464	MN1	bisque4
ENSBTAG00000010659	CUX1	bisque4
ENSBTAG00000010830	LRP1	bisque4
ENSBTAG00000011532	MLLT6	bisque4
ENSBTAG00000011762	ANKRD52	bisque4
ENSBTAG00000014016	IKZF1	bisque4
ENSBTAG00000014603	VAMP1	bisque4
ENSBTAG00000014858	PRPSAP2	bisque4
ENSBTAG00000015711	BTG2	bisque4
ENSBTAG00000016374	OGFRL1	bisque4
ENSBTAG00000016397	CDYL	bisque4
ENSBTAG00000016598	DYNC1H1	bisque4
ENSBTAG00000017019	PRKDC	bisque4
ENSBTAG00000017232	KIF13B	bisque4
ENSBTAG00000018711	DENND4B	bisque4
ENSBTAG00000018804	CELSR2	bisque4
ENSBTAG00000019059	ATG16L2	bisque4
ENSBTAG00000019067	TMC8	bisque4
ENSBTAG00000019334	KLC2	bisque4
ENSBTAG00000019585	MYOM1	bisque4
ENSBTAG00000020485	ARRB1	bisque4
ENSBTAG00000020983	RRAS	bisque4
ENSBTAG00000021107	STXBP5	bisque4
ENSBTAG00000021669	SOGA1	bisque4
ENSBTAG00000022039	CMKLR1	bisque4
ENSBTAG00000024595	HECA	bisque4
ENSBTAG00000031749	SLC35E2	bisque4
ENSBTAG00000037537	ENSBTAG00000037537	bisque4
ENSBTAG00000039594	ZNF862	bisque4
ENSBTAG00000045500	SGSM2	bisque4
ENSBTAG00000050108	ENSBTAG00000050108	bisque4
ENSBTAG00000050110	ENSBTAG00000050110	bisque4
ENSBTAG00000051039	ENSBTAG00000051039	bisque4
ENSBTAG00000054976	MCTP1	bisque4
ENSBTAG00000000009	FOXF1	blue2
ENSBTAG00000001110	SLC16A5	blue2
ENSBTAG00000001140	IAH1	blue2
ENSBTAG00000001408	CNRIP1	blue2
ENSBTAG00000001519	RRNAD1	blue2
ENSBTAG00000001762	RFXANK	blue2
ENSBTAG00000001983	SMAGP	blue2
ENSBTAG00000002128	MPPE1	blue2
ENSBTAG00000002296	TMEM173	blue2
ENSBTAG00000002472	CASP9	blue2
ENSBTAG00000002563	WDR45	blue2
ENSBTAG00000003496	AIG1	blue2
ENSBTAG00000003519	NOL3	blue2
ENSBTAG00000003710	XPO4	blue2
ENSBTAG00000003884	FAM120B	blue2
ENSBTAG00000003961	SNX20	blue2
ENSBTAG00000004017	PLEKHG2	blue2
ENSBTAG00000004120	HEMK1	blue2
ENSBTAG00000004782	PTPRCAP	blue2
ENSBTAG00000004954	TOX	blue2
ENSBTAG00000005589	STK19	blue2
ENSBTAG00000006048	DCAKD	blue2
ENSBTAG00000006135	MAP1LC3A	blue2
ENSBTAG00000006937	ABCA10	blue2
ENSBTAG00000006955	CPNE1	blue2
ENSBTAG00000007184	NUDT7	blue2
ENSBTAG00000007761	ZBTB5	blue2
ENSBTAG00000008713	DCAF4	blue2
ENSBTAG00000009137	NKG7	blue2
ENSBTAG00000009391	ADPRH	blue2
ENSBTAG00000009486	TMEM179B	blue2
ENSBTAG00000009487	TMEM223	blue2
ENSBTAG00000010449	MOCS1	blue2
ENSBTAG00000010735	HIGD2A	blue2
ENSBTAG00000010884	NKAP	blue2
ENSBTAG00000010951	NHLRC3	blue2
ENSBTAG00000011324	EMILIN1	blue2
ENSBTAG00000011413	CCDC107	blue2
ENSBTAG00000011620	PIGU	blue2
ENSBTAG00000011826	PEX26	blue2
ENSBTAG00000012372	TMEM53	blue2
ENSBTAG00000012416	ZNF511	blue2
ENSBTAG00000013523	OSBPL7	blue2
ENSBTAG00000013855	ORMDL3	blue2
ENSBTAG00000013916	HERC2	blue2
ENSBTAG00000014310	HEATR5B	blue2
ENSBTAG00000014354	FXYD6	blue2
ENSBTAG00000014564	XXYLT1	blue2
ENSBTAG00000014687	TP53I13	blue2
ENSBTAG00000014841	GBA	blue2
ENSBTAG00000014953	ENSBTAG00000014953	blue2
ENSBTAG00000015596	SLCO2B1	blue2
ENSBTAG00000016152	DAB2	blue2
ENSBTAG00000016429	TMEM205	blue2
ENSBTAG00000016555	TRPT1	blue2
ENSBTAG00000016878	WDR59	blue2
ENSBTAG00000017242	FADS6	blue2
ENSBTAG00000017393	L3MBTL3	blue2
ENSBTAG00000018188	NDUFC2	blue2
ENSBTAG00000018192	ALG8	blue2
ENSBTAG00000018291	C11H2orf68	blue2
ENSBTAG00000018410	EBPL	blue2
ENSBTAG00000018894	PEX11G	blue2
ENSBTAG00000019474	ENSBTAG00000019474	blue2
ENSBTAG00000019678	ALKBH6	blue2
ENSBTAG00000019711	LRMP	blue2
ENSBTAG00000020090	EPHX3	blue2
ENSBTAG00000020161	KLHL22	blue2
ENSBTAG00000020242	ENSBTAG00000020242	blue2
ENSBTAG00000020304	MTG1	blue2
ENSBTAG00000020331	COQ6	blue2
ENSBTAG00000020350	DUSP2	blue2
ENSBTAG00000020456	AGPAT3	blue2
ENSBTAG00000021068	SUFU	blue2
ENSBTAG00000021573	DCAF12	blue2
ENSBTAG00000021956	ISCA2	blue2
ENSBTAG00000021961	SPR	blue2
ENSBTAG00000022003	NSUN6	blue2
ENSBTAG00000023309	ENSBTAG00000023309	blue2
ENSBTAG00000026070	ENSBTAG00000026070	blue2
ENSBTAG00000026275	CCL24	blue2
ENSBTAG00000030977	ULK2	blue2
ENSBTAG00000032493	RETREG3	blue2
ENSBTAG00000032558	TTC7A	blue2
ENSBTAG00000037972	SLC25A26	blue2
ENSBTAG00000038111	ENSBTAG00000038111	blue2
ENSBTAG00000040128	FZD4	blue2
ENSBTAG00000044048	LMBR1L	blue2
ENSBTAG00000044105	FOXO1	blue2
ENSBTAG00000045703	COX15	blue2
ENSBTAG00000046569	CISD3	blue2
ENSBTAG00000047605	ENSBTAG00000047605	blue2
ENSBTAG00000049286	ENSBTAG00000049286	blue2
ENSBTAG00000049422	TIFA	blue2
ENSBTAG00000051647	ENSBTAG00000051647	blue2
ENSBTAG00000052151	ENSBTAG00000052151	blue2
ENSBTAG00000055158	TP53INP1	blue2
ENSBTAG00000055197	ENSBTAG00000055197	blue2
ENSBTAG00000000092	HIF1AN	brown2
ENSBTAG00000001306	FXN	brown2
ENSBTAG00000001497	MRAS	brown2
ENSBTAG00000002002	ATAD2	brown2
ENSBTAG00000002820	RBBP7	brown2
ENSBTAG00000004438	XPNPEP1	brown2
ENSBTAG00000004735	CCNE1	brown2
ENSBTAG00000006225	RPA2	brown2
ENSBTAG00000006227	IDH3A	brown2
ENSBTAG00000006707	ACSL5	brown2
ENSBTAG00000006945	CCDC50	brown2
ENSBTAG00000006969	TUBB	brown2
ENSBTAG00000007567	TMX3	brown2
ENSBTAG00000008060	SNRNP35	brown2
ENSBTAG00000008292	SNRPD1	brown2
ENSBTAG00000010118	HAT1	brown2
ENSBTAG00000010196	NUP43	brown2
ENSBTAG00000011986	PLSCR4	brown2
ENSBTAG00000012086	CNOT8	brown2
ENSBTAG00000013145	DDHD2	brown2
ENSBTAG00000013168	RPA3	brown2
ENSBTAG00000013371	RUBCNL	brown2
ENSBTAG00000014057	SLC35A1	brown2
ENSBTAG00000014060	LSM6	brown2
ENSBTAG00000014230	VRK1	brown2
ENSBTAG00000016281	PREP	brown2
ENSBTAG00000017140	CIP2A	brown2
ENSBTAG00000017329	GMNN	brown2
ENSBTAG00000017605	AK2	brown2
ENSBTAG00000017733	CA2	brown2
ENSBTAG00000018295	SEC23B	brown2
ENSBTAG00000018801	SNX3	brown2
ENSBTAG00000019441	MED28	brown2
ENSBTAG00000019615	PHTF1	brown2
ENSBTAG00000022114	TMEM65	brown2
ENSBTAG00000024407	ENSBTAG00000024407	brown2
ENSBTAG00000027980	TAF9	brown2
ENSBTAG00000037634	ENSBTAG00000037634	brown2
ENSBTAG00000039709	PARPBP	brown2
ENSBTAG00000051149	ENSBTAG00000051149	brown2
ENSBTAG00000055207	SCD	brown2
ENSBTAG00000000056	STRADA	brown4
ENSBTAG00000000147	RIC8B	brown4
ENSBTAG00000000313	NUDT13	brown4
ENSBTAG00000000355	OXLD1	brown4
ENSBTAG00000000501	KLHL13	brown4
ENSBTAG00000000623	ENSBTAG00000000623	brown4
ENSBTAG00000000856	FBXL6	brown4
ENSBTAG00000000868	ZFP1	brown4
ENSBTAG00000000946	MEAK7	brown4
ENSBTAG00000001093	KLHL23	brown4
ENSBTAG00000001101	IFNLR1	brown4
ENSBTAG00000001231	CDHR1	brown4
ENSBTAG00000001286	ELMO3	brown4
ENSBTAG00000001385	ZSCAN2	brown4
ENSBTAG00000001412	N6AMT1	brown4
ENSBTAG00000001614	ZNF174	brown4
ENSBTAG00000001950	RDH11	brown4
ENSBTAG00000002179	C10H15orf41	brown4
ENSBTAG00000002594	ZNF436	brown4
ENSBTAG00000002938	CPED1	brown4
ENSBTAG00000003092	ANAPC5	brown4
ENSBTAG00000003405	TP53I3	brown4
ENSBTAG00000003580	PSD	brown4
ENSBTAG00000003616	DCLRE1B	brown4
ENSBTAG00000003773	SLC25A13	brown4
ENSBTAG00000003843	SMARCAL1	brown4
ENSBTAG00000003855	FAM120C	brown4
ENSBTAG00000004266	DDX25	brown4
ENSBTAG00000004772	THEM4	brown4
ENSBTAG00000005293	CDC25C	brown4
ENSBTAG00000005754	PPM1K	brown4
ENSBTAG00000006158	DZIP3	brown4
ENSBTAG00000006204	XPNPEP3	brown4
ENSBTAG00000006256	PTPRO	brown4
ENSBTAG00000006260	KIAA1614	brown4
ENSBTAG00000006528	BBS9	brown4
ENSBTAG00000006625	NDC1	brown4
ENSBTAG00000006718	NVL	brown4
ENSBTAG00000007456	TAZ	brown4
ENSBTAG00000007564	BBS12	brown4
ENSBTAG00000007632	FAM151B	brown4
ENSBTAG00000008028	CHN1	brown4
ENSBTAG00000008845	INTS9	brown4
ENSBTAG00000009177	PLEKHA4	brown4
ENSBTAG00000009507	PHETA2	brown4
ENSBTAG00000009694	PUS10	brown4
ENSBTAG00000009796	PIGV	brown4
ENSBTAG00000010091	ARL6	brown4
ENSBTAG00000010131	ENSBTAG00000010131	brown4
ENSBTAG00000010252	ZNF397	brown4
ENSBTAG00000010279	DUSP14	brown4
ENSBTAG00000010351	SNX25	brown4
ENSBTAG00000010403	FAAP24	brown4
ENSBTAG00000010976	KANK1	brown4
ENSBTAG00000011028	ABCB7	brown4
ENSBTAG00000011244	TESK2	brown4
ENSBTAG00000011498	ZNF184	brown4
ENSBTAG00000011553	FAHD2A	brown4
ENSBTAG00000011586	HABP4	brown4
ENSBTAG00000012262	FBXO10	brown4
ENSBTAG00000012499	RPGRIP1L	brown4
ENSBTAG00000012725	C10H14orf93	brown4
ENSBTAG00000012941	IFT46	brown4
ENSBTAG00000012966	SCRN3	brown4
ENSBTAG00000013138	TDP1	brown4
ENSBTAG00000013180	POT1	brown4
ENSBTAG00000013505	IQCA1	brown4
ENSBTAG00000013900	TRIM21	brown4
ENSBTAG00000013927	GSTCD	brown4
ENSBTAG00000013957	GALNT3	brown4
ENSBTAG00000013983	ZC2HC1C	brown4
ENSBTAG00000014007	ELMOD2	brown4
ENSBTAG00000014091	ARHGEF3	brown4
ENSBTAG00000014294	ST7L	brown4
ENSBTAG00000014355	MYCBPAP	brown4
ENSBTAG00000014482	FAF1	brown4
ENSBTAG00000015019	STN1	brown4
ENSBTAG00000015311	PTPRR	brown4
ENSBTAG00000015546	RIOX2	brown4
ENSBTAG00000015848	PHKA1	brown4
ENSBTAG00000015911	RWDD2A	brown4
ENSBTAG00000015968	ACSF3	brown4
ENSBTAG00000016335	NPM3	brown4
ENSBTAG00000016694	KIAA0319L	brown4
ENSBTAG00000016712	CLCA3	brown4
ENSBTAG00000016717	CEP68	brown4
ENSBTAG00000017429	PREPL	brown4
ENSBTAG00000018282	NIF3L1	brown4
ENSBTAG00000018723	SLC25A34	brown4
ENSBTAG00000019075	METAP1D	brown4
ENSBTAG00000019513	C11H9orf50	brown4
ENSBTAG00000019536	CRBN	brown4
ENSBTAG00000019834	ARL15	brown4
ENSBTAG00000020357	GOLPH3L	brown4
ENSBTAG00000020729	DHRS7	brown4
ENSBTAG00000021537	RWDD3	brown4
ENSBTAG00000021663	SMIM8	brown4
ENSBTAG00000021830	ENPP1	brown4
ENSBTAG00000021843	UBQLN2	brown4
ENSBTAG00000021874	KIF14	brown4
ENSBTAG00000021902	ALDH5A1	brown4
ENSBTAG00000022244	ACTN3	brown4
ENSBTAG00000025589	CDKAL1	brown4
ENSBTAG00000031950	RAB3IP	brown4
ENSBTAG00000032068	PLA2G4F	brown4
ENSBTAG00000033446	TATDN1	brown4
ENSBTAG00000033680	CEP112	brown4
ENSBTAG00000036028	BEX2	brown4
ENSBTAG00000038477	GGCX	brown4
ENSBTAG00000039664	ENSBTAG00000039664	brown4
ENSBTAG00000039720	TMEM225B	brown4
ENSBTAG00000040078	FLVCR2	brown4
ENSBTAG00000046362	ENSBTAG00000046362	brown4
ENSBTAG00000046503	NCOA7	brown4
ENSBTAG00000047955	ZNF774	brown4
ENSBTAG00000048682	ZNF548	brown4
ENSBTAG00000048791	ENSBTAG00000048791	brown4
ENSBTAG00000049543	ENSBTAG00000049543	brown4
ENSBTAG00000051239	ENSBTAG00000051239	brown4
ENSBTAG00000051466	ULK4	brown4
ENSBTAG00000051720	ENSBTAG00000051720	brown4
ENSBTAG00000051767	ENSBTAG00000051767	brown4
ENSBTAG00000052040	ENSBTAG00000052040	brown4
ENSBTAG00000052094	ENSBTAG00000052094	brown4
ENSBTAG00000052912	ENSBTAG00000052912	brown4
ENSBTAG00000053488	ENSBTAG00000053488	brown4
ENSBTAG00000054948	ENSBTAG00000054948	brown4
ENSBTAG00000055051	RNF125	brown4
ENSBTAG00000055107	PIGP	brown4
ENSBTAG00000055226	ENSBTAG00000055226	brown4
ENSBTAG00000055296	LGALSL	brown4
ENSBTAG00000000599	CCNI	coral1
ENSBTAG00000000829	SHPK	coral1
ENSBTAG00000000830	GPR137B	coral1
ENSBTAG00000001507	CLCN5	coral1
ENSBTAG00000002191	RRP12	coral1
ENSBTAG00000003256	TOMM34	coral1
ENSBTAG00000003510	MMRN2	coral1
ENSBTAG00000004246	H6PD	coral1
ENSBTAG00000004826	ACP5	coral1
ENSBTAG00000005215	IL10RA	coral1
ENSBTAG00000005490	P4HTM	coral1
ENSBTAG00000006921	ABCA6	coral1
ENSBTAG00000007116	ARRDC3	coral1
ENSBTAG00000007192	SIDT2	coral1
ENSBTAG00000007230	FANCF	coral1
ENSBTAG00000008462	FAM43A	coral1
ENSBTAG00000008734	PM20D1	coral1
ENSBTAG00000009080	ITGB6	coral1
ENSBTAG00000009112	TRAM2	coral1
ENSBTAG00000009513	TGFBI	coral1
ENSBTAG00000010981	CIB2	coral1
ENSBTAG00000011056	IDS	coral1
ENSBTAG00000011325	KHK	coral1
ENSBTAG00000011344	TMEM110	coral1
ENSBTAG00000012039	PHACTR1	coral1
ENSBTAG00000012263	ASAP3	coral1
ENSBTAG00000012352	PARP16	coral1
ENSBTAG00000012555	RBM15	coral1
ENSBTAG00000012664	NDST2	coral1
ENSBTAG00000012694	UHMK1	coral1
ENSBTAG00000013048	NIPAL3	coral1
ENSBTAG00000013813	KLHL17	coral1
ENSBTAG00000014496	CCR6	coral1
ENSBTAG00000015142	MAPKBP1	coral1
ENSBTAG00000015158	INTS14	coral1
ENSBTAG00000016316	ZZEF1	coral1
ENSBTAG00000016591	RAB11FIP3	coral1
ENSBTAG00000016618	DSTYK	coral1
ENSBTAG00000018105	ACVR2B	coral1
ENSBTAG00000018984	PIK3CD	coral1
ENSBTAG00000019305	EXOG	coral1
ENSBTAG00000019964	GAS6	coral1
ENSBTAG00000020147	ENSBTAG00000020147	coral1
ENSBTAG00000020173	INPP5D	coral1
ENSBTAG00000020898	CHST12	coral1
ENSBTAG00000021504	TIRAP	coral1
ENSBTAG00000021977	PRRC1	coral1
ENSBTAG00000025442	HSPA1L	coral1
ENSBTAG00000026097	LIMD1	coral1
ENSBTAG00000027635	PLPP5	coral1
ENSBTAG00000031402	ASXL1	coral1
ENSBTAG00000045593	EARS2	coral1
ENSBTAG00000047088	ENSBTAG00000047088	coral1
ENSBTAG00000047135	GORASP1	coral1
ENSBTAG00000049685	PTDSS2	coral1
ENSBTAG00000000672	OTULINL	coral2
ENSBTAG00000001042	MXD1	coral2
ENSBTAG00000001132	GTDC1	coral2
ENSBTAG00000001514	ASB11	coral2
ENSBTAG00000002101	GDE1	coral2
ENSBTAG00000002190	DOCK8	coral2
ENSBTAG00000002477	MRM2	coral2
ENSBTAG00000002586	TCF12	coral2
ENSBTAG00000002624	PSTPIP2	coral2
ENSBTAG00000002951	CD244	coral2
ENSBTAG00000002964	TXLNB	coral2
ENSBTAG00000003218	RAB28	coral2
ENSBTAG00000003359	ELOVL5	coral2
ENSBTAG00000003499	ENPP4	coral2
ENSBTAG00000003851	CCNL1	coral2
ENSBTAG00000004378	IL23A	coral2
ENSBTAG00000005615	CEACAM1	coral2
ENSBTAG00000005845	MPI	coral2
ENSBTAG00000006155	CCRL2	coral2
ENSBTAG00000006197	ZDHHC21	coral2
ENSBTAG00000006909	PIK3CB	coral2
ENSBTAG00000007935	CALCOCO2	coral2
ENSBTAG00000008223	NLRC4	coral2
ENSBTAG00000008603	CXHXorf21	coral2
ENSBTAG00000008868	CAPN3	coral2
ENSBTAG00000009055	RNF144B	coral2
ENSBTAG00000010273	EREG	coral2
ENSBTAG00000010388	MGAT4A	coral2
ENSBTAG00000010597	GGCT	coral2
ENSBTAG00000011108	USP54	coral2
ENSBTAG00000011140	FAM162A	coral2
ENSBTAG00000011456	NT5C3B	coral2
ENSBTAG00000011614	PDE7A	coral2
ENSBTAG00000012391	MINDY2	coral2
ENSBTAG00000012419	BCL2L15	coral2
ENSBTAG00000014031	TLR6	coral2
ENSBTAG00000014113	CCL8	coral2
ENSBTAG00000014289	ZFYVE9	coral2
ENSBTAG00000014685	HPRT1	coral2
ENSBTAG00000014880	ENSBTAG00000014880	coral2
ENSBTAG00000015354	ZDHHC9	coral2
ENSBTAG00000015580	TLE3	coral2
ENSBTAG00000015734	RMDN1	coral2
ENSBTAG00000015805	SIPA1L1	coral2
ENSBTAG00000016906	CYP27B1	coral2
ENSBTAG00000016939	C11H2orf42	coral2
ENSBTAG00000017543	ATP23	coral2
ENSBTAG00000017626	GFPT1	coral2
ENSBTAG00000018033	PIP4K2A	coral2
ENSBTAG00000018400	BRMS1L	coral2
ENSBTAG00000019592	MBD5	coral2
ENSBTAG00000019630	RGL1	coral2
ENSBTAG00000019953	CYBB	coral2
ENSBTAG00000020283	DUSP5	coral2
ENSBTAG00000021240	DCSTAMP	coral2
ENSBTAG00000021697	PDGFB	coral2
ENSBTAG00000030581	TBC1D5	coral2
ENSBTAG00000031020	TLR8	coral2
ENSBTAG00000034222	CAB39L	coral2
ENSBTAG00000037735	C5AR2	coral2
ENSBTAG00000044106	SPIDR	coral2
ENSBTAG00000048783	ENSBTAG00000048783	coral2
ENSBTAG00000050239	ENSBTAG00000050239	coral2
ENSBTAG00000051076	ENSBTAG00000051076	coral2
ENSBTAG00000051913	UST	coral2
ENSBTAG00000053677	HERC1	coral2
ENSBTAG00000054574	ENSBTAG00000054574	coral2
ENSBTAG00000001708	TTLL12	cyan
ENSBTAG00000001848	KATNB1	cyan
ENSBTAG00000002211	MAPK8IP3	cyan
ENSBTAG00000002350	PIK3R2	cyan
ENSBTAG00000003822	CROCC	cyan
ENSBTAG00000005676	EHMT2	cyan
ENSBTAG00000008997	ENG	cyan
ENSBTAG00000010073	FLOT2	cyan
ENSBTAG00000010626	SH3GLB2	cyan
ENSBTAG00000011184	FTH1	cyan
ENSBTAG00000011677	HIST1H1C	cyan
ENSBTAG00000012019	IRS2	cyan
ENSBTAG00000012704	MMS19	cyan
ENSBTAG00000014390	MTMR9	cyan
ENSBTAG00000016156	MAPK3	cyan
ENSBTAG00000016287	UNK	cyan
ENSBTAG00000016560	DNAJC4	cyan
ENSBTAG00000016664	SLC2A4RG	cyan
ENSBTAG00000016937	C7H19orf67	cyan
ENSBTAG00000018152	MYADM	cyan
ENSBTAG00000018732	HSPA12B	cyan
ENSBTAG00000018901	CTIF	cyan
ENSBTAG00000019167	INPPL1	cyan
ENSBTAG00000019908	CUL9	cyan
ENSBTAG00000019972	TEPSIN	cyan
ENSBTAG00000020551	ABCD1	cyan
ENSBTAG00000020617	TSC2	cyan
ENSBTAG00000021065	MFSD13A	cyan
ENSBTAG00000021165	VPS9D1	cyan
ENSBTAG00000021497	CDH23	cyan
ENSBTAG00000024708	CABIN1	cyan
ENSBTAG00000025526	MDC1	cyan
ENSBTAG00000030584	SLC35A4	cyan
ENSBTAG00000031590	SSH3	cyan
ENSBTAG00000035587	ARRB2	cyan
ENSBTAG00000046346	PACS2	cyan
ENSBTAG00000046724	CBX6	cyan
ENSBTAG00000049156	CBX4	cyan
ENSBTAG00000000088	ALCAM	darkgreen
ENSBTAG00000000115	VPS54	darkgreen
ENSBTAG00000000321	TBL2	darkgreen
ENSBTAG00000000390	TPST1	darkgreen
ENSBTAG00000000455	CREBZF	darkgreen
ENSBTAG00000000545	PPP4R3B	darkgreen
ENSBTAG00000000548	KLHDC10	darkgreen
ENSBTAG00000000630	LSM14A	darkgreen
ENSBTAG00000000737	DMXL2	darkgreen
ENSBTAG00000000781	HIP1	darkgreen
ENSBTAG00000001013	SLC30A5	darkgreen
ENSBTAG00000001057	ARFGAP3	darkgreen
ENSBTAG00000001098	PLEKHA3	darkgreen
ENSBTAG00000001273	NLRP3	darkgreen
ENSBTAG00000001424	MSH6	darkgreen
ENSBTAG00000001657	PICALM	darkgreen
ENSBTAG00000001707	UIMC1	darkgreen
ENSBTAG00000001801	SYT4	darkgreen
ENSBTAG00000001889	C22H3orf14	darkgreen
ENSBTAG00000001977	YIPF6	darkgreen
ENSBTAG00000002272	KCTD18	darkgreen
ENSBTAG00000002341	ETS1	darkgreen
ENSBTAG00000002417	RAB30	darkgreen
ENSBTAG00000002462	MRPL47	darkgreen
ENSBTAG00000002767	GNB4	darkgreen
ENSBTAG00000003084	GPATCH2L	darkgreen
ENSBTAG00000003339	ZBTB10	darkgreen
ENSBTAG00000003371	JKAMP	darkgreen
ENSBTAG00000003555	THADA	darkgreen
ENSBTAG00000003585	CD47	darkgreen
ENSBTAG00000003650	NR4A2	darkgreen
ENSBTAG00000003740	KDM6A	darkgreen
ENSBTAG00000003848	ATRN	darkgreen
ENSBTAG00000003990	ITPRIP	darkgreen
ENSBTAG00000004059	SOAT1	darkgreen
ENSBTAG00000004216	MAP3K2	darkgreen
ENSBTAG00000004492	SWT1	darkgreen
ENSBTAG00000004532	FGFR1OP2	darkgreen
ENSBTAG00000004805	ITFG1	darkgreen
ENSBTAG00000004995	C1GALT1	darkgreen
ENSBTAG00000005025	FAM91A1	darkgreen
ENSBTAG00000005137	LPGAT1	darkgreen
ENSBTAG00000005344	GNPNAT1	darkgreen
ENSBTAG00000005376	FBXO30	darkgreen
ENSBTAG00000005668	SLC39A8	darkgreen
ENSBTAG00000005760	TBC1D4	darkgreen
ENSBTAG00000005769	NPHP3	darkgreen
ENSBTAG00000005976	HSD17B7	darkgreen
ENSBTAG00000006138	SEMA3C	darkgreen
ENSBTAG00000006142	DHX36	darkgreen
ENSBTAG00000006177	ZDHHC20	darkgreen
ENSBTAG00000006640	RB1	darkgreen
ENSBTAG00000006768	ENTPD4	darkgreen
ENSBTAG00000007071	RAI14	darkgreen
ENSBTAG00000007331	PLOD2	darkgreen
ENSBTAG00000007357	CHSY1	darkgreen
ENSBTAG00000007447	NUDT4	darkgreen
ENSBTAG00000007709	SHOC2	darkgreen
ENSBTAG00000007734	MEMO1	darkgreen
ENSBTAG00000007823	TG	darkgreen
ENSBTAG00000007876	MAPK8	darkgreen
ENSBTAG00000008142	IFIH1	darkgreen
ENSBTAG00000008371	FBXL20	darkgreen
ENSBTAG00000008390	DNAJC10	darkgreen
ENSBTAG00000008530	SLC36A4	darkgreen
ENSBTAG00000008703	EIF2AK2	darkgreen
ENSBTAG00000008805	USP3	darkgreen
ENSBTAG00000008939	DNMBP	darkgreen
ENSBTAG00000009061	FAR1	darkgreen
ENSBTAG00000009407	MBTD1	darkgreen
ENSBTAG00000009912	PAN3	darkgreen
ENSBTAG00000009939	CAND1	darkgreen
ENSBTAG00000009941	MBIP	darkgreen
ENSBTAG00000009952	C2H2orf69	darkgreen
ENSBTAG00000009985	SIN3A	darkgreen
ENSBTAG00000010359	THG1L	darkgreen
ENSBTAG00000010533	HMGXB4	darkgreen
ENSBTAG00000010919	USP47	darkgreen
ENSBTAG00000010945	SEC24B	darkgreen
ENSBTAG00000011105	SLC38A2	darkgreen
ENSBTAG00000011146	RAB8B	darkgreen
ENSBTAG00000011147	RNF13	darkgreen
ENSBTAG00000011192	GPR87	darkgreen
ENSBTAG00000011197	IPMK	darkgreen
ENSBTAG00000011524	XRN1	darkgreen
ENSBTAG00000011767	MPP5	darkgreen
ENSBTAG00000011895	PANK3	darkgreen
ENSBTAG00000011953	PRKACB	darkgreen
ENSBTAG00000012047	JAK2	darkgreen
ENSBTAG00000012099	TMEM87B	darkgreen
ENSBTAG00000012103	MAP2K4	darkgreen
ENSBTAG00000012272	TMEM19	darkgreen
ENSBTAG00000012740	PIGB	darkgreen
ENSBTAG00000012904	EDEM1	darkgreen
ENSBTAG00000012908	HSPA13	darkgreen
ENSBTAG00000013204	ATP13A3	darkgreen
ENSBTAG00000013455	SPOPL	darkgreen
ENSBTAG00000013460	ZBTB11	darkgreen
ENSBTAG00000013493	BNIP2	darkgreen
ENSBTAG00000013790	MAP3K1	darkgreen
ENSBTAG00000013793	NEDD4	darkgreen
ENSBTAG00000013981	SPTSSA	darkgreen
ENSBTAG00000013999	FAM20B	darkgreen
ENSBTAG00000014023	SIRT1	darkgreen
ENSBTAG00000014156	AMN1	darkgreen
ENSBTAG00000014158	CCNT2	darkgreen
ENSBTAG00000014318	SLC33A1	darkgreen
ENSBTAG00000014474	API5	darkgreen
ENSBTAG00000014522	SMIM14	darkgreen
ENSBTAG00000014927	OXSR1	darkgreen
ENSBTAG00000015025	YAF2	darkgreen
ENSBTAG00000015083	FBXO9	darkgreen
ENSBTAG00000015607	ERMP1	darkgreen
ENSBTAG00000015716	ERO1A	darkgreen
ENSBTAG00000016104	BTAF1	darkgreen
ENSBTAG00000016164	LMBRD1	darkgreen
ENSBTAG00000016228	NMD3	darkgreen
ENSBTAG00000016298	TM9SF3	darkgreen
ENSBTAG00000016411	RNF122	darkgreen
ENSBTAG00000016572	USP37	darkgreen
ENSBTAG00000016750	PTBP3	darkgreen
ENSBTAG00000017218	ACER3	darkgreen
ENSBTAG00000017863	SRGN	darkgreen
ENSBTAG00000018035	TGFBR1	darkgreen
ENSBTAG00000018227	SLC4A7	darkgreen
ENSBTAG00000018299	PIGH	darkgreen
ENSBTAG00000019428	CCR1	darkgreen
ENSBTAG00000019501	NUDT15	darkgreen
ENSBTAG00000019857	OTUD4	darkgreen
ENSBTAG00000019877	DOCK7	darkgreen
ENSBTAG00000019892	HAS2	darkgreen
ENSBTAG00000019916	CLMN	darkgreen
ENSBTAG00000020042	KLHL28	darkgreen
ENSBTAG00000020180	TMED5	darkgreen
ENSBTAG00000020344	SLC44A3	darkgreen
ENSBTAG00000020567	HNRNPLL	darkgreen
ENSBTAG00000020657	FAT1	darkgreen
ENSBTAG00000020933	HCFC2	darkgreen
ENSBTAG00000021023	ZMYM4	darkgreen
ENSBTAG00000021077	BOLA-DQB	darkgreen
ENSBTAG00000021105	IRAK4	darkgreen
ENSBTAG00000021214	FBXL5	darkgreen
ENSBTAG00000021357	ZNF518A	darkgreen
ENSBTAG00000021445	ST8SIA4	darkgreen
ENSBTAG00000021523	STAT3	darkgreen
ENSBTAG00000021636	GPR155	darkgreen
ENSBTAG00000021675	PJA2	darkgreen
ENSBTAG00000021999	CPT1A	darkgreen
ENSBTAG00000023675	ZNF654	darkgreen
ENSBTAG00000023867	RC3H2	darkgreen
ENSBTAG00000025029	MAN2A1	darkgreen
ENSBTAG00000025182	FBXL21	darkgreen
ENSBTAG00000026286	GTF2IRD2	darkgreen
ENSBTAG00000027916	MALT1	darkgreen
ENSBTAG00000030282	ZBED8	darkgreen
ENSBTAG00000032996	P4HA1	darkgreen
ENSBTAG00000033107	OSMR	darkgreen
ENSBTAG00000033735	WASHC4	darkgreen
ENSBTAG00000034193	BCO2	darkgreen
ENSBTAG00000034522	SLC10A7	darkgreen
ENSBTAG00000034987	MKKS	darkgreen
ENSBTAG00000035226	TOR1AIP1	darkgreen
ENSBTAG00000035907	DDX3X	darkgreen
ENSBTAG00000038635	ENSBTAG00000038635	darkgreen
ENSBTAG00000040603	ZNF175	darkgreen
ENSBTAG00000043958	TMEM33	darkgreen
ENSBTAG00000043962	SLC2A13	darkgreen
ENSBTAG00000043987	KDM4C	darkgreen
ENSBTAG00000044126	SNTB1	darkgreen
ENSBTAG00000045697	MTCP1	darkgreen
ENSBTAG00000045931	MAGT1	darkgreen
ENSBTAG00000045948	CSF2RA	darkgreen
ENSBTAG00000046152	MGAM	darkgreen
ENSBTAG00000046324	ENSBTAG00000046324	darkgreen
ENSBTAG00000046588	DNAJB9	darkgreen
ENSBTAG00000047238	ITGAM	darkgreen
ENSBTAG00000048989	ENSBTAG00000048989	darkgreen
ENSBTAG00000049098	ZNF496	darkgreen
ENSBTAG00000049545	ENSBTAG00000049545	darkgreen
ENSBTAG00000049591	ENSBTAG00000049591	darkgreen
ENSBTAG00000050549	KLHL11	darkgreen
ENSBTAG00000050925	ENSBTAG00000050925	darkgreen
ENSBTAG00000051518	ENSBTAG00000051518	darkgreen
ENSBTAG00000052260	ENSBTAG00000052260	darkgreen
ENSBTAG00000052417	THAP2	darkgreen
ENSBTAG00000053071	ENSBTAG00000053071	darkgreen
ENSBTAG00000053374	NUS1	darkgreen
ENSBTAG00000054533	GNG12	darkgreen
ENSBTAG00000054857	ENSBTAG00000054857	darkgreen
ENSBTAG00000055200	ENSBTAG00000055200	darkgreen
ENSBTAG00000000097	EFCAB14	darkgrey
ENSBTAG00000000175	N4BP2	darkgrey
ENSBTAG00000000308	ITCH	darkgrey
ENSBTAG00000000363	BDP1	darkgrey
ENSBTAG00000000415	ERBIN	darkgrey
ENSBTAG00000000985	RAB10	darkgrey
ENSBTAG00000001510	CDK17	darkgrey
ENSBTAG00000002076	STAU2	darkgrey
ENSBTAG00000002287	CHD9	darkgrey
ENSBTAG00000002295	ATF2	darkgrey
ENSBTAG00000002476	DNAJC16	darkgrey
ENSBTAG00000002902	ANO6	darkgrey
ENSBTAG00000003111	ATM	darkgrey
ENSBTAG00000003114	AVL9	darkgrey
ENSBTAG00000003186	OTULIN	darkgrey
ENSBTAG00000003494	C13H20orf194	darkgrey
ENSBTAG00000003586	MAN1A2	darkgrey
ENSBTAG00000003726	MTMR9	darkgrey
ENSBTAG00000003954	ASH1L	darkgrey
ENSBTAG00000004154	SKIL	darkgrey
ENSBTAG00000004427	OSBPL8	darkgrey
ENSBTAG00000004953	ELK4	darkgrey
ENSBTAG00000005227	ATF6	darkgrey
ENSBTAG00000005444	UGGT1	darkgrey
ENSBTAG00000005773	PGM2	darkgrey
ENSBTAG00000005869	SENP6	darkgrey
ENSBTAG00000006027	USP34	darkgrey
ENSBTAG00000006756	MATR3	darkgrey
ENSBTAG00000007236	PCM1	darkgrey
ENSBTAG00000007414	PAPOLG	darkgrey
ENSBTAG00000007577	UBXN7	darkgrey
ENSBTAG00000007634	HOOK3	darkgrey
ENSBTAG00000007922	RNF24	darkgrey
ENSBTAG00000008048	GCFC2	darkgrey
ENSBTAG00000008082	CEP350	darkgrey
ENSBTAG00000008285	OXR1	darkgrey
ENSBTAG00000008432	NUP98	darkgrey
ENSBTAG00000009121	STAG2	darkgrey
ENSBTAG00000009598	CHM	darkgrey
ENSBTAG00000010514	ASB7	darkgrey
ENSBTAG00000010649	MEF2A	darkgrey
ENSBTAG00000011529	ATR	darkgrey
ENSBTAG00000011798	STK38L	darkgrey
ENSBTAG00000011829	NF1	darkgrey
ENSBTAG00000011957	CREBL2	darkgrey
ENSBTAG00000012067	EPG5	darkgrey
ENSBTAG00000012267	ZFC3H1	darkgrey
ENSBTAG00000012371	CPD	darkgrey
ENSBTAG00000012585	RAB3GAP2	darkgrey
ENSBTAG00000012858	NT5C2	darkgrey
ENSBTAG00000013380	CEP192	darkgrey
ENSBTAG00000013412	NFAT5	darkgrey
ENSBTAG00000013616	AP4E1	darkgrey
ENSBTAG00000013961	MYSM1	darkgrey
ENSBTAG00000014205	PRKAR2A	darkgrey
ENSBTAG00000014399	QSER1	darkgrey
ENSBTAG00000014691	ARFGEF1	darkgrey
ENSBTAG00000014752	AKAP11	darkgrey
ENSBTAG00000014884	HIPK3	darkgrey
ENSBTAG00000015076	LATS1	darkgrey
ENSBTAG00000015413	RASA2	darkgrey
ENSBTAG00000015678	NEMP2	darkgrey
ENSBTAG00000015753	RSBN1L	darkgrey
ENSBTAG00000016584	RPF2	darkgrey
ENSBTAG00000017095	DENND4A	darkgrey
ENSBTAG00000017492	PCMTD1	darkgrey
ENSBTAG00000017745	IL6ST	darkgrey
ENSBTAG00000018322	SEC24A	darkgrey
ENSBTAG00000018436	UBE2J1	darkgrey
ENSBTAG00000019193	SETD5	darkgrey
ENSBTAG00000019197	TASOR2	darkgrey
ENSBTAG00000019264	EDEM3	darkgrey
ENSBTAG00000019338	IL13RA1	darkgrey
ENSBTAG00000019784	PPP2R5E	darkgrey
ENSBTAG00000019853	SMURF2	darkgrey
ENSBTAG00000019900	LNPEP	darkgrey
ENSBTAG00000019938	N4BP1	darkgrey
ENSBTAG00000019989	PXK	darkgrey
ENSBTAG00000020089	USP32	darkgrey
ENSBTAG00000020296	UBR3	darkgrey
ENSBTAG00000020352	PAQR5	darkgrey
ENSBTAG00000020481	GXYLT2	darkgrey
ENSBTAG00000020546	TRDMT1	darkgrey
ENSBTAG00000020681	FNDC3A	darkgrey
ENSBTAG00000020735	SMG1	darkgrey
ENSBTAG00000021020	RIF1	darkgrey
ENSBTAG00000021182	DOCK4	darkgrey
ENSBTAG00000021487	CIART	darkgrey
ENSBTAG00000021962	BCLAF3	darkgrey
ENSBTAG00000022847	HEATR5A	darkgrey
ENSBTAG00000022887	ENSBTAG00000022887	darkgrey
ENSBTAG00000024688	PHIP	darkgrey
ENSBTAG00000025782	TNFSF8	darkgrey
ENSBTAG00000026915	NEK1	darkgrey
ENSBTAG00000026953	TRIP11	darkgrey
ENSBTAG00000027809	RABGAP1L	darkgrey
ENSBTAG00000031165	TRPM7	darkgrey
ENSBTAG00000031696	ANKRD44	darkgrey
ENSBTAG00000032527	ERCC6	darkgrey
ENSBTAG00000033076	TRPM6	darkgrey
ENSBTAG00000035437	STAG1	darkgrey
ENSBTAG00000039172	RABGAP1	darkgrey
ENSBTAG00000039794	CSNK1B	darkgrey
ENSBTAG00000040350	XIAP	darkgrey
ENSBTAG00000040551	ZBTB1	darkgrey
ENSBTAG00000044015	RBM12	darkgrey
ENSBTAG00000044190	TMEM67	darkgrey
ENSBTAG00000047341	ENSBTAG00000047341	darkgrey
ENSBTAG00000047679	DNTTIP2	darkgrey
ENSBTAG00000049490	ENSBTAG00000049490	darkgrey
ENSBTAG00000049945	ENSBTAG00000049945	darkgrey
ENSBTAG00000050035	ZNF226	darkgrey
ENSBTAG00000050562	ENSBTAG00000050562	darkgrey
ENSBTAG00000052391	ENSBTAG00000052391	darkgrey
ENSBTAG00000052945	PURB	darkgrey
ENSBTAG00000053119	ENSBTAG00000053119	darkgrey
ENSBTAG00000055062	SMAD5	darkgrey
ENSBTAG00000000315	ECD	darkmagenta
ENSBTAG00000000526	TOPBP1	darkmagenta
ENSBTAG00000000632	RAD54B	darkmagenta
ENSBTAG00000000748	GAR1	darkmagenta
ENSBTAG00000000803	ZNF667	darkmagenta
ENSBTAG00000001323	CENPC	darkmagenta
ENSBTAG00000001700	CDC42	darkmagenta
ENSBTAG00000002058	ASF1A	darkmagenta
ENSBTAG00000002412	CYB5B	darkmagenta
ENSBTAG00000002707	IPO4	darkmagenta
ENSBTAG00000002971	CUTC	darkmagenta
ENSBTAG00000003288	CCZ1	darkmagenta
ENSBTAG00000003485	MAGOH	darkmagenta
ENSBTAG00000003789	VIRMA	darkmagenta
ENSBTAG00000003904	GPN1	darkmagenta
ENSBTAG00000004028	POLK	darkmagenta
ENSBTAG00000004051	SBDS	darkmagenta
ENSBTAG00000004227	TBCK	darkmagenta
ENSBTAG00000004749	NEK4	darkmagenta
ENSBTAG00000005265	ZCCHC9	darkmagenta
ENSBTAG00000005862	SMC4	darkmagenta
ENSBTAG00000006369	MRPS35	darkmagenta
ENSBTAG00000006765	LARS	darkmagenta
ENSBTAG00000006950	COPS4	darkmagenta
ENSBTAG00000007014	CEP63	darkmagenta
ENSBTAG00000007639	SDAD1	darkmagenta
ENSBTAG00000008136	SNW1	darkmagenta
ENSBTAG00000008213	ATMIN	darkmagenta
ENSBTAG00000008896	DHX15	darkmagenta
ENSBTAG00000009103	UBLCP1	darkmagenta
ENSBTAG00000009416	GPALPP1	darkmagenta
ENSBTAG00000009514	PPWD1	darkmagenta
ENSBTAG00000010114	ARMCX5	darkmagenta
ENSBTAG00000010642	ALKBH8	darkmagenta
ENSBTAG00000011258	ACOT9	darkmagenta
ENSBTAG00000011849	HDAC2	darkmagenta
ENSBTAG00000012095	GEMIN5	darkmagenta
ENSBTAG00000013515	INTS13	darkmagenta
ENSBTAG00000014295	CAPZA1	darkmagenta
ENSBTAG00000014601	SGCB	darkmagenta
ENSBTAG00000014675	PTCD2	darkmagenta
ENSBTAG00000015022	KIF2A	darkmagenta
ENSBTAG00000015036	RAD51C	darkmagenta
ENSBTAG00000015625	DCTN4	darkmagenta
ENSBTAG00000015776	MFSD14A	darkmagenta
ENSBTAG00000015951	NOL11	darkmagenta
ENSBTAG00000016473	NAT1	darkmagenta
ENSBTAG00000016546	PARP12	darkmagenta
ENSBTAG00000016703	CDC73	darkmagenta
ENSBTAG00000016705	BCAS2	darkmagenta
ENSBTAG00000016725	KIAA1143	darkmagenta
ENSBTAG00000016770	GAPT	darkmagenta
ENSBTAG00000016851	RPS6KB1	darkmagenta
ENSBTAG00000017048	CENPJ	darkmagenta
ENSBTAG00000017729	NR2C1	darkmagenta
ENSBTAG00000017907	COG3	darkmagenta
ENSBTAG00000018317	PPP2R2A	darkmagenta
ENSBTAG00000018383	ATAD5	darkmagenta
ENSBTAG00000018812	NOP56	darkmagenta
ENSBTAG00000019085	SRP54	darkmagenta
ENSBTAG00000019091	RNPC3	darkmagenta
ENSBTAG00000019345	RFK	darkmagenta
ENSBTAG00000019511	CDC123	darkmagenta
ENSBTAG00000019568	IFT74	darkmagenta
ENSBTAG00000019843	HAUS6	darkmagenta
ENSBTAG00000019886	BORA	darkmagenta
ENSBTAG00000019956	CMPK1	darkmagenta
ENSBTAG00000020012	CDC5L	darkmagenta
ENSBTAG00000020237	NECAP1	darkmagenta
ENSBTAG00000020301	BLM	darkmagenta
ENSBTAG00000020635	VPS45	darkmagenta
ENSBTAG00000023018	PARG	darkmagenta
ENSBTAG00000023814	ECT2	darkmagenta
ENSBTAG00000025358	SNX2	darkmagenta
ENSBTAG00000026936	ZGRF1	darkmagenta
ENSBTAG00000026962	XPOT	darkmagenta
ENSBTAG00000027795	GFM1	darkmagenta
ENSBTAG00000031435	SELENOT	darkmagenta
ENSBTAG00000031687	ENSBTAG00000031687	darkmagenta
ENSBTAG00000035230	TOR1AIP2	darkmagenta
ENSBTAG00000035735	BIRC2	darkmagenta
ENSBTAG00000039075	ZNF527	darkmagenta
ENSBTAG00000045617	MTERF1	darkmagenta
ENSBTAG00000048071	EXOSC2	darkmagenta
ENSBTAG00000048195	PIGX	darkmagenta
ENSBTAG00000054731	ENSBTAG00000054731	darkmagenta
ENSBTAG00000054797	ENSBTAG00000054797	darkmagenta
ENSBTAG00000000005	GRK3	darkolivegreen
ENSBTAG00000000241	STAU1	darkolivegreen
ENSBTAG00000000536	ZNF395	darkolivegreen
ENSBTAG00000000682	ENSBTAG00000000682	darkolivegreen
ENSBTAG00000000711	NDRG1	darkolivegreen
ENSBTAG00000000842	UBASH3B	darkolivegreen
ENSBTAG00000000936	SLC39A2	darkolivegreen
ENSBTAG00000001823	STC2	darkolivegreen
ENSBTAG00000002006	THBS1	darkolivegreen
ENSBTAG00000003176	JAM3	darkolivegreen
ENSBTAG00000003604	ADAMTSL4	darkolivegreen
ENSBTAG00000003806	ECM1	darkolivegreen
ENSBTAG00000003880	EMILIN2	darkolivegreen
ENSBTAG00000004034	SESN3	darkolivegreen
ENSBTAG00000004556	SLC2A3	darkolivegreen
ENSBTAG00000004608	ENSBTAG00000004608	darkolivegreen
ENSBTAG00000004650	ZNF516	darkolivegreen
ENSBTAG00000004999	RESF1	darkolivegreen
ENSBTAG00000005205	DSE	darkolivegreen
ENSBTAG00000005339	VEGFA	darkolivegreen
ENSBTAG00000005483	ESYT2	darkolivegreen
ENSBTAG00000006156	BST1	darkolivegreen
ENSBTAG00000006240	TLR4	darkolivegreen
ENSBTAG00000006872	ENSBTAG00000006872	darkolivegreen
ENSBTAG00000007569	TNFRSF11A	darkolivegreen
ENSBTAG00000007624	FRMD4B	darkolivegreen
ENSBTAG00000008022	PTGFRN	darkolivegreen
ENSBTAG00000008172	EGLN3	darkolivegreen
ENSBTAG00000008619	SAMD8	darkolivegreen
ENSBTAG00000009210	ZBTB44	darkolivegreen
ENSBTAG00000009873	NRN1	darkolivegreen
ENSBTAG00000010630	ABHD18	darkolivegreen
ENSBTAG00000011424	TPM2	darkolivegreen
ENSBTAG00000011516	LRP12	darkolivegreen
ENSBTAG00000011544	GAPVD1	darkolivegreen
ENSBTAG00000011742	TNIK	darkolivegreen
ENSBTAG00000011892	SRGAP1	darkolivegreen
ENSBTAG00000012180	BMF	darkolivegreen
ENSBTAG00000012697	PGAM1	darkolivegreen
ENSBTAG00000013118	CD86	darkolivegreen
ENSBTAG00000013664	FILIP1L	darkolivegreen
ENSBTAG00000014324	ANTXR2	darkolivegreen
ENSBTAG00000015032	CD14	darkolivegreen
ENSBTAG00000015154	MCL1	darkolivegreen
ENSBTAG00000015541	DLC1	darkolivegreen
ENSBTAG00000015828	FKBP11	darkolivegreen
ENSBTAG00000015888	PDE7B	darkolivegreen
ENSBTAG00000015904	RORA	darkolivegreen
ENSBTAG00000016388	SLCO4A1	darkolivegreen
ENSBTAG00000016836	PDK1	darkolivegreen
ENSBTAG00000016984	PTPN9	darkolivegreen
ENSBTAG00000018453	ANKRD37	darkolivegreen
ENSBTAG00000018600	VGLL4	darkolivegreen
ENSBTAG00000019110	PNRC1	darkolivegreen
ENSBTAG00000019716	CXCL8	darkolivegreen
ENSBTAG00000020060	TXNIP	darkolivegreen
ENSBTAG00000020453	CLEC5A	darkolivegreen
ENSBTAG00000020894	LAPTM4A	darkolivegreen
ENSBTAG00000021647	FCAR	darkolivegreen
ENSBTAG00000021766	HBEGF	darkolivegreen
ENSBTAG00000022004	FLNB	darkolivegreen
ENSBTAG00000023929	FOSL2	darkolivegreen
ENSBTAG00000024496	CELA2A	darkolivegreen
ENSBTAG00000024928	TNFRSF1B	darkolivegreen
ENSBTAG00000030674	AK4	darkolivegreen
ENSBTAG00000031814	SDS	darkolivegreen
ENSBTAG00000037383	AKAP13	darkolivegreen
ENSBTAG00000040190	CCDC88B	darkolivegreen
ENSBTAG00000044010	EMB	darkolivegreen
ENSBTAG00000046612	ZNF292	darkolivegreen
ENSBTAG00000047650	NXPH4	darkolivegreen
ENSBTAG00000050420	ENSBTAG00000050420	darkolivegreen
ENSBTAG00000051832	ENSBTAG00000051832	darkolivegreen
ENSBTAG00000055141	ENSBTAG00000055141	darkolivegreen
ENSBTAG00000000639	APRT	darkolivegreen4
ENSBTAG00000001415	THOC6	darkolivegreen4
ENSBTAG00000001594	ARL6IP4	darkolivegreen4
ENSBTAG00000001711	BORCS6	darkolivegreen4
ENSBTAG00000004524	SPPL2B	darkolivegreen4
ENSBTAG00000004632	ASPSCR1	darkolivegreen4
ENSBTAG00000005009	PRELID1	darkolivegreen4
ENSBTAG00000006525	FDXR	darkolivegreen4
ENSBTAG00000007623	CPTP	darkolivegreen4
ENSBTAG00000007954	CDIPT	darkolivegreen4
ENSBTAG00000010408	IKBKE	darkolivegreen4
ENSBTAG00000011360	XAB2	darkolivegreen4
ENSBTAG00000011625	LYPLA2	darkolivegreen4
ENSBTAG00000012144	ZMYND19	darkolivegreen4
ENSBTAG00000012208	ENSBTAG00000012208	darkolivegreen4
ENSBTAG00000012607	NCAPH2	darkolivegreen4
ENSBTAG00000012755	KLC4	darkolivegreen4
ENSBTAG00000015401	ATG4B	darkolivegreen4
ENSBTAG00000015437	NTMT1	darkolivegreen4
ENSBTAG00000016257	ZNF74	darkolivegreen4
ENSBTAG00000016581	MRPL28	darkolivegreen4
ENSBTAG00000017631	GFER	darkolivegreen4
ENSBTAG00000017890	ZMAT5	darkolivegreen4
ENSBTAG00000018040	PSMB10	darkolivegreen4
ENSBTAG00000018784	CTSZ	darkolivegreen4
ENSBTAG00000018908	GFOD2	darkolivegreen4
ENSBTAG00000019049	AATK	darkolivegreen4
ENSBTAG00000019812	MCRIP1	darkolivegreen4
ENSBTAG00000020047	MON1A	darkolivegreen4
ENSBTAG00000020965	ZMYND10	darkolivegreen4
ENSBTAG00000045834	RASSF7	darkolivegreen4
ENSBTAG00000045862	FERMT3	darkolivegreen4
ENSBTAG00000046644	HRAS	darkolivegreen4
ENSBTAG00000047793	TSSC4	darkolivegreen4
ENSBTAG00000051907	CYBA	darkolivegreen4
ENSBTAG00000055204	JRK	darkolivegreen4
ENSBTAG00000001352	ENTR1	darkorange
ENSBTAG00000001856	POLR2C	darkorange
ENSBTAG00000001945	ARG2	darkorange
ENSBTAG00000002377	PSMB2	darkorange
ENSBTAG00000002688	ATP1B1	darkorange
ENSBTAG00000003067	PSMB7	darkorange
ENSBTAG00000003087	DCUN1D5	darkorange
ENSBTAG00000003830	PSMB3	darkorange
ENSBTAG00000004597	PIM2	darkorange
ENSBTAG00000005660	PSMD2	darkorange
ENSBTAG00000005843	REXO2	darkorange
ENSBTAG00000006101	PSMD4	darkorange
ENSBTAG00000006112	SPRTN	darkorange
ENSBTAG00000007296	ENSBTAG00000007296	darkorange
ENSBTAG00000008990	DRG1	darkorange
ENSBTAG00000010180	URB2	darkorange
ENSBTAG00000010181	GRPEL1	darkorange
ENSBTAG00000010739	BLOC1S2	darkorange
ENSBTAG00000010928	CSRNP2	darkorange
ENSBTAG00000012244	TUBA1B	darkorange
ENSBTAG00000012343	TSPAN5	darkorange
ENSBTAG00000012726	PSMB5	darkorange
ENSBTAG00000014238	ATP6V1E1	darkorange
ENSBTAG00000015891	NSUN4	darkorange
ENSBTAG00000016526	PIH1D1	darkorange
ENSBTAG00000017091	CMTR1	darkorange
ENSBTAG00000018155	MRPS18C	darkorange
ENSBTAG00000018422	RIPK3	darkorange
ENSBTAG00000018847	HARS	darkorange
ENSBTAG00000019105	NPLOC4	darkorange
ENSBTAG00000019803	POLR3K	darkorange
ENSBTAG00000023928	RDH14	darkorange
ENSBTAG00000034182	ENSBTAG00000034182	darkorange
ENSBTAG00000037775	ENSBTAG00000037775	darkorange
ENSBTAG00000040518	ENSBTAG00000040518	darkorange
ENSBTAG00000046110	CLCF1	darkorange
ENSBTAG00000050060	NCR3LG1	darkorange
ENSBTAG00000050621	PCBD2	darkorange
ENSBTAG00000050675	BOLA3	darkorange
ENSBTAG00000000020	TRPV3	darkorange2
ENSBTAG00000000049	CCDC77	darkorange2
ENSBTAG00000000064	FEN1	darkorange2
ENSBTAG00000000146	FARP1	darkorange2
ENSBTAG00000000245	NHSL1	darkorange2
ENSBTAG00000000392	ASCC1	darkorange2
ENSBTAG00000000590	POLE	darkorange2
ENSBTAG00000000660	FAM83D	darkorange2
ENSBTAG00000000752	SGO1	darkorange2
ENSBTAG00000000899	TMEM17	darkorange2
ENSBTAG00000000949	DNAJC9	darkorange2
ENSBTAG00000001097	FKBP7	darkorange2
ENSBTAG00000001207	SERPINB8	darkorange2
ENSBTAG00000001468	SAMD4A	darkorange2
ENSBTAG00000001568	PPIC	darkorange2
ENSBTAG00000001631	KIFC1	darkorange2
ENSBTAG00000001729	DUSP10	darkorange2
ENSBTAG00000001805	TWSG1	darkorange2
ENSBTAG00000001920	POLQ	darkorange2
ENSBTAG00000001938	CKS2	darkorange2
ENSBTAG00000002117	KIF18A	darkorange2
ENSBTAG00000002144	ADRB2	darkorange2
ENSBTAG00000002224	UHRF1	darkorange2
ENSBTAG00000002329	ASAP2	darkorange2
ENSBTAG00000002331	DLGAP5	darkorange2
ENSBTAG00000002418	TICRR	darkorange2
ENSBTAG00000002444	MKI67	darkorange2
ENSBTAG00000002613	MIS18BP1	darkorange2
ENSBTAG00000002719	ORC1	darkorange2
ENSBTAG00000002756	CDCA2	darkorange2
ENSBTAG00000002826	CLSPN	darkorange2
ENSBTAG00000002882	LMNB1	darkorange2
ENSBTAG00000002917	PRKAG2	darkorange2
ENSBTAG00000002918	RAD51	darkorange2
ENSBTAG00000002981	PIMREG	darkorange2
ENSBTAG00000003051	FER	darkorange2
ENSBTAG00000003109	ITM2B	darkorange2
ENSBTAG00000003166	AXL	darkorange2
ENSBTAG00000003185	ASAP1	darkorange2
ENSBTAG00000003222	ASNS	darkorange2
ENSBTAG00000003300	MFGE8	darkorange2
ENSBTAG00000003314	SKA3	darkorange2
ENSBTAG00000003425	MGME1	darkorange2
ENSBTAG00000003457	ATF5	darkorange2
ENSBTAG00000003581	SETD7	darkorange2
ENSBTAG00000003708	SEC23A	darkorange2
ENSBTAG00000003711	EPAS1	darkorange2
ENSBTAG00000003946	NECAB3	darkorange2
ENSBTAG00000003952	FBXL2	darkorange2
ENSBTAG00000004085	ASF1B	darkorange2
ENSBTAG00000004287	EVC	darkorange2
ENSBTAG00000004318	ARL3	darkorange2
ENSBTAG00000004392	C29H11orf24	darkorange2
ENSBTAG00000004876	RABL2B	darkorange2
ENSBTAG00000004906	CCNE2	darkorange2
ENSBTAG00000004943	CCNA2	darkorange2
ENSBTAG00000004976	CDCA7L	darkorange2
ENSBTAG00000005250	BGN	darkorange2
ENSBTAG00000005269	CCNB2	darkorange2
ENSBTAG00000005373	TPM1	darkorange2
ENSBTAG00000005456	TTK	darkorange2
ENSBTAG00000005501	COBLL1	darkorange2
ENSBTAG00000005556	CYGB	darkorange2
ENSBTAG00000005607	ERCC6L	darkorange2
ENSBTAG00000005708	KIF20B	darkorange2
ENSBTAG00000005803	PTPDC1	darkorange2
ENSBTAG00000005868	HEBP1	darkorange2
ENSBTAG00000005979	HELLS	darkorange2
ENSBTAG00000006071	CTTN	darkorange2
ENSBTAG00000006185	SPC24	darkorange2
ENSBTAG00000006222	TFDP2	darkorange2
ENSBTAG00000006367	CCN2	darkorange2
ENSBTAG00000006404	CENPT	darkorange2
ENSBTAG00000006432	KCNE4	darkorange2
ENSBTAG00000006551	ESCO2	darkorange2
ENSBTAG00000006587	ZNF367	darkorange2
ENSBTAG00000006882	IQGAP3	darkorange2
ENSBTAG00000006972	TRIP13	darkorange2
ENSBTAG00000007237	BUB1B	darkorange2
ENSBTAG00000007247	NUF2	darkorange2
ENSBTAG00000007490	SULF2	darkorange2
ENSBTAG00000007596	GEM	darkorange2
ENSBTAG00000007689	LPIN1	darkorange2
ENSBTAG00000007799	MTFR2	darkorange2
ENSBTAG00000007860	ASPM	darkorange2
ENSBTAG00000008180	SPDL1	darkorange2
ENSBTAG00000008181	CHAF1A	darkorange2
ENSBTAG00000008216	RRM2	darkorange2
ENSBTAG00000008300	FN1	darkorange2
ENSBTAG00000008448	MEIS1	darkorange2
ENSBTAG00000008541	MGST1	darkorange2
ENSBTAG00000008709	POGLUT3	darkorange2
ENSBTAG00000008733	MAGED1	darkorange2
ENSBTAG00000008758	KIF20A	darkorange2
ENSBTAG00000008772	SMC2	darkorange2
ENSBTAG00000008787	FAM171A1	darkorange2
ENSBTAG00000008816	TRIM2	darkorange2
ENSBTAG00000008921	NEXN	darkorange2
ENSBTAG00000008934	ESPL1	darkorange2
ENSBTAG00000008963	CIT	darkorange2
ENSBTAG00000009035	CENPE	darkorange2
ENSBTAG00000009037	GALNT12	darkorange2
ENSBTAG00000009097	FANCI	darkorange2
ENSBTAG00000009124	FEZ1	darkorange2
ENSBTAG00000009218	ANLN	darkorange2
ENSBTAG00000009383	KIF11	darkorange2
ENSBTAG00000009618	NEK2	darkorange2
ENSBTAG00000009665	UTRN	darkorange2
ENSBTAG00000009705	SERPINF1	darkorange2
ENSBTAG00000009725	AOX1	darkorange2
ENSBTAG00000009819	CDC20	darkorange2
ENSBTAG00000009983	KIF23	darkorange2
ENSBTAG00000010109	CDK1	darkorange2
ENSBTAG00000010123	APOE	darkorange2
ENSBTAG00000010179	COL5A3	darkorange2
ENSBTAG00000010384	CDC6	darkorange2
ENSBTAG00000010484	LRRN4CL	darkorange2
ENSBTAG00000010581	MAGI1	darkorange2
ENSBTAG00000010721	MCM3	darkorange2
ENSBTAG00000010774	NUSAP1	darkorange2
ENSBTAG00000011059	CDKN2C	darkorange2
ENSBTAG00000011338	NREP	darkorange2
ENSBTAG00000011400	DBN1	darkorange2
ENSBTAG00000011412	LAMB1	darkorange2
ENSBTAG00000011416	ARHGEF39	darkorange2
ENSBTAG00000011455	POLA2	darkorange2
ENSBTAG00000011473	MYL9	darkorange2
ENSBTAG00000011613	PLS3	darkorange2
ENSBTAG00000011647	SLC25A15	darkorange2
ENSBTAG00000012184	PTTG1	darkorange2
ENSBTAG00000012193	TTC28	darkorange2
ENSBTAG00000012247	MXRA8	darkorange2
ENSBTAG00000012342	LIMA1	darkorange2
ENSBTAG00000012344	RPL26	darkorange2
ENSBTAG00000012443	DIAPH3	darkorange2
ENSBTAG00000012464	AFAP1	darkorange2
ENSBTAG00000012784	RACGAP1	darkorange2
ENSBTAG00000012849	COL4A1	darkorange2
ENSBTAG00000012861	KIF4A	darkorange2
ENSBTAG00000012925	NCAPH	darkorange2
ENSBTAG00000013009	AURKA	darkorange2
ENSBTAG00000013071	GPR153	darkorange2
ENSBTAG00000013100	SPAG5	darkorange2
ENSBTAG00000013222	CD109	darkorange2
ENSBTAG00000013341	GYG2	darkorange2
ENSBTAG00000013369	COL14A1	darkorange2
ENSBTAG00000013562	SKP2	darkorange2
ENSBTAG00000013573	BIRC5	darkorange2
ENSBTAG00000013669	KIF22	darkorange2
ENSBTAG00000013761	STMN1	darkorange2
ENSBTAG00000013773	PKP4	darkorange2
ENSBTAG00000013915	DSN1	darkorange2
ENSBTAG00000013953	CALD1	darkorange2
ENSBTAG00000014239	CCNB1	darkorange2
ENSBTAG00000014326	CDCA8	darkorange2
ENSBTAG00000014380	MCM2	darkorange2
ENSBTAG00000014435	TCF19	darkorange2
ENSBTAG00000014773	HMMR	darkorange2
ENSBTAG00000014788	AKAP12	darkorange2
ENSBTAG00000014793	C16H1orf112	darkorange2
ENSBTAG00000014809	ANXA6	darkorange2
ENSBTAG00000014828	CACNA1A	darkorange2
ENSBTAG00000014835	SPARC	darkorange2
ENSBTAG00000014974	GRAMD2B	darkorange2
ENSBTAG00000015053	CFL2	darkorange2
ENSBTAG00000015280	KIF2C	darkorange2
ENSBTAG00000015398	TJP1	darkorange2
ENSBTAG00000015405	DCHS1	darkorange2
ENSBTAG00000015427	CFDP1	darkorange2
ENSBTAG00000015434	DSTN	darkorange2
ENSBTAG00000015839	MAP4	darkorange2
ENSBTAG00000015856	CFAP126	darkorange2
ENSBTAG00000015905	ARHGAP32	darkorange2
ENSBTAG00000015981	ETV1	darkorange2
ENSBTAG00000016013	ASB14	darkorange2
ENSBTAG00000016131	NCAPG2	darkorange2
ENSBTAG00000016185	ENAH	darkorange2
ENSBTAG00000016373	TTC26	darkorange2
ENSBTAG00000016406	MCM10	darkorange2
ENSBTAG00000016679	ETFDH	darkorange2
ENSBTAG00000016707	FKBP9	darkorange2
ENSBTAG00000016726	KIF15	darkorange2
ENSBTAG00000016746	UBE2C	darkorange2
ENSBTAG00000016813	SH3D19	darkorange2
ENSBTAG00000017021	MCM4	darkorange2
ENSBTAG00000017077	CTSV	darkorange2
ENSBTAG00000017103	MAP3K13	darkorange2
ENSBTAG00000017271	MASTL	darkorange2
ENSBTAG00000017446	E2F8	darkorange2
ENSBTAG00000017571	PLEKHA5	darkorange2
ENSBTAG00000017746	SLIT3	darkorange2
ENSBTAG00000017819	PMVK	darkorange2
ENSBTAG00000017832	PDK3	darkorange2
ENSBTAG00000017844	STIL	darkorange2
ENSBTAG00000018130	MAP2	darkorange2
ENSBTAG00000018142	DTL	darkorange2
ENSBTAG00000018216	SKA1	darkorange2
ENSBTAG00000018236	EPB41L5	darkorange2
ENSBTAG00000018255	ACTN1	darkorange2
ENSBTAG00000018281	GPX7	darkorange2
ENSBTAG00000018643	PRC1	darkorange2
ENSBTAG00000018705	ADCY3	darkorange2
ENSBTAG00000018774	NUAK2	darkorange2
ENSBTAG00000018775	TPX2	darkorange2
ENSBTAG00000018806	PSRC1	darkorange2
ENSBTAG00000018810	THBS2	darkorange2
ENSBTAG00000018857	RAB4A	darkorange2
ENSBTAG00000018945	AMOTL1	darkorange2
ENSBTAG00000018972	GARS	darkorange2
ENSBTAG00000019237	TXNDC5	darkorange2
ENSBTAG00000019262	TOP2A	darkorange2
ENSBTAG00000019278	KNTC1	darkorange2
ENSBTAG00000019362	NOA1A	darkorange2
ENSBTAG00000019496	CDKN3	darkorange2
ENSBTAG00000019750	TMEM106B	darkorange2
ENSBTAG00000019754	CAVIN3	darkorange2
ENSBTAG00000019777	CDCA3	darkorange2
ENSBTAG00000019868	RUFY1	darkorange2
ENSBTAG00000019901	RAD54L	darkorange2
ENSBTAG00000019984	GINS1	darkorange2
ENSBTAG00000020100	ARHGAP11A	darkorange2
ENSBTAG00000020378	DLG1	darkorange2
ENSBTAG00000020455	ITPR1	darkorange2
ENSBTAG00000020777	ERCC3	darkorange2
ENSBTAG00000020907	PSMC3IP	darkorange2
ENSBTAG00000020936	NOD2	darkorange2
ENSBTAG00000021162	CKAP2	darkorange2
ENSBTAG00000021181	BUB1	darkorange2
ENSBTAG00000021339	SCN8A	darkorange2
ENSBTAG00000021582	NCAPG	darkorange2
ENSBTAG00000021673	NDC80	darkorange2
ENSBTAG00000021680	SKA2	darkorange2
ENSBTAG00000022155	FSTL1	darkorange2
ENSBTAG00000022461	SEPTIN10	darkorange2
ENSBTAG00000022520	BRCA1	darkorange2
ENSBTAG00000024449	CENPF	darkorange2
ENSBTAG00000024476	CKS1B	darkorange2
ENSBTAG00000024726	HJURP	darkorange2
ENSBTAG00000025450	SYNE2	darkorange2
ENSBTAG00000025822	CALML4	darkorange2
ENSBTAG00000026704	CENPW	darkorange2
ENSBTAG00000027569	APBB2	darkorange2
ENSBTAG00000030965	MCM7	darkorange2
ENSBTAG00000031572	IFT80	darkorange2
ENSBTAG00000032340	KNSTRN	darkorange2
ENSBTAG00000032372	HASPIN	darkorange2
ENSBTAG00000032852	GPRASP2	darkorange2
ENSBTAG00000033389	ENSBTAG00000033389	darkorange2
ENSBTAG00000033441	SHCBP1	darkorange2
ENSBTAG00000034138	ENSBTAG00000034138	darkorange2
ENSBTAG00000034220	ENSBTAG00000034220	darkorange2
ENSBTAG00000034501	CFI	darkorange2
ENSBTAG00000035084	FZD3	darkorange2
ENSBTAG00000037929	ADAM28	darkorange2
ENSBTAG00000038869	ZNF383	darkorange2
ENSBTAG00000039190	SLC9A5	darkorange2
ENSBTAG00000039462	PCLAF	darkorange2
ENSBTAG00000039552	PLK4	darkorange2
ENSBTAG00000039954	COPZ2	darkorange2
ENSBTAG00000040065	RAD51AP1	darkorange2
ENSBTAG00000044006	GINS2	darkorange2
ENSBTAG00000044097	KLF7	darkorange2
ENSBTAG00000044158	LDLRAD3	darkorange2
ENSBTAG00000044173	EHBP1	darkorange2
ENSBTAG00000046286	CCNB3	darkorange2
ENSBTAG00000046552	GGACT	darkorange2
ENSBTAG00000047362	RCN1	darkorange2
ENSBTAG00000047416	HEPH	darkorange2
ENSBTAG00000047621	ENSBTAG00000047621	darkorange2
ENSBTAG00000047998	COL5A1	darkorange2
ENSBTAG00000048271	MICAL3	darkorange2
ENSBTAG00000048296	CLTRN	darkorange2
ENSBTAG00000050594	ENSBTAG00000050594	darkorange2
ENSBTAG00000051164	WDR35	darkorange2
ENSBTAG00000051220	ENSBTAG00000051220	darkorange2
ENSBTAG00000051245	SOX4	darkorange2
ENSBTAG00000051600	ENSBTAG00000051600	darkorange2
ENSBTAG00000052866	ENSBTAG00000052866	darkorange2
ENSBTAG00000052878	ENSBTAG00000052878	darkorange2
ENSBTAG00000053398	KNL1	darkorange2
ENSBTAG00000055208	ENSBTAG00000055208	darkorange2
ENSBTAG00000000137	FRYL	darkred
ENSBTAG00000000231	BMPR1A	darkred
ENSBTAG00000000275	PARP11	darkred
ENSBTAG00000000816	PRDM1	darkred
ENSBTAG00000000998	SLC39A6	darkred
ENSBTAG00000001156	ST3GAL1	darkred
ENSBTAG00000001161	SINHCAF	darkred
ENSBTAG00000001463	TNKS	darkred
ENSBTAG00000001573	JMJD1C	darkred
ENSBTAG00000002313	ITPR2	darkred
ENSBTAG00000003021	SP1	darkred
ENSBTAG00000003960	CCP110	darkred
ENSBTAG00000004249	TANC2	darkred
ENSBTAG00000004361	ZBTB37	darkred
ENSBTAG00000005453	FGD4	darkred
ENSBTAG00000005998	NOCT	darkred
ENSBTAG00000006242	USP9X	darkred
ENSBTAG00000006360	CD180	darkred
ENSBTAG00000006470	TTBK2	darkred
ENSBTAG00000006685	IL10	darkred
ENSBTAG00000006878	ENSBTAG00000006878	darkred
ENSBTAG00000007288	CDK19	darkred
ENSBTAG00000007543	TAF1B	darkred
ENSBTAG00000008016	STX17	darkred
ENSBTAG00000008721	MANSC1	darkred
ENSBTAG00000008732	ZC3H12C	darkred
ENSBTAG00000009381	LCP2	darkred
ENSBTAG00000009475	PLXDC2	darkred
ENSBTAG00000009639	SMPD3	darkred
ENSBTAG00000009732	NCBP1	darkred
ENSBTAG00000010350	USP53	darkred
ENSBTAG00000010987	NFKBIZ	darkred
ENSBTAG00000011172	ALMS1	darkred
ENSBTAG00000011363	EVI5	darkred
ENSBTAG00000011417	CNTRL	darkred
ENSBTAG00000011761	LRP6	darkred
ENSBTAG00000012674	CNKSR3	darkred
ENSBTAG00000013060	IQGAP1	darkred
ENSBTAG00000013143	BAG4	darkred
ENSBTAG00000013544	LGALS8	darkred
ENSBTAG00000013769	NECTIN3	darkred
ENSBTAG00000014021	UBN2	darkred
ENSBTAG00000014096	PCNX4	darkred
ENSBTAG00000014628	OAS2	darkred
ENSBTAG00000014794	SCYL3	darkred
ENSBTAG00000015026	ABL2	darkred
ENSBTAG00000015355	PHKA2	darkred
ENSBTAG00000015386	REL	darkred
ENSBTAG00000016541	CAMK1G	darkred
ENSBTAG00000018059	CD80	darkred
ENSBTAG00000018138	GK5	darkred
ENSBTAG00000018254	CDKN1B	darkred
ENSBTAG00000018986	ACSL4	darkred
ENSBTAG00000019164	RHOBTB1	darkred
ENSBTAG00000019376	FNDC3B	darkred
ENSBTAG00000019427	KIAA0232	darkred
ENSBTAG00000019456	SPRED2	darkred
ENSBTAG00000020125	RBFOX2	darkred
ENSBTAG00000020166	ZNFX1	darkred
ENSBTAG00000020880	ARMH4	darkred
ENSBTAG00000021000	USF3	darkred
ENSBTAG00000021024	MACF1	darkred
ENSBTAG00000021037	ARNT	darkred
ENSBTAG00000021164	SLMAP	darkred
ENSBTAG00000021600	KANSL1L	darkred
ENSBTAG00000021910	TBL1XR1	darkred
ENSBTAG00000022489	ENSBTAG00000022489	darkred
ENSBTAG00000022681	EOGT	darkred
ENSBTAG00000024822	SETX	darkred
ENSBTAG00000025856	JMY	darkred
ENSBTAG00000027932	BIRC6	darkred
ENSBTAG00000027991	ANAPC1	darkred
ENSBTAG00000030913	MX1	darkred
ENSBTAG00000033313	SLC38A9	darkred
ENSBTAG00000037962	MAML2	darkred
ENSBTAG00000039732	BLOC1S5	darkred
ENSBTAG00000044044	CLOCK	darkred
ENSBTAG00000048876	FAM117B	darkred
ENSBTAG00000049731	ZKSCAN5	darkred
ENSBTAG00000050242	ENSBTAG00000050242	darkred
ENSBTAG00000051080	ENSBTAG00000051080	darkred
ENSBTAG00000051958	CYB5D1	darkred
ENSBTAG00000051981	ENSBTAG00000051981	darkred
ENSBTAG00000054158	LCLAT1	darkred
ENSBTAG00000055140	ENSBTAG00000055140	darkred
ENSBTAG00000000042	PYCR1	darkseagreen4
ENSBTAG00000000251	ALAD	darkseagreen4
ENSBTAG00000000286	PFKM	darkseagreen4
ENSBTAG00000000387	NICN1	darkseagreen4
ENSBTAG00000000578	ABHD16A	darkseagreen4
ENSBTAG00000000621	CATSPERG	darkseagreen4
ENSBTAG00000000713	AGFG2	darkseagreen4
ENSBTAG00000000811	DDX49	darkseagreen4
ENSBTAG00000000918	ERMARD	darkseagreen4
ENSBTAG00000000920	DNAH17	darkseagreen4
ENSBTAG00000000943	ZNF286A	darkseagreen4
ENSBTAG00000001092	PHOSPHO2	darkseagreen4
ENSBTAG00000001274	PPM1L	darkseagreen4
ENSBTAG00000001471	POC1A	darkseagreen4
ENSBTAG00000001647	PLEKHJ1	darkseagreen4
ENSBTAG00000001712	CMTM7	darkseagreen4
ENSBTAG00000001780	SARS2	darkseagreen4
ENSBTAG00000001843	WBP1	darkseagreen4
ENSBTAG00000001874	DOCK3	darkseagreen4
ENSBTAG00000001956	HINT3	darkseagreen4
ENSBTAG00000002126	PFKFB2	darkseagreen4
ENSBTAG00000002203	NDUFS2	darkseagreen4
ENSBTAG00000002327	TMEM208	darkseagreen4
ENSBTAG00000002643	VPS52	darkseagreen4
ENSBTAG00000002648	RPS18	darkseagreen4
ENSBTAG00000002651	PKP2	darkseagreen4
ENSBTAG00000002743	OSGEP	darkseagreen4
ENSBTAG00000002764	IGFLR1	darkseagreen4
ENSBTAG00000002796	KLHL3	darkseagreen4
ENSBTAG00000002881	AP4M1	darkseagreen4
ENSBTAG00000003017	TTC38	darkseagreen4
ENSBTAG00000003035	IMPACT	darkseagreen4
ENSBTAG00000003083	SLC50A1	darkseagreen4
ENSBTAG00000003261	AURKC	darkseagreen4
ENSBTAG00000003484	CZIB	darkseagreen4
ENSBTAG00000003514	HSF4	darkseagreen4
ENSBTAG00000003560	ENSBTAG00000003560	darkseagreen4
ENSBTAG00000003644	HSPBP1	darkseagreen4
ENSBTAG00000003914	MVB12A	darkseagreen4
ENSBTAG00000004011	GALK2	darkseagreen4
ENSBTAG00000004018	DGKA	darkseagreen4
ENSBTAG00000004038	ABAT	darkseagreen4
ENSBTAG00000004364	THNSL2	darkseagreen4
ENSBTAG00000004476	ADHFE1	darkseagreen4
ENSBTAG00000004490	TRIM31	darkseagreen4
ENSBTAG00000004662	SLC16A12	darkseagreen4
ENSBTAG00000004956	CHEK2	darkseagreen4
ENSBTAG00000005010	MXD3	darkseagreen4
ENSBTAG00000005304	SRM	darkseagreen4
ENSBTAG00000005583	HYI	darkseagreen4
ENSBTAG00000005587	SKIV2L	darkseagreen4
ENSBTAG00000005652	ALG3	darkseagreen4
ENSBTAG00000005744	COQ2	darkseagreen4
ENSBTAG00000005788	VANGL1	darkseagreen4
ENSBTAG00000006022	ATP6V0E2	darkseagreen4
ENSBTAG00000006117	FLYWCH1	darkseagreen4
ENSBTAG00000006160	SUOX	darkseagreen4
ENSBTAG00000006613	METTL17	darkseagreen4
ENSBTAG00000006962	NFS1	darkseagreen4
ENSBTAG00000007000	ENOSF1	darkseagreen4
ENSBTAG00000007016	CNPY4	darkseagreen4
ENSBTAG00000007107	TMEM143	darkseagreen4
ENSBTAG00000007228	CBX7	darkseagreen4
ENSBTAG00000007245	IFT140	darkseagreen4
ENSBTAG00000007271	TCTN2	darkseagreen4
ENSBTAG00000007620	INTS11	darkseagreen4
ENSBTAG00000008091	SELENBP1	darkseagreen4
ENSBTAG00000008186	UBXN6	darkseagreen4
ENSBTAG00000008397	ZNF555	darkseagreen4
ENSBTAG00000008433	PGAP2	darkseagreen4
ENSBTAG00000008434	GCAT	darkseagreen4
ENSBTAG00000008654	HOOK2	darkseagreen4
ENSBTAG00000008826	RBBP9	darkseagreen4
ENSBTAG00000008994	FPGS	darkseagreen4
ENSBTAG00000009024	KCND1	darkseagreen4
ENSBTAG00000009163	TMEM234	darkseagreen4
ENSBTAG00000009213	TOMM40L	darkseagreen4
ENSBTAG00000009362	SYNE1	darkseagreen4
ENSBTAG00000009372	TTC5	darkseagreen4
ENSBTAG00000009477	PIR	darkseagreen4
ENSBTAG00000009534	NDUFB10	darkseagreen4
ENSBTAG00000009575	TBC1D32	darkseagreen4
ENSBTAG00000009641	MTHFD1	darkseagreen4
ENSBTAG00000009676	STK25	darkseagreen4
ENSBTAG00000009899	CHID1	darkseagreen4
ENSBTAG00000010052	EXD2	darkseagreen4
ENSBTAG00000010365	SQOR	darkseagreen4
ENSBTAG00000010524	BCKDK	darkseagreen4
ENSBTAG00000010541	ZNF346	darkseagreen4
ENSBTAG00000010564	ELOVL6	darkseagreen4
ENSBTAG00000010617	KRTCAP2	darkseagreen4
ENSBTAG00000010717	SSBP3	darkseagreen4
ENSBTAG00000010805	POMT1	darkseagreen4
ENSBTAG00000010880	TNNI2	darkseagreen4
ENSBTAG00000010963	IL16	darkseagreen4
ENSBTAG00000011017	ABI2	darkseagreen4
ENSBTAG00000011156	ATP8A1	darkseagreen4
ENSBTAG00000011228	FASTK	darkseagreen4
ENSBTAG00000011247	ZC3HC1	darkseagreen4
ENSBTAG00000011434	NPR2	darkseagreen4
ENSBTAG00000011444	HINT2	darkseagreen4
ENSBTAG00000011479	INPP5K	darkseagreen4
ENSBTAG00000011562	STK32C	darkseagreen4
ENSBTAG00000011583	APEH	darkseagreen4
ENSBTAG00000011787	ISCU	darkseagreen4
ENSBTAG00000011795	TXNRD3	darkseagreen4
ENSBTAG00000011866	PCBD1	darkseagreen4
ENSBTAG00000011960	GOT1	darkseagreen4
ENSBTAG00000012058	GMDS	darkseagreen4
ENSBTAG00000012176	QPCTL	darkseagreen4
ENSBTAG00000012299	REPS1	darkseagreen4
ENSBTAG00000012446	MTHFSD	darkseagreen4
ENSBTAG00000012581	TIMMDC1	darkseagreen4
ENSBTAG00000012644	UROD	darkseagreen4
ENSBTAG00000012700	CD247	darkseagreen4
ENSBTAG00000012723	HAUS4	darkseagreen4
ENSBTAG00000012760	NDUFB3	darkseagreen4
ENSBTAG00000012796	ZNF428	darkseagreen4
ENSBTAG00000012844	LRSAM1	darkseagreen4
ENSBTAG00000012857	CNNM2	darkseagreen4
ENSBTAG00000012900	TMEM229B	darkseagreen4
ENSBTAG00000012977	COMTD1	darkseagreen4
ENSBTAG00000012988	COG4	darkseagreen4
ENSBTAG00000013169	LCMT1	darkseagreen4
ENSBTAG00000013277	CCDC22	darkseagreen4
ENSBTAG00000013291	ARMC6	darkseagreen4
ENSBTAG00000013303	ACSS2	darkseagreen4
ENSBTAG00000013340	BAX	darkseagreen4
ENSBTAG00000013486	C5H12orf66	darkseagreen4
ENSBTAG00000014112	EXOC4	darkseagreen4
ENSBTAG00000014122	FOXRED1	darkseagreen4
ENSBTAG00000014161	ARMC10	darkseagreen4
ENSBTAG00000014458	MROH1	darkseagreen4
ENSBTAG00000014459	MAP6D1	darkseagreen4
ENSBTAG00000014669	NDUFA12	darkseagreen4
ENSBTAG00000014695	NAA38	darkseagreen4
ENSBTAG00000014727	RFC4	darkseagreen4
ENSBTAG00000014923	BBS2	darkseagreen4
ENSBTAG00000015094	VNN1	darkseagreen4
ENSBTAG00000015103	IQCC	darkseagreen4
ENSBTAG00000015178	ECI2	darkseagreen4
ENSBTAG00000015590	ICK	darkseagreen4
ENSBTAG00000015602	MRNIP	darkseagreen4
ENSBTAG00000015807	GALT	darkseagreen4
ENSBTAG00000015984	CADM4	darkseagreen4
ENSBTAG00000016253	G6PC3	darkseagreen4
ENSBTAG00000016352	STX10	darkseagreen4
ENSBTAG00000016470	NADSYN1	darkseagreen4
ENSBTAG00000016471	PDPR	darkseagreen4
ENSBTAG00000016558	SPSB3	darkseagreen4
ENSBTAG00000016600	CCDC142	darkseagreen4
ENSBTAG00000017120	PHB	darkseagreen4
ENSBTAG00000017245	COPG2	darkseagreen4
ENSBTAG00000017360	HDAC3	darkseagreen4
ENSBTAG00000017369	MAMDC2	darkseagreen4
ENSBTAG00000017450	KLHL24	darkseagreen4
ENSBTAG00000017493	JADE1	darkseagreen4
ENSBTAG00000017554	RTN4IP1	darkseagreen4
ENSBTAG00000017616	ADSSL1	darkseagreen4
ENSBTAG00000017665	DHRS4	darkseagreen4
ENSBTAG00000017779	HSD17B10	darkseagreen4
ENSBTAG00000017812	ALS2CL	darkseagreen4
ENSBTAG00000018175	HEXD	darkseagreen4
ENSBTAG00000018289	TMEM150A	darkseagreen4
ENSBTAG00000018329	EXOSC7	darkseagreen4
ENSBTAG00000018397	HHLA2	darkseagreen4
ENSBTAG00000018405	MARS	darkseagreen4
ENSBTAG00000018502	ARMC9	darkseagreen4
ENSBTAG00000018637	HDDC3	darkseagreen4
ENSBTAG00000018805	ASB13	darkseagreen4
ENSBTAG00000019045	COMMD9	darkseagreen4
ENSBTAG00000019121	IFT122	darkseagreen4
ENSBTAG00000019231	MAIP1	darkseagreen4
ENSBTAG00000019242	CHRNB1	darkseagreen4
ENSBTAG00000019509	NUDT5	darkseagreen4
ENSBTAG00000019589	CFAP410	darkseagreen4
ENSBTAG00000019819	FUT8	darkseagreen4
ENSBTAG00000019911	COA3	darkseagreen4
ENSBTAG00000020418	CA5B	darkseagreen4
ENSBTAG00000020498	ACP1	darkseagreen4
ENSBTAG00000020517	MED9	darkseagreen4
ENSBTAG00000020607	ABCB6	darkseagreen4
ENSBTAG00000020781	SETD6	darkseagreen4
ENSBTAG00000020900	RPUSD4	darkseagreen4
ENSBTAG00000020927	HSD17B8	darkseagreen4
ENSBTAG00000020943	CTU2	darkseagreen4
ENSBTAG00000020964	STRIP1	darkseagreen4
ENSBTAG00000021259	C2CD2	darkseagreen4
ENSBTAG00000021286	SLC37A1	darkseagreen4
ENSBTAG00000021421	SSR4	darkseagreen4
ENSBTAG00000021664	TACR2	darkseagreen4
ENSBTAG00000021743	ZNF704	darkseagreen4
ENSBTAG00000021777	DOC2G	darkseagreen4
ENSBTAG00000021875	SLC41A2	darkseagreen4
ENSBTAG00000021968	MID2	darkseagreen4
ENSBTAG00000022000	CACNB2	darkseagreen4
ENSBTAG00000022293	CSKMT	darkseagreen4
ENSBTAG00000022564	AKR1C4	darkseagreen4
ENSBTAG00000024042	MORN2	darkseagreen4
ENSBTAG00000025005	METTL7A	darkseagreen4
ENSBTAG00000025149	RPAIN	darkseagreen4
ENSBTAG00000026248	POP7	darkseagreen4
ENSBTAG00000026758	ENSBTAG00000026758	darkseagreen4
ENSBTAG00000026882	ENSBTAG00000026882	darkseagreen4
ENSBTAG00000027059	ARPIN	darkseagreen4
ENSBTAG00000027694	TTC30A	darkseagreen4
ENSBTAG00000030563	PRRG2	darkseagreen4
ENSBTAG00000031595	ENSBTAG00000031595	darkseagreen4
ENSBTAG00000033180	SMYD3	darkseagreen4
ENSBTAG00000033429	FAM229B	darkseagreen4
ENSBTAG00000033679	HLCS	darkseagreen4
ENSBTAG00000034992	MCTS1	darkseagreen4
ENSBTAG00000036087	ARMC2	darkseagreen4
ENSBTAG00000036101	KYAT1	darkseagreen4
ENSBTAG00000037757	EBF4	darkseagreen4
ENSBTAG00000037804	IKZF2	darkseagreen4
ENSBTAG00000038124	FCGR2A	darkseagreen4
ENSBTAG00000038929	BCAS4	darkseagreen4
ENSBTAG00000038931	TSTD3	darkseagreen4
ENSBTAG00000039555	ENSBTAG00000039555	darkseagreen4
ENSBTAG00000039719	PHGDH	darkseagreen4
ENSBTAG00000040333	QDPR	darkseagreen4
ENSBTAG00000040338	OBSL1	darkseagreen4
ENSBTAG00000043581	TXNRD2	darkseagreen4
ENSBTAG00000044160	MCCC2	darkseagreen4
ENSBTAG00000046708	PDP2	darkseagreen4
ENSBTAG00000046757	GTF2H4	darkseagreen4
ENSBTAG00000048908	ENSBTAG00000048908	darkseagreen4
ENSBTAG00000050172	ENSBTAG00000050172	darkseagreen4
ENSBTAG00000050386	MGMT	darkseagreen4
ENSBTAG00000050696	KLHDC3	darkseagreen4
ENSBTAG00000051150	TOMM7	darkseagreen4
ENSBTAG00000051249	SMIM26	darkseagreen4
ENSBTAG00000051377	ENSBTAG00000051377	darkseagreen4
ENSBTAG00000051631	PNKD	darkseagreen4
ENSBTAG00000052059	ENSBTAG00000052059	darkseagreen4
ENSBTAG00000052111	ENSBTAG00000052111	darkseagreen4
ENSBTAG00000052310	EIF4EBP3	darkseagreen4
ENSBTAG00000052317	MTURN	darkseagreen4
ENSBTAG00000052525	CHCHD5	darkseagreen4
ENSBTAG00000053406	FMC1	darkseagreen4
ENSBTAG00000053886	NDUFAF8	darkseagreen4
ENSBTAG00000054697	ENSBTAG00000054697	darkseagreen4
ENSBTAG00000054774	ENSBTAG00000054774	darkseagreen4
ENSBTAG00000054988	ENSBTAG00000054988	darkseagreen4
ENSBTAG00000055247	ENSBTAG00000055247	darkseagreen4
ENSBTAG00000000113	ARHGEF2	darkslateblue
ENSBTAG00000000446	ATP11A	darkslateblue
ENSBTAG00000000483	HYAL1	darkslateblue
ENSBTAG00000000786	NQO2	darkslateblue
ENSBTAG00000001141	ADAM17	darkslateblue
ENSBTAG00000001173	PLXNA2	darkslateblue
ENSBTAG00000001185	KMT5B	darkslateblue
ENSBTAG00000001579	AGO2	darkslateblue
ENSBTAG00000001788	PDPN	darkslateblue
ENSBTAG00000001824	SLC2A6	darkslateblue
ENSBTAG00000001826	SASH1	darkslateblue
ENSBTAG00000001867	SACS	darkslateblue
ENSBTAG00000001879	PER2	darkslateblue
ENSBTAG00000002048	PTPN11	darkslateblue
ENSBTAG00000002520	CELF1	darkslateblue
ENSBTAG00000002527	ZSWIM4	darkslateblue
ENSBTAG00000002792	FUT11	darkslateblue
ENSBTAG00000002959	LRCH1	darkslateblue
ENSBTAG00000003536	MARCHF6	darkslateblue
ENSBTAG00000003709	ITGB8	darkslateblue
ENSBTAG00000004135	LMTK2	darkslateblue
ENSBTAG00000004394	PKIB	darkslateblue
ENSBTAG00000004603	PHC2	darkslateblue
ENSBTAG00000005793	PEA15	darkslateblue
ENSBTAG00000006017	NFKB2	darkslateblue
ENSBTAG00000006078	ENSBTAG00000006078	darkslateblue
ENSBTAG00000006175	KDM5B	darkslateblue
ENSBTAG00000006193	IRAK2	darkslateblue
ENSBTAG00000006194	FOSL1	darkslateblue
ENSBTAG00000006322	DENND5A	darkslateblue
ENSBTAG00000006378	RIPK1	darkslateblue
ENSBTAG00000006489	MYO5A	darkslateblue
ENSBTAG00000006616	PTPN1	darkslateblue
ENSBTAG00000006792	EHD4	darkslateblue
ENSBTAG00000006894	NOS2	darkslateblue
ENSBTAG00000007100	TRAPPC10	darkslateblue
ENSBTAG00000007101	F3	darkslateblue
ENSBTAG00000007111	STEAP3	darkslateblue
ENSBTAG00000007246	TMEM204	darkslateblue
ENSBTAG00000007788	GRIPAP1	darkslateblue
ENSBTAG00000008153	CAMSAP2	darkslateblue
ENSBTAG00000008401	PFKFB3	darkslateblue
ENSBTAG00000008535	SOCS7	darkslateblue
ENSBTAG00000008649	ETV3	darkslateblue
ENSBTAG00000008719	PRKCD	darkslateblue
ENSBTAG00000008735	VASH1	darkslateblue
ENSBTAG00000008908	GZF1	darkslateblue
ENSBTAG00000008938	SRC	darkslateblue
ENSBTAG00000009019	SH3PXD2B	darkslateblue
ENSBTAG00000009159	PLXNA1	darkslateblue
ENSBTAG00000009470	CLIC4	darkslateblue
ENSBTAG00000009617	SLC2A1	darkslateblue
ENSBTAG00000009924	MR1	darkslateblue
ENSBTAG00000010644	CHST11	darkslateblue
ENSBTAG00000010763	DUSP16	darkslateblue
ENSBTAG00000011067	IL17RA	darkslateblue
ENSBTAG00000011373	MAML3	darkslateblue
ENSBTAG00000011593	QKI	darkslateblue
ENSBTAG00000011770	TJP2	darkslateblue
ENSBTAG00000011909	ACVR1	darkslateblue
ENSBTAG00000011937	RITA1	darkslateblue
ENSBTAG00000011975	SERPINB1	darkslateblue
ENSBTAG00000012022	TBC1D2B	darkslateblue
ENSBTAG00000012441	SMAD7	darkslateblue
ENSBTAG00000012817	JAG1	darkslateblue
ENSBTAG00000013108	HK2	darkslateblue
ENSBTAG00000013475	TRAF3	darkslateblue
ENSBTAG00000013745	ITGA5	darkslateblue
ENSBTAG00000014267	ZCCHC14	darkslateblue
ENSBTAG00000014541	PDGFA	darkslateblue
ENSBTAG00000014548	NIBAN1	darkslateblue
ENSBTAG00000014881	PHF23	darkslateblue
ENSBTAG00000014886	MEX3C	darkslateblue
ENSBTAG00000015249	B4GALT1	darkslateblue
ENSBTAG00000015326	GSDME	darkslateblue
ENSBTAG00000015511	FADS3	darkslateblue
ENSBTAG00000016168	APLP2	darkslateblue
ENSBTAG00000016197	PHLDB1	darkslateblue
ENSBTAG00000016593	FMNL3	darkslateblue
ENSBTAG00000016944	ADORA2A	darkslateblue
ENSBTAG00000017346	RASSF2	darkslateblue
ENSBTAG00000017610	NFRKB	darkslateblue
ENSBTAG00000017691	KIAA0040	darkslateblue
ENSBTAG00000017771	EPN2	darkslateblue
ENSBTAG00000018069	TNFSF15	darkslateblue
ENSBTAG00000018112	TBL1X	darkslateblue
ENSBTAG00000018186	PDXK	darkslateblue
ENSBTAG00000018334	PLAGL2	darkslateblue
ENSBTAG00000018577	SLC7A1	darkslateblue
ENSBTAG00000018951	TBC1D9	darkslateblue
ENSBTAG00000019290	PACSIN2	darkslateblue
ENSBTAG00000019479	ENSBTAG00000019479	darkslateblue
ENSBTAG00000019488	USP6NL	darkslateblue
ENSBTAG00000019545	ENSBTAG00000019545	darkslateblue
ENSBTAG00000019872	PIK3AP1	darkslateblue
ENSBTAG00000020000	RAP1GAP2	darkslateblue
ENSBTAG00000020315	DENND5B	darkslateblue
ENSBTAG00000020458	STX6	darkslateblue
ENSBTAG00000020661	ABCA1	darkslateblue
ENSBTAG00000020963	RASSF1	darkslateblue
ENSBTAG00000021029	PRR5L	darkslateblue
ENSBTAG00000021090	ABCC1	darkslateblue
ENSBTAG00000021091	ANKFY1	darkslateblue
ENSBTAG00000021177	ADAMTS14	darkslateblue
ENSBTAG00000021224	ZSWIM6	darkslateblue
ENSBTAG00000021558	LSM14B	darkslateblue
ENSBTAG00000021856	R3HCC1L	darkslateblue
ENSBTAG00000021899	PDE9A	darkslateblue
ENSBTAG00000022188	PPFIA1	darkslateblue
ENSBTAG00000022288	AMMECR1	darkslateblue
ENSBTAG00000022689	RYBP	darkslateblue
ENSBTAG00000023073	FAM89A	darkslateblue
ENSBTAG00000023198	SERPINB2	darkslateblue
ENSBTAG00000026080	ENSBTAG00000026080	darkslateblue
ENSBTAG00000027924	SNX18	darkslateblue
ENSBTAG00000030340	IFFO2	darkslateblue
ENSBTAG00000030675	PDCL	darkslateblue
ENSBTAG00000031940	RSBN1	darkslateblue
ENSBTAG00000032366	SLC23A2	darkslateblue
ENSBTAG00000032518	SPRED1	darkslateblue
ENSBTAG00000032603	ENSBTAG00000032603	darkslateblue
ENSBTAG00000032848	GOLPH3	darkslateblue
ENSBTAG00000034659	UBTD2	darkslateblue
ENSBTAG00000038428	RELB	darkslateblue
ENSBTAG00000038815	DIAPH2	darkslateblue
ENSBTAG00000039335	ARRDC2	darkslateblue
ENSBTAG00000039435	LEMD3	darkslateblue
ENSBTAG00000044032	KDM2A	darkslateblue
ENSBTAG00000044194	ZDHHC2	darkslateblue
ENSBTAG00000046862	MARCKSL1	darkslateblue
ENSBTAG00000047077	ENTPD7	darkslateblue
ENSBTAG00000047424	TRIP10	darkslateblue
ENSBTAG00000047428	ZNF281	darkslateblue
ENSBTAG00000050243	FKRP	darkslateblue
ENSBTAG00000051504	ENSBTAG00000051504	darkslateblue
ENSBTAG00000053296	EGLN1	darkslateblue
ENSBTAG00000053414	ENSBTAG00000053414	darkslateblue
ENSBTAG00000053952	ENSBTAG00000053952	darkslateblue
ENSBTAG00000054164	ENSBTAG00000054164	darkslateblue
ENSBTAG00000000472	ZNF570	darkturquoise
ENSBTAG00000000511	CNST	darkturquoise
ENSBTAG00000000892	CGAS	darkturquoise
ENSBTAG00000001485	PPIP5K2	darkturquoise
ENSBTAG00000003201	FNTA	darkturquoise
ENSBTAG00000003239	UTP20	darkturquoise
ENSBTAG00000003384	CEP162	darkturquoise
ENSBTAG00000003545	TAF1D	darkturquoise
ENSBTAG00000003546	TFAM	darkturquoise
ENSBTAG00000003752	SLC25A24	darkturquoise
ENSBTAG00000003784	DNAJC2	darkturquoise
ENSBTAG00000003887	ECHDC1	darkturquoise
ENSBTAG00000003943	TTC39B	darkturquoise
ENSBTAG00000004079	ZNF106	darkturquoise
ENSBTAG00000004631	KIAA0586	darkturquoise
ENSBTAG00000005102	PHTF2	darkturquoise
ENSBTAG00000005105	PAFAH2	darkturquoise
ENSBTAG00000005326	CSNK1A1	darkturquoise
ENSBTAG00000005380	MOCS2	darkturquoise
ENSBTAG00000005496	RP2	darkturquoise
ENSBTAG00000005786	ATXN3	darkturquoise
ENSBTAG00000006428	ZNF354A	darkturquoise
ENSBTAG00000006555	ZMYM1	darkturquoise
ENSBTAG00000006724	PPP1R2	darkturquoise
ENSBTAG00000006869	PHF20L1	darkturquoise
ENSBTAG00000007696	TRAPPC8	darkturquoise
ENSBTAG00000007939	CHMP2B	darkturquoise
ENSBTAG00000008577	GRSF1	darkturquoise
ENSBTAG00000008674	FAM136A	darkturquoise
ENSBTAG00000009023	TMTC3	darkturquoise
ENSBTAG00000009308	TDRD3	darkturquoise
ENSBTAG00000009426	EZH2	darkturquoise
ENSBTAG00000009777	NUP35	darkturquoise
ENSBTAG00000010227	CPSF2	darkturquoise
ENSBTAG00000010760	REV3L	darkturquoise
ENSBTAG00000012552	FMR1	darkturquoise
ENSBTAG00000012779	FAM49A	darkturquoise
ENSBTAG00000012828	TBC1D15	darkturquoise
ENSBTAG00000012852	DICER1	darkturquoise
ENSBTAG00000012878	BMS1	darkturquoise
ENSBTAG00000013449	RAB3GAP1	darkturquoise
ENSBTAG00000013859	SCYL2	darkturquoise
ENSBTAG00000013949	AHCTF1	darkturquoise
ENSBTAG00000014493	TRIP4	darkturquoise
ENSBTAG00000015196	PHF6	darkturquoise
ENSBTAG00000015731	TXNL1	darkturquoise
ENSBTAG00000015778	SASS6	darkturquoise
ENSBTAG00000016000	CARF	darkturquoise
ENSBTAG00000016848	GTF2E1	darkturquoise
ENSBTAG00000016981	FBXO4	darkturquoise
ENSBTAG00000017027	MMACHC	darkturquoise
ENSBTAG00000017028	USO1	darkturquoise
ENSBTAG00000017053	ABCB10	darkturquoise
ENSBTAG00000017440	METTL16	darkturquoise
[truncated: 8,002 more rows]
