# Supplementary material for: A framework for non-preserved consensus gene module detection in Johne's disease
Source: Front Vet Sci. 2022 Jul 27;9:974444. doi: 10.3389/fvets.2022.974444 (PMC9363878; doi:10.3389/fvets.2022.974444)
Supplement: Supplementary file 3 [file Table_3.XLSX]

## Sheet: preservation_ analysis
Supplementary Table 3: The results of the preservation analysis in dataset 1
module_name	avg.weight p-value	coherence p-value	cor.cor p-value	cor.degree p-value	cor.contrib p-value	avg.cor p-value	avg.contrib p-value	preservation_type
antiquewhite4	9.999e-05	9.999e-05	9.999e-05	9.999e-05	0.00059994	9.999e-05	9.999e-05	preserved
bisque4	0.00029997	0.0506949	9.999e-05	0.0069993	0.00649935	9.999e-05	9.999e-05	non-preserved
blue2	0.0138986	0.50305	9.999e-05	0.551245	0.122188	9.999e-05	9.999e-05	non-preserved
brown2	0.00069993	0.0190981	0.00049995	0.234177	0.111889	9.999e-05	9.999e-05	non-preserved
brown4	9.999e-05	0.260274	0.00409959	0.344566	0.162484	9.999e-05	0.0550945	non-preserved
coral1	0.00049995	0.0368963	9.999e-05	0.464254	0.00029997	9.999e-05	9.999e-05	non-preserved
coral2	0.273273	0.724028	9.999e-05	0.0811919	0.511349	9.999e-05	0.0178982	non-preserved
cyan	0.00019998	9.999e-05	0.0131987	0.0778922	0.650735	9.999e-05	9.999e-05	non-preserved
darkgreen	9.999e-05	9.999e-05	9.999e-05	9.999e-05	9.999e-05	9.999e-05	9.999e-05	preserved
darkgrey	9.999e-05	9.999e-05	9.999e-05	9.999e-05	9.999e-05	9.999e-05	9.999e-05	preserved
darkmagenta	9.999e-05	9.999e-05	9.999e-05	0.0113989	0.0660934	9.999e-05	9.999e-05	non-preserved
darkolivegreen	9.999e-05	9.999e-05	9.999e-05	9.999e-05	9.999e-05	9.999e-05	9.999e-05	preserved
darkolivegreen4	0.00029997	0.0160984	0.00139986	0.518848	0.457954	9.999e-05	9.999e-05	non-preserved
darkorange	0.391361	0.317468	9.999e-05	0.0029997	0.00029997	9.999e-05	9.999e-05	non-preserved
darkorange2	9.999e-05	9.999e-05	9.999e-05	9.999e-05	9.999e-05	9.999e-05	9.999e-05	preserved
darkred	9.999e-05	0.0146985	9.999e-05	0.0069993	0.00119988	9.999e-05	9.999e-05	preserved
darkseagreen4	9.999e-05	9.999e-05	9.999e-05	0.00249975	0.00169983	9.999e-05	9.999e-05	preserved
darkslateblue	9.999e-05	0.00019998	9.999e-05	0.0146985	9.999e-05	9.999e-05	9.999e-05	preserved
darkturquoise	9.999e-05	9.999e-05	9.999e-05	0.0141986	9.999e-05	9.999e-05	9.999e-05	preserved
darkviolet	9.999e-05	9.999e-05	9.999e-05	9.999e-05	9.999e-05	9.999e-05	9.999e-05	preserved
firebrick4	9.999e-05	0.471053	9.999e-05	9.999e-05	9.999e-05	9.999e-05	9.999e-05	non-preserved
floralwhite	0.00019998	0.215078	9.999e-05	0.0874913	0.00129987	9.999e-05	9.999e-05	non-preserved
grey60	0.106689	0.234677	0.00559944	0.555944	0.939706	0.0146985	0.187981	non-preserved
honeydew1	9.999e-05	9.999e-05	9.999e-05	0.00019998	0.00019998	9.999e-05	9.999e-05	preserved
indianred4	0.00019998	0.00159984	9.999e-05	0.0230977	0.0660934	9.999e-05	9.999e-05	non-preserved
ivory	9.999e-05	9.999e-05	9.999e-05	9.999e-05	9.999e-05	9.999e-05	9.999e-05	preserved
lavenderblush3	0.00659934	0.00079992	9.999e-05	0.00029997	0.10039	0.0009999	0.0724928	non-preserved
lightcoral	9.999e-05	0.00449955	9.999e-05	0.00019998	9.999e-05	9.999e-05	9.999e-05	preserved
lightcyan	9.999e-05	0.0135986	9.999e-05	0.00019998	9.999e-05	9.999e-05	9.999e-05	preserved
lightcyan1	0.0723928	0.663034	9.999e-05	0.0953905	0.370463	0.00069993	0.794621	non-preserved
lightgreen	9.999e-05	9.999e-05	9.999e-05	9.999e-05	9.999e-05	9.999e-05	9.999e-05	preserved
lightpink4	9.999e-05	9.999e-05	9.999e-05	9.999e-05	9.999e-05	9.999e-05	9.999e-05	preserved
lightsteelblue	9.999e-05	9.999e-05	9.999e-05	9.999e-05	9.999e-05	9.999e-05	9.999e-05	preserved
lightsteelblue1	9.999e-05	9.999e-05	9.999e-05	9.999e-05	9.999e-05	9.999e-05	9.999e-05	preserved
lightyellow	9.999e-05	9.999e-05	9.999e-05	0.00059994	0.00019998	9.999e-05	9.999e-05	preserved
maroon	9.999e-05	9.999e-05	9.999e-05	9.999e-05	9.999e-05	9.999e-05	9.999e-05	preserved
mediumorchid	9.999e-05	9.999e-05	9.999e-05	9.999e-05	9.999e-05	9.999e-05	9.999e-05	preserved
mediumpurple2	9.999e-05	0.655334	9.999e-05	0.0029997	0.00049995	9.999e-05	9.999e-05	non-preserved
mediumpurple3	0.0961904	0.840116	9.999e-05	0.162684	0.79862	9.999e-05	0.0622938	non-preserved
midnightblue	9.999e-05	0.00059994	9.999e-05	0.00049995	0.00119988	9.999e-05	9.999e-05	preserved
navajowhite2	0.0141986	0.565843	9.999e-05	9.999e-05	0.00049995	9.999e-05	9.999e-05	non-preserved
orange	0.00189981	0.00739926	9.999e-05	0.108989	0.0478952	9.999e-05	9.999e-05	non-preserved
orangered3	0.113289	0.960604	0.00119988	0.116288	0.00829917	9.999e-05	0.00109989	non-preserved
orangered4	0.00249975	0.346065	9.999e-05	0.293771	0.0250975	9.999e-05	0.128987	non-preserved
paleturquoise	9.999e-05	0.00019998	9.999e-05	9.999e-05	0.00019998	9.999e-05	9.999e-05	preserved
palevioletred3	0.0108989	0.0394961	9.999e-05	0.0427957	0.00419958	9.999e-05	9.999e-05	non-preserved
plum	9.999e-05	0.00289971	9.999e-05	0.0117988	0.0691931	9.999e-05	9.999e-05	non-preserved
plum1	0.00089991	0.10069	9.999e-05	0.291171	0.173583	9.999e-05	0.00079992	non-preserved
plum2	9.999e-05	0.0039996	9.999e-05	0.0236976	9.999e-05	9.999e-05	9.999e-05	non-preserved
royalblue	9.999e-05	9.999e-05	9.999e-05	9.999e-05	9.999e-05	9.999e-05	9.999e-05	preserved
saddlebrown	9.999e-05	0.009999	9.999e-05	0.0768923	0.00039996	9.999e-05	9.999e-05	non-preserved
salmon	9.999e-05	9.999e-05	9.999e-05	9.999e-05	9.999e-05	9.999e-05	9.999e-05	preserved
salmon4	9.999e-05	9.999e-05	9.999e-05	0.00019998	9.999e-05	9.999e-05	9.999e-05	preserved
sienna3	9.999e-05	0.460754	9.999e-05	0.284472	0.9963	9.999e-05	0.125187	non-preserved
skyblue	9.999e-05	9.999e-05	9.999e-05	0.0119988	0.00229977	9.999e-05	9.999e-05	preserved
skyblue1	9.999e-05	0.00739926	9.999e-05	9.999e-05	9.999e-05	9.999e-05	9.999e-05	preserved
skyblue2	9.999e-05	9.999e-05	9.999e-05	9.999e-05	9.999e-05	9.999e-05	9.999e-05	preserved
skyblue3	9.999e-05	0.00059994	9.999e-05	0.00029997	9.999e-05	9.999e-05	9.999e-05	preserved
steelblue	9.999e-05	9.999e-05	9.999e-05	9.999e-05	9.999e-05	9.999e-05	9.999e-05	preserved
tan	9.999e-05	0.00129987	9.999e-05	9.999e-05	9.999e-05	9.999e-05	9.999e-05	preserved
thistle1	9.999e-05	9.999e-05	9.999e-05	9.999e-05	9.999e-05	9.999e-05	9.999e-05	preserved
thistle2	0.00239976	0.854715	9.999e-05	0.0429957	0.783622	9.999e-05	9.999e-05	non-preserved
violet	0.059994	0.539046	9.999e-05	0.0974903	0.986601	9.999e-05	0.961804	non-preserved
white	9.999e-05	9.999e-05	9.999e-05	0.00069993	9.999e-05	9.999e-05	9.999e-05	preserved
yellow4	9.999e-05	9.999e-05	9.999e-05	9.999e-05	9.999e-05	9.999e-05	9.999e-05	preserved
yellowgreen	9.999e-05	9.999e-05	9.999e-05	9.999e-05	0.00029997	9.999e-05	9.999e-05	preserved
