# Supplementary material for: A framework for non-preserved consensus gene module detection in Johne's disease
Source: Front Vet Sci. 2022 Jul 27;9:974444. doi: 10.3389/fvets.2022.974444 (PMC9363878; doi:10.3389/fvets.2022.974444)
Supplement: Supplementary file 4 [file Table_4.XLSX]

## Sheet: preservation _analysis
Supplementary Table 4: The results of the preservation analysis in dataset2
module_name	avg.weight p-value	coherence p-value	cor.cor p-value	cor.degree p-value	cor.contrib p-value	avg.cor p-value	avg.contrib p-value	preservation_type
antiquewhite4	9.999e-05	9.999e-05	9.999e-05	9.999e-05	9.999e-05	9.999e-05	9.999e-05	preserved
bisque4	0.00019998	0.00629937	9.999e-05	0.00029997	0.00279972	9.999e-05	9.999e-05	preserved
blue2	0.0089991	0.489651	9.999e-05	9.999e-05	9.999e-05	9.999e-05	9.999e-05	non-preserved
brown2	0.778322	0.90221	9.999e-05	0.00579942	0.00239976	0.00039996	0.0166983	non-preserved
brown4	0.975602	0.9998	9.999e-05	0.00059994	0.194581	9.999e-05	0.687531	non-preserved
coral1	0.00019998	0.00119988	9.999e-05	9.999e-05	9.999e-05	9.999e-05	9.999e-05	preserved
coral2	1	1	9.999e-05	0.00019998	0.149585	0.00019998	0.0669933	non-preserved
cyan	9.999e-05	9.999e-05	0.0650935	0.00019998	0.352365	9.999e-05	9.999e-05	non-preserved
darkgreen	0.860514	0.984502	9.999e-05	9.999e-05	9.999e-05	9.999e-05	9.999e-05	non-preserved
darkgrey	0.647835	0.841316	9.999e-05	9.999e-05	9.999e-05	9.999e-05	9.999e-05	non-preserved
darkmagenta	0.0019998	0.00019998	9.999e-05	0.00079992	0.010299	9.999e-05	9.999e-05	preserved
darkolivegreen	0.9996	1	9.999e-05	0.00019998	0.575442	0.00019998	0.20008	non-preserved
darkolivegreen4	9.999e-05	9.999e-05	9.999e-05	0.00019998	0.00229977	9.999e-05	9.999e-05	preserved
darkorange	0.0110989	0.230777	9.999e-05	0.00329967	0.00179982	0.00019998	0.00119988	non-preserved
darkorange2	0.234777	0.876012	9.999e-05	9.999e-05	9.999e-05	9.999e-05	9.999e-05	non-preserved
darkred	1	1	9.999e-05	0.19588	0.0422958	0.0117988	0.623138	non-preserved
darkseagreen4	9.999e-05	0.00119988	9.999e-05	9.999e-05	9.999e-05	9.999e-05	9.999e-05	preserved
darkslateblue	0.282172	0.90021	9.999e-05	0.253975	0.217178	9.999e-05	9.999e-05	non-preserved
darkturquoise	0.0370963	0.0188981	9.999e-05	9.999e-05	0.00019998	9.999e-05	9.999e-05	non-preserved
darkviolet	9.999e-05	9.999e-05	9.999e-05	9.999e-05	9.999e-05	9.999e-05	9.999e-05	preserved
firebrick4	1	1	9.999e-05	9.999e-05	9.999e-05	9.999e-05	0.0222978	non-preserved
floralwhite	0.980102	1	9.999e-05	0.0622938	0.0370963	9.999e-05	0.00059994	non-preserved
grey60	0.216578	0.830517	9.999e-05	9.999e-05	9.999e-05	0.00019998	0.00019998	non-preserved
honeydew1	0.844916	0.991601	9.999e-05	0.0442956	0.00429957	9.999e-05	9.999e-05	non-preserved
indianred4	9.999e-05	9.999e-05	9.999e-05	9.999e-05	9.999e-05	9.999e-05	9.999e-05	preserved
ivory	0.361264	0.462654	9.999e-05	0.0191981	0.00049995	9.999e-05	9.999e-05	non-preserved
lavenderblush3	0.975802	1	9.999e-05	0.0353965	0.833017	0.00059994	0.70093	non-preserved
lightcoral	9.999e-05	9.999e-05	9.999e-05	9.999e-05	9.999e-05	9.999e-05	9.999e-05	preserved
lightcyan	9.999e-05	0.00129987	9.999e-05	9.999e-05	9.999e-05	9.999e-05	9.999e-05	preserved
lightcyan1	0.00149985	0.00539946	9.999e-05	0.155384	0.00019998	9.999e-05	9.999e-05	non-preserved
lightgreen	9.999e-05	9.999e-05	9.999e-05	9.999e-05	9.999e-05	9.999e-05	9.999e-05	preserved
lightpink4	9.999e-05	9.999e-05	9.999e-05	9.999e-05	9.999e-05	9.999e-05	9.999e-05	preserved
lightsteelblue	0.972203	0.982002	9.999e-05	9.999e-05	9.999e-05	9.999e-05	9.999e-05	non-preserved
lightsteelblue1	0.00429957	0.00119988	9.999e-05	9.999e-05	9.999e-05	9.999e-05	9.999e-05	preserved
lightyellow	9.999e-05	9.999e-05	9.999e-05	9.999e-05	9.999e-05	9.999e-05	9.999e-05	preserved
maroon	0.985201	0.9962	9.999e-05	9.999e-05	9.999e-05	9.999e-05	9.999e-05	non-preserved
mediumorchid	0.912609	0.989001	9.999e-05	9.999e-05	9.999e-05	9.999e-05	9.999e-05	non-preserved
mediumpurple2	0.9998	1	9.999e-05	9.999e-05	0.155984	9.999e-05	0.988201	non-preserved
mediumpurple3	0.999	0.9997	9.999e-05	9.999e-05	9.999e-05	9.999e-05	0.0154985	non-preserved
midnightblue	0.540446	0.692431	9.999e-05	0.121688	0.271373	9.999e-05	9.999e-05	non-preserved
navajowhite2	0.333967	0.969403	9.999e-05	0.00209979	0.010499	9.999e-05	9.999e-05	non-preserved
orange	0.755124	0.754025	9.999e-05	0.050395	0.280672	9.999e-05	9.999e-05	non-preserved
orangered3	0.0956904	0.250175	9.999e-05	0.131087	0.142186	9.999e-05	9.999e-05	non-preserved
orangered4	9.999e-05	0.0039996	9.999e-05	0.00179982	9.999e-05	9.999e-05	9.999e-05	preserved
paleturquoise	0.357264	0.829417	9.999e-05	0.00029997	0.0250975	9.999e-05	9.999e-05	non-preserved
palevioletred3	0.927107	1	0.00019998	0.00019998	0.00189981	0.00069993	0.00069993	non-preserved
plum	0.00019998	0.0049995	9.999e-05	9.999e-05	0.00589941	9.999e-05	9.999e-05	preserved
plum1	0.978902	0.9999	9.999e-05	0.00019998	9.999e-05	9.999e-05	9.999e-05	non-preserved
plum2	9.999e-05	9.999e-05	9.999e-05	9.999e-05	9.999e-05	9.999e-05	9.999e-05	preserved
royalblue	0.408959	1	9.999e-05	9.999e-05	0.10239	9.999e-05	9.999e-05	non-preserved
saddlebrown	9.999e-05	9.999e-05	9.999e-05	9.999e-05	9.999e-05	9.999e-05	9.999e-05	preserved
salmon	0.589041	0.867613	9.999e-05	9.999e-05	9.999e-05	9.999e-05	9.999e-05	non-preserved
salmon4	0.0973903	0.194881	9.999e-05	9.999e-05	9.999e-05	9.999e-05	9.999e-05	non-preserved
sienna3	1	1	9.999e-05	9.999e-05	0.0166983	9.999e-05	0.0321968	non-preserved
skyblue	0.0624938	0.675832	9.999e-05	0.0851915	0.209279	9.999e-05	9.999e-05	non-preserved
skyblue1	9.999e-05	9.999e-05	9.999e-05	9.999e-05	9.999e-05	9.999e-05	9.999e-05	preserved
skyblue2	9.999e-05	9.999e-05	9.999e-05	9.999e-05	9.999e-05	9.999e-05	9.999e-05	preserved
skyblue3	0.945905	0.974803	9.999e-05	0.170983	0.0277972	9.999e-05	0.00909909	non-preserved
steelblue	0.00669933	0.984002	9.999e-05	9.999e-05	9.999e-05	9.999e-05	9.999e-05	non-preserved
tan	0.9997	1	9.999e-05	0.171883	0.972103	0.0019998	0.752025	non-preserved
thistle1	9.999e-05	9.999e-05	9.999e-05	9.999e-05	9.999e-05	9.999e-05	9.999e-05	preserved
thistle2	0.811119	0.490351	9.999e-05	9.999e-05	9.999e-05	9.999e-05	9.999e-05	non-preserved
violet	1	1	9.999e-05	9.999e-05	0.0146985	9.999e-05	0.00019998	non-preserved
white	0.933707	0.979202	9.999e-05	0.308169	0.382362	9.999e-05	0.00019998	non-preserved
yellow4	0.479752	0.985801	9.999e-05	9.999e-05	9.999e-05	9.999e-05	9.999e-05	non-preserved
yellowgreen	0.9971	0.9998	9.999e-05	0.0230977	0.125287	0.00049995	0.0356964	non-preserved
