# Supplementary material for: A framework for non-preserved consensus gene module detection in Johne's disease
Source: Front Vet Sci. 2022 Jul 27;9:974444. doi: 10.3389/fvets.2022.974444 (PMC9363878; doi:10.3389/fvets.2022.974444)
Supplement: Supplementary file 5 [file Table_5.XLSX]

## Sheet: Hub_Genes
Supplementary Table 5: The list of the hub genes in the non-preserved consensus modules
blue2	brown2	brown4	coral2	cyan	darkorange	firebrick4	floralwhite	grey60	lavenderblush3	lightcyan1	mediumpurple2	mediumpurple3	navajowhite2	orange	orangered3	palevioletred3	plum1	sienna3	thistle2	violet
19	4	23	7	21	3	227	10	9	14	2	19	57	18	12	3	7	5	109	33	17
RFXANK	ATAD2	KLHL23	CCNL1	TTLL12	PSMD2	RAB6A	CYREN	IFI27	LRP8	RBM38	BCAS3	GOLT1B	PPARG	DOCK10	NUP133	HIBADH	SLC44A2	DDIT4	SPATA5	BRAP
CPNE1	ACSL5	ELMO3	PIK3CB	MAPK8IP3	HARS	CWC27	SERINC3	MOV10	ALG2	ARMC7	SAT2	COA7	RPL19	CHST15	HNRNPA2B1	SLC38A6	SYNJ1	TOMM20	ENSBTAG00000000269	TMTC1
MOCS1	RUBCNL	THEM4	RNF144B	PIK3R2	ENSBTAG00000034182	UGP2	SEC22C	ISG15	PSMC1		VMAC	OSTF1	RPL37	RBPJ	MRPS22	CALCRL	NTNG2	PGK1	TIPIN	AGL
NHLRC3	AK2	PPM1K	EREG	EHMT2		POLE3	GSR	TNFSF10	ARIH1		GNPDA1	CDCA7	VPS41	ADAM10		TBC1D12	CYP2U1	PDIA6	SMNDC1	STT3B
ZNF511		KIAA1614	FAM162A	FLOT2		UBAP1	SLC37A3	TRANK1	WDR92		GPD1L	C18H16orf87	SCAPER	UBR2		HACD3	ENSBTAG00000048844	PLOD1	INTS6	UHRF1BP1
ORMDL3		TAZ	ENSBTAG00000050239	SH3GLB2		EIF3J	SOD1	RNF114	AEBP2		XRCC5	BLOC1S4	EEF1G	MDM4		SLC39A10		INSIG2	NDUFAF4	IL17RD
TP53I13		FAM151B	ENSBTAG00000054574	MMS19		GPATCH4	FCHSD2	IFI44	RTN4		AGO1	NFE2L3	SNAPIN	MYO9A		ENSBTAG00000051373		GPR18	ACTR3	MEGF9
GBA		FAHD2A		MTMR9		EEA1	GPR183	OAS1Z	RHOQ		AP1S1	DGKE	PDLIM5	PDE4B				ENSBTAG00000002290	ENSBTAG00000005251	GPSM2
TMEM205		HABP4		MAPK3		ATP5PF	ZNF789	OAS1Y	GCLC		SRD5A3	XBP1	SPICE1	CASP3				KLHL8	PFDN4	CLCC1
TRPT1		FBXO10		UNK		ABCF2	ENSBTAG00000053161		IMPAD1		ST6GALNAC2	ERLIN1	RPS8	BNIP3L				ARL4A	KCTD9	ALDH6A1
PEX11G		IQCA1		C7H19orf67		DCTN6			ABHD2		VSIG4	ALKBH1	MOSPD2	IPO7				ECE1	ENSBTAG00000012868	PPP2R2C
KLHL22		RIOX2		INPPL1		ZNF280B			UBE2D1		DPH5	ALYREF	RPS4X	KYNU				NAIP	ZNF248	PRKCB
MTG1		PHKA1		TEPSIN		CACYBP			RIOX1		TMEM144	PTBP2	NPAS2					CAPZA2	SCLT1	SLC30A4
AGPAT3		C11H9orf50		TSC2		SEPTIN7			HACD1		NDRG3	ANKRD49	CD3EAP					ARMT1	ACYP1	ELMOD3
NSUN6		GOLPH3L		MFSD13A		MORF4L2					CAT	NSMCE2	ENSBTAG00000044065					RETN	ENSBTAG00000017651	CACUL1
TTC7A		SMIM8		CABIN1		SYF2					WDR11	RIDA	EGR2					FAM102B	UFSP2	VPS13C
ENSBTAG00000038111		KIF14		SSH3		RAD23B					PLCD1	SRSF9	ENSBTAG00000051506					ENO3	RAB21	ENSBTAG00000048747
LMBR1L		ACTN3		ARRB2		LLPH					ENSBTAG00000038540	GGPS1	ENSBTAG00000052916					CRK	ENSBTAG00000027319
COX15		RAB3IP		PACS2		PTP4A1					ENSBTAG00000054422	IQCB1						CDC42SE2	SUMO2
		ZNF774		CBX6		LUC7L3						RSAD2						PIK3R5	ENSBTAG00000032446
		ENSBTAG00000049543		CBX4		DDX10						NT5C3A						CDS2	RBM11
		ENSBTAG00000051720				HNRNPUL2						TM2D1						DENND3	ZNF25
		ENSBTAG00000052040				EIF3A						VBP1						PRDX4	ZNF677
						PTMA						ACVR2A						MOB1A	MRPL30
						SAMSN1						TEFM						MARCHF3	ENSBTAG00000046008
						ZRANB2						USP45						ABHD17B	ENSBTAG00000048466
						DNAJC7						EXOSC3						SLC44A1	ENSBTAG00000049011
						APEX1						TYW5						ENSBTAG00000007280	ENSBTAG00000049339
						ADD3						TPMT						BMT2	ZNF177
						SYAP1						DHODH						WTAP	ENSBTAG00000053476
						HSP90B1						RNF138						TLR2	ENSBTAG00000054322
						SMARCA5						UBE2K						GNG5	CCDC58
						EAPP						TRMT12						RNF149	RPE
						GSPT1						HERC6						UPP1
						PBDC1						UTP18						SOCS3
						LYAR						UTP25						LDHA
						CNOT9						RMI1						ADGRA2
						PTPN12						BTBD1						TMEM87A
						GNL2						CEP128						ETS2
						GPATCH11						TMEM168						EVI2A
						MPHOSPH8						HACD2						ENSBTAG00000009656
						IDI1						MRPL45						ADIPOR1
						YWHAG						HSDL2						CXCL5
						TMPO						RP9						MTHFD1L
						RHOA						ENSBTAG00000032609						DARS
						VPS36						THOC7						ECI1
						PRELID3B						C17H4orf46						OSTM1
						ABI1						DONSON						LTB4R
						RBMS1						ZNF10						TMEM184C
						ZMAT2						SRSF3						SRI
						PAFAH1B2						ENSBTAG00000045867						B3GNT5
						SKAP2						ENSBTAG00000047824						PPP1R3B
						BCCIP						ARL6IP1						PFKL
						VTA1						ENSBTAG00000050438						CTSC
						RSRC2						ENSBTAG00000050579						GALNT1
						ST13						ENSBTAG00000054307						SEC11A
						RBM6						ENSBTAG00000055000						TNFSF13B
						RBM5												ENSBTAG00000011961
						CCT3												BATF3
						DDX27												PECAM1
						SYNCRIP												UBL3
						ENSBTAG00000006819												INO80C
						EPRS												TSPAN13
						ZC3H13												EBI3
						HSPB11												ALDOC
						ENSBTAG00000007127												ENPP2
						SREK1												AQP9
						NOLC1												ACVR1B
						URI1												WSCD2
						PSMB1												ENSBTAG00000013919
						BCLAF1												SNAI1
						CWC15												GAPDH
						TOP1												TMEM170A
						NUCKS1												TMEM131L
						LSG1												ENSBTAG00000016688
						SSB												TSFM
						LY96												SLC16A3
						FUBP1												GPAT3
						DPY30												TREM1
						MTRF1L												EIF1AX
						EVI2B												AOAH
						E2F5												ARRDC4
						HNRNPH1												GSAP
						TBRG1												VLDLR
						RBBP6												IGSF6
						EIF4E												MOB4
						ZC3H10												PPP3CB
						LARP7												BLA-DQB
						PHAX												CDH26
						ERP44												ADGRE5
						GTF2A2												SLC25A16
						MSL1												BCL2L11
						PA2G4												RNF41
						LIN54												TNFRSF6B
						PTPN2												RALB
						SH3BGRL												DCUN1D3
						SRP72												MAP2K1
						BBS5												ERO1B
						SSBP1												TMED7
						ENSBTAG00000011094												GCH1
						SLTM												LAT2
						USP8												IL17REL
						PPIA												ENSBTAG00000045854
						DCK												SMIM13
						TRA2A												ENSBTAG00000047675
						TMA16												ENSBTAG00000050877
						UBE2L3												ENSBTAG00000051768
						DKC1												ENSBTAG00000052949
						RBM12B												ENSBTAG00000053201
						CLIC1
						HNRNPAB
						LEO1
						PRPF3
						HNRNPD
						MAP7D3
						HNRNPH3
						SRP14
						RFC1
						RSL1D1
						PPP1R12A
						CSPP1
						RBMX2
						IK
						CALR
						ARGLU1
						SMARCE1
						NPM1
						NASP
						SRSF11
						YTHDC1
						DNAJC21
						MYL12A
						NCL
						CLINT1
						SNRPF
						SEC63
						HNRNPR
						WBP4
						RRS1
						ANP32E
						ZCCHC17
						DAXX
						RBM25
						MFAP1
						RBM26
						RPS6KA3
						KTN1
						FAF2
						SMC1A
						FMC1-LUC7L2
						ERH
						LNPK
						SMC6
						WAC
						ENSBTAG00000018340
						DNAJC8
						DDX5
						PSMD7
						SSR3
						HP1BP3
						ENSBTAG00000018680
						WDR44
						PCTP
						GOLIM4
						HMGN1
						MIA3
						RAB11A
						PHF3
						USP14
						THOC1
						NSRP1
						UBE4A
						PNISR
						REEP3
						PSME3
						METAP2
						RSF1
						FCF1
						ELF2
						FIP1L1
						SET
						HNRNPM
						ZNHIT6
						TNRC6B
						IWS1
						ANP32B
						DDX46
						HNRNPA3
						AATF
						FADS1
						ENSBTAG00000025219
						STK3
						PNN
						PPIG
						BCNT2
						GOLM1
						PDCD10
						NMI
						TPM3
						EIF5B
						NAF1
						UPF3B
						PPP1R3E
						ATRX
						RAB8A
						ZFP69
						SEC62
						PDAP1
						ENSBTAG00000045912
						ENSBTAG00000046079
						ENSBTAG00000046135
						RAB5A
						FAM32A
						PIN4
						PRPF38B
						ZNF75D
						CANX
						PRPF40A
						ENSBTAG00000050597
						RASSF3
						AP3S1
						ENSBTAG00000051519
						ENSBTAG00000051697
						ENSBTAG00000053552
						RAB21
						ENSBTAG00000054942
						UBE2E1
