# Supplementary material for: A framework for non-preserved consensus gene module detection in Johne's disease
Source: Front Vet Sci. 2022 Jul 27;9:974444. doi: 10.3389/fvets.2022.974444 (PMC9363878; doi:10.3389/fvets.2022.974444)
Supplement: Supplementary file 6 [file Table_6.XLSX]

## Sheet: TFs
Supplementary Table 10: The complete list of transcription factors in the non-preserved consensus modules.
brown2	brown4	coral2	cyan	darkorange	firebrick4	floralwhite	grey60	lavenderblush3	lightcyan1	mediumpurple2	mediumpurple3	navajowhite2	orange	palevioletred3	plum1	sienna3	thistle2	violet
1	8	2	1	1	63	4	2	3	4	5	6	9	3	1	2	18	7	12
PHTF1	ZFP1	MXD1	SLC2A4RG	CSRNP2	SSRP1	PPARA	STAT2	BACH1	MBD1	NFXL1	KLF5	PPARG	NR4A3	KLF4	ZNF329	SMARCA1	ZNF248	GTF2IRD1
	ZSCAN2	TCF12			ZNF280B	PMS1	STAT1	AEBP2	ZBTB46	ZNF454	ZNF711	ZNF132	RBPJ		THRB	MSC	ZNF131	HLF
	ZNF174				GMEB1	ZNF613		MAFF	ZNF202	NFATC3	NFE2L3	ZNF512	ZNF639			MEIS3	TFCP2	ZNF432
	ZNF436				BCL6	ZNF789			HES2	CENPS	XBP1	XPA				ETS2	NFYB	ZKSCAN8
	SMARCAL1				CREBRF					ZNF331	ZNF622	ZBED5				NFYA	ZNF25	MYEF2
	ZNF397				SMARCA5						ZNF10	SMAD3				MTA2	ZNF677	ZNF572
	ZNF184				LYAR							ZNF32				BATF3	ZFP62	SPIC
	ZNF774				FOXK2							NPAS2				ARNTL		ZNF283
					MTA3							EGR2				SNAI1		SP4
					RUNX2											TCF4		TULP3
					VEZF1											TFDP1		ZNF239
					LRRFIP1											MIER2		ZSCAN26
					PIAS1											NFKB1
					RCOR3											IRF1
					THAP6											HOMEZ
					TERF2											APOL3
					THAP1											KLF11
					TGIF1											ZNF740
					BCLAF1
					MYC
					ATF3
					E2F5
					GTF2I
					BHLHE40
					EGR1
					ZBTB24
					BRD2
					ZNF473
					NFE2L1
					CTCF
					PKNOX1
					KLF10
					ZSCAN29
					HMGB2
					SMARCE1
					SFPQ
					ZKSCAN1
					LRRFIP2
					YBX1
					ATF4
					ZNF449
					HMGB1
					AFF1
					ARID4A
					ZNF326
					ZMIZ1
					GON4L
					ELF2
					BAZ2B
					SATB1
					TCF7L2
					GATAD1
					ZHX2
					PLAGL1
					ZNF227
					BHLHE41
					DDIT3
					ZNF566
					DNAJC1
					ZFP69
					description:zinc
					NKRF
					ZNF75D
