# Supplementary material for: A framework for non-preserved consensus gene module detection in Johne's disease
Source: Front Vet Sci. 2022 Jul 27;9:974444. doi: 10.3389/fvets.2022.974444 (PMC9363878; doi:10.3389/fvets.2022.974444)
Supplement: Supplementary file 7 [file Table_7.XLSX]

## Sheet: LncRNAs
Supplementary Table 11: The complete list of lncRNAs in the non-preserved consensus modules.
blue2	brown4	coral2	firebrick4	mediumpurple2	mediumpurple3	navajowhite2	palevioletred3	plum1	sienna3	thistle2	violet
1	7	1	9	3	1	1	1	3	2	3	2
ENSBTAG00000052151	ENSBTAG00000051239	ENSBTAG00000048783	CDC42SE1	ENSBTAG00000052760	ENSBTAG00000049905	ENSBTAG00000051506	ENSBTAG00000052775	ENSBTAG00000048844	EEF1AKMT1	ENSBTAG00000049623	ENSBTAG00000052103
	ENSBTAG00000051720		ENSBTAG00000048952	ENSBTAG00000054422				ENSBTAG00000052551	ENSBTAG00000050877	ENSBTAG00000050319	ENSBTAG00000053289
	ENSBTAG00000052040		ENSBTAG00000048959	ENSBTAG00000054879				ENSBTAG00000053180		ENSBTAG00000053608
	ENSBTAG00000052094		ENSBTAG00000050993
	ENSBTAG00000052912		ENSBTAG00000051158
	ENSBTAG00000053488		ENSBTAG00000051191
	ENSBTAG00000054948		ENSBTAG00000052741
			ENSBTAG00000053856
			ENSBTAG00000054084
