# Supplementary material for: A framework for non-preserved consensus gene module detection in Johne's disease
Source: Front Vet Sci. 2022 Jul 27;9:974444. doi: 10.3389/fvets.2022.974444 (PMC9363878; doi:10.3389/fvets.2022.974444)
Supplement: Supplementary file 8 [file Table_8.XLSX]

## Sheet: blue2
Supplementary Table 12: The complete list of lncRNAs cis targets in the non-preserved consensus modules.
lncRNA	cis_upstream_Id	cis_upstream_name	cis_downstream_Id	cis_downstream_name
ENSBTAG00000052151	ENSBTAG00000010176	ILKAP	ENSBTAG00000054800	HES6

## Sheet: brown4
Supplementary Table 12: The complete list of lncRNAs cis targets in the non-preserved consensus modules.
lncRNA	cis_upstream_Id	cis_upstream_name	cis_downstream_Id	cis_downstream_name
ENSBTAG00000051239	ENSBTAG00000032003	ZCCHC13	ENSBTAG00000020826	CHIC1
ENSBTAG00000051720	ENSBTAG00000007456	TAZ	ENSBTAG00000012117	ATP6AP1
ENSBTAG00000052040	ENSBTAG00000022314	EMD	ENSBTAG00000007454	RPL10
ENSBTAG00000052094	ENSBTAG00000004509	SLX4	ENSBTAG00000020107	DNASE1
ENSBTAG00000052912	ENSBTAG00000004246	H6PD	ENSBTAG00000012605	GPR157
ENSBTAG00000053488	ENSBTAG00000013238	CDK12	ENSBTAG00000004119	NEUROD2
ENSBTAG00000054948	ENSBTAG00000008251	SNRPN	ENSBTAG00000002487	UBE3A

## Sheet: coral2
Supplementary Table 12: The complete list of lncRNAs cis targets in the non-preserved consensus modules.
lncRNA	cis_upstream_Id	cis_upstream_name	cis_downstream_Id	cis_downstream_name
ENSBTAG00000048783	ENSBTAG00000036087	ARMC2	ENSBTAG00000011234	FOXO3

## Sheet: firebrick4
Supplementary Table 12: The complete list of lncRNAs cis targets in the non-preserved consensus modules.
lncRNA	cis_upstream_Id	cis_upstream_name	cis_downstream_Id	cis_downstream_name	lncRNA_name
ENSBTAG00000015363	ENSBTAG00000015369	MLLT11	ENSBTAG00000015349	C3H1orf56	CDC42SE1
ENSBTAG00000048952	ENSBTAG00000011490	TLCD2	ENSBTAG00000011491	WDR81
ENSBTAG00000048959	ENSBTAG00000038625	ensembl	ENSBTAG00000014857	ensembl
ENSBTAG00000050993	ENSBTAG00000023464	ZFP82	ENSBTAG00000053679	ZFP14
ENSBTAG00000051158	ENSBTAG00000021224	ZSWIM6	ENSBTAG00000053323	ensembl
ENSBTAG00000051191	ENSBTAG00000002039	FRMD8	ENSBTAG00000006740	SCYL1
ENSBTAG00000052741	ENSBTAG00000045989	CDC42EP5	ENSBTAG00000050536	ensembl
ENSBTAG00000053856	ENSBTAG00000008251	SNRPN	ENSBTAG00000002487	UBE3A
ENSBTAG00000054084	ENSBTAG00000054607	ensembl	ENSBTAG00000046204	ZNF705A

## Sheet: mediumpurple2
Supplementary Table 12: The complete list of lncRNAs cis targets in the non-preserved consensus modules.
lncRNA	cis_upstream_Id	cis_upstream_name	cis_downstream_Id	cis_downstream_name
ENSBTAG00000052760	ENSBTAG00000008047	ZDHHC15	ENSBTAG00000004549	UPRT
ENSBTAG00000054422	ENSBTAG00000017684	NMUR1	ENSBTAG00000002549	PTMA
ENSBTAG00000054879	ENSBTAG00000014407	INO80D	ENSBTAG00000055132	ensembl

## Sheet: mediumpurple3
Supplementary Table 12: The complete list of lncRNAs cis targets in the non-preserved consensus modules.
lncRNA	cis_upstream_Id	cis_upstream_name	cis_downstream_Id	cis_downstream_name
ENSBTAG00000049905	ENSBTAG00000003644	HSPBP1	ENSBTAG00000021157	PPP6R1

## Sheet: navajowhite2
Supplementary Table 12: The complete list of lncRNAs cis targets in the non-preserved consensus modules.
lncRNA	cis_upstream_Id	cis_upstream_name	cis_downstream_Id	cis_downstream_name
ENSBTAG00000051506	ENSBTAG00000006733	PPP1R3A	ENSBTAG00000032844	GPR85

## Sheet: palevioletred3
Supplementary Table 12: The complete list of lncRNAs cis targets in the non-preserved consensus modules.
lncRNA	cis_upstream_Id	cis_upstream_name	cis_downstream_Id	cis_downstream_name
ENSBTAG00000052775	ENSBTAG00000045849	KCNK13	ENSBTAG00000005426	PSMC1

## Sheet: plum1
Supplementary Table 12: The complete list of lncRNAs cis targets in the non-preserved consensus modules.
lncRNA	cis_upstream_Id	cis_upstream_name	cis_downstream_Id	cis_downstream_name
ENSBTAG00000048844	ENSBTAG00000006567	VIPR1	ENSBTAG00000006570	SEC22C
ENSBTAG00000052551	ENSBTAG00000048262	ACTR5	ENSBTAG00000000653	PPP1R16B
ENSBTAG00000053180	ENSBTAG00000032878	ensembl	ENSBTAG00000001414	KCTD12

## Sheet: sienna3
Supplementary Table 12: The complete list of lncRNAs cis targets in the non-preserved consensus modules.
lncRNA	cis_upstream_Id	cis_upstream_name	cis_downstream_Id	cis_downstream_name	lncRNA_name
ENSBTAG00000008296	ENSBTAG00000052435	ensembl	ENSBTAG00000025402	IL17D	EEF1AKMT1
ENSBTAG00000050877	ENSBTAG00000015058	CDH4	ENSBTAG00000020261	CDH26

[truncated: 2 more sheets: thistle2, violet]
