# Supplementary material for: A framework for non-preserved consensus gene module detection in Johne's disease
Source: Front Vet Sci. 2022 Jul 27;9:974444. doi: 10.3389/fvets.2022.974444 (PMC9363878; doi:10.3389/fvets.2022.974444)
Supplement: Supplementary file 9 [file Table_9.XLSX]

## Sheet: brown4
Supplementary Table 13: The complete list of the both cis and trans targets of lncRNAs in some non-preserved consensus modules.
lncRNA	cis_upstream_Id	cis_upstream_name
ENSBTAG00000051720	ENSBTAG00000007456	TAZ

## Sheet: sienna3
Supplementary Table 13: The complete list of the both cis and trans targets of lncRNAs in some non-preserved consensus modules.
lncRNA	cis_downstream_Id	cis_downstream_name
ENSBTAG00000050877	ENSBTAG00000020261	CDH26

## Sheet: thistle2
Supplementary Table 13: The complete list of the both cis and trans targets of lncRNAs in some non-preserved consensus modules.
lncRNA	cis_upstream_Id	cis_upstream_name	cis_downstream_Id	cis_downstream_name
ENSBTAG00000049623			ENSBTAG00000007461	C20H5orf34
ENSBTAG00000050319	ENSBTAG00000026580	HTR1E
