# Supplementary material for: A framework for non-preserved consensus gene module detection in Johne's disease
Source: Front Vet Sci. 2022 Jul 27;9:974444. doi: 10.3389/fvets.2022.974444 (PMC9363878; doi:10.3389/fvets.2022.974444)
Supplement: Supplementary file 10 [file Table_10.XLSX]

## Sheet: PPI_enrichment
Supplementary Table 14: The number of identified nodes and edges and the results of PPI enrichment for the non-preserved consensus modules.
modules	number of nodes	number of edges	average node degree	avg. local clustering coefficient	expected number of edges	PPI enrichment p-value
blue2	94	19	0.404	0.223	11	0.0248
brown2	39	18	0.923	0.424	7	0.000364
brown4	118	40	0.678	0.293	21	0.00019
coral2	62	12	0.387	0.258	9	0.18
cyan	38	17	0.895	0.334	9	0.0118
darkorange	35	24	1.37	0.275	6	5.58e-08
firebrick4	816	5839	14.3	0.287	3347	< 1.0e-16
floralwhite	84	46	1.1	0.373	25	0.000122
grey60	34	152	8.94	0.688	6	< 1.0e-16
lavenderblush3	60	21	0.7	0.169	9	0.00084
lightcyan1	41	4	0.195	0.195	2	0.195
mediumpurple2	163	79	0.969	0.321	59	0.00738
mediumpurple3	154	151	1.96	0.315	89	1.64e-09
navajowhite2	89	95	2.13	0.322	54	2.04e-07
orange	50	20	0.8	0.453	12	0.0148
orangered3	49	40	1.63	0.507	14	1.02e-08
palevioletred3	36	16	0.889	0.357	3	7.38e-07
plum1	44	7	0.318	0.212	4	0.116
sienna3	419	1241	5.92	0.387	660	< 1.0e-16
thistle2	135	98	1.45	0.313	64	3.99e-05
violet	114	31	0.544	0.305	23	0.059
