# Supplementary material for: A framework for non-preserved consensus gene module detection in Johne's disease
Source: Front Vet Sci. 2022 Jul 27;9:974444. doi: 10.3389/fvets.2022.974444 (PMC9363878; doi:10.3389/fvets.2022.974444)
Supplement: Supplementary file 11 [file Table_11.XLSX]

## Sheet: PPI_Hubs
Supplementary Table 15: The list of the PPI network hub genes in the non-preserved consensus modules.
blue2	brown2	brown4	coral2	cyan	darkorange	firebrick4	floralwhite	grey60	lavenderblush3	lightcyan1	mediumpurple2	mediumpurple3	navajowhite2	orange	orangered3	palevioletred3	plum1	sienna3	thistle2	violet
1	4	11	2	4	8	652	13	22	7	0	19	39	19	5	11	5	1	207	30	3
MAP1LC3A	GMNN	BBS9	PIK3CB	MAPK3	PSMD2	DDX10	HADHA	STAT1	SLC7A11		SRD5A3	ALYREF	RPS8	CASP3	MRPL19	ALDH1A1	SYNJ1	TNF	RRM1	ITGB3
	HAT1	ARL6	NT5C3L	TSC2	PSMD4	FBL	HSPA9	ISG15	ARIH1		LPL	UTP18	ENSBTAG00000000560	YTHDC2	POLR3B	KLF4		GAPDH	HSPD1	SDC2
	RPA2	RPGRIP1L		IRS2	PSMB5	DDX5	WRN	IFIT3	PSMD11		CAT	METTL1	EEF1G	CHST15	ELP3	ADH5		IL1B	MMS22L	LAMA3
	RPA3	OBFC1		PIK3R2	PSMB2	RBM25	HIBCH	IFI44	UBE2D1		AK1	NOP2	RPL37A	HS2ST1	NAT10	HIBADH		CTNNB1	BARD1
		ARL15			PSMB3	DDX27	SOD1	USP18	GCLC		DCXR	PRMT1	RPL19	CSGALNACT2	MRPS21	PARP1		CD40	FANCD2
		BBIP1			PSMB7	DKC1	PPARA	IFIT1	TXNRD1		MLH1	DDX39A	RPL37		MRPS18B			FYN	XRCC2
		BBS12			POLR3K	NHP2	TMEM209	DHX58	PSMD3		AP1S2	DIEXF	RPL23A		PTCD3			CCL2	BBS10
		DCLRE1B			NPLOC4	SNRPF	DHRS1	XAF1			ME2	SRSF7	ENSBTAG00000045504		MRPS22			NFKBIA	TIMM9
		FAAP24				PA2G4	MAP1LC3B	LOC100298356			ALG9	SRSF3	EIF3H		DIMT1			GRO1	IFT88
		POT1				GNL3	GSR	OAS1X			DPAGT1	CWF19L1	RPS4X		SF3A3			TLR2	MCM8
		XPNPEP3				EPRS	PRDX1	IFI27			RAB22A	UBE2K	RPL9		HNRNPA2B1			CCL4	RBM28
						NCL	HADHB	OAS1Y			LOC785216	U2AF1	DROSHA					VCAM1	TIPIN
						BRIX1	MAT2A	UBA7			C5orf42	ENSBTAG00000012276	PFDN5					GRB2	HELB
						NOP14		HERC5			DPM2	DHODH	UTP14A					IRF1	ORC5
						PDCD11		STAT2			PIP4K2C	PAK1IP1	KARS					CCL20	SPATA5
						MPHOSPH10		CMPK2			NDUFS1	SRSF9	TARS2					LOC534578	FAM175A
						KIAA0020		IFITM1			RPL26L1	SRP9	CEP97					CXCL2	PKD2
						KRI1		TNFSF10			MSH3	TRMT12	NEDD9					IL1A	CCDC58
						LYAR		LOC507055			RNASEH2A	IMPDH2	SMAD3					NFKB1	MRPL30
						MYC		TAP1				POLR2K						IL18	YOD1
						PNO1		B2M				VBP1						TNFAIP3	SUMO2
						RSL1D1		CASP7				ZNF830						CCR5	SUMO1
						HSP90AB1						NAP1L1						LYN	CALM2
						RRS1						EXOSC3						SOCS3	NDUFAF4
						NOC2L						ANKRD32						CXCL6	DHFR
						BCCIP						MRPL48						PECAM1	ENSBTAG00000027319
						GNL2						C1D						JAK3	WDR48
						NOLC1						GOLT1B						IL2RG	RFWD3
						MAK16						MRPL32						CCL3	IFT57
						UTP3						ZNF622						SOD2	LSM8
						NGDN						ACTR10						TRAF1
						TRMT6						TYW5						SERPINE1
						UTP11L						UBE2I						CXCL3
						EIF4E						NSMCE2						PGK1
						SSB						SNRPN						LDHA
						HNRNPAB						WDR55						BCL2A1
						EIF4G1						HYPK						IL2RB
						PINX1						NT5C3						ENO1
						UTP23						MRPL45						TPI1
						AATF												CIITA
						HNRNPM												MMP2
						SSRP1												CRK
						RRP1B												GPI
						HNRNPH1												SHMT2
						TWISTNB												GNB5
						LSG1												RIPK2
						LOC510852												COL1A1
						RRP8												IFNAR1
						HNRNPD												MAP2K1
						PRMT5												MAP3K8
						RBM39												PLAUR
						PNN												VAV2
						PRPF40A												MMP25
						GPATCH4												PF4
						DDX23												FCGR1A
						EIF3A												CD74
						SUPT6H												PCNA
						SRSF11												EMR1
						NOP9												CISH
						NOB1												CFB
						TSR2												LOC529196
						EXOSC10												NFKBIE
						DDX46												PRDX4
						SLU7												ENO3
						ILF2												RETN
						RRP1												H2AFZ
						FCF1												ZC3H12A
						TRA2A												SAA3
						CWC27												CD38
						RRP15												TFRC
						SF1												IRAK3
						ILF3												EPHA2
						ZC3H13												ITGA9
						SMC3												ALDOC
						HNRNPH2												PFKL
						TOP1												UPP1
						SYNCRIP												PTGER4
						TRMT1L												PDIA6
						PRPF4B												ACAD10
						HNRNPA3												PIK3R5
						SMARCA5												MBOAT1
						HNRNPDL												RHOH
						PPIG												NAIP
						NKTR												LA-DQB
						XRCC6												BOLA-DRB3
						EIF2S2												SMARCA1
						ATRX												SDC4
						HNRNPR												SNAI1
						RHOA												TSFM
						RSRC1												IFNAR2
						BUD31												VLDLR
						YBX1												TARS
						PRPF3												BATF3
						RBM5												CCNG2
						SFPQ												BOLA-DQA1
						SREK1												TREM1
						CWC25												IRG1
						PABPN1												GNG5
						MAGOHB												GRK6
						CCT3												CD72
						EIF5B												CDA
						CDK2												LYPLA1
						HSPH1												FZD1
						GSPT1												ROR2
						HSP90B1												MRPS6
						UBB												PRDX5
						ZRANB2												GPX3
						SNIP1												XDH
						LUC7L												ADIPOR1
						DHX38												LPCAT2
						CWC15												LPCAT3
						LUC7L3												ELMO2
						NPM1												ATP5F1
						BUD13												BCL2L11
						FTSJ1												BOLA-DOA
						SLTM												BOLA-DQA5
						ARID4A												EIF1B
						SRRT												CBX1
						RIOK1												MCM6
						POLR3D												SIGLEC1
						LEO1												RNF41
						MFAP1												TNFSF13B
						POLA1												TRIB1
						CHD4												LOC782114
						SEC63												UCK1
						PSMC4												ENSBTAG00000046383
						MRPL15												RFWD2
						FUS												NCF4
						SFRS18												PELI1
						DEK												HEXB
						PSME3												CDS2
						G3BP1												TFDP1
						ENSBTAG00000026909												TCF4
						WAC												FAM84B
						CANX												PTCH1
						SYF2												TNFSF9
						KAT2B												ENPP2
						PAPOLA												DNAJB11
						YWHAZ												CLDN1
						CALR												S100A8
						PPIL1												DARS
						CHD2												EIF1AX
						THOC1												ENSBTAG00000006383
						ERH												ETS2
						SMC1A												RALB
						BRD2												PANX1
						UPF3B												PTGER2
						MTIF2												IFNGR2
						METAP2												ACVR1B
						PSMC3												SLC16A3
						TBP												AGPAT9
						FUBP1												CDKN2D
						APEX1												RNF19A
						CASC3												WWTR1
						YTHDC1												GCNT2
						EIF2A												JSP.1
						HDAC9												EED
						SAE1												GPR84
						BRCA2												VHL
						ACIN1												MEGF10
						NAF1												KIF3B
						ZCCHC17												MPP7
						PRPF38B												PTPRF
						PLK3												SEC11C
						THRAP3												ENSBTAG00000046231
						EWSR1												ZFAND4
						SSBP1												PPP1R3B
						ZMAT2												FAM46A
						TAF3												LAT2
						PDIA3												IL10RB
						DNAJC21												MPEG1
						CSTF3												PTX3
						CKAP5												MRPL17
						MDN1												ECI1
						USP14												GGT5
						RBMX2												INSIG2
						ASCC3												ANKRD22
						IWS1												AOAH
						PSMD7												IGSF6
						RCC1												CKAP4
						RBM3												TOMM20
						NCAPD2												COX17
						MCM9												BZW2
						UPF2												TSPAN13
						TRNAU1AP												CDH26
						EXOSC9												SNX11
						TAF15												H3F3A
						TAF12												WDR7
						TBPL1												CHST2
						CTCF												MTA2
						DNAJC6												DCUN1D3
						CBX5												WLS
						RBBP6												LTB4R
						SAP18												DAPP1
						RSRC2												ERO1LB
						NUDT21												DDB2
						RBM6												SDF2
						ZRSR2												RAB31
						DDIT3												SLA
						YWHAE												SPRY2
						HMGB1												NRP1
						BCLAF1												TIA1
						EIF3J												GCH1
						PHAX												INO80C
						USP8												HPSE
						TCEA1												ISG20
						SLBP												YRDC
						SDE2
						PHF3
						MPHOSPH8
						RSF1
						SHPRH
						HNRNPUL2
						ZCCHC7
						CNOT4
						NASP
						SMG6
						RAB11A
						DAXX
						RNF20
						SMARCE1
						GPATCH8
						RAD50
						TXNL4B
						YWHAG
						RAD23B
						ENSBTAG00000027610
						RAB8A
						ABCF2
						HYOU1
						SKP1
						STIP1
						ZNHIT6
						CTBP2
						EEA1
						EZR
						SAFB
						PBDC1
						LAS1L
						TRMT10A
						IK
						NOL7
						UPF3A
						SRP68
						2022-09-07
						RNF8
						CTR9
						EIF2AK3
						BAZ2B
						SMN1
						ANP32B
						PIAS1
						PSPC1
						COIL
						GIGYF2
						DNAJC1
						NUP107
						MSL3
						FIP1L1
						LARP7
						PSMB1
						CLK3
						POLE3
						ATF4
						PPP1R12A
						SET
						HMGB2
						ARGLU1
						RDX
						SEC62
						TAF13
						STAMBP
						BRCC3
						SRP14
						SMC6
						ATF3
						UBL5
						PFDN6
						ANP32A
						ARL13B
						PSIP1
						RAB5A
						UBE4A
						HNRNPH3
						USP28
						OLA1
						DNAJC7
						RPAP3
						GLE1
						TGS1
						TAF4
						ZNF326
						CDC25A
						LARP1B
						LLPH
						RUNX2
						H3F3C
						ANXA2
						CDK13
						ANP32E
						ANKRD12
						AGGF1
						ZFR
						FAF2
						GTF2A2
						SAFB2
						E2F5
						PHF20
						VWA8
						TERF2
						RFC1
						CDC7
						CACYBP
						TMA16
						WBP4
						CETN2
						ING2
						CCAR1
						THUMPD1
						PRKAR1A
						DPY30
						ACOT13
						PTP4A1
						NSFL1C
						PPP1R10
						NSRP1
						SRBD1
						SFSWAP
						RBM4
						DAZAP1
						FBXW7
						ENSBTAG00000039130
						PPM1G
						POLD3
						BCL6
						ST13
						PIN4
						PDCD5
						HMOX1
						SHC1
						BIVM
						PARP4
						KIF3A
						PSMD10
						AHI1
						CCNK
						AKAP7
						STX4
						STAM
						CHORDC1
						WDR70
						HP1BP3
						VPS36
						CHCHD2
						ATP5J
						TXLNG
						PPP1R15A
						RALA
						SNAP23
						RILPL1
						HEXIM1
						NKRF
						SENP1
						ABCF1
						RBM26
						SRP72
						MORF4L2
						PEX19
						NUP93
						RQCD1
						ENSBTAG00000012816
						UBE2E2
						LIN54
						TMPO
						TRIM21
						ERP44
						JMJD6
						BRD7
						MX2
						CEP120
						UBE2L3
						UGP2
						EPC1
						POLH
						RPS6KA3
						PDAP1
						PTMA
						PPIA
						SUPV3L1
						ACSL1
						ACAT2
						NCK1
						MYL12A
						EEF1E1
						KRIT1
						UCHL1
						STX3
						UBAP2L
						GOLGA5
						METTL2B
						HDGF
						DNAJC8
						NUCKS1
						CHMP5
						VTA1
						CHMP4A
						DBF4
						RBM12B
						SSR3
						PPID
						FAM32A
						POLR3E
						UBAP1
						FANCC
						UVRAG
						CEP135
						NFE2L1
						ARAF
						IMMT
						TTC1
						CNTLN
						ZCCHC6
						GLO1
						FDFT1
						LSS
						OTUD6B
						EXOC6B
						PDCD10
						SRP19
						URI1
						DYNLL2
						EAPP
						SENP2
						TUBA1C
						TUBA1A
						PAF1
						KIAA0907
						NDEL1
						CCSAP
						CDC37L1
						ERC1
						PROSC
						USP42
						BAG1
						FAM48A
						BCNT2
						KLF6
						EGR1
						MSL1
						PDCL3
						RBM17
						CDC2L1
						BBS5
						CRLS1
						AIFM1
						DHCR7
						FADS1
						ABI1
						PPP6R3
						UBE2J2
						HK1
						NGLY1
						NCF1
						LOC517402
						MTRF1
						PAIP2
						LY96
						DNAJB6
						MRPS17
						ZC3HAV1
						SLC39A7
						LIN52
						CYP1A1
						SATB1
						SLMO2
						SKAP2
						MBNL2
						CEP95
						FOXK2
						NUP50
						MTRF1L
						GNG2
						MTA3
						DCAF6
						MTDH
						TLK1
						VMP1
						TRAF3IP1
						HSPB11
						RAB6A
						JADE3
						ATXN7L1
						EMC2
						CSPP1
						TRAF3IP3
						BIN3
						TNRC6B
						IDI1
						TOPORS
						PTPN2
						PTPN12
						MYL12B
						NMT2
						GPATCH11
						NAA35
						ZC3H10
						SPP1
						VEZF1
						RAB21
						ZFYVE20
						DNAJC25
						LOC785479
						DDX19B
						HTATIP2
						VPRBP
						CYP4V2
						SAMD9
						TGIF1
						MED12L
						UBE2Q2
						TUBB1
						MYO10
						RCOR3
						CCDC84
						R3HDM1
						CAPNS1
						NAPB
						RAB7L1
						RBMS1
						ATP6V1G1
						RHOT1
						SETD8
						ARIH2
						PGRMC2
						DUSP6
						TSPYL1
						BIN2
						AFF1
						TCEAL4
						STK3
						PARP8
						UGDH
						PITPNA
						TPM1
						ZMIZ1
						PPM1D
						ZBTB24
						STK38
						MESDC2
						LRRFIP2
						GTF2I
						KTN1
						HMGN5
						LPP
						ZKSCAN1
						ENSBTAG00000034185
						LRRFIP1
						GOLM1
						FAM98B
						RASSF3
						CYTH1
						PKNOX1
						RBKS
						MTMR7
						CEP57
						SPG20
						IGBP1
						LSMEM1
						TTL
						MRPL52
						ZWINT
						TBCCD1
						TOR1A
						RAB27A
						THBD
						C3
						GBAS
						INTS12
						BTBD19
						C26H10orf2
						MGC157043
						BHLHE40
						CR2
						RRAGA
						CLIC1
						C1H21orf91
						RBM41
						PRKD3
						RCAN1
						TTC25
						SH3BGRL
						AKAP2
						KLHL20
						MTMR2
						2022-09-05
						PYGL
						TCF7L2
						ZHX2
						FAM122B
						SYAP1
						REPS2
						TM4SF19
						THAP1
						MIA3
						S100A9
						RELL1
						IL1R1
						GOLIM4
						GNAT2
						QRICH1
						TNFAIP1
						RBM33
						NUCB2
						MIA2
						EVI2B
						PTPRE
						OSBPL6
						FUNDC2
						DDHD1
						SPATS2
						EPB41L2
						CYP1B1
						MPLKIP
						ZNF473
						OSBPL1A
						CHCHD7
						CDC26
						TUBGCP5
						CCDC32
						SP110
						HVCN1
						NMT1
						C9H6orf203
						CLPX
						FAM192A
						ATG3
						SPRY4
						ATF7IP
						KLF10
						RBP4
						ARMCX3
						GATAD1
						ARHGAP24
						APOOL
						MYOF
						ANXA1
						TAOK3
						AKIRIN1
						C7H5orf24
						ADD3
						MTHFS
						PAFAH1B2
