# Supplementary material for: A framework for non-preserved consensus gene module detection in Johne's disease
Source: Front Vet Sci. 2022 Jul 27;9:974444. doi: 10.3389/fvets.2022.974444 (PMC9363878; doi:10.3389/fvets.2022.974444)
Supplement: Supplementary file 12 [file Table_12.XLSX]

## Sheet: blue2
Supplementary Table 6: The complete list of the biological processes in the non-preserved consensus modules	Term	Overlap	P-value	Adjusted P-value	Old P-value	Old Adjusted P-value	Odds Ratio	Combined Score	Genes
	regulation of autophagy (GO:0010506)	7/231	0.000142041	0.0406758	0	0	6.75755	59.8678	OSBPL7;GBA;ORMDL3;TP53INP1;KLHL22;DCAF12;FOXO1
	autophagosome organization (GO:1905037)	4/56	0.000163743	0.0406758	0	0	16.2439	141.601	MAP1LC3A;TP53INP1;ULK2;WDR45
	autophagosome assembly (GO:0000045)	4/58	0.000187734	0.0406758	0	0	15.6407	134.204	MAP1LC3A;TP53INP1;ULK2;WDR45
	mitochondrion disassembly (GO:0061726)	3/36	0.000724336	0.117705	0	0	19.0134	137.472	MAP1LC3A;ULK2;WDR45
	autophagy of mitochondrion (GO:0000422)	3/40	0.000988194	0.128465	0	0	16.9545	117.319	MAP1LC3A;ULK2;WDR45
	protein maturation by iron-sulfur cluster transfer (GO:0097428)	2/14	0.00208123	0.193257	0	0	34.5312	213.223	ISCA2;CISD3
	coenzyme A metabolic process (GO:0015936)	2/14	0.00208123	0.193257	0	0	34.5312	213.223	NUDT7;DCAKD
	autophagy of nucleus (GO:0044804)	2/16	0.00272703	0.217241	0	0	29.5952	174.746	ULK2;WDR45
	diol biosynthetic process (GO:0034312)	2/17	0.0030808	0.217241	0	0	27.6208	159.719	SPR;GBA
	protein lipidation (GO:0006497)	3/61	0.00334218	0.217241	0	0	10.8044	61.5971	PIGU;MPPE1;WDR45
	cellular response to nutrient levels (GO:0031669)	3/66	0.00417521	0.246717	0	0	9.94436	54.4811	MAP1LC3A;WDR45;FOXO1
	cellular response to starvation (GO:0009267)	4/158	0.00762416	0.279244	0	0	5.45676	26.6095	WDR59;MAP1LC3A;WDR45;FOXO1
	GPI anchor metabolic process (GO:0006505)	2/28	0.00826832	0.279244	0	0	15.9263	76.3717	PIGU;MPPE1
	positive regulation of autophagy (GO:0010508)	3/90	0.00985212	0.279244	0	0	7.19238	33.2293	ORMDL3;TP53INP1;FOXO1
	cellular nitrogen compound biosynthetic process (GO:0044271)	2/31	0.010075	0.279244	0	0	14.2766	65.6394	SPR;GBA
	positive regulation of proteolysis involved in cellular protein catabolic process (GO:1903052)	2/31	0.010075	0.279244	0	0	14.2766	65.6394	OSBPL7;GBA
	GPI anchor biosynthetic process (GO:0006506)	2/32	0.0107126	0.279244	0	0	13.8	62.6014	PIGU;MPPE1
	negative regulation of MAPK cascade (GO:0043409)	3/94	0.0110848	0.279244	0	0	6.87484	30.9518	GBA;EMILIN1;FOXO1
	neuron projection extension (GO:1990138)	2/33	0.0113677	0.279244	0	0	13.3542	59.7864	CPNE1;ULK2
	phospholipid biosynthetic process (GO:0008654)	2/37	0.0141583	0.279244	0	0	11.8256	50.3469	CPNE1;AGPAT3
	organophosphate biosynthetic process (GO:0090407)	2/39	0.0156533	0.279244	0	0	11.1852	46.4979	MOCS1;AGPAT3
	glycolipid biosynthetic process (GO:0009247)	2/40	0.0164252	0.279244	0	0	10.8904	44.7478	PIGU;MPPE1
	positive regulation of TOR signaling (GO:0032008)	2/41	0.017213	0.279244	0	0	10.6106	43.1011	WDR59;KLHL22
	positive regulation of cell projection organization (GO:0031346)	3/117	0.0198511	0.279244	0	0	5.48144	21.4845	RETREG3;FZD4;TOX
	phosphatidylinositol biosynthetic process (GO:0006661)	3/126	0.0240737	0.279244	0	0	5.07805	18.924	PIGU;TTC7A;MPPE1
	positive regulation of action potential (GO:0045760)	1/5	0.0242633	0.279244	0	0	51.2835	190.713	GBA
	negative regulation of ceramide biosynthetic process (GO:1900060)	1/5	0.0242633	0.279244	0	0	51.2835	190.713	ORMDL3
	regulation of system process (GO:0044057)	1/5	0.0242633	0.279244	0	0	51.2835	190.713	MTG1
	negative regulation of collateral sprouting (GO:0048671)	1/5	0.0242633	0.279244	0	0	51.2835	190.713	ULK2
	positive regulation of DNA demethylation (GO:1901537)	1/5	0.0242633	0.279244	0	0	51.2835	190.713	TOX
	glucosylceramide metabolic process (GO:0006678)	1/5	0.0242633	0.279244	0	0	51.2835	190.713	GBA
	negative regulation of sphingolipid biosynthetic process (GO:0090155)	1/5	0.0242633	0.279244	0	0	51.2835	190.713	ORMDL3
	long-chain fatty acid catabolic process (GO:0042758)	1/5	0.0242633	0.279244	0	0	51.2835	190.713	AIG1
	cerebral cortex neuron differentiation (GO:0021895)	1/5	0.0242633	0.279244	0	0	51.2835	190.713	TOX
	modulation by symbiont of host autophagy (GO:0075071)	1/5	0.0242633	0.279244	0	0	51.2835	190.713	ULK2
	protein de-ADP-ribosylation (GO:0051725)	1/5	0.0242633	0.279244	0	0	51.2835	190.713	ADPRH
	activation of cysteine-type endopeptidase activity involved in apoptotic process by cytochrome c (GO:0008635)	1/6	0.0290456	0.279244	0	0	41.0247	145.182	CASP9
	pteridine-containing compound biosynthetic process (GO:0042559)	1/6	0.0290456	0.279244	0	0	41.0247	145.182	SPR
	negative regulation of cellular response to hypoxia (GO:1900038)	1/6	0.0290456	0.279244	0	0	41.0247	145.182	NOL3
	attachment of GPI anchor to protein (GO:0016255)	1/6	0.0290456	0.279244	0	0	41.0247	145.182	PIGU
	release of sequestered calcium ion into cytosol by sarcoplasmic reticulum (GO:0014808)	1/6	0.0290456	0.279244	0	0	41.0247	145.182	NOL3
	regulation of cardiac muscle hypertrophy in response to stress (GO:1903242)	1/6	0.0290456	0.279244	0	0	41.0247	145.182	FOXO1
	glycosylceramide catabolic process (GO:0046477)	1/6	0.0290456	0.279244	0	0	41.0247	145.182	GBA
	regulation of collagen fibril organization (GO:1904026)	1/6	0.0290456	0.279244	0	0	41.0247	145.182	EMILIN1
	regulation of DNA demethylation (GO:1901535)	1/6	0.0290456	0.279244	0	0	41.0247	145.182	TOX
	cellular response to cold (GO:0070417)	1/6	0.0290456	0.279244	0	0	41.0247	145.182	FOXO1
	lymphocyte apoptotic process (GO:0070227)	1/6	0.0290456	0.279244	0	0	41.0247	145.182	LMBR1L
	positive regulation of Wnt signaling pathway, planar cell polarity pathway (GO:2000096)	1/6	0.0290456	0.279244	0	0	41.0247	145.182	DAB2
	molybdopterin cofactor biosynthetic process (GO:0032324)	1/6	0.0290456	0.279244	0	0	41.0247	145.182	MOCS1
	peroxisome proliferator activated receptor signaling pathway (GO:0035357)	1/6	0.0290456	0.279244	0	0	41.0247	145.182	FAM120B
	regulation of protein lipidation (GO:1903059)	1/6	0.0290456	0.279244	0	0	41.0247	145.182	GBA
	ceramide metabolic process (GO:0006672)	2/55	0.0298271	0.279244	0	0	7.80228	27.4042	GBA;ORMDL3
	monocarboxylic acid transport (GO:0015718)	2/57	0.0318558	0.279244	0	0	7.5178	25.9104	SLCO2B1;SLC16A5
	positive regulation of cellular catabolic process (GO:0031331)	3/141	0.0321069	0.279244	0	0	4.52265	15.552	ORMDL3;TP53INP1;FOXO1
	fat cell differentiation (GO:0045444)	2/58	0.0328901	0.279244	0	0	7.38318	25.2105	FAM120B;FOXO1
	regulation of pathway-restricted SMAD protein phosphorylation (GO:0060393)	2/58	0.0328901	0.279244	0	0	7.38318	25.2105	DAB2;EMILIN1
	regulation of respiratory system process (GO:0044065)	1/7	0.0338047	0.279244	0	0	34.1856	115.792	MTG1
	release of sequestered calcium ion into cytosol by endoplasmic reticulum (GO:1903514)	1/7	0.0338047	0.279244	0	0	34.1856	115.792	NOL3
	inhibition of cysteine-type endopeptidase activity (GO:0097340)	1/7	0.0338047	0.279244	0	0	34.1856	115.792	NOL3
	negative regulation of protein import (GO:1904590)	1/7	0.0338047	0.279244	0	0	34.1856	115.792	SUFU
	negative regulation of protein import into nucleus (GO:0042308)	1/7	0.0338047	0.279244	0	0	34.1856	115.792	SUFU
	regulation of extracellular matrix assembly (GO:1901201)	1/7	0.0338047	0.279244	0	0	34.1856	115.792	EMILIN1
	negative regulation of stress-activated protein kinase signaling cascade (GO:0070303)	1/7	0.0338047	0.279244	0	0	34.1856	115.792	FOXO1
	late nucleophagy (GO:0044805)	1/7	0.0338047	0.279244	0	0	34.1856	115.792	ULK2
	lysosomal microautophagy (GO:0016237)	1/7	0.0338047	0.279244	0	0	34.1856	115.792	ULK2
	T cell apoptotic process (GO:0070231)	1/7	0.0338047	0.279244	0	0	34.1856	115.792	LMBR1L
	regulation of lysosomal protein catabolic process (GO:1905165)	1/7	0.0338047	0.279244	0	0	34.1856	115.792	GBA
	cytochrome complex assembly (GO:0017004)	1/7	0.0338047	0.279244	0	0	34.1856	115.792	COX15
	ureter development (GO:0072189)	1/7	0.0338047	0.279244	0	0	34.1856	115.792	FOXF1
	piecemeal microautophagy of the nucleus (GO:0034727)	1/7	0.0338047	0.279244	0	0	34.1856	115.792	ULK2
	positive regulation by symbiont of host autophagy (GO:0075044)	1/7	0.0338047	0.279244	0	0	34.1856	115.792	ULK2
	negative regulation of B cell apoptotic process (GO:0002903)	1/8	0.0385407	0.279244	0	0	29.3004	95.4034	ORMDL3
	regulation of alpha-beta T cell differentiation (GO:0046637)	1/8	0.0385407	0.279244	0	0	29.3004	95.4034	NKAP
	positive regulation of early endosome to late endosome transport (GO:2000643)	1/8	0.0385407	0.279244	0	0	29.3004	95.4034	DAB2
	negative regulation of macrophage migration (GO:1905522)	1/8	0.0385407	0.279244	0	0	29.3004	95.4034	EMILIN1
	regulation of collateral sprouting (GO:0048670)	1/8	0.0385407	0.279244	0	0	29.3004	95.4034	ULK2
	positive regulation of neuron projection arborization (GO:0150012)	1/8	0.0385407	0.279244	0	0	29.3004	95.4034	FZD4
	regulation of mitochondrial gene expression (GO:0062125)	1/8	0.0385407	0.279244	0	0	29.3004	95.4034	MTG1
	venous blood vessel development (GO:0060841)	1/8	0.0385407	0.279244	0	0	29.3004	95.4034	FOXF1
	elastic fiber assembly (GO:0048251)	1/8	0.0385407	0.279244	0	0	29.3004	95.4034	EMILIN1
	natural killer cell differentiation (GO:0001779)	1/8	0.0385407	0.279244	0	0	29.3004	95.4034	TOX
	tRNA processing (GO:0008033)	2/64	0.0393652	0.279244	0	0	6.66667	21.5658	TRPT1;NSUN6
	regulation of cellular catabolic process (GO:0031329)	2/65	0.040488	0.279244	0	0	6.56052	21.0379	OSBPL7;DCAF12
	glycerolipid biosynthetic process (GO:0045017)	1/9	0.0432537	0.279244	0	0	25.6366	80.5162	CPNE1
	regulation of Wnt signaling pathway, planar cell polarity pathway (GO:2000095)	1/9	0.0432537	0.279244	0	0	25.6366	80.5162	DAB2
	positive regulation of extracellular matrix assembly (GO:1901203)	1/9	0.0432537	0.279244	0	0	25.6366	80.5162	EMILIN1
	negative regulation of pathway-restricted SMAD protein phosphorylation (GO:0060394)	1/9	0.0432537	0.279244	0	0	25.6366	80.5162	EMILIN1
	cellular response to nitric oxide (GO:0071732)	1/9	0.0432537	0.279244	0	0	25.6366	80.5162	FOXO1
	cellular response to reactive nitrogen species (GO:1902170)	1/9	0.0432537	0.279244	0	0	25.6366	80.5162	FOXO1
	mitochondrial respirasome assembly (GO:0097250)	1/9	0.0432537	0.279244	0	0	25.6366	80.5162	HIGD2A
	positive regulation of tumor necrosis factor-mediated signaling pathway (GO:1903265)	1/9	0.0432537	0.279244	0	0	25.6366	80.5162	CPNE1
	peroxisome fission (GO:0016559)	1/9	0.0432537	0.279244	0	0	25.6366	80.5162	PEX11G
	embryonic digestive tract morphogenesis (GO:0048557)	1/9	0.0432537	0.279244	0	0	25.6366	80.5162	FOXF1
	aerobic electron transport chain (GO:0019646)	2/70	0.0462795	0.279244	0	0	6.07659	18.6737	COX15;NDUFC2
	fatty acid catabolic process (GO:0009062)	2/70	0.0462795	0.279244	0	0	6.07659	18.6737	NUDT7;AIG1
	regulation of TOR signaling (GO:0032006)	2/71	0.0474724	0.279244	0	0	5.98822	18.2497	WDR59;GBA
	mitochondrial ATP synthesis coupled electron transport (GO:0042775)	2/71	0.0474724	0.279244	0	0	5.98822	18.2497	COX15;NDUFC2
	negative regulation of canonical Wnt signaling pathway (GO:0090090)	3/165	0.0475063	0.279244	0	0	3.84795	11.7243	LMBR1L;DAB2;FZD4
	negative regulation of extracellular matrix organization (GO:1903054)	1/10	0.0479439	0.279244	0	0	22.7869	69.2204	EMILIN1
	regulation of type B pancreatic cell development (GO:2000074)	1/10	0.0479439	0.279244	0	0	22.7869	69.2204	FOXO1
	regulation of cell activation (GO:0050865)	1/10	0.0479439	0.279244	0	0	22.7869	69.2204	EMILIN1
	negative regulation of leukocyte migration (GO:0002686)	1/10	0.0479439	0.279244	0	0	22.7869	69.2204	EMILIN1
	hematopoietic stem cell differentiation (GO:0060218)	1/10	0.0479439	0.279244	0	0	22.7869	69.2204	LMBR1L
	negative regulation of lymphocyte apoptotic process (GO:0070229)	1/10	0.0479439	0.279244	0	0	22.7869	69.2204	ORMDL3
	response to leucine (GO:0043201)	1/10	0.0479439	0.279244	0	0	22.7869	69.2204	KLHL22
	sarcoplasmic reticulum calcium ion transport (GO:0070296)	1/10	0.0479439	0.279244	0	0	22.7869	69.2204	NOL3
	cellular response to leucine (GO:0071233)	1/10	0.0479439	0.279244	0	0	22.7869	69.2204	KLHL22
	regulation of macrophage migration (GO:1905521)	1/10	0.0479439	0.279244	0	0	22.7869	69.2204	EMILIN1
	regulation of actin filament polymerization (GO:0030833)	2/73	0.0498918	0.279244	0	0	5.81896	17.4446	CCL24;PLEKHG2
	protein localization to phagophore assembly site (GO:0034497)	1/11	0.0526113	0.279244	0	0	20.5072	60.3902	WDR45
	purine nucleoside bisphosphate biosynthetic process (GO:0034033)	1/11	0.0526113	0.279244	0	0	20.5072	60.3902	DCAKD
	positive regulation of cytoplasmic transport (GO:1903651)	1/11	0.0526113	0.279244	0	0	20.5072	60.3902	DAB2
	ribonucleoside bisphosphate biosynthetic process (GO:0034030)	1/11	0.0526113	0.279244	0	0	20.5072	60.3902	DCAKD
	cellular response to cholesterol (GO:0071397)	1/11	0.0526113	0.279244	0	0	20.5072	60.3902	OSBPL7
	cellular response to increased oxygen levels (GO:0036295)	1/11	0.0526113	0.279244	0	0	20.5072	60.3902	FOXO1
	positive regulation of non-canonical Wnt signaling pathway (GO:2000052)	1/11	0.0526113	0.279244	0	0	20.5072	60.3902	DAB2
	lipoprotein biosynthetic process (GO:0042158)	1/11	0.0526113	0.279244	0	0	20.5072	60.3902	WDR45
	coenzyme A biosynthetic process (GO:0015937)	1/11	0.0526113	0.279244	0	0	20.5072	60.3902	DCAKD
	tetrahydrobiopterin metabolic process (GO:0046146)	1/11	0.0526113	0.279244	0	0	20.5072	60.3902	SPR
	negative regulation of cardiac muscle hypertrophy (GO:0010614)	1/12	0.057256	0.279244	0	0	18.642	53.3202	FOXO1
	regulation of B cell apoptotic process (GO:0002902)	1/12	0.057256	0.279244	0	0	18.642	53.3202	ORMDL3
	cellular response to nitrogen levels (GO:0043562)	1/12	0.057256	0.279244	0	0	18.642	53.3202	MAP1LC3A
	cellular response to nitrogen starvation (GO:0006995)	1/12	0.057256	0.279244	0	0	18.642	53.3202	MAP1LC3A
	digestive system development (GO:0055123)	1/12	0.057256	0.279244	0	0	18.642	53.3202	FOXF1
	protein import into peroxisome matrix (GO:0016558)	1/12	0.057256	0.279244	0	0	18.642	53.3202	PEX26
	regulation of receptor signaling pathway via STAT (GO:1904892)	1/13	0.0618782	0.279244	0	0	17.0876	47.5478	PIGU
	pteridine-containing compound metabolic process (GO:0042558)	1/13	0.0618782	0.279244	0	0	17.0876	47.5478	SPR
	regulation of T cell differentiation in thymus (GO:0033081)	1/13	0.0618782	0.279244	0	0	17.0876	47.5478	TOX
	response to nitric oxide (GO:0071731)	1/13	0.0618782	0.279244	0	0	17.0876	47.5478	FOXO1
	reticulophagy (GO:0061709)	1/13	0.0618782	0.279244	0	0	17.0876	47.5478	ULK2
	negative regulation of nucleocytoplasmic transport (GO:0046823)	1/13	0.0618782	0.279244	0	0	17.0876	47.5478	SUFU
	sphingoid biosynthetic process (GO:0046520)	1/13	0.0618782	0.279244	0	0	17.0876	47.5478	GBA
	sphingosine biosynthetic process (GO:0046512)	1/13	0.0618782	0.279244	0	0	17.0876	47.5478	GBA
	negative regulation of vascular endothelial growth factor receptor signaling pathway (GO:0030948)	1/13	0.0618782	0.279244	0	0	17.0876	47.5478	EMILIN1
	cytoplasmic sequestering of protein (GO:0051220)	1/13	0.0618782	0.279244	0	0	17.0876	47.5478	SUFU
	oligosaccharide-lipid intermediate biosynthetic process (GO:0006490)	1/13	0.0618782	0.279244	0	0	17.0876	47.5478	ALG8
	lymphocyte differentiation (GO:0030098)	2/84	0.0639523	0.279244	0	0	5.03557	13.8459	LMBR1L;TOX
	positive regulation of alpha-beta T cell differentiation (GO:0046638)	1/14	0.066478	0.279244	0	0	15.7724	42.7572	NKAP
	negative regulation of cell activation (GO:0050866)	1/14	0.066478	0.279244	0	0	15.7724	42.7572	EMILIN1
	quinone biosynthetic process (GO:1901663)	1/14	0.066478	0.279244	0	0	15.7724	42.7572	COQ6
	cardiac left ventricle morphogenesis (GO:0003214)	1/14	0.066478	0.279244	0	0	15.7724	42.7572	FOXF1
	sodium-independent organic anion transport (GO:0043252)	1/14	0.066478	0.279244	0	0	15.7724	42.7572	SLCO2B1
	positive regulation of protein-containing complex disassembly (GO:0043243)	1/14	0.066478	0.279244	0	0	15.7724	42.7572	GBA
	positive regulation of SMAD protein signal transduction (GO:0060391)	1/14	0.066478	0.279244	0	0	15.7724	42.7572	DAB2
	cytoplasmic sequestering of transcription factor (GO:0042994)	1/14	0.066478	0.279244	0	0	15.7724	42.7572	SUFU
	pancreas development (GO:0031016)	1/14	0.066478	0.279244	0	0	15.7724	42.7572	FOXF1
	positive regulation of proteasomal protein catabolic process (GO:1901800)	2/86	0.0666375	0.279244	0	0	4.91518	13.3127	OSBPL7;DAB2
	negative regulation of Wnt signaling pathway (GO:0030178)	3/191	0.0675653	0.279244	0	0	3.31142	8.92316	LMBR1L;DAB2;FZD4
	negative regulation of binding (GO:0051100)	2/88	0.0693598	0.279244	0	0	4.80039	12.8096	DAB2;CPNE1
	positive regulation of neuron projection development (GO:0010976)	2/88	0.0693598	0.279244	0	0	4.80039	12.8096	RETREG3;TOX
	negative regulation of androgen receptor signaling pathway (GO:0060766)	1/15	0.0710555	0.279244	0	0	14.6451	38.7259	DAB2
	acetyl-CoA metabolic process (GO:0006084)	1/15	0.0710555	0.279244	0	0	14.6451	38.7259	NUDT7
	heterocycle biosynthetic process (GO:0018130)	1/15	0.0710555	0.279244	0	0	14.6451	38.7259	MOCS1
	regulation of clathrin-dependent endocytosis (GO:2000369)	1/15	0.0710555	0.279244	0	0	14.6451	38.7259	DAB2
	positive regulation of protein export from nucleus (GO:0046827)	1/15	0.0710555	0.279244	0	0	14.6451	38.7259	XPO4
	T cell proliferation (GO:0042098)	1/15	0.0710555	0.279244	0	0	14.6451	38.7259	LMBR1L
	nitric oxide biosynthetic process (GO:0006809)	1/15	0.0710555	0.279244	0	0	14.6451	38.7259	SPR
	tRNA splicing, via endonucleolytic cleavage and ligation (GO:0006388)	1/15	0.0710555	0.279244	0	0	14.6451	38.7259	TRPT1
	ubiquinone biosynthetic process (GO:0006744)	1/15	0.0710555	0.279244	0	0	14.6451	38.7259	COQ6
	ubiquinone metabolic process (GO:0006743)	1/15	0.0710555	0.279244	0	0	14.6451	38.7259	COQ6
	regulation of neuron projection arborization (GO:0150011)	1/15	0.0710555	0.279244	0	0	14.6451	38.7259	FZD4
	endoderm development (GO:0007492)	1/15	0.0710555	0.279244	0	0	14.6451	38.7259	DUSP2
	regulation of apoptotic process (GO:0042981)	7/742	0.0719944	0.279244	0	0	2.00597	5.27803	CASP9;DAB2;PLEKHG2;TP53INP1;NOL3;FOXO1;HIGD2A
	protein complex oligomerization (GO:0051259)	2/90	0.0721183	0.279244	0	0	4.69081	12.3343	TIFA;NOL3
	heme catabolic process (GO:0042167)	1/16	0.0756107	0.279244	0	0	13.668	35.293	SLCO2B1
	regulation of ceramide biosynthetic process (GO:2000303)	1/16	0.0756107	0.279244	0	0	13.668	35.293	ORMDL3
	RNA splicing, via endonucleolytic cleavage and ligation (GO:0000394)	1/16	0.0756107	0.279244	0	0	13.668	35.293	TRPT1
	negative regulation of release of cytochrome c from mitochondria (GO:0090201)	1/16	0.0756107	0.279244	0	0	13.668	35.293	NOL3
	cellular response to sterol (GO:0036315)	1/16	0.0756107	0.279244	0	0	13.668	35.293	OSBPL7
	nitric oxide metabolic process (GO:0046209)	1/16	0.0756107	0.279244	0	0	13.668	35.293	SPR
	mesenchyme development (GO:0060485)	1/16	0.0756107	0.279244	0	0	13.668	35.293	FOXF1
	positive regulation of TORC1 signaling (GO:1904263)	1/16	0.0756107	0.279244	0	0	13.668	35.293	KLHL22
	digestive tract morphogenesis (GO:0048546)	1/16	0.0756107	0.279244	0	0	13.668	35.293	FOXF1
	porphyrin-containing compound catabolic process (GO:0006787)	1/16	0.0756107	0.279244	0	0	13.668	35.293	SLCO2B1
	eosinophil chemotaxis (GO:0048245)	1/16	0.0756107	0.279244	0	0	13.668	35.293	CCL24
	eosinophil migration (GO:0072677)	1/16	0.0756107	0.279244	0	0	13.668	35.293	CCL24
	cellular protein localization (GO:0034613)	4/329	0.0784033	0.287922	0	0	2.56327	6.52581	PIGU;HERC2;ADPRH;WDR45
	mitochondrial electron transport, cytochrome c to oxygen (GO:0006123)	1/17	0.0801438	0.289408	0	0	12.8131	32.3395	COX15
	vasculature development (GO:0001944)	1/17	0.0801438	0.289408	0	0	12.8131	32.3395	FOXF1
	dolichol-linked oligosaccharide biosynthetic process (GO:0006488)	1/17	0.0801438	0.289408	0	0	12.8131	32.3395	ALG8
	regulation of protein-containing complex disassembly (GO:0043244)	1/18	0.0846549	0.29413	0	0	12.0588	29.7753	GBA
	negative regulation of biosynthetic process (GO:0009890)	1/18	0.0846549	0.29413	0	0	12.0588	29.7753	EMILIN1
	positive regulation of extracellular matrix organization (GO:1903055)	1/18	0.0846549	0.29413	0	0	12.0588	29.7753	EMILIN1
	regulation of early endosome to late endosome transport (GO:2000641)	1/18	0.0846549	0.29413	0	0	12.0588	29.7753	DAB2
	tRNA metabolic process (GO:0006399)	1/18	0.0846549	0.29413	0	0	12.0588	29.7753	TRPT1
	regulation of oxidative stress-induced intrinsic apoptotic signaling pathway (GO:1902175)	1/18	0.0846549	0.29413	0	0	12.0588	29.7753	NOL3
	response to UV (GO:0009411)	2/99	0.0849537	0.29413	0	0	4.25365	10.488	CASP9;TP53I13
	regulation of transforming growth factor beta receptor signaling pathway (GO:0017015)	2/100	0.0864202	0.29413	0	0	4.21003	10.3084	DAB2;EMILIN1
	neutrophil degranulation (GO:0043312)	5/481	0.0876005	0.29413	0	0	2.19414	5.34265	NHLRC3;TMEM179B;ORMDL3;CPNE1;NDUFC2
	positive regulation of cellular protein catabolic process (GO:1903364)	1/19	0.0891442	0.29413	0	0	11.3883	27.5313	GBA
	response to cholesterol (GO:0070723)	1/19	0.0891442	0.29413	0	0	11.3883	27.5313	OSBPL7
	response to fatty acid (GO:0070542)	1/19	0.0891442	0.29413	0	0	11.3883	27.5313	FOXO1
	regulation of collagen biosynthetic process (GO:0032965)	1/19	0.0891442	0.29413	0	0	11.3883	27.5313	EMILIN1
	negative regulation of oxidative stress-induced intrinsic apoptotic signaling pathway (GO:1902176)	1/19	0.0891442	0.29413	0	0	11.3883	27.5313	NOL3
	negative regulation of protein localization to nucleus (GO:1900181)	1/19	0.0891442	0.29413	0	0	11.3883	27.5313	SUFU
	sphingosine metabolic process (GO:0006670)	1/19	0.0891442	0.29413	0	0	11.3883	27.5313	GBA
	diol metabolic process (GO:0034311)	1/19	0.0891442	0.29413	0	0	11.3883	27.5313	SPR
	neutrophil activation involved in immune response (GO:0002283)	5/485	0.0899774	0.29538	0	0	2.1754	5.2388	NHLRC3;TMEM179B;ORMDL3;CPNE1;NDUFC2
	neutrophil mediated immunity (GO:0002446)	5/488	0.0917821	0.299742	0	0	2.16156	5.16253	NHLRC3;TMEM179B;ORMDL3;CPNE1;NDUFC2
	positive regulation of alpha-beta T cell activation (GO:0046635)	1/20	0.0936116	0.299742	0	0	10.7884	25.5534	NKAP
	positive regulation of nitrogen compound metabolic process (GO:0051173)	1/20	0.0936116	0.299742	0	0	10.7884	25.5534	GBA
	organic cation transport (GO:0015695)	1/20	0.0936116	0.299742	0	0	10.7884	25.5534	SLC25A26
	embryonic digestive tract development (GO:0048566)	1/20	0.0936116	0.299742	0	0	10.7884	25.5534	FOXF1
	extrinsic apoptotic signaling pathway in absence of ligand (GO:0097192)	1/21	0.0980573	0.300647	0	0	10.2485	23.799	CASP9
	negative regulation of protein localization to cell periphery (GO:1904376)	1/21	0.0980573	0.300647	0	0	10.2485	23.799	DAB2
	negative regulation of protein localization to plasma membrane (GO:1903077)	1/21	0.0980573	0.300647	0	0	10.2485	23.799	DAB2
	cellular response to inorganic substance (GO:0071241)	1/21	0.0980573	0.300647	0	0	10.2485	23.799	FOXO1
	spindle assembly checkpoint signaling (GO:0071173)	1/21	0.0980573	0.300647	0	0	10.2485	23.799	KLHL22
	regulation of mitochondrial translation (GO:0070129)	1/21	0.0980573	0.300647	0	0	10.2485	23.799	MTG1
	mitotic spindle assembly checkpoint signaling (GO:0007094)	1/21	0.0980573	0.300647	0	0	10.2485	23.799	KLHL22
	mitotic spindle checkpoint signaling (GO:0071174)	1/21	0.0980573	0.300647	0	0	10.2485	23.799	KLHL22
	endocardial cushion development (GO:0003197)	1/21	0.0980573	0.300647	0	0	10.2485	23.799	FOXF1
	lipid transport (GO:0006869)	2/109	0.0999511	0.301344	0	0	3.85417	8.87643	ABCA10;SLCO2B1
	response to tumor necrosis factor (GO:0034612)	2/110	0.10149	0.301344	0	0	3.81829	8.73548	CCL24;GBA
	regulation of vacuole organization (GO:0044088)	1/22	0.102481	0.301344	0	0	9.75994	22.2339	ADPRH
	heme biosynthetic process (GO:0006783)	1/22	0.102481	0.301344	0	0	9.75994	22.2339	COX15
	negative regulation of mitotic metaphase/anaphase transition (GO:0045841)	1/22	0.102481	0.301344	0	0	9.75994	22.2339	KLHL22
	positive regulation of neural precursor cell proliferation (GO:2000179)	1/22	0.102481	0.301344	0	0	9.75994	22.2339	TOX
	metallo-sulfur cluster assembly (GO:0031163)	1/22	0.102481	0.301344	0	0	9.75994	22.2339	ISCA2
	peptidyl-threonine dephosphorylation (GO:0035970)	1/22	0.102481	0.301344	0	0	9.75994	22.2339	DUSP2
	protein import into peroxisome membrane (GO:0045046)	1/22	0.102481	0.301344	0	0	9.75994	22.2339	PEX26
	regulation of SMAD protein signal transduction (GO:0060390)	1/23	0.106884	0.301344	0	0	9.31584	20.8303	DAB2
	respiratory chain complex IV assembly (GO:0008535)	1/23	0.106884	0.301344	0	0	9.31584	20.8303	COX15
	negative regulation of intracellular protein transport (GO:0090317)	1/23	0.106884	0.301344	0	0	9.31584	20.8303	SUFU
	negative regulation of smoothened signaling pathway (GO:0045879)	1/23	0.106884	0.301344	0	0	9.31584	20.8303	SUFU
	regulation of neural precursor cell proliferation (GO:2000177)	1/23	0.106884	0.301344	0	0	9.31584	20.8303	TOX
	regulation of protein export from nucleus (GO:0046825)	1/23	0.106884	0.301344	0	0	9.31584	20.8303	XPO4
	positive regulation of cellular component organization (GO:0051130)	2/114	0.107708	0.301344	0	0	3.68118	8.20286	DAB2;GBA
	positive regulation of protein metabolic process (GO:0051247)	2/115	0.109279	0.301344	0	0	3.64841	8.07705	GBA;FOXO1
	sphingolipid metabolic process (GO:0006665)	2/116	0.110856	0.301344	0	0	3.61623	7.95399	GBA;ORMDL3
	extracellular matrix assembly (GO:0085029)	1/24	0.111265	0.301344	0	0	8.91035	19.5657	EMILIN1
	purine ribonucleotide catabolic process (GO:0009154)	1/24	0.111265	0.301344	0	0	8.91035	19.5657	NUDT7
	positive regulation of cellular response to transforming growth factor beta stimulus (GO:1903846)	1/24	0.111265	0.301344	0	0	8.91035	19.5657	DAB2
	regulation of vascular endothelial growth factor receptor signaling pathway (GO:0030947)	1/24	0.111265	0.301344	0	0	8.91035	19.5657	EMILIN1
	axon extension (GO:0048675)	1/24	0.111265	0.301344	0	0	8.91035	19.5657	ULK2
	negative regulation of NIK/NF-kappaB signaling (GO:1901223)	1/24	0.111265	0.301344	0	0	8.91035	19.5657	CPNE1
	iron-sulfur cluster assembly (GO:0016226)	1/24	0.111265	0.301344	0	0	8.91035	19.5657	ISCA2
	positive regulation of transforming growth factor beta receptor signaling pathway (GO:0030511)	1/24	0.111265	0.301344	0	0	8.91035	19.5657	DAB2
	regulation of monooxygenase activity (GO:0032768)	1/24	0.111265	0.301344	0	0	8.91035	19.5657	SPR
	porphyrin-containing compound biosynthetic process (GO:0006779)	1/24	0.111265	0.301344	0	0	8.91035	19.5657	COX15
	regulation of proteolysis involved in cellular protein catabolic process (GO:1903050)	1/25	0.115625	0.308019	0	0	8.53866	18.4213	GBA
	in utero embryonic development (GO:0001701)	1/25	0.115625	0.308019	0	0	8.53866	18.4213	FOXF1
	peroxisome organization (GO:0007031)	1/25	0.115625	0.308019	0	0	8.53866	18.4213	PEX11G
	energy derivation by oxidation of organic compounds (GO:0015980)	1/25	0.115625	0.308019	0	0	8.53866	18.4213	COX15
	negative regulation of programmed cell death (GO:0043069)	4/381	0.117379	0.311413	0	0	2.20385	4.72141	DAB2;NOL3;FOXO1;HIGD2A
	negative regulation of protein localization to membrane (GO:1905476)	1/26	0.119964	0.314423	0	0	8.1967	17.3816	DAB2
	negative regulation of signaling receptor activity (GO:2000272)	1/26	0.119964	0.314423	0	0	8.1967	17.3816	CNRIP1
	organelle fission (GO:0048285)	1/26	0.119964	0.314423	0	0	8.1967	17.3816	PEX11G
	bile acid biosynthetic process (GO:0006699)	1/27	0.124282	0.320569	0	0	7.88105	16.4336	OSBPL7
	cytoplasmic pattern recognition receptor signaling pathway (GO:0002753)	1/27	0.124282	0.320569	0	0	7.88105	16.4336	TIFA
	peroxisomal membrane transport (GO:0015919)	1/27	0.124282	0.320569	0	0	7.88105	16.4336	PEX26
	protein export from nucleus (GO:0006611)	1/27	0.124282	0.320569	0	0	7.88105	16.4336	XPO4
	regulation of canonical Wnt signaling pathway (GO:0060828)	3/253	0.127727	0.321447	0	0	2.48236	5.10835	LMBR1L;DAB2;FZD4
	negative regulation of axonogenesis (GO:0050771)	1/28	0.128579	0.321447	0	0	7.58877	15.5662	ULK2
	regulation of sodium ion transmembrane transport (GO:1902305)	1/28	0.128579	0.321447	0	0	7.58877	15.5662	FXYD6
	bile acid and bile salt transport (GO:0015721)	1/28	0.128579	0.321447	0	0	7.58877	15.5662	SLCO2B1
	carbohydrate derivative biosynthetic process (GO:1901137)	1/28	0.128579	0.321447	0	0	7.58877	15.5662	ALG8
	negative regulation of oxidative stress-induced cell death (GO:1903202)	1/28	0.128579	0.321447	0	0	7.58877	15.5662	NOL3
	sulfur compound transport (GO:0072348)	1/28	0.128579	0.321447	0	0	7.58877	15.5662	SLC25A26
	protein localization to cell surface (GO:0034394)	1/28	0.128579	0.321447	0	0	7.58877	15.5662	PIGU
	protein targeting to peroxisome (GO:0006625)	1/29	0.132855	0.328349	0	0	7.31738	14.7701	PEX26
	regulation of actin polymerization or depolymerization (GO:0008064)	1/29	0.132855	0.328349	0	0	7.31738	14.7701	PLEKHG2
	positive regulation of dephosphorylation (GO:0035306)	1/29	0.132855	0.328349	0	0	7.31738	14.7701	GBA
	protein N-linked glycosylation via asparagine (GO:0018279)	1/30	0.13711	0.332543	0	0	7.0647	14.0374	ALG8
	artery morphogenesis (GO:0048844)	1/30	0.13711	0.332543	0	0	7.0647	14.0374	FOXF1
	respiratory tube development (GO:0030323)	1/30	0.13711	0.332543	0	0	7.0647	14.0374	FOXF1
	positive regulation of small GTPase mediated signal transduction (GO:0051057)	1/30	0.13711	0.332543	0	0	7.0647	14.0374	STK19
	mRNA splice site selection (GO:0006376)	1/30	0.13711	0.332543	0	0	7.0647	14.0374	NOL3
	negative regulation of DNA binding (GO:0043392)	1/31	0.141345	0.335306	0	0	6.82887	13.3611	CPNE1
	negative regulation of interleukin-6 production (GO:0032715)	1/31	0.141345	0.335306	0	0	6.82887	13.3611	GBA
	regulation of cellular component size (GO:0032535)	1/31	0.141345	0.335306	0	0	6.82887	13.3611	PEX11G
	negative regulation of osteoblast differentiation (GO:0045668)	1/31	0.141345	0.335306	0	0	6.82887	13.3611	SUFU
	peptidyl-asparagine modification (GO:0018196)	1/31	0.141345	0.335306	0	0	6.82887	13.3611	ALG8
	protein acetylation (GO:0006473)	1/31	0.141345	0.335306	0	0	6.82887	13.3611	FOXO1
	negative regulation of signal transduction (GO:0009968)	3/267	0.143317	0.336701	0	0	2.34904	4.56347	SUFU;GBA;EMILIN1
	organic substance transport (GO:0071702)	2/136	0.143533	0.336701	0	0	3.07338	5.96602	ABCA10;SLCO2B1
	protein transmembrane import into intracellular organelle (GO:0044743)	1/32	0.145558	0.336701	0	0	6.60825	12.7353	PEX26
	negative regulation of developmental growth (GO:0048640)	1/32	0.145558	0.336701	0	0	6.60825	12.7353	ULK2
	aortic valve morphogenesis (GO:0003180)	1/32	0.145558	0.336701	0	0	6.60825	12.7353	EMILIN1
	negative regulation of intracellular steroid hormone receptor signaling pathway (GO:0033144)	1/32	0.145558	0.336701	0	0	6.60825	12.7353	DAB2
	hematopoietic progenitor cell differentiation (GO:0002244)	1/32	0.145558	0.336701	0	0	6.60825	12.7353	LMBR1L
	bile acid metabolic process (GO:0008206)	1/33	0.149752	0.342502	0	0	6.40142	12.1549	OSBPL7
	lytic vacuole organization (GO:0080171)	1/33	0.149752	0.342502	0	0	6.40142	12.1549	GBA
	autophagosome maturation (GO:0097352)	1/34	0.153925	0.342502	0	0	6.20712	11.6153	MAP1LC3A
	negative regulation of mitochondrion organization (GO:0010823)	1/34	0.153925	0.342502	0	0	6.20712	11.6153	NOL3
	cellular response to amino acid stimulus (GO:0071230)	1/34	0.153925	0.342502	0	0	6.20712	11.6153	KLHL22
	sister chromatid segregation (GO:0000819)	1/34	0.153925	0.342502	0	0	6.20712	11.6153	KLHL22
	positive regulation of protein dephosphorylation (GO:0035307)	1/34	0.153925	0.342502	0	0	6.20712	11.6153	GBA
	central nervous system neuron differentiation (GO:0021953)	1/34	0.153925	0.342502	0	0	6.20712	11.6153	TOX
	tRNA methylation (GO:0030488)	1/34	0.153925	0.342502	0	0	6.20712	11.6153	NSUN6
	organelle disassembly (GO:1903008)	1/34	0.153925	0.342502	0	0	6.20712	11.6153	ULK2
	organic cyclic compound biosynthetic process (GO:1901362)	1/34	0.153925	0.342502	0	0	6.20712	11.6153	MOCS1
	receptor-mediated endocytosis (GO:0006898)	2/143	0.155408	0.342502	0	0	2.91977	5.43573	LMBR1L;DAB2
	organelle assembly (GO:0070925)	4/425	0.155761	0.342502	0	0	1.96907	3.66135	MAP1LC3A;TP53INP1;ULK2;WDR45
	regulation of TORC1 signaling (GO:1903432)	1/35	0.158078	0.342502	0	0	6.02426	11.1128	KLHL22
	regulation of autophagosome assembly (GO:2000785)	1/35	0.158078	0.342502	0	0	6.02426	11.1128	ADPRH
	respiratory system development (GO:0060541)	1/35	0.158078	0.342502	0	0	6.02426	11.1128	FOXF1
	lung development (GO:0030324)	1/35	0.158078	0.342502	0	0	6.02426	11.1128	FOXF1
	peptidyl-tyrosine dephosphorylation (GO:0035335)	1/35	0.158078	0.342502	0	0	6.02426	11.1128	DUSP2
	regulation of protein polymerization (GO:0032271)	1/35	0.158078	0.342502	0	0	6.02426	11.1128	PLEKHG2
	aortic valve development (GO:0003176)	1/36	0.162211	0.343442	0	0	5.85184	10.6437	EMILIN1
	positive regulation of cytokine-mediated signaling pathway (GO:0001961)	1/36	0.162211	0.343442	0	0	5.85184	10.6437	CPNE1
	regulation of androgen receptor signaling pathway (GO:0060765)	1/36	0.162211	0.343442	0	0	5.85184	10.6437	DAB2
	negative regulation of fat cell differentiation (GO:0045599)	1/36	0.162211	0.343442	0	0	5.85184	10.6437	FOXO1
	Wnt signaling pathway, calcium modulating pathway (GO:0007223)	1/36	0.162211	0.343442	0	0	5.85184	10.6437	FZD4
	endoderm formation (GO:0001706)	1/36	0.162211	0.343442	0	0	5.85184	10.6437	DUSP2
	regulation of protein import into nucleus (GO:0042306)	1/36	0.162211	0.343442	0	0	5.85184	10.6437	SUFU
	positive regulation of programmed cell death (GO:0043068)	3/286	0.165422	0.348742	0	0	2.18921	3.93895	CASP9;PLEKHG2;FOXO1
	proton transmembrane transport (GO:1902600)	1/37	0.166323	0.348742	0	0	5.689	10.2051	COX15
	negative regulation of stress-activated MAPK cascade (GO:0032873)	1/37	0.166323	0.348742	0	0	5.689	10.2051	FOXO1
	regulation of intracellular signal transduction (GO:1902531)	4/437	0.16697	0.348973	0	0	1.91332	3.42473	PLEKHG2;GBA;TP53INP1;CPNE1
	lymphocyte proliferation (GO:0046651)	1/38	0.170416	0.353898	0	0	5.53497	9.79421	LMBR1L
	lysosome organization (GO:0007040)	1/38	0.170416	0.353898	0	0	5.53497	9.79421	GBA
	protein monoubiquitination (GO:0006513)	1/39	0.174488	0.356659	0	0	5.38904	9.40871	KLHL22
	regulation of ion transmembrane transporter activity (GO:0032412)	1/39	0.174488	0.356659	0	0	5.38904	9.40871	FXYD6
	mitochondrial electron transport, NADH to ubiquinone (GO:0006120)	1/39	0.174488	0.356659	0	0	5.38904	9.40871	NDUFC2
	regulation of nitric-oxide synthase activity (GO:0050999)	1/39	0.174488	0.356659	0	0	5.38904	9.40871	SPR
	protein acylation (GO:0043543)	1/39	0.174488	0.356659	0	0	5.38904	9.40871	FOXO1
	negative regulation of cell-substrate adhesion (GO:0010812)	1/40	0.178541	0.357083	0	0	5.25059	9.04644	FZD4
	regulation of sodium ion transmembrane transporter activity (GO:2000649)	1/40	0.178541	0.357083	0	0	5.25059	9.04644	FXYD6
	stem cell differentiation (GO:0048863)	1/40	0.178541	0.357083	0	0	5.25059	9.04644	LMBR1L
	lymphocyte migration (GO:0072676)	1/40	0.178541	0.357083	0	0	5.25059	9.04644	CCL24
	sulfur compound catabolic process (GO:0044273)	1/40	0.178541	0.357083	0	0	5.25059	9.04644	NUDT7
	organic hydroxy compound transport (GO:0015850)	1/40	0.178541	0.357083	0	0	5.25059	9.04644	SLCO2B1
	digestive tract development (GO:0048565)	1/40	0.178541	0.357083	0	0	5.25059	9.04644	FOXF1
	regulation of release of cytochrome c from mitochondria (GO:0090199)	1/41	0.182574	0.359616	0	0	5.11907	8.70548	NOL3
	regulation of response to DNA damage stimulus (GO:2001020)	1/41	0.182574	0.359616	0	0	5.11907	8.70548	CASP9
	regulation of cell development (GO:0060284)	1/41	0.182574	0.359616	0	0	5.11907	8.70548	FOXO1
	T cell differentiation (GO:0030217)	1/41	0.182574	0.359616	0	0	5.11907	8.70548	LMBR1L
	regulation of protein dephosphorylation (GO:0035304)	1/41	0.182574	0.359616	0	0	5.11907	8.70548	GBA
	positive regulation of epithelial to mesenchymal transition (GO:0010718)	1/42	0.186588	0.362037	0	0	4.99397	8.38413	DAB2
	cellular respiration (GO:0045333)	1/42	0.186588	0.362037	0	0	4.99397	8.38413	COX15
	ceramide biosynthetic process (GO:0046513)	1/42	0.186588	0.362037	0	0	4.99397	8.38413	GBA
	monocyte chemotaxis (GO:0002548)	1/42	0.186588	0.362037	0	0	4.99397	8.38413	CCL24
	phosphatidylinositol phosphate biosynthetic process (GO:0046854)	1/42	0.186588	0.362037	0	0	4.99397	8.38413	TTC7A
	anion transport (GO:0006820)	1/43	0.190582	0.362218	0	0	4.87482	8.08084	SLCO2B1
	regulation of cell-substrate adhesion (GO:0010810)	1/43	0.190582	0.362218	0	0	4.87482	8.08084	FZD4
	cellular glucose homeostasis (GO:0001678)	1/43	0.190582	0.362218	0	0	4.87482	8.08084	FOXO1
	positive regulation of neuron differentiation (GO:0045666)	1/43	0.190582	0.362218	0	0	4.87482	8.08084	CPNE1
	cellular response to retinoic acid (GO:0071300)	1/43	0.190582	0.362218	0	0	4.87482	8.08084	FZD4
	positive regulation of T cell differentiation (GO:0045582)	1/43	0.190582	0.362218	0	0	4.87482	8.08084	NKAP
	natural killer cell activation (GO:0030101)	1/43	0.190582	0.362218	0	0	4.87482	8.08084	TOX
	regulation of neuron projection development (GO:0010975)	2/165	0.193799	0.362561	0	0	2.52288	4.13988	RETREG3;TOX
	cardiac ventricle morphogenesis (GO:0003208)	1/44	0.194557	0.362561	0	0	4.76121	7.79424	FOXF1
	intracellular protein transmembrane transport (GO:0065002)	1/44	0.194557	0.362561	0	0	4.76121	7.79424	PEX26
	lymphocyte chemotaxis (GO:0048247)	1/44	0.194557	0.362561	0	0	4.76121	7.79424	CCL24
	positive regulation of receptor-mediated endocytosis (GO:0048260)	1/44	0.194557	0.362561	0	0	4.76121	7.79424	DAB2
	embryonic organ morphogenesis (GO:0048562)	1/44	0.194557	0.362561	0	0	4.76121	7.79424	FOXF1
	positive regulation of apoptotic process (GO:0043065)	3/310	0.194667	0.362561	0	0	2.0156	3.29846	CASP9;PLEKHG2;FOXO1
	regulation of receptor signaling pathway via JAK-STAT (GO:0046425)	1/45	0.198512	0.368666	0	0	4.65276	7.52308	PIGU
	positive regulation of nucleocytoplasmic transport (GO:0046824)	1/46	0.202448	0.373839	0	0	4.54914	7.26621	XPO4
	spliceosomal complex assembly (GO:0000245)	1/46	0.202448	0.373839	0	0	4.54914	7.26621	NOL3
	glycosphingolipid metabolic process (GO:0006687)	1/47	0.206365	0.37547	0	0	4.45002	7.02261	GBA
	regulation of cellular metabolic process (GO:0031323)	1/47	0.206365	0.37547	0	0	4.45002	7.02261	GBA
	regulation of DNA binding (GO:0051101)	1/47	0.206365	0.37547	0	0	4.45002	7.02261	CPNE1
	positive regulation of pathway-restricted SMAD protein phosphorylation (GO:0010862)	1/47	0.206365	0.37547	0	0	4.45002	7.02261	DAB2
	regulation of protein localization to nucleus (GO:1900180)	1/47	0.206365	0.37547	0	0	4.45002	7.02261	ORMDL3
	proteasome-mediated ubiquitin-dependent protein catabolic process (GO:0043161)	3/321	0.208483	0.37547	0	0	1.94479	3.04923	NHLRC3;KLHL22;DCAF12
	purine ribonucleotide biosynthetic process (GO:0009152)	1/48	0.210263	0.37547	0	0	4.35512	6.79135	DCAKD
	positive regulation of endocytosis (GO:0045807)	1/48	0.210263	0.37547	0	0	4.35512	6.79135	DAB2
	negative regulation of MAP kinase activity (GO:0043407)	1/48	0.210263	0.37547	0	0	4.35512	6.79135	GBA
	cellular response to alcohol (GO:0097306)	1/48	0.210263	0.37547	0	0	4.35512	6.79135	OSBPL7
	phosphatidic acid biosynthetic process (GO:0006654)	1/48	0.210263	0.37547	0	0	4.35512	6.79135	AGPAT3
	regulation of protein metabolic process (GO:0051246)	1/48	0.210263	0.37547	0	0	4.35512	6.79135	GBA
	mitochondrion organization (GO:0007005)	2/175	0.211641	0.376707	0	0	2.37584	3.68936	GBA;HIGD2A
	regulation of stress-activated MAPK cascade (GO:0032872)	1/49	0.214142	0.376707	0	0	4.26418	6.57158	FOXO1
	regulation of cellular protein metabolic process (GO:0032268)	1/49	0.214142	0.376707	0	0	4.26418	6.57158	GBA
	secondary alcohol metabolic process (GO:1902652)	1/49	0.214142	0.376707	0	0	4.26418	6.57158	GBA
	positive regulation of actin filament polymerization (GO:0030838)	1/49	0.214142	0.376707	0	0	4.26418	6.57158	CCL24
	negative regulation of apoptotic process (GO:0043066)	4/485	0.214433	0.376707	0	0	1.71814	2.64552	DAB2;NOL3;FOXO1;HIGD2A
	glycerophospholipid biosynthetic process (GO:0046474)	2/177	0.21523	0.377087	0	0	2.34845	3.60734	CPNE1;AGPAT3
	negative regulation of ERK1 and ERK2 cascade (GO:0070373)	1/50	0.218003	0.378881	0	0	4.17694	6.36252	EMILIN1
	organic hydroxy compound biosynthetic process (GO:1901617)	1/50	0.218003	0.378881	0	0	4.17694	6.36252	OSBPL7
	phosphatidic acid metabolic process (GO:0046473)	1/50	0.218003	0.378881	0	0	4.17694	6.36252	AGPAT3
	regulation of smoothened signaling pathway (GO:0008589)	1/51	0.221844	0.383507	0	0	4.0932	6.16346	SUFU
	intrinsic apoptotic signaling pathway in response to DNA damage (GO:0008630)	1/51	0.221844	0.383507	0	0	4.0932	6.16346	CASP9
	amide biosynthetic process (GO:0043604)	1/52	0.225667	0.386009	0	0	4.01273	5.97374	GBA
	glycolipid metabolic process (GO:0006664)	1/52	0.225667	0.386009	0	0	4.01273	5.97374	GBA
	negative regulation of protein-containing complex assembly (GO:0031333)	1/52	0.225667	0.386009	0	0	4.01273	5.97374	GBA
	signal transduction in response to DNA damage (GO:0042770)	1/52	0.225667	0.386009	0	0	4.01273	5.97374	CASP9
	intracellular protein transport (GO:0006886)	3/336	0.227665	0.388405	0	0	1.85576	2.7463	HERC2;XPO4;ADPRH
	regulation of proteasomal protein catabolic process (GO:0061136)	1/54	0.233256	0.396902	0	0	3.86092	5.62002	OSBPL7
	cellular protein modification process (GO:0006464)	7/1025	0.236874	0.40017	0	0	1.42693	2.0551	PIGU;DUSP2;ADPRH;KLHL22;STK19;WDR45;DCAF4
	negative regulation of cysteine-type endopeptidase activity involved in apoptotic process (GO:0043154)	1/55	0.237024	0.40017	0	0	3.78923	5.45496	NOL3
	regulation of cardiac conduction (GO:1903779)	1/55	0.237024	0.40017	0	0	3.78923	5.45496	FXYD6
	negative regulation of cell differentiation (GO:0045596)	2/191	0.240492	0.40335	0	0	2.17295	3.0966	SUFU;FOXO1
	protein-containing complex disassembly (GO:0032984)	1/56	0.240772	0.40335	0	0	3.72015	5.29713	MAP1LC3A
	chemokine-mediated signaling pathway (GO:0070098)	1/56	0.240772	0.40335	0	0	3.72015	5.29713	CCL24
	positive regulation of nucleic acid-templated transcription (GO:1903508)	4/511	0.241583	0.40335	0	0	1.62785	2.31243	FOXF1;FZD4;TP53INP1;FOXO1
	renal system development (GO:0072001)	1/57	0.244503	0.40335	0	0	3.65353	5.1461	FOXF1
	carboxylic acid transport (GO:0046942)	1/57	0.244503	0.40335	0	0	3.65353	5.1461	SLC16A5
	positive regulation of proteolysis (GO:0045862)	1/57	0.244503	0.40335	0	0	3.65353	5.1461	GBA
	cellular response to DNA damage stimulus (GO:0006974)	3/350	0.245865	0.40335	0	0	1.77961	2.49675	CASP9;HERC2;FOXO1
	negative regulation of macromolecule metabolic process (GO:0010605)	2/194	0.245929	0.40335	0	0	2.13867	2.99994	CPNE1;EMILIN1
	cellular response to tumor necrosis factor (GO:0071356)	2/194	0.245929	0.40335	0	0	2.13867	2.99994	CCL24;GBA
	regulation of tumor necrosis factor-mediated signaling pathway (GO:0010803)	1/58	0.248216	0.40335	0	0	3.58926	5.00148	CPNE1
	RNA modification (GO:0009451)	1/58	0.248216	0.40335	0	0	3.58926	5.00148	NSUN6
	chordate embryonic development (GO:0043009)	1/58	0.248216	0.40335	0	0	3.58926	5.00148	FOXF1
	mitochondrial respiratory chain complex I assembly (GO:0032981)	1/58	0.248216	0.40335	0	0	3.58926	5.00148	NDUFC2
	NADH dehydrogenase complex assembly (GO:0010257)	1/58	0.248216	0.40335	0	0	3.58926	5.00148	NDUFC2
	negative regulation of autophagy (GO:0010507)	1/59	0.25191	0.407317	0	0	3.5272	4.86288	KLHL22
	selective autophagy (GO:0061912)	1/59	0.25191	0.407317	0	0	3.5272	4.86288	ULK2
	response to organic cyclic compound (GO:0014070)	1/60	0.255587	0.410201	0	0	3.46724	4.72999	TP53I13
	RNA methylation (GO:0001510)	1/60	0.255587	0.410201	0	0	3.46724	4.72999	NSUN6
	cellular response to chemokine (GO:1990869)	1/60	0.255587	0.410201	0	0	3.46724	4.72999	CCL24
	regulation of macromolecule metabolic process (GO:0060255)	2/200	0.256815	0.410998	0	0	2.07323	2.81835	NKAP;RFXANK
	response to light stimulus (GO:0009416)	1/61	0.259245	0.410998	0	0	3.40928	4.60246	TP53I13
	regulation of endocytosis (GO:0030100)	1/61	0.259245	0.410998	0	0	3.40928	4.60246	DAB2
	O-glycan processing (GO:0016266)	1/61	0.259245	0.410998	0	0	3.40928	4.60246	XXYLT1
	pattern recognition receptor signaling pathway (GO:0002221)	1/61	0.259245	0.410998	0	0	3.40928	4.60246	TIFA
	response to retinoic acid (GO:0032526)	1/62	0.262886	0.413743	0	0	3.35322	4.48002	FZD4
	I-kappaB kinase/NF-kappaB signaling (GO:0007249)	1/62	0.262886	0.413743	0	0	3.35322	4.48002	TIFA
	double-strand break repair via nonhomologous end joining (GO:0006303)	1/62	0.262886	0.413743	0	0	3.35322	4.48002	HERC2
	proteasomal protein catabolic process (GO:0010498)	2/205	0.265895	0.415422	0	0	2.02165	2.67799	NHLRC3;KLHL22
	positive regulation of DNA metabolic process (GO:0051054)	1/63	0.266509	0.415422	0	0	3.29897	4.36238	TOX
	positive regulation of Ras protein signal transduction (GO:0046579)	1/63	0.266509	0.415422	0	0	3.29897	4.36238	STK19
	monocarboxylic acid biosynthetic process (GO:0072330)	1/63	0.266509	0.415422	0	0	3.29897	4.36238	OSBPL7
	negative regulation of intrinsic apoptotic signaling pathway (GO:2001243)	1/64	0.270114	0.418034	0	0	3.24644	4.2493	NOL3
	regulation of extrinsic apoptotic signaling pathway (GO:2001236)	1/64	0.270114	0.418034	0	0	3.24644	4.2493	NOL3
	lipid homeostasis (GO:0055088)	1/64	0.270114	0.418034	0	0	3.24644	4.2493	ORMDL3
	steroid biosynthetic process (GO:0006694)	1/65	0.273702	0.42158	0	0	3.19555	4.14052	OSBPL7
	tRNA modification (GO:0006400)	1/65	0.273702	0.42158	0	0	3.19555	4.14052	NSUN6
	protein N-linked glycosylation (GO:0006487)	1/67	0.280826	0.430511	0	0	3.09841	3.93504	ALG8
	positive regulation of catabolic process (GO:0009896)	1/67	0.280826	0.430511	0	0	3.09841	3.93504	FOXO1
	positive regulation of GTPase activity (GO:0043547)	2/214	0.282239	0.430647	0	0	1.93494	2.44771	CCL24;ADPRH
	positive regulation of protein modification process (GO:0031401)	2/214	0.282239	0.430647	0	0	1.93494	2.44771	DAB2;GBA
	canonical Wnt signaling pathway (GO:0060070)	1/68	0.284362	0.430851	0	0	3.05201	3.83792	FZD4
	negative regulation of transforming growth factor beta receptor signaling pathway (GO:0030512)	1/68	0.284362	0.430851	0	0	3.05201	3.83792	EMILIN1
	positive regulation of protein localization to nucleus (GO:1900182)	1/68	0.284362	0.430851	0	0	3.05201	3.83792	ORMDL3
	negative regulation of cellular catabolic process (GO:0031330)	1/69	0.28788	0.433153	0	0	3.00697	3.74432	KLHL22
	cellular response to calcium ion (GO:0071277)	1/69	0.28788	0.433153	0	0	3.00697	3.74432	CPNE1
	positive regulation of protein polymerization (GO:0032273)	1/69	0.28788	0.433153	0	0	3.00697	3.74432	CCL24
	cellular response to light stimulus (GO:0071482)	1/70	0.291382	0.435398	0	0	2.96325	3.65404	CASP9
	sterol metabolic process (GO:0016125)	1/70	0.291382	0.435398	0	0	2.96325	3.65404	GBA
	neutrophil chemotaxis (GO:0030593)	1/70	0.291382	0.435398	0	0	2.96325	3.65404	CCL24
	positive regulation of cellular protein localization (GO:1903829)	1/71	0.294866	0.43869	0	0	2.92077	3.56694	ORMDL3
	positive regulation of cell motility (GO:2000147)	2/221	0.294934	0.43869	0	0	1.87243	2.28624	CCL24;DAB2
	extrinsic apoptotic signaling pathway (GO:0097191)	1/72	0.298334	0.441724	0	0	2.87948	3.48286	CASP9
	negative regulation of supramolecular fiber organization (GO:1902904)	1/72	0.298334	0.441724	0	0	2.87948	3.48286	EMILIN1
	regulation of I-kappaB kinase/NF-kappaB signaling (GO:0043122)	2/224	0.300367	0.442788	0	0	1.84685	2.22129	TIFA;CPNE1
	negative regulation of cell adhesion (GO:0007162)	1/73	0.301784	0.442788	0	0	2.83935	3.40166	FZD4
	granulocyte chemotaxis (GO:0071621)	1/73	0.301784	0.442788	0	0	2.83935	3.40166	CCL24
	insulin receptor signaling pathway (GO:0008286)	1/73	0.301784	0.442788	0	0	2.83935	3.40166	FOXO1
	negative regulation of protein binding (GO:0032091)	1/74	0.305218	0.442788	0	0	2.80031	3.32321	DAB2
	cellular response to amino acid starvation (GO:0034198)	1/74	0.305218	0.442788	0	0	2.80031	3.32321	WDR59
	sphingolipid biosynthetic process (GO:0030148)	1/74	0.305218	0.442788	0	0	2.80031	3.32321	GBA
	mitotic nuclear division (GO:0140014)	1/74	0.305218	0.442788	0	0	2.80031	3.32321	KLHL22
	response to amino acid starvation (GO:1990928)	1/75	0.308635	0.442788	0	0	2.76233	3.24738	WDR59
	integrin-mediated signaling pathway (GO:0007229)	1/75	0.308635	0.442788	0	0	2.76233	3.24738	DAB2
	positive regulation of growth (GO:0045927)	1/76	0.312036	0.442788	0	0	2.72536	3.17406	KLHL22
	regulation of epithelial to mesenchymal transition (GO:0010717)	1/76	0.312036	0.442788	0	0	2.72536	3.17406	DAB2
	phospholipid metabolic process (GO:0006644)	1/76	0.312036	0.442788	0	0	2.72536	3.17406	AGPAT3
	apoptotic process (GO:0006915)	2/231	0.313017	0.442788	0	0	1.78976	2.0788	CASP9;FOXO1
	positive regulation of endothelial cell proliferation (GO:0001938)	1/77	0.315419	0.442788	0	0	2.68937	3.10313	CCL24
	cellular response to UV (GO:0034644)	1/77	0.315419	0.442788	0	0	2.68937	3.10313	CASP9
	cholesterol metabolic process (GO:0008203)	1/77	0.315419	0.442788	0	0	2.68937	3.10313	GBA
	neutrophil migration (GO:1990266)	1/77	0.315419	0.442788	0	0	2.68937	3.10313	CCL24
	regulation of organelle assembly (GO:1902115)	1/77	0.315419	0.442788	0	0	2.68937	3.10313	ADPRH
	negative regulation of apoptotic signaling pathway (GO:2001234)	1/78	0.318787	0.442788	0	0	2.6543	3.03449	NOL3
	protein modification process (GO:0036211)	1/78	0.318787	0.442788	0	0	2.6543	3.03449	ADPRH
	negative regulation of blood vessel morphogenesis (GO:2000181)	1/78	0.318787	0.442788	0	0	2.6543	3.03449	EMILIN1
	negative regulation of protein serine/threonine kinase activity (GO:0071901)	1/78	0.318787	0.442788	0	0	2.6543	3.03449	GBA
	negative regulation of transcription, DNA-templated (GO:0045892)	6/948	0.32033	0.442788	0	0	1.31266	1.49433	L3MBTL3;DAB2;SUFU;NKAP;ZBTB5;FOXO1
	positive regulation of proteasomal ubiquitin-dependent protein catabolic process (GO:0032436)	1/79	0.322138	0.442788	0	0	2.62014	2.96803	DAB2
	positive regulation of ubiquitin-dependent protein catabolic process (GO:2000060)	1/79	0.322138	0.442788	0	0	2.62014	2.96803	DAB2
	regulation of neuron differentiation (GO:0045664)	1/79	0.322138	0.442788	0	0	2.62014	2.96803	CPNE1
	regulation of cell migration (GO:0030334)	3/408	0.32308	0.442788	0	0	1.52023	1.71765	CCL24;DAB2;TP53INP1
	negative regulation of cell cycle (GO:0045786)	1/80	0.325473	0.442788	0	0	2.58685	2.90368	TP53I13
	negative regulation of cellular component organization (GO:0051129)	1/80	0.325473	0.442788	0	0	2.58685	2.90368	GBA
	negative regulation of cellular response to growth factor stimulus (GO:0090288)	1/80	0.325473	0.442788	0	0	2.58685	2.90368	EMILIN1
	negative regulation of extrinsic apoptotic signaling pathway (GO:2001237)	1/80	0.325473	0.442788	0	0	2.58685	2.90368	NOL3
	glycerophospholipid metabolic process (GO:0006650)	1/80	0.325473	0.442788	0	0	2.58685	2.90368	CPNE1
	response to interferon-gamma (GO:0034341)	1/80	0.325473	0.442788	0	0	2.58685	2.90368	CCL24
	regulation of fat cell differentiation (GO:0045598)	1/80	0.325473	0.442788	0	0	2.58685	2.90368	FOXO1
	lipid biosynthetic process (GO:0008610)	1/80	0.325473	0.442788	0	0	2.58685	2.90368	AGPAT3
	regulation of NIK/NF-kappaB signaling (GO:1901222)	1/80	0.325473	0.442788	0	0	2.58685	2.90368	CPNE1
	regulation of protein localization to plasma membrane (GO:1903076)	1/80	0.325473	0.442788	0	0	2.58685	2.90368	DAB2
	regulation of ERK1 and ERK2 cascade (GO:0070372)	2/238	0.32562	0.442788	0	0	1.73605	1.94789	CCL24;EMILIN1
	activation of cysteine-type endopeptidase activity involved in apoptotic process (GO:0006919)	1/81	0.328791	0.446167	0	0	2.55438	2.84132	CASP9
	positive regulation of cytoskeleton organization (GO:0051495)	1/82	0.332093	0.44971	0	0	2.52272	2.78089	CCL24
	membrane organization (GO:0061024)	2/242	0.332796	0.449724	0	0	1.70677	1.87783	DAB2;FZD4
	long-chain fatty acid metabolic process (GO:0001676)	1/83	0.335379	0.451339	0	0	2.49183	2.7223	AIG1
	regulation of osteoblast differentiation (GO:0045667)	1/83	0.335379	0.451339	0	0	2.49183	2.7223	SUFU
	response to insulin (GO:0032868)	1/84	0.33865	0.452927	0	0	2.46168	2.66548	FOXO1
	nuclear export (GO:0051168)	1/84	0.33865	0.452927	0	0	2.46168	2.66548	XPO4
	vascular transport (GO:0010232)	1/84	0.33865	0.452927	0	0	2.46168	2.66548	SLCO2B1
	negative regulation of defense response (GO:0031348)	1/85	0.341904	0.453217	0	0	2.43225	2.61036	GBA
	positive regulation of protein catabolic process (GO:0045732)	1/85	0.341904	0.453217	0	0	2.43225	2.61036	FOXO1
	Wnt signaling pathway, planar cell polarity pathway (GO:0060071)	1/85	0.341904	0.453217	0	0	2.43225	2.61036	FZD4
	regulation of Ras protein signal transduction (GO:0046578)	1/86	0.345142	0.453217	0	0	2.40352	2.55686	STK19
	negative regulation of cellular amide metabolic process (GO:0034249)	1/86	0.345142	0.453217	0	0	2.40352	2.55686	ORMDL3
	glucose homeostasis (GO:0042593)	1/86	0.345142	0.453217	0	0	2.40352	2.55686	FOXO1
	response to interleukin-1 (GO:0070555)	1/86	0.345142	0.453217	0	0	2.40352	2.55686	CCL24
	transport across blood-brain barrier (GO:0150104)	1/86	0.345142	0.453217	0	0	2.40352	2.55686	SLCO2B1
	regulation of neuron death (GO:1901214)	1/86	0.345142	0.453217	0	0	2.40352	2.55686	GBA
	negative regulation of angiogenesis (GO:0016525)	1/87	0.348365	0.455608	0	0	2.37545	2.50492	EMILIN1
	protein targeting to membrane (GO:0006612)	1/87	0.348365	0.455608	0	0	2.37545	2.50492	PEX26
	retrograde transport, endosome to Golgi (GO:0042147)	1/88	0.351572	0.45796	0	0	2.34803	2.45449	HEATR5B
	regulation of establishment of planar polarity (GO:0090175)	1/88	0.351572	0.45796	0	0	2.34803	2.45449	FZD4
	protein import (GO:0017038)	1/89	0.354763	0.461192	0	0	2.32123	2.4055	PEX26
	mitochondrial respiratory chain complex assembly (GO:0033108)	1/90	0.357939	0.464392	0	0	2.29503	2.3579	NDUFC2
	positive regulation of supramolecular fiber organization (GO:1902905)	1/91	0.361099	0.465145	0	0	2.26942	2.31163	CCL24
	positive regulation of transport (GO:0051050)	1/91	0.361099	0.465145	0	0	2.26942	2.31163	DAB2
	positive regulation of cell differentiation (GO:0045597)	2/258	0.361274	0.465145	0	0	1.5988	1.62777	DAB2;CPNE1
	positive regulation of cellular component biogenesis (GO:0044089)	1/92	0.364244	0.465145	0	0	2.24436	2.26665	EMILIN1
	regulation of endothelial cell proliferation (GO:0001936)	1/92	0.364244	0.465145	0	0	2.24436	2.26665	CCL24
	T cell activation (GO:0042110)	1/92	0.364244	0.465145	0	0	2.24436	2.26665	LMBR1L
	positive regulation of transmembrane receptor protein serine/threonine kinase signaling pathway (GO:0090100)	1/92	0.364244	0.465145	0	0	2.24436	2.26665	DAB2
	Wnt signaling pathway (GO:0016055)	1/92	0.364244	0.465145	0	0	2.24436	2.26665	FZD4
	regulation of heart contraction (GO:0008016)	1/93	0.367374	0.468222	0	0	2.21986	2.22291	FXYD6
	negative regulation of cell death (GO:0060548)	1/94	0.370488	0.470346	0	0	2.19588	2.18036	GBA
	hemopoiesis (GO:0030097)	1/94	0.370488	0.470346	0	0	2.19588	2.18036	TOX
	regulation of MAP kinase activity (GO:0043405)	1/97	0.379741	0.481153	0	0	2.12693	2.05944	GBA
	positive regulation of cell migration (GO:0030335)	2/269	0.380599	0.481302	0	0	1.53207	1.47999	CCL24;DAB2
	negative regulation of neuron death (GO:1901215)	1/98	0.382795	0.482203	0	0	2.1049	2.02124	GBA
	RNA splicing (GO:0008380)	1/98	0.382795	0.482203	0	0	2.1049	2.02124	NOL3
	organic anion transport (GO:0015711)	1/99	0.385834	0.485091	0	0	2.08332	1.98404	SLCO2B1
	cell-matrix adhesion (GO:0007160)	1/100	0.388858	0.487009	0	0	2.06217	1.9478	EMILIN1
	organic acid transport (GO:0015849)	1/100	0.388858	0.487009	0	0	2.06217	1.9478	SLCO2B1
	epithelial cell differentiation (GO:0030855)	1/101	0.391868	0.487022	0	0	2.04144	1.91249	DAB2
	cellular response to chemical stress (GO:0062197)	1/101	0.391868	0.487022	0	0	2.04144	1.91249	FOXO1
	protein O-linked glycosylation (GO:0006493)	1/102	0.394863	0.487022	0	0	2.02113	1.87807	XXYLT1
	positive regulation of cell growth (GO:0030307)	1/102	0.394863	0.487022	0	0	2.02113	1.87807	KLHL22
	intrinsic apoptotic signaling pathway (GO:0097193)	1/102	0.394863	0.487022	0	0	2.02113	1.87807	CASP9
	mitotic sister chromatid segregation (GO:0000070)	1/102	0.394863	0.487022	0	0	2.02113	1.87807	KLHL22
	regulation of proteasomal ubiquitin-dependent protein catabolic process (GO:0032434)	1/102	0.394863	0.487022	0	0	2.02113	1.87807	DAB2
	regulation of protein catabolic process (GO:0042176)	1/102	0.394863	0.487022	0	0	2.02113	1.87807	FOXO1
	negative regulation of nucleic acid-templated transcription (GO:1903507)	3/464	0.397961	0.489915	0	0	1.33173	1.22705	L3MBTL3;NKAP;FOXO1
	activation of GTPase activity (GO:0090630)	1/105	0.40376	0.496114	0	0	1.96253	1.77988	ADPRH
	cellular response to peptide hormone stimulus (GO:0071375)	1/106	0.406697	0.49878	0	0	1.94374	1.74876	FOXO1
	response to calcium ion (GO:0051592)	1/107	0.40962	0.501418	0	0	1.92531	1.71838	CPNE1
	proteolysis (GO:0006508)	2/287	0.411684	0.502998	0	0	1.43399	1.27266	SUFU;CPNE1
	negative regulation of transmembrane receptor protein serine/threonine kinase signaling pathway (GO:0090101)	1/108	0.412528	0.503083	0	0	1.90722	1.68875	EMILIN1
	regulation of interleukin-6 production (GO:0032675)	1/110	0.418303	0.50917	0	0	1.87203	1.63157	GBA
	cellular response to cytokine stimulus (GO:0071345)	3/482	0.421655	0.512291	0	0	1.2805	1.1058	CCL24;GBA;FOXO1
	regulation of macroautophagy (GO:0016241)	1/112	0.424021	0.514205	0	0	1.83812	1.57705	GBA
	regulation of cell cycle (GO:0051726)	2/296	0.426946	0.516787	0	0	1.38946	1.18256	TP53I13;TP53INP1
	negative regulation of cell motility (GO:2000146)	1/114	0.429684	0.518171	0	0	1.8054	1.52503	TP53INP1
	response to lipid (GO:0033993)	1/114	0.429684	0.518171	0	0	1.8054	1.52503	FOXO1
	cellular amide metabolic process (GO:0043603)	1/115	0.432494	0.51969	0	0	1.78947	1.49991	ORMDL3
	negative regulation of transcription by RNA polymerase II (GO:0000122)	4/684	0.432542	0.51969	0	0	1.20288	1.0081	DAB2;SUFU;NKAP;ZBTB5
	regulation of protein-containing complex assembly (GO:0043254)	1/116	0.435291	0.520109	0	0	1.77382	1.47536	GBA
	ion transport (GO:0006811)	1/116	0.435291	0.520109	0	0	1.77382	1.47536	SLC25A26
	cytosolic transport (GO:0016482)	1/116	0.435291	0.520109	0	0	1.77382	1.47536	HEATR5B
	regulation of cellular response to stress (GO:0080135)	1/118	0.440844	0.523855	0	0	1.74333	1.4279	CASP9
	negative regulation of response to external stimulus (GO:0032102)	1/118	0.440844	0.523855	0	0	1.74333	1.4279	GBA
	regulation of protein binding (GO:0043393)	1/118	0.440844	0.523855	0	0	1.74333	1.4279	DAB2
	positive regulation of cysteine-type endopeptidase activity involved in apoptotic process (GO:0043280)	1/119	0.4436	0.526168	0	0	1.72846	1.40495	CASP9
	macroautophagy (GO:0016236)	1/120	0.446343	0.527496	0	0	1.71385	1.38251	MAP1LC3A
	cytoskeleton organization (GO:0007010)	1/120	0.446343	0.527496	0	0	1.71385	1.38251	CCL24
	cellular response to interferon-gamma (GO:0071346)	1/121	0.449072	0.528798	0	0	1.69948	1.36056	CCL24
	protein homooligomerization (GO:0051260)	1/121	0.449072	0.528798	0	0	1.69948	1.36056	TIFA
	positive regulation of epithelial cell proliferation (GO:0050679)	1/123	0.454491	0.534211	0	0	1.67146	1.31807	CCL24
	non-canonical Wnt signaling pathway (GO:0035567)	1/124	0.45718	0.536403	0	0	1.65778	1.29751	FZD4
	cellular response to oxidative stress (GO:0034599)	1/125	0.459856	0.538571	0	0	1.64433	1.27738	FOXO1
	negative regulation of cell growth (GO:0030308)	1/126	0.46252	0.539745	0	0	1.63109	1.25768	ULK2
	circulatory system development (GO:0072359)	1/126	0.46252	0.539745	0	0	1.63109	1.25768	FOXF1
	plasma membrane bounded cell projection organization (GO:0120036)	1/128	0.467808	0.544937	0	0	1.60524	1.2195	GBA
	negative regulation of gene expression (GO:0010629)	2/322	0.469847	0.546037	0	0	1.27487	0.962969	CPNE1;EMILIN1
	cellular response to insulin stimulus (GO:0032869)	1/129	0.470432	0.546037	0	0	1.59262	1.201	FOXO1
	cellular response to oxygen-containing compound (GO:1901701)	2/323	0.47146	0.546255	0	0	1.27083	0.955566	FZD4;FOXO1
	protein glycosylation (GO:0006486)	1/130	0.473044	0.547115	0	0	1.5802	1.18288	ALG8
	cellular response to metal ion (GO:0071248)	1/131	0.475643	0.549144	0	0	1.56796	1.16513	CPNE1
	protein ubiquitination (GO:0016567)	3/525	0.47691	0.54963	0	0	1.17241	0.868087	HERC2;NHLRC3;KLHL22
	protein localization to plasma membrane (GO:0072659)	1/136	0.488449	0.560939	0	0	1.50951	1.08159	TTC7A
	ribonucleoprotein complex assembly (GO:0022618)	1/136	0.488449	0.560939	0	0	1.50951	1.08159	NOL3
	protein dephosphorylation (GO:0006470)	1/139	0.495983	0.568587	0	0	1.47647	1.03532	DUSP2
	neuron projection morphogenesis (GO:0048812)	1/140	0.49847	0.56943	0	0	1.46577	1.02049	CPNE1
	protein localization to cell periphery (GO:1990778)	1/140	0.49847	0.56943	0	0	1.46577	1.02049	TTC7A
	regulation of small GTPase mediated signal transduction (GO:0051056)	1/141	0.500945	0.571253	0	0	1.45523	1.00594	PLEKHG2
	positive regulation of intracellular signal transduction (GO:1902533)	3/546	0.503032	0.572216	0	0	1.12585	0.773574	WDR59;TIFA;CPNE1
	negative regulation of cellular macromolecule biosynthetic process (GO:2000113)	3/547	0.50426	0.572216	0	0	1.12372	0.769372	L3MBTL3;NKAP;FOXO1
	negative regulation of DNA-binding transcription factor activity (GO:0043433)	1/143	0.505858	0.572216	0	0	1.43459	0.97767	SUFU
	neuron development (GO:0048666)	1/143	0.505858	0.572216	0	0	1.43459	0.97767	GBA
	post-translational protein modification (GO:0043687)	2/345	0.506191	0.572216	0	0	1.18799	0.808829	KLHL22;DCAF4
	negative regulation of cell migration (GO:0030336)	1/144	0.508297	0.573599	0	0	1.42448	0.963933	TP53INP1
	positive regulation of intracellular protein transport (GO:0090316)	1/148	0.517933	0.58346	0	0	1.38544	0.911494	XPO4
	ubiquitin-dependent protein catabolic process (GO:0006511)	2/354	0.519975	0.584116	0	0	1.15708	0.756701	NHLRC3;KLHL22
	positive regulation of hydrolase activity (GO:0051345)	1/149	0.520313	0.584116	0	0	1.37601	0.898982	CCL24
	positive regulation of transcription, DNA-templated (GO:0045893)	6/1183	0.525479	0.588899	0	0	1.03755	0.667606	DAB2;FOXF1;FZD4;TP53INP1;RFXANK;FOXO1
	negative regulation of cellular process (GO:0048523)	3/566	0.527294	0.589001	0	0	1.08473	0.694226	TP53I13;TP53INP1;EMILIN1
	negative regulation of protein phosphorylation (GO:0001933)	1/152	0.527383	0.589001	0	0	1.34847	0.862788	EMILIN1
	dephosphorylation (GO:0016311)	1/153	0.529716	0.590593	0	0	1.33953	0.851155	DUSP2
	cellular response to interleukin-1 (GO:0071347)	1/155	0.534349	0.594738	0	0	1.322	0.828504	CCL24
	regulation of signal transduction by p53 class mediator (GO:1901796)	1/156	0.536649	0.595259	0	0	1.3134	0.817477	TP53INP1
	peptidyl-serine phosphorylation (GO:0018105)	1/156	0.536649	0.595259	0	0	1.3134	0.817477	ULK2
	skeletal system development (GO:0001501)	1/158	0.541214	0.598281	0	0	1.29654	0.795998	SUFU
	organonitrogen compound biosynthetic process (GO:1901566)	1/158	0.541214	0.598281	0	0	1.29654	0.795998	MOCS1
	protein transport (GO:0015031)	2/369	0.54238	0.598551	0	0	1.10894	0.678434	HERC2;ADPRH
	protein autophosphorylation (GO:0046777)	1/159	0.54348	0.598749	0	0	1.28827	0.785538	ULK2
	positive regulation of protein kinase B signaling (GO:0051897)	1/161	0.547979	0.602684	0	0	1.27204	0.765154	CPNE1
	heart development (GO:0007507)	1/164	0.554645	0.607958	0	0	1.24843	0.735862	FOXF1
	double-strand break repair (GO:0006302)	1/164	0.554645	0.607958	0	0	1.24843	0.735862	HERC2
	cellular protein-containing complex assembly (GO:0034622)	1/168	0.563381	0.616202	0	0	1.21829	0.69905	HIGD2A
	positive regulation of macromolecule metabolic process (GO:0010604)	2/384	0.564062	0.616202	0	0	1.06457	0.609565	GBA;EMILIN1
	peptidyl-serine modification (GO:0018209)	1/169	0.565539	0.616779	0	0	1.21097	0.690225	ULK2
	positive regulation of I-kappaB kinase/NF-kappaB signaling (GO:0043123)	1/171	0.569822	0.619372	0	0	1.1966	0.673007	TIFA
	neuron projection development (GO:0031175)	1/171	0.569822	0.619372	0	0	1.1966	0.673007	GBA
	positive regulation of ERK1 and ERK2 cascade (GO:0070374)	1/172	0.571948	0.620645	0	0	1.18955	0.664607	CCL24
	neuron differentiation (GO:0030182)	1/174	0.576169	0.624183	0	0	1.17567	0.648213	FZD4
	positive regulation of developmental process (GO:0051094)	1/177	0.582424	0.629909	0	0	1.15546	0.624592	FZD4
	regulation of translation (GO:0006417)	1/178	0.584488	0.631092	0	0	1.14887	0.616967	MTG1
	RNA processing (GO:0006396)	1/179	0.586542	0.632259	0	0	1.14236	0.609462	NOL3
	negative regulation of cytokine production (GO:0001818)	1/182	0.592645	0.63778	0	0	1.12326	0.587642	GBA
	endoplasmic reticulum to Golgi vesicle-mediated transport (GO:0006888)	1/185	0.598659	0.643187	0	0	1.10477	0.566819	MPPE1
	regulation of GTPase activity (GO:0043087)	1/189	0.60654	0.650579	0	0	1.08105	0.540507	CCL24
	organelle organization (GO:0006996)	2/420	0.613091	0.656523	0	0	0.971093	0.475099	CCL24;GBA
	regulation of gene expression (GO:0010468)	5/1079	0.614765	0.657232	0	0	0.942512	0.458547	SUFU;CPNE1;NKAP;RFXANK;EMILIN1
	regulation of programmed cell death (GO:0043067)	1/194	0.616177	0.65766	0	0	1.05277	0.509776	TP53INP1
	protein localization to membrane (GO:0072657)	1/195	0.618076	0.658606	0	0	1.0473	0.503899	TTC7A
	negative regulation of intracellular signal transduction (GO:1902532)	1/198	0.623718	0.66353	0	0	1.03119	0.48678	CPNE1
	ncRNA processing (GO:0034470)	1/201	0.629277	0.66835	0	0	1.01557	0.470394	TRPT1
	generation of neurons (GO:0048699)	1/202	0.631112	0.669205	0	0	1.01046	0.465087	FZD4
	regulation of angiogenesis (GO:0045765)	1/203	0.632938	0.670049	0	0	1.00541	0.459857	EMILIN1
	regulation of inflammatory response (GO:0050727)	1/206	0.638363	0.674692	0	0	0.990546	0.444605	GBA
	regulation of protein kinase B signaling (GO:0051896)	1/207	0.640153	0.675486	0	0	0.985687	0.439664	CPNE1
	negative regulation of inflammatory response (GO:0050728)	1/212	0.648975	0.683685	0	0	0.962085	0.415969	GBA
	positive regulation of transcription by RNA polymerase II (GO:0045944)	4/908	0.655446	0.689385	0	0	0.894276	0.377777	DAB2;FOXF1;RFXANK;FOXO1
	regulation of cell growth (GO:0001558)	1/217	0.657582	0.690514	0	0	0.939576	0.393857	KLHL22
	cellular response to lipid (GO:0071396)	1/219	0.660966	0.692948	0	0	0.930862	0.385426	FZD4
	regulation of transcription, DNA-templated (GO:0006355)	10/2244	0.67255	0.703957	0	0	0.898714	0.356501	L3MBTL3;FOXF1;FZD4;SUFU;TP53INP1;NKAP;RFXANK;TOX;ZBTB5;FOXO1
	inflammatory response (GO:0006954)	1/230	0.678996	0.709562	0	0	0.885653	0.342872	CCL24
	axonogenesis (GO:0007409)	1/240	0.694561	0.724663	0	0	0.848165	0.309135	ULK2
	protein phosphorylation (GO:0006468)	2/496	0.702699	0.731681	0	0	0.818489	0.288785	ULK2;STK19
	positive regulation of DNA-binding transcription factor activity (GO:0051091)	1/246	0.703539	0.731681	0	0	0.827141	0.290849	FZD4
	positive regulation of phosphorylation (GO:0042327)	1/253	0.713684	0.741046	0	0	0.803878	0.27116	DAB2
	regulation of protein phosphorylation (GO:0001932)	1/266	0.731621	0.758459	0	0	0.763937	0.238725	DAB2
	protein-containing complex assembly (GO:0065003)	1/267	0.732954	0.758631	0	0	0.761026	0.23643	NOL3
	positive regulation of MAPK cascade (GO:0043410)	1/274	0.742102	0.76566	0	0	0.741248	0.221091	CCL24
	inorganic cation transmembrane transport (GO:0098662)	1/274	0.742102	0.76566	0	0	0.741248	0.221091	COX15
	DNA repair (GO:0006281)	1/298	0.771173	0.794394	0	0	0.680517	0.176827	HERC2
	innate immune response (GO:0045087)	1/302	0.775692	0.797785	0	0	0.671336	0.170519	TIFA
	protein polyubiquitination (GO:0000209)	1/314	0.788727	0.809909	0	0	0.645203	0.153129	NHLRC3
	cytokine-mediated signaling pathway (GO:0019221)	2/621	0.812537	0.833042	0	0	0.648997	0.134728	CCL24;FOXO1
	positive regulation of multicellular organismal process (GO:0051240)	1/345	0.819031	0.838378	0	0	0.58613	0.117011	DAB2
	supramolecular fiber organization (GO:0097435)	1/351	0.824378	0.842525	0	0	0.575906	0.111222	EMILIN1
	positive regulation of protein phosphorylation (GO:0001934)	1/371	0.841099	0.858264	0	0	0.544218	0.094175	DAB2
	negative regulation of cell population proliferation (GO:0008285)	1/379	0.847336	0.863274	0	0	0.532482	0.0882097	TP53INP1
	regulation of transcription by RNA polymerase II (GO:0006357)	8/2206	0.85981	0.874611	0	0	0.715964	0.108142	DAB2;FOXF1;SUFU;NKAP;RFXANK;TOX;ZBTB5;FOXO1
	phosphorylation (GO:0016310)	1/400	0.862581	0.876059	0	0	0.503914	0.0744917	STK19
	transmembrane receptor protein tyrosine kinase signaling pathway (GO:0007169)	1/404	0.865309	0.877459	0	0	0.49881	0.0721621	FOXO1
	protein modification by small protein conjugation (GO:0032446)	1/409	0.868644	0.879468	0	0	0.492571	0.0693649	HERC2
	cellular protein metabolic process (GO:0044267)	1/417	0.87381	0.883323	0	0	0.4829	0.0651394	ADPRH
	regulation of nucleic acid-templated transcription (GO:1903506)	1/430	0.88178	0.889995	0	0	0.467955	0.0588747	SUFU
	nervous system development (GO:0007399)	1/447	0.891454	0.898365	0	0	0.449725	0.0516738	TMEM223
	regulation of cellular macromolecule biosynthetic process (GO:2000112)	1/468	0.902329	0.907917	0	0	0.429038	0.0440947	SUFU
	positive regulation of cell population proliferation (GO:0008284)	1/474	0.905233	0.909431	0	0	0.423465	0.0421612	TOX
	positive regulation of gene expression (GO:0010628)	1/482	0.908973	0.911778	0	0	0.416251	0.039727	EMILIN1
	positive regulation of cellular process (GO:0048522)	1/625	0.9558	0.957272	0	0	0.318497	0.0143983	KLHL22
	regulation of cell population proliferation (GO:0042127)	1/764	0.978211	0.978211	0	0	0.258597	0.00569683	TP53INP1

## Sheet: brown2
Supplementary Table 6: The complete list of the biological processes in the non-preserved consensus modules	Term	Overlap	P-value	Adjusted P-value	Old P-value	Old Adjusted P-value	Odds Ratio	Combined Score	Genes
	DNA replication initiation (GO:0006270)	3/38	6.41715e-05	0.0232301	0	0	44.9414	433.862	RPA3;GMNN;RPA2
	regulation of signal transduction by p53 class mediator (GO:1901796)	4/156	0.00028808	0.0398107	0	0	14.0875	114.845	RPA3;TAF9;RPA2;RBBP7
	positive regulation of transmembrane transport (GO:0034764)	2/14	0.000367332	0.0398107	0	0	85.2436	674.212	CA2;ACSL5
	regulation of cellular response to heat (GO:1900034)	3/79	0.000567489	0.0398107	0	0	20.6541	154.375	RPA3;RPA2;NUP43
	error-prone translesion synthesis (GO:0042276)	2/21	0.000840023	0.0398107	0	0	53.8192	381.152	RPA3;RPA2
	nucleotide-excision repair, DNA incision, 3'-to lesion (GO:0006295)	2/21	0.000840023	0.0398107	0	0	53.8192	381.152	RPA3;RPA2
	nucleotide-excision repair, preincision complex stabilization (GO:0006293)	2/21	0.000840023	0.0398107	0	0	53.8192	381.152	RPA3;RPA2
	error-free translesion synthesis (GO:0070987)	2/22	0.000922828	0.0398107	0	0	51.1256	357.269	RPA3;RPA2
	RNA splicing (GO:0008380)	3/98	0.00106244	0.0398107	0	0	16.5075	113.03	LSM6;SNRPD1;SNRNP35
	nucleotide-excision repair, DNA gap filling (GO:0006297)	2/24	0.00109974	0.0398107	0	0	46.4732	316.607	RPA3;RPA2
	nucleotide-excision repair, preincision complex assembly (GO:0006294)	2/29	0.00160728	0.0468629	0	0	37.8575	243.546	RPA3;RPA2
	mismatch repair (GO:0006298)	2/29	0.00160728	0.0468629	0	0	37.8575	243.546	RPA3;RPA2
	fatty-acyl-CoA biosynthetic process (GO:0046949)	2/30	0.00171986	0.0468629	0	0	36.5037	232.365	SCD;ACSL5
	regulation of cellular response to stress (GO:0080135)	3/118	0.00181238	0.0468629	0	0	13.6229	86.0028	RPA3;RPA2;NUP43
	exonucleolytic catabolism of deadenylated mRNA (GO:0043928)	2/33	0.00207945	0.0470049	0	0	32.9661	203.587	LSM6;CNOT8
	DNA-dependent DNA replication (GO:0006261)	3/129	0.00233648	0.0470049	0	0	12.4267	75.2947	RPA3;GMNN;RPA2
	nuclear-transcribed mRNA catabolic process, exonucleolytic (GO:0000291)	2/35	0.00233726	0.0470049	0	0	30.965	187.61	LSM6;CNOT8
	base-excision repair, gap-filling (GO:0006287)	2/35	0.00233726	0.0470049	0	0	30.965	187.61	RPA3;RPA2
	nucleotide-excision repair, DNA incision, 5'-to lesion (GO:0006296)	2/37	0.00260939	0.0497158	0	0	29.1927	173.657	RPA3;RPA2
	nucleotide-excision repair, DNA incision (GO:0033683)	2/39	0.00289573	0.0499169	0	0	27.6119	161.378	RPA3;RPA2
	DNA replication-independent nucleosome assembly (GO:0006336)	2/39	0.00289573	0.0499169	0	0	27.6119	161.378	HAT1;RBBP7
	protein-DNA complex assembly (GO:0065004)	3/143	0.0031275	0.0514616	0	0	11.1761	64.4586	RPA3;GMNN;RPA2
	translesion synthesis (GO:0019985)	2/42	0.00335164	0.0527519	0	0	25.5372	145.519	RPA3;RPA2
	DNA synthesis involved in DNA repair (GO:0000731)	2/43	0.00351059	0.0529513	0	0	24.9131	140.808	RPA3;RPA2
	postreplication repair (GO:0006301)	2/46	0.00400817	0.0558061	0	0	23.211	128.111	RPA3;RPA2
	regulation of double-strand break repair via homologous recombination (GO:0010569)	2/46	0.00400817	0.0558061	0	0	23.211	128.111	PARPBP;RPA2
	telomere organization (GO:0032200)	2/47	0.0041809	0.0560551	0	0	22.694	124.3	RPA3;RPA2
	base-excision repair (GO:0006284)	2/48	0.00435704	0.0563303	0	0	22.1996	120.676	RPA3;RPA2
	regulation of generation of precursor metabolites and energy (GO:0043467)	2/50	0.0047195	0.0572869	0	0	21.2724	113.936	RUBCNL;NUP43
	mitotic nuclear membrane organization (GO:0101024)	2/51	0.00490578	0.0572869	0	0	20.8373	110.799	NUP43;VRK1
	mitotic nuclear membrane reassembly (GO:0007084)	2/51	0.00490578	0.0572869	0	0	20.8373	110.799	NUP43;VRK1
	nuclear membrane reassembly (GO:0031468)	2/54	0.00548471	0.0591996	0	0	19.6321	102.201	NUP43;VRK1
	interstrand cross-link repair (GO:0036297)	2/55	0.00568433	0.0591996	0	0	19.2608	99.579	RPA3;RPA2
	RNA processing (GO:0006396)	3/179	0.00585477	0.0591996	0	0	8.87395	45.6166	LSM6;SNRPD1;SNRNP35
	telomere maintenance (GO:0000723)	2/56	0.00588725	0.0591996	0	0	18.9031	97.067	RPA3;RPA2
	nuclear-transcribed mRNA catabolic process, deadenylation-dependent decay (GO:0000288)	2/56	0.00588725	0.0591996	0	0	18.9031	97.067	LSM6;CNOT8
	mitotic G1 DNA damage checkpoint signaling (GO:0031571)	2/65	0.00785974	0.076898	0	0	16.1954	78.4828	RPA2;CNOT8
	histone acetylation (GO:0016573)	2/71	0.00931772	0.0820436	0	0	14.7826	69.1211	TAF9;HAT1
	transcription-coupled nucleotide-excision repair (GO:0006283)	2/73	0.00982853	0.0820436	0	0	14.3648	66.4006	RPA3;RPA2
	isocitrate metabolic process (GO:0006102)	1/5	0.010209	0.0820436	0	0	124.719	571.772	IDH3A
	late endosome to Golgi transport (GO:0034499)	1/5	0.010209	0.0820436	0	0	124.719	571.772	SNX3
	regulation of lyase activity (GO:0051339)	1/5	0.010209	0.0820436	0	0	124.719	571.772	FXN
	carbon dioxide transport (GO:0015670)	1/5	0.010209	0.0820436	0	0	124.719	571.772	CA2
	histone-threonine phosphorylation (GO:0035405)	1/5	0.010209	0.0820436	0	0	124.719	571.772	VRK1
	nucleic acid phosphodiester bond hydrolysis (GO:0090305)	2/75	0.0103516	0.0820436	0	0	13.9698	63.8506	RPA3;RPA2
	recombinational repair (GO:0000725)	2/79	0.011434	0.0820436	0	0	13.2414	59.2046	RPA3;RPA2
	lipid biosynthetic process (GO:0008610)	2/80	0.0117121	0.0820436	0	0	13.071	58.1285	SCD;ACSL5
	regulation of intracellular signal transduction (GO:1902531)	4/437	0.0120319	0.0820436	0	0	4.8751	21.5489	RPA3;TAF9;RPA2;RBBP7
	pyrimidine nucleotide-sugar transmembrane transport (GO:0090481)	1/6	0.0122385	0.0820436	0	0	99.77	439.304	SLC35A1
	regulation of long-chain fatty acid import across plasma membrane (GO:0010746)	1/6	0.0122385	0.0820436	0	0	99.77	439.304	ACSL5
	regulation of cell cycle checkpoint (GO:1901976)	1/6	0.0122385	0.0820436	0	0	99.77	439.304	RPA2
	heat acclimation (GO:0010286)	1/6	0.0122385	0.0820436	0	0	99.77	439.304	RBBP7
	histone-serine phosphorylation (GO:0035404)	1/6	0.0122385	0.0820436	0	0	99.77	439.304	VRK1
	cellular heat acclimation (GO:0070370)	1/6	0.0122385	0.0820436	0	0	99.77	439.304	RBBP7
	angiotensin-activated signaling pathway (GO:0038166)	1/7	0.014264	0.0905892	0	0	83.1375	353.335	CA2
	membrane invagination (GO:0010324)	1/7	0.014264	0.0905892	0	0	83.1375	353.335	SNX3
	Golgi disassembly (GO:0090166)	1/7	0.014264	0.0905892	0	0	83.1375	353.335	VRK1
	RNA splicing, via transesterification reactions with bulged adenosine as nucleophile (GO:0000377)	3/251	0.0146571	0.0906977	0	0	6.27472	26.4971	LSM6;SNRPD1;SNRNP35
	regulation of lipid metabolic process (GO:0019216)	2/92	0.015277	0.0906977	0	0	11.3214	47.3392	SCD;RUBCNL
	regulation of anion transport (GO:0044070)	1/8	0.0162855	0.0906977	0	0	71.2571	293.4	CA2
	autophagosome-lysosome fusion (GO:0061909)	1/8	0.0162855	0.0906977	0	0	71.2571	293.4	RUBCNL
	box C/D snoRNP assembly (GO:0000492)	1/8	0.0162855	0.0906977	0	0	71.2571	293.4	TAF9
	plasma membrane phospholipid scrambling (GO:0017121)	1/8	0.0162855	0.0906977	0	0	71.2571	293.4	PLSCR4
	cellular response to angiotensin (GO:1904385)	1/8	0.0162855	0.0906977	0	0	71.2571	293.4	CA2
	internal protein amino acid acetylation (GO:0006475)	1/8	0.0162855	0.0906977	0	0	71.2571	293.4	HAT1
	double-strand break repair via homologous recombination (GO:0000724)	2/97	0.0168834	0.0907963	0	0	10.7228	43.7643	RPA3;RPA2
	organic anion transport (GO:0015711)	2/99	0.0175454	0.0907963	0	0	10.5007	42.4538	SLC35A1;CA2
	positive regulation of chromatin binding (GO:0035563)	1/9	0.0183029	0.0907963	0	0	62.3469	249.431	GMNN
	one-carbon compound transport (GO:0019755)	1/9	0.0183029	0.0907963	0	0	62.3469	249.431	CA2
	unsaturated fatty acid biosynthetic process (GO:0006636)	1/9	0.0183029	0.0907963	0	0	62.3469	249.431	SCD
	peptidyl-cysteine modification (GO:0018198)	1/9	0.0183029	0.0907963	0	0	62.3469	249.431	TMX3
	mRNA splicing, via spliceosome (GO:0000398)	3/274	0.0184798	0.0907963	0	0	5.73548	22.8907	LSM6;SNRPD1;SNRNP35
	DNA metabolic process (GO:0006259)	3/277	0.0190156	0.0907963	0	0	5.67182	22.4746	RPA3;GMNN;RPA2
	nucleotide-excision repair (GO:0006289)	2/105	0.0195965	0.0907963	0	0	9.88598	38.8757	RPA3;RPA2
	small nucleolar ribonucleoprotein complex assembly (GO:0000491)	1/10	0.0203163	0.0907963	0	0	55.4167	215.922	TAF9
	negative regulation of transcription from RNA polymerase II promoter in response to stress (GO:0097201)	1/10	0.0203163	0.0907963	0	0	55.4167	215.922	HIF1AN
	negative regulation of establishment of protein localization (GO:1904950)	1/10	0.0203163	0.0907963	0	0	55.4167	215.922	SNX3
	positive regulation of vasculogenesis (GO:2001214)	1/10	0.0203163	0.0907963	0	0	55.4167	215.922	HIF1AN
	DNA replication-dependent nucleosome assembly (GO:0006335)	1/10	0.0203163	0.0907963	0	0	55.4167	215.922	HAT1
	DNA replication-dependent nucleosome organization (GO:0034723)	1/10	0.0203163	0.0907963	0	0	55.4167	215.922	HAT1
	regulation of DNA damage checkpoint (GO:2000001)	1/10	0.0203163	0.0907963	0	0	55.4167	215.922	RPA2
	DNA replication (GO:0006260)	2/108	0.0206581	0.0911979	0	0	9.60474	37.263	RPA3;RPA2
	protein oxidation (GO:0018158)	1/11	0.0223256	0.0943791	0	0	49.8725	189.616	TMX3
	Golgi inheritance (GO:0048313)	1/11	0.0223256	0.0943791	0	0	49.8725	189.616	VRK1
	mRNA processing (GO:0006397)	3/300	0.0234101	0.0943791	0	0	5.22648	19.6233	LSM6;SNRPD1;SNRNP35
	regulation of glycogen metabolic process (GO:0070873)	1/12	0.024331	0.0943791	0	0	45.3364	168.47	RUBCNL
	gas transport (GO:0015669)	1/12	0.024331	0.0943791	0	0	45.3364	168.47	CA2
	tricarboxylic acid metabolic process (GO:0072350)	1/12	0.024331	0.0943791	0	0	45.3364	168.47	IDH3A
	mitotic G1/S transition checkpoint signaling (GO:0044819)	1/12	0.024331	0.0943791	0	0	45.3364	168.47	RPA2
	mitotic nuclear membrane disassembly (GO:0007077)	1/12	0.024331	0.0943791	0	0	45.3364	168.47	VRK1
	regulation of chromatin binding (GO:0035561)	1/12	0.024331	0.0943791	0	0	45.3364	168.47	GMNN
	regulation of DNA-dependent DNA replication (GO:0090329)	1/12	0.024331	0.0943791	0	0	45.3364	168.47	GMNN
	positive regulation of protein-containing complex assembly (GO:0031334)	2/118	0.0243658	0.0943791	0	0	8.77233	32.5854	RPA3;RPA2
	negative regulation of chromatin organization (GO:1905268)	1/13	0.0263323	0.0943791	0	0	41.5562	151.138	ATAD2
	negative regulation of chromatin silencing (GO:0031936)	1/13	0.0263323	0.0943791	0	0	41.5562	151.138	ATAD2
	negative regulation of DNA-dependent DNA replication (GO:2000104)	1/13	0.0263323	0.0943791	0	0	41.5562	151.138	GMNN
	negative regulation of gene silencing (GO:0060969)	1/13	0.0263323	0.0943791	0	0	41.5562	151.138	ATAD2
	negative regulation of intrinsic apoptotic signaling pathway in response to DNA damage by p53 class mediator (GO:1902166)	1/13	0.0263323	0.0943791	0	0	41.5562	151.138	TAF9
	response to iron ion (GO:0010039)	1/13	0.0263323	0.0943791	0	0	41.5562	151.138	FXN
	DNA replication-independent nucleosome organization (GO:0034724)	1/13	0.0263323	0.0943791	0	0	41.5562	151.138	HAT1
	positive regulation of mRNA metabolic process (GO:1903313)	1/13	0.0263323	0.0943791	0	0	41.5562	151.138	CNOT8
	negative regulation of gene expression (GO:0010629)	3/322	0.0280892	0.0967482	0	0	4.86058	17.3638	LSM6;RBBP7;CNOT8
	regulation of intrinsic apoptotic signaling pathway in response to DNA damage by p53 class mediator (GO:1902165)	1/14	0.0283296	0.0967482	0	0	38.3577	136.701	TAF9
	nuclear membrane disassembly (GO:0051081)	1/14	0.0283296	0.0967482	0	0	38.3577	136.701	VRK1
	COPII-coated vesicle cargo loading (GO:0090110)	1/14	0.0283296	0.0967482	0	0	38.3577	136.701	SEC23B
	regulation of vasculogenesis (GO:2001212)	1/14	0.0283296	0.0967482	0	0	38.3577	136.701	HIF1AN
	regulation of primary metabolic process (GO:0080090)	2/130	0.0291456	0.0986048	0	0	7.94511	28.0896	SCD;RUBCNL
	positive regulation of response to cytokine stimulus (GO:0060760)	1/15	0.0303229	0.0997899	0	0	35.6161	124.509	TAF9
	positive regulation of lyase activity (GO:0051349)	1/15	0.0303229	0.0997899	0	0	35.6161	124.509	FXN
	protein hydroxylation (GO:0018126)	1/15	0.0303229	0.0997899	0	0	35.6161	124.509	HIF1AN
	negative regulation of DNA replication (GO:0008156)	1/16	0.0323122	0.103514	0	0	33.24	114.09	GMNN
	regulation of chromatin silencing (GO:0031935)	1/16	0.0323122	0.103514	0	0	33.24	114.09	ATAD2
	negative regulation of release of cytochrome c from mitochondria (GO:0090201)	1/16	0.0323122	0.103514	0	0	33.24	114.09	FXN
	acyl-CoA biosynthetic process (GO:0071616)	1/17	0.0342976	0.104334	0	0	31.1609	105.096	SCD
	negative regulation of viral entry into host cell (GO:0046597)	1/17	0.0342976	0.104334	0	0	31.1609	105.096	SNX3
	positive regulation of stem cell proliferation (GO:2000648)	1/17	0.0342976	0.104334	0	0	31.1609	105.096	CCNE1
	negative regulation of intrinsic apoptotic signaling pathway by p53 class mediator (GO:1902254)	1/17	0.0342976	0.104334	0	0	31.1609	105.096	TAF9
	protein autoprocessing (GO:0016540)	1/17	0.0342976	0.104334	0	0	31.1609	105.096	FXN
	negative regulation of phagocytosis (GO:0050765)	1/17	0.0342976	0.104334	0	0	31.1609	105.096	SNX3
	positive regulation of myoblast differentiation (GO:0045663)	1/18	0.0362789	0.105911	0	0	29.3265	97.2618	HIF1AN
	long-chain fatty-acyl-CoA biosynthetic process (GO:0035338)	1/18	0.0362789	0.105911	0	0	29.3265	97.2618	ACSL5
	negative regulation of double-strand break repair via homologous recombination (GO:2000042)	1/18	0.0362789	0.105911	0	0	29.3265	97.2618	PARPBP
	DNA conformation change (GO:0071103)	1/18	0.0362789	0.105911	0	0	29.3265	97.2618	HAT1
	regulation of early endosome to late endosome transport (GO:2000641)	1/18	0.0362789	0.105911	0	0	29.3265	97.2618	SNX3
	positive regulation of oxidoreductase activity (GO:0051353)	1/19	0.0382563	0.109911	0	0	27.6958	90.3839	FXN
	response to fatty acid (GO:0070542)	1/19	0.0382563	0.109911	0	0	27.6958	90.3839	SCD
	negative regulation of viral life cycle (GO:1903901)	1/20	0.0402298	0.112024	0	0	26.2368	84.3028	SNX3
	post-transcriptional gene silencing by RNA (GO:0035194)	1/20	0.0402298	0.112024	0	0	26.2368	84.3028	CNOT8
	cardiac ventricle development (GO:0003231)	1/20	0.0402298	0.112024	0	0	26.2368	84.3028	TMEM65
	natural killer cell mediated immunity (GO:0002228)	1/20	0.0402298	0.112024	0	0	26.2368	84.3028	TUBB
	nuclear-transcribed mRNA poly(A) tail shortening (GO:0000289)	1/21	0.0421993	0.116612	0	0	24.9237	78.8924	CNOT8
	regulation of response to cytokine stimulus (GO:0060759)	1/22	0.0441648	0.117547	0	0	23.7357	74.0513	TAF9
	fatty-acyl-CoA metabolic process (GO:0035337)	1/22	0.0441648	0.117547	0	0	23.7357	74.0513	SCD
	metallo-sulfur cluster assembly (GO:0031163)	1/22	0.0441648	0.117547	0	0	23.7357	74.0513	FXN
	heme biosynthetic process (GO:0006783)	1/22	0.0441648	0.117547	0	0	23.7357	74.0513	FXN
	natural killer cell mediated cytotoxicity (GO:0042267)	1/22	0.0441648	0.117547	0	0	23.7357	74.0513	TUBB
	double-strand break repair (GO:0006302)	2/164	0.044486	0.117547	0	0	6.26686	19.5061	RPA3;RPA2
	cytoskeleton-dependent intracellular transport (GO:0030705)	1/23	0.0461264	0.120998	0	0	22.6557	69.6972	TUBB
	iron-sulfur cluster assembly (GO:0016226)	1/24	0.0480841	0.122581	0	0	21.6696	65.7629	FXN
	long-chain fatty-acyl-CoA metabolic process (GO:0035336)	1/24	0.0480841	0.122581	0	0	21.6696	65.7629	ACSL5
	DNA packaging (GO:0006323)	1/24	0.0480841	0.122581	0	0	21.6696	65.7629	HAT1
	porphyrin-containing compound biosynthetic process (GO:0006779)	1/24	0.0480841	0.122581	0	0	21.6696	65.7629	FXN
	peptide catabolic process (GO:0043171)	1/25	0.0500379	0.126669	0	0	20.7656	62.1925	XPNPEP1
	negative regulation of intrinsic apoptotic signaling pathway in response to DNA damage (GO:1902230)	1/26	0.0519878	0.12979	0	0	19.934	58.9398	TAF9
	negative regulation of protein transport (GO:0051224)	1/26	0.0519878	0.12979	0	0	19.934	58.9398	SNX3
	nucleobase-containing small molecule interconversion (GO:0015949)	1/27	0.0539337	0.133726	0	0	19.1663	55.9657	AK2
	regulation of protein transport (GO:0051223)	1/28	0.0558758	0.137599	0	0	18.4556	53.2374	SNX3
	CENP-A containing chromatin organization (GO:0061641)	1/30	0.0597482	0.143126	0	0	17.181	48.4096	RBBP7
	CENP-A containing nucleosome assembly (GO:0034080)	1/30	0.0597482	0.143126	0	0	17.181	48.4096	RBBP7
	negative regulation of gene expression, epigenetic (GO:0045814)	1/30	0.0597482	0.143126	0	0	17.181	48.4096	RBBP7
	negative regulation of Notch signaling pathway (GO:0045746)	1/30	0.0597482	0.143126	0	0	17.181	48.4096	HIF1AN
	regulation of cellular pH (GO:0030641)	1/31	0.0616786	0.143126	0	0	16.6075	46.2655	CA2
	peptidyl-asparagine modification (GO:0018196)	1/31	0.0616786	0.143126	0	0	16.6075	46.2655	HIF1AN
	protein acetylation (GO:0006473)	1/31	0.0616786	0.143126	0	0	16.6075	46.2655	HAT1
	phospholipid translocation (GO:0045332)	1/31	0.0616786	0.143126	0	0	16.6075	46.2655	PLSCR4
	negative regulation of proteasomal ubiquitin-dependent protein catabolic process (GO:0032435)	1/31	0.0616786	0.143126	0	0	16.6075	46.2655	TAF9
	negative regulation of double-strand break repair (GO:2000780)	1/32	0.0636052	0.143907	0	0	16.071	44.2765	PARPBP
	chromatin remodeling at centromere (GO:0031055)	1/32	0.0636052	0.143907	0	0	16.071	44.2765	RBBP7
	regulation of transcription involved in G1/S transition of mitotic cell cycle (GO:0000083)	1/32	0.0636052	0.143907	0	0	16.071	44.2765	CCNE1
	gene silencing by miRNA (GO:0035195)	1/32	0.0636052	0.143907	0	0	16.071	44.2765	CNOT8
	regulation of glucose metabolic process (GO:0010906)	1/34	0.0674467	0.145332	0	0	15.0955	40.7037	RUBCNL
	autophagosome maturation (GO:0097352)	1/34	0.0674467	0.145332	0	0	15.0955	40.7037	RUBCNL
	tRNA export from nucleus (GO:0006409)	1/34	0.0674467	0.145332	0	0	15.0955	40.7037	NUP43
	tRNA-containing ribonucleoprotein complex export from nucleus (GO:0071431)	1/34	0.0674467	0.145332	0	0	15.0955	40.7037	NUP43
	organelle disassembly (GO:1903008)	1/34	0.0674467	0.145332	0	0	15.0955	40.7037	VRK1
	regulation of myoblast differentiation (GO:0045661)	1/34	0.0674467	0.145332	0	0	15.0955	40.7037	HIF1AN
	negative regulation of mitochondrion organization (GO:0010823)	1/34	0.0674467	0.145332	0	0	15.0955	40.7037	FXN
	protein localization to chromosome (GO:0034502)	1/34	0.0674467	0.145332	0	0	15.0955	40.7037	RPA2
	mitotic cell cycle phase transition (GO:0044772)	2/209	0.068327	0.145982	0	0	4.89335	13.1311	CCNE1;TUBB
	cellular response to hydrogen peroxide (GO:0070301)	1/35	0.0693617	0.145982	0	0	14.6507	39.0943	FXN
	maturation of SSU-rRNA (GO:0030490)	1/35	0.0693617	0.145982	0	0	14.6507	39.0943	LSM6
	bicarbonate transport (GO:0015701)	1/35	0.0693617	0.145982	0	0	14.6507	39.0943	CA2
	cellular response to heat (GO:0034605)	1/36	0.0712728	0.148526	0	0	14.2314	37.5886	RBBP7
	regulation of cell growth (GO:0001558)	2/217	0.0729294	0.148526	0	0	4.70936	12.3304	RBBP7;FXN
	centromere complex assembly (GO:0034508)	1/37	0.0731801	0.148526	0	0	13.8354	36.1773	RBBP7
	regulation of intracellular pH (GO:0051453)	1/37	0.0731801	0.148526	0	0	13.8354	36.1773	CA2
	tRNA transport (GO:0051031)	1/37	0.0731801	0.148526	0	0	13.8354	36.1773	NUP43
	spliceosomal snRNP assembly (GO:0000387)	1/38	0.0750836	0.148526	0	0	13.4608	34.8521	SNRPD1
	negative regulation of ubiquitin-dependent protein catabolic process (GO:2000059)	1/38	0.0750836	0.148526	0	0	13.4608	34.8521	TAF9
	negative regulation of G0 to G1 transition (GO:0070317)	1/38	0.0750836	0.148526	0	0	13.4608	34.8521	RBBP7
	histone exchange (GO:0043486)	1/38	0.0750836	0.148526	0	0	13.4608	34.8521	RBBP7
	negative regulation of proteasomal protein catabolic process (GO:1901799)	1/38	0.0750836	0.148526	0	0	13.4608	34.8521	TAF9
	ncRNA export from nucleus (GO:0097064)	1/38	0.0750836	0.148526	0	0	13.4608	34.8521	NUP43
	regulation of viral entry into host cell (GO:0046596)	1/39	0.0769833	0.151456	0	0	13.1059	33.6058	SNX3
	positive regulation of catalytic activity (GO:0043085)	1/40	0.0788792	0.151884	0	0	12.7692	32.4318	FXN
	fatty acid derivative biosynthetic process (GO:1901570)	1/40	0.0788792	0.151884	0	0	12.7692	32.4318	SCD
	nucleocytoplasmic transport (GO:0006913)	1/40	0.0788792	0.151884	0	0	12.7692	32.4318	SNRPD1
	ribosomal small subunit biogenesis (GO:0042274)	1/40	0.0788792	0.151884	0	0	12.7692	32.4318	LSM6
	regulation of G0 to G1 transition (GO:0070316)	1/41	0.0807713	0.152287	0	0	12.4494	31.3243	RBBP7
	regulation of release of cytochrome c from mitochondria (GO:0090199)	1/41	0.0807713	0.152287	0	0	12.4494	31.3243	FXN
	regulation of response to DNA damage stimulus (GO:2001020)	1/41	0.0807713	0.152287	0	0	12.4494	31.3243	RPA2
	endosome organization (GO:0007032)	1/41	0.0807713	0.152287	0	0	12.4494	31.3243	SNX3
	histone H3 acetylation (GO:0043966)	1/42	0.0826595	0.152667	0	0	12.1451	30.2781	TAF9
	regulation of DNA recombination (GO:0000018)	1/42	0.0826595	0.152667	0	0	12.1451	30.2781	RPA2
	regulation of double-strand break repair (GO:2000779)	1/42	0.0826595	0.152667	0	0	12.1451	30.2781	RPA2
	negative regulation of protein catabolic process (GO:0042177)	1/42	0.0826595	0.152667	0	0	12.1451	30.2781	SNX3
	regulation of purine nucleotide metabolic process (GO:1900542)	1/43	0.084544	0.15457	0	0	11.8554	29.2885	NUP43
	regulation of carbohydrate catabolic process (GO:0043470)	1/43	0.084544	0.15457	0	0	11.8554	29.2885	NUP43
	mRNA catabolic process (GO:0006402)	1/44	0.0864248	0.156429	0	0	11.5791	28.3511	LSM6
	positive regulation of mRNA catabolic process (GO:0061014)	1/44	0.0864248	0.156429	0	0	11.5791	28.3511	CNOT8
	spliceosomal complex assembly (GO:0000245)	1/46	0.0901749	0.161601	0	0	11.0633	26.6184	SNRPD1
	positive regulation of response to stimulus (GO:0048584)	1/46	0.0901749	0.161601	0	0	11.0633	26.6184	TAF9
	histone H4 acetylation (GO:0043967)	1/48	0.09391	0.166644	0	0	10.5915	25.0533	HAT1
	phosphatidic acid biosynthetic process (GO:0006654)	1/48	0.09391	0.166644	0	0	10.5915	25.0533	DDHD2
	negative regulation of catabolic process (GO:0009895)	1/49	0.095772	0.16668	0	0	10.3703	24.3265	SNX3
	response to hydrogen peroxide (GO:0042542)	1/49	0.095772	0.16668	0	0	10.3703	24.3265	FXN
	RNA catabolic process (GO:0006401)	1/49	0.095772	0.16668	0	0	10.3703	24.3265	LSM6
	secondary alcohol metabolic process (GO:1902652)	1/49	0.095772	0.16668	0	0	10.3703	24.3265	IDH3A
	phosphatidic acid metabolic process (GO:0046473)	1/50	0.0976302	0.169101	0	0	10.1582	23.6337	DDHD2
	negative regulation of transport (GO:0051051)	1/51	0.0994847	0.171493	0	0	9.9545	22.9725	SNX3
	endocytic recycling (GO:0032456)	1/52	0.101335	0.173035	0	0	9.75882	22.3411	SNX3
	negative regulation of protein metabolic process (GO:0051248)	1/52	0.101335	0.173035	0	0	9.75882	22.3411	SNX3
	regulation of DNA replication (GO:0006275)	1/53	0.103183	0.175362	0	0	9.57067	21.7374	GMNN
	unsaturated fatty acid metabolic process (GO:0033559)	1/54	0.105026	0.176645	0	0	9.38962	21.16	SCD
	regulation of cyclin-dependent protein kinase activity (GO:1904029)	1/54	0.105026	0.176645	0	0	9.38962	21.16	CCNE1
	regulation of gene silencing by RNA (GO:0060966)	1/55	0.106866	0.176645	0	0	9.21528	20.6071	NUP43
	protein sumoylation (GO:0016925)	1/55	0.106866	0.176645	0	0	9.21528	20.6071	NUP43
	regulation of cardiac conduction (GO:1903779)	1/55	0.106866	0.176645	0	0	9.21528	20.6071	TMEM65
	regulation of posttranscriptional gene silencing (GO:0060147)	1/55	0.106866	0.176645	0	0	9.21528	20.6071	NUP43
	protein-containing complex disassembly (GO:0032984)	1/56	0.108702	0.177252	0	0	9.04727	20.0772	RUBCNL
	regulation of ATP metabolic process (GO:1903578)	1/56	0.108702	0.177252	0	0	9.04727	20.0772	NUP43
	DNA damage response, signal transduction by p53 class mediator resulting in cell cycle arrest (GO:0006977)	1/56	0.108702	0.177252	0	0	9.04727	20.0772	CNOT8
	negative regulation of cellular process (GO:0048523)	3/566	0.109253	0.177352	0	0	2.71983	6.02195	SNX3;GMNN;RBBP7
	negative regulation of DNA recombination (GO:0045910)	1/57	0.110534	0.177621	0	0	8.88527	19.5692	PARPBP
	positive regulation of gene expression, epigenetic (GO:0045815)	1/57	0.110534	0.177621	0	0	8.88527	19.5692	ATAD2
	nucleosome assembly (GO:0006334)	1/58	0.112362	0.177621	0	0	8.72895	19.0817	HAT1
	regulation of phagocytosis (GO:0050764)	1/58	0.112362	0.177621	0	0	8.72895	19.0817	SNX3
	muscle organ development (GO:0007517)	1/58	0.112362	0.177621	0	0	8.72895	19.0817	MRAS
	cellular iron ion homeostasis (GO:0006879)	1/58	0.112362	0.177621	0	0	8.72895	19.0817	FXN
	mitotic DNA damage checkpoint signaling (GO:0044773)	1/59	0.114187	0.179721	0	0	8.57802	18.6136	RPA2
	iron ion homeostasis (GO:0055072)	1/61	0.117826	0.184646	0	0	8.29125	17.7312	FXN
	cellular response to reactive oxygen species (GO:0034614)	1/63	0.121451	0.188692	0	0	8.02298	16.9144	FXN
	cell cycle G1/S phase transition (GO:0044843)	1/63	0.121451	0.188692	0	0	8.02298	16.9144	CCNE1
	negative regulation of cell cycle process (GO:0010948)	1/64	0.123257	0.189064	0	0	7.89524	16.5285	RBBP7
	pre-replicative complex assembly (GO:0036388)	1/64	0.123257	0.189064	0	0	7.89524	16.5285	GMNN
	plasma membrane organization (GO:0007009)	1/64	0.123257	0.189064	0	0	7.89524	16.5285	PLSCR4
	DNA repair (GO:0006281)	2/298	0.124383	0.189986	0	0	3.40662	7.10072	RPA3;RPA2
	regulation of gene silencing by miRNA (GO:0060964)	1/67	0.128656	0.194868	0	0	7.53523	15.4518	NUP43
	anion transmembrane transport (GO:0098656)	1/67	0.128656	0.194868	0	0	7.53523	15.4518	SLC35A1
	snRNA transcription by RNA polymerase II (GO:0042795)	1/70	0.134022	0.199841	0	0	7.20652	14.4833	TAF9
	COPII-coated vesicle budding (GO:0090114)	1/70	0.134022	0.199841	0	0	7.20652	14.4833	SEC23B
	cellular macromolecule biosynthetic process (GO:0034645)	2/314	0.135392	0.199841	0	0	3.22929	6.45722	RPA3;RPA2
	snRNA transcription (GO:0009301)	1/71	0.135803	0.199841	0	0	7.10321	14.1819	TAF9
	regulation of glycolytic process (GO:0006110)	1/71	0.135803	0.199841	0	0	7.10321	14.1819	NUP43
	fatty acid biosynthetic process (GO:0006633)	1/71	0.135803	0.199841	0	0	7.10321	14.1819	SCD
	response to metal ion (GO:0010038)	1/71	0.135803	0.199841	0	0	7.10321	14.1819	FXN
	DNA damage response, signal transduction by p53 class mediator (GO:0030330)	1/74	0.141126	0.206833	0	0	6.81027	13.3352	CNOT8
	regulation of transcription from RNA polymerase II promoter in response to hypoxia (GO:0061418)	1/75	0.142894	0.208578	0	0	6.71791	13.0707	HIF1AN
	positive regulation of growth (GO:0045927)	1/76	0.144657	0.210305	0	0	6.628	12.8145	FXN
	import into nucleus (GO:0051170)	1/77	0.146417	0.212012	0	0	6.54046	12.5661	SNRPD1
	negative regulation of apoptotic signaling pathway (GO:2001234)	1/78	0.148174	0.212853	0	0	6.45519	12.3253	FXN
	protein modification process (GO:0036211)	1/78	0.148174	0.212853	0	0	6.45519	12.3253	SLC35A1
	regulation of ion transport (GO:0043269)	1/79	0.149927	0.21452	0	0	6.37212	12.0918	CA2
	negative regulation of cell cycle (GO:0045786)	1/80	0.151677	0.216169	0	0	6.29114	11.8651	GMNN
	regulation of gene expression, epigenetic (GO:0040029)	1/82	0.155165	0.219302	0	0	6.13519	11.4315	RBBP7
	regulation of cyclin-dependent protein serine/threonine kinase activity (GO:0000079)	1/82	0.155165	0.219302	0	0	6.13519	11.4315	CCNE1
	cellular protein modification process (GO:0006464)	4/1025	0.15683	0.219302	0	0	2.00524	3.7149	SLC35A1;CCNE1;VRK1;RBBP7
	long-chain fatty acid metabolic process (GO:0001676)	1/83	0.156904	0.219302	0	0	6.06006	11.224	ACSL5
	regulation of Notch signaling pathway (GO:0008593)	1/83	0.156904	0.219302	0	0	6.06006	11.224	HIF1AN
	G1/S transition of mitotic cell cycle (GO:0000082)	1/85	0.160372	0.222431	0	0	5.91518	10.8263	CCNE1
	regulation of cell cycle G2/M phase transition (GO:1902749)	1/85	0.160372	0.222431	0	0	5.91518	10.8263	TUBB
	negative regulation of cellular amide metabolic process (GO:0034249)	1/86	0.1621	0.223119	0	0	5.84529	10.6357	CNOT8
	response to interleukin-1 (GO:0070555)	1/86	0.1621	0.223119	0	0	5.84529	10.6357	TAF9
	regulation of transcription from RNA polymerase II promoter in response to stress (GO:0043618)	1/87	0.163825	0.22445	0	0	5.77703	10.4504	HIF1AN
	positive regulation of neuron projection development (GO:0010976)	1/88	0.165547	0.22445	0	0	5.71034	10.2701	SNX3
	retrograde transport, endosome to Golgi (GO:0042147)	1/88	0.165547	0.22445	0	0	5.71034	10.2701	SNX3
	sensory perception of mechanical stimulus (GO:0050954)	1/88	0.165547	0.22445	0	0	5.71034	10.2701	CCDC50
	positive regulation of binding (GO:0051099)	1/90	0.16898	0.227401	0	0	5.58146	9.9237	GMNN
	negative regulation of translation (GO:0017148)	1/90	0.16898	0.227401	0	0	5.58146	9.9237	CNOT8
	sensory perception of sound (GO:0007605)	1/91	0.170691	0.228853	0	0	5.51917	9.75733	CCDC50
	Wnt signaling pathway (GO:0016055)	1/92	0.172399	0.23029	0	0	5.45824	9.59528	SNX3
	regulation of heart contraction (GO:0008016)	1/93	0.174104	0.231711	0	0	5.39864	9.43739	TMEM65
	negative regulation of cellular protein metabolic process (GO:0032269)	1/94	0.175805	0.233118	0	0	5.34032	9.28352	CNOT8
	ciliary basal body-plasma membrane docking (GO:0097711)	1/95	0.177502	0.233657	0	0	5.28324	9.13353	TUBB
	mRNA metabolic process (GO:0016071)	1/95	0.177502	0.233657	0	0	5.28324	9.13353	LSM6
	cellular transition metal ion homeostasis (GO:0046916)	1/96	0.179196	0.235033	0	0	5.22737	8.98727	FXN
	positive regulation of cold-induced thermogenesis (GO:0120162)	1/97	0.180887	0.236394	0	0	5.17266	8.84463	SCD
	negative regulation of programmed cell death (GO:0043069)	2/381	0.183553	0.239015	0	0	2.64935	4.49131	TAF9;FXN
	mRNA-containing ribonucleoprotein complex export from nucleus (GO:0071427)	1/99	0.184258	0.239074	0	0	5.06658	8.5697	NUP43
	positive regulation of cell growth (GO:0030307)	1/102	0.18929	0.242989	0	0	4.91535	8.18147	FXN
	regulation of proteasomal ubiquitin-dependent protein catabolic process (GO:0032434)	1/102	0.18929	0.242989	0	0	4.91535	8.18147	TAF9
	regulation of protein catabolic process (GO:0042176)	1/102	0.18929	0.242989	0	0	4.91535	8.18147	SNX3
	mRNA transport (GO:0051028)	1/104	0.192628	0.2464	0	0	4.81942	7.93756	NUP43
	protein processing (GO:0016485)	1/106	0.195952	0.247159	0	0	4.72714	7.70471	FXN
	small GTPase mediated signal transduction (GO:0007264)	1/106	0.195952	0.247159	0	0	4.72714	7.70471	MRAS
	peptidyl-lysine modification (GO:0018205)	1/106	0.195952	0.247159	0	0	4.72714	7.70471	NUP43
	RNA export from nucleus (GO:0006405)	1/106	0.195952	0.247159	0	0	4.72714	7.70471	NUP43
	mRNA export from nucleus (GO:0006406)	1/107	0.197609	0.247593	0	0	4.68231	7.59221	NUP43
	phosphorylation (GO:0016310)	2/400	0.197664	0.247593	0	0	2.52042	4.08608	CCNE1;VRK1
	regulation of Wnt signaling pathway (GO:0030111)	1/111	0.204204	0.254027	0	0	4.51114	7.16655	SNX3
	regulation of protein serine/threonine kinase activity (GO:0071900)	1/111	0.204204	0.254027	0	0	4.51114	7.16655	CCNE1
	positive regulation of metabolic process (GO:0009893)	1/113	0.207482	0.25722	0	0	4.43013	6.96733	SCD
	response to lipid (GO:0033993)	1/114	0.209116	0.258361	0	0	4.39071	6.87088	SCD
	positive regulation of cell projection organization (GO:0031346)	1/117	0.213998	0.263494	0	0	4.27651	6.59348	SNX3
	macroautophagy (GO:0016236)	1/120	0.21885	0.268555	0	0	4.16807	6.33283	RUBCNL
	regulation of mRNA catabolic process (GO:0061013)	1/122	0.222069	0.271584	0	0	4.09876	6.16768	CNOT8
	fatty acid metabolic process (GO:0006631)	1/124	0.225275	0.274577	0	0	4.03171	6.009	ACSL5
	regulation of phosphorylation (GO:0042325)	1/125	0.226873	0.274675	0	0	3.99899	5.93197	NUP43
	platelet degranulation (GO:0002576)	1/125	0.226873	0.274675	0	0	3.99899	5.93197	TMX3
	negative regulation of cell growth (GO:0030308)	1/126	0.228468	0.274769	0	0	3.9668	5.85643	RBBP7
	negative regulation of growth (GO:0045926)	1/126	0.228468	0.274769	0	0	3.9668	5.85643	RBBP7
	microtubule cytoskeleton organization involved in mitosis (GO:1902850)	1/128	0.231648	0.277671	0	0	3.90394	5.70965	NUP43
	G2/M transition of mitotic cell cycle (GO:0000086)	1/130	0.234815	0.279615	0	0	3.84302	5.56837	TUBB
	Golgi organization (GO:0007030)	1/130	0.234815	0.279615	0	0	3.84302	5.56837	VRK1
	cellular response to hypoxia (GO:0071456)	1/131	0.236394	0.279656	0	0	3.81327	5.49971	HIF1AN
	cell cycle G2/M phase transition (GO:0044839)	1/131	0.236394	0.279656	0	0	3.81327	5.49971	TUBB
	ribonucleoprotein complex assembly (GO:0022618)	1/136	0.244241	0.287998	0	0	3.67111	5.1748	SNRPD1
	transcription initiation from RNA polymerase II promoter (GO:0006367)	1/140	0.250462	0.294319	0	0	3.56475	4.93521	TAF9
	positive regulation of cellular catabolic process (GO:0031331)	1/141	0.252009	0.294319	0	0	3.53911	4.87792	CNOT8
	Ras protein signal transduction (GO:0007265)	1/142	0.253553	0.294319	0	0	3.51383	4.82161	MRAS
	protein localization to organelle (GO:0033365)	1/142	0.253553	0.294319	0	0	3.51383	4.82161	RPA2
	positive regulation of cell population proliferation (GO:0008284)	2/474	0.253667	0.294319	0	0	2.11723	2.90427	CNOT8;FXN
	negative regulation of apoptotic process (GO:0043066)	2/485	0.262069	0.303096	0	0	2.06785	2.76915	TAF9;FXN
	regulation of G2/M transition of mitotic cell cycle (GO:0010389)	1/149	0.264277	0.304676	0	0	3.34645	4.45332	TUBB
	response to cytokine (GO:0034097)	1/150	0.265796	0.305455	0	0	3.32383	4.40415	TAF9
	protein phosphorylation (GO:0006468)	2/496	0.270476	0.30985	0	0	2.02066	2.64215	CCNE1;VRK1
	peptidyl-serine phosphorylation (GO:0018105)	1/156	0.274849	0.313866	0	0	3.19419	4.1254	VRK1
	mitotic spindle organization (GO:0007052)	1/157	0.276348	0.314584	0	0	3.17356	4.0815	NUP43
	protein autophosphorylation (GO:0046777)	1/159	0.279335	0.316988	0	0	3.13307	3.99574	VRK1
	regulation of neuron projection development (GO:0010975)	1/165	0.288225	0.326055	0	0	3.01753	3.75385	SNX3
	DNA-templated transcription, initiation (GO:0006352)	1/168	0.29263	0.330007	0	0	2.96287	3.64091	TAF9
	peptidyl-serine modification (GO:0018209)	1/169	0.294093	0.330626	0	0	2.94509	3.60438	VRK1
	nuclear-transcribed mRNA catabolic process (GO:0000956)	1/171	0.297009	0.33287	0	0	2.91015	3.5329	CNOT8
	rRNA processing (GO:0006364)	1/173	0.299913	0.335088	0	0	2.87602	3.46348	LSM6
	glycerophospholipid biosynthetic process (GO:0046474)	1/177	0.305686	0.340487	0	0	2.81009	3.3305	DDHD2
	regulation of translation (GO:0006417)	1/178	0.307122	0.341037	0	0	2.79407	3.29842	CNOT8
	protein stabilization (GO:0050821)	1/179	0.308555	0.341078	0	0	2.77823	3.26679	TAF9
	negative regulation of cellular macromolecule biosynthetic process (GO:2000113)	2/547	0.309413	0.341078	0	0	1.82677	2.14294	GMNN;CNOT8
	regulated exocytosis (GO:0045055)	1/180	0.309985	0.341078	0	0	2.76257	3.2356	TMX3
	regulation of mitotic cell cycle phase transition (GO:1901990)	1/188	0.321324	0.352483	0	0	2.64332	3.00097	TUBB
	regulation of signal transduction (GO:0009966)	1/198	0.335242	0.366639	0	0	2.50787	2.74086	SNX3
	transcription, DNA-templated (GO:0006351)	1/221	0.366205	0.399296	0	0	2.24307	2.2533	TAF9
	positive regulation of cellular process (GO:0048522)	2/625	0.368188	0.400252	0	0	1.59164	1.5903	CNOT8;FXN
	membrane organization (GO:0061024)	1/242	0.393244	0.42621	0	0	2.04544	1.90906	SNX3
	positive regulation of cell differentiation (GO:0045597)	1/258	0.413086	0.446379	0	0	1.91654	1.69441	HIF1AN
	negative regulation of signal transduction (GO:0009968)	1/267	0.423967	0.455419	0	0	1.85085	1.58821	HIF1AN
	protein deubiquitination (GO:0016579)	1/267	0.423967	0.455419	0	0	1.85085	1.58821	SNX3
	protein modification by small protein removal (GO:0070646)	1/276	0.434652	0.465515	0	0	1.78945	1.49099	SNX3
	proteolysis (GO:0006508)	1/287	0.447449	0.477806	0	0	1.71967	1.38295	XPNPEP1
	regulation of apoptotic process (GO:0042981)	2/742	0.452649	0.481938	0	0	1.33188	1.0557	TAF9;FXN
	regulation of cell cycle (GO:0051726)	1/296	0.457708	0.485895	0	0	1.66644	1.30236	GMNN
	MAPK cascade (GO:0000165)	1/303	0.465559	0.492784	0	0	1.62724	1.24405	MRAS
	regulation of cell population proliferation (GO:0042127)	2/764	0.467866	0.493783	0	0	1.29194	0.981326	CNOT8;FXN
	cilium assembly (GO:0060271)	1/314	0.477672	0.502667	0	0	1.56917	1.15935	TUBB
	transcription by RNA polymerase II (GO:0006366)	1/320	0.484166	0.508024	0	0	1.53918	1.11641	TAF9
	post-translational protein modification (GO:0043687)	1/345	0.510387	0.53245	0	0	1.42551	0.958777	RBBP7
	positive regulation of multicellular organismal process (GO:0051240)	1/345	0.510387	0.53245	0	0	1.42551	0.958777	SCD
	cellular response to DNA damage stimulus (GO:0006974)	1/350	0.515473	0.53621	0	0	1.40473	0.930871	TAF9
	gene expression (GO:0010467)	1/356	0.521508	0.540934	0	0	1.38056	0.898789	NUP43
	positive regulation of transcription by RNA polymerase II (GO:0045944)	2/908	0.561222	0.580464	0	0	1.07845	0.622956	TAF9;ATAD2
	protein modification by small protein conjugation (GO:0032446)	1/409	0.571728	0.589646	0	0	1.19798	0.669779	NUP43
	cellular protein metabolic process (GO:0044267)	1/417	0.578847	0.595292	0	0	1.17446	0.642096	SLC35A1
	negative regulation of nucleic acid-templated transcription (GO:1903507)	1/464	0.618399	0.634166	0	0	1.0527	0.505949	GMNN
	regulation of cellular macromolecule biosynthetic process (GO:2000112)	1/468	0.621593	0.63564	0	0	1.04347	0.496138	GMNN
	neutrophil degranulation (GO:0043312)	1/481	0.631793	0.644251	0	0	1.01453	0.465866	TUBB
	neutrophil activation involved in immune response (GO:0002283)	1/485	0.634877	0.645577	0	0	1.00594	0.457022	TUBB
	neutrophil mediated immunity (GO:0002446)	1/488	0.637174	0.646098	0	0	0.999589	0.450528	TUBB
	positive regulation of nucleic acid-templated transcription (GO:1903508)	1/511	0.654319	0.66163	0	0	0.953382	0.404387	ATAD2
	positive regulation of transcription, DNA-templated (GO:0045893)	2/1183	0.706589	0.712494	0	0	0.815389	0.28319	TAF9;ATAD2
	regulation of transcription, DNA-templated (GO:0006355)	3/2244	0.853718	0.858461	0	0	0.624181	0.0987172	CCNE1;GMNN;ATAD2
	negative regulation of transcription, DNA-templated (GO:0045892)	1/948	0.863714	0.866107	0	0	0.501901	0.0735351	GMNN
	regulation of transcription by RNA polymerase II (GO:0006357)	2/2206	0.949682	0.949682	0	0	0.413118	0.0213286	TAF9;ATAD2

## Sheet: brown4
Supplementary Table 6: The complete list of the biological processes in the non-preserved consensus modules	Term	Overlap	P-value	Adjusted P-value	Old P-value	Old Adjusted P-value	Odds Ratio	Combined Score	Genes
	telomere capping (GO:0016233)	3/19	0.000246445	0.173498	0	0	29.0815	241.62	DCLRE1B;STN1;POT1
	telomere maintenance via telomere lengthening (GO:0010833)	3/36	0.00167424	0.366261	0	0	14.0881	90.0565	DCLRE1B;STN1;POT1
	telomere organization (GO:0032200)	3/47	0.00360829	0.366261	0	0	10.5602	59.396	DCLRE1B;STN1;POT1
	regulation of defense response to virus (GO:0050688)	2/16	0.00481098	0.366261	0	0	21.9878	117.346	ELMOD2;IFNLR1
	positive regulation of DNA replication (GO:0045740)	2/17	0.00542917	0.366261	0	0	20.5209	107.037	STN1;FAF1
	regulation of cellular respiration (GO:0043457)	2/17	0.00542917	0.366261	0	0	20.5209	107.037	ACTN3;IFNLR1
	preassembly of GPI anchor in ER membrane (GO:0016254)	2/17	0.00542917	0.366261	0	0	20.5209	107.037	PIGP;PIGV
	telomere maintenance (GO:0000723)	3/56	0.00591061	0.366261	0	0	8.76297	44.9629	DCLRE1B;STN1;POT1
	negative regulation of telomere maintenance via telomerase (GO:0032211)	2/20	0.00748823	0.366261	0	0	17.0982	83.6858	STN1;POT1
	focal adhesion assembly (GO:0048041)	2/21	0.0082412	0.366261	0	0	16.1975	77.7253	ACTN3;TESK2
	ubiquitin-dependent protein catabolic process (GO:0006511)	7/354	0.00882523	0.366261	0	0	3.17593	15.0226	RNF125;CRBN;FAF1;KIF14;ANAPC5;FBXO10;UBQLN2
	negative regulation of telomere maintenance via telomere lengthening (GO:1904357)	2/26	0.0124852	0.366261	0	0	12.8198	56.1917	STN1;POT1
	negative regulation of insulin receptor signaling pathway (GO:0046627)	2/27	0.0134268	0.366261	0	0	12.3064	53.0466	KANK1;ENPP1
	negative regulation of cellular response to insulin stimulus (GO:1900077)	2/28	0.0143982	0.366261	0	0	11.8324	50.1772	KANK1;ENPP1
	GPI anchor metabolic process (GO:0006505)	2/28	0.0143982	0.366261	0	0	11.8324	50.1772	PIGP;PIGV
	negative regulation of NF-kappaB transcription factor activity (GO:0032088)	3/79	0.0151266	0.366261	0	0	6.10393	25.5834	RWDD3;FAF1;TRIM21
	glycerophospholipid metabolic process (GO:0006650)	3/80	0.0156422	0.366261	0	0	6.02435	25.0479	PLA2G4F;PIGP;PIGV
	Golgi to plasma membrane protein transport (GO:0043001)	2/30	0.0164291	0.366261	0	0	10.9862	45.1388	PREPL;GOLPH3L
	negative regulation of DNA biosynthetic process (GO:2000279)	2/32	0.0185745	0.366261	0	0	10.2527	40.8669	STN1;POT1
	GPI anchor biosynthetic process (GO:0006506)	2/32	0.0185745	0.366261	0	0	10.2527	40.8669	PIGP;PIGV
	proteasome-mediated ubiquitin-dependent protein catabolic process (GO:0043161)	6/321	0.0191981	0.366261	0	0	2.97966	11.7784	CRBN;FAF1;KIF14;ANAPC5;FBXL6;UBQLN2
	cell-substrate junction assembly (GO:0007044)	2/34	0.0208312	0.366261	0	0	9.61095	37.2069	ACTN3;TESK2
	positive regulation of telomerase activity (GO:0051973)	2/34	0.0208312	0.366261	0	0	9.61095	37.2069	NVL;POT1
	protein localization to cilium (GO:0061512)	2/35	0.0220002	0.366261	0	0	9.31924	35.5688	ARL6;BBS9
	establishment of protein localization to plasma membrane (GO:0061951)	2/36	0.0231959	0.366261	0	0	9.04469	34.0422	PREPL;GOLPH3L
	negative regulation of fat cell differentiation (GO:0045599)	2/36	0.0231959	0.366261	0	0	9.04469	34.0422	BBS12;ENPP1
	regulation of neuron projection development (GO:0010975)	4/165	0.0233336	0.366261	0	0	3.85543	14.4882	KANK1;ULK4;PTPRO;CHN1
	negative regulation of cell-substrate adhesion (GO:0010812)	2/40	0.0282368	0.366261	0	0	8.09098	28.8616	KANK1;PTPRO
	glycolipid biosynthetic process (GO:0009247)	2/40	0.0282368	0.366261	0	0	8.09098	28.8616	PIGP;PIGV
	regulation of retinal ganglion cell axon guidance (GO:0090259)	1/5	0.0323268	0.366261	0	0	38.2019	131.104	PTPRO
	establishment of protein localization to telomere (GO:0070200)	1/5	0.0323268	0.366261	0	0	38.2019	131.104	POT1
	negative regulation of cellular respiration (GO:1901856)	1/5	0.0323268	0.366261	0	0	38.2019	131.104	ACTN3
	gamma-aminobutyric acid metabolic process (GO:0009448)	1/5	0.0323268	0.366261	0	0	38.2019	131.104	ALDH5A1
	glomerular visceral epithelial cell migration (GO:0090521)	1/5	0.0323268	0.366261	0	0	38.2019	131.104	KANK1
	response to denervation involved in regulation of muscle adaptation (GO:0014894)	1/5	0.0323268	0.366261	0	0	38.2019	131.104	ACTN3
	regulation of homophilic cell adhesion (GO:1903385)	1/5	0.0323268	0.366261	0	0	38.2019	131.104	PTPRR
	nucleoside triphosphate catabolic process (GO:0009143)	1/5	0.0323268	0.366261	0	0	38.2019	131.104	ENPP1
	PML body organization (GO:0030578)	1/5	0.0323268	0.366261	0	0	38.2019	131.104	HABP4
	regulation of insulin receptor signaling pathway (GO:0046626)	2/45	0.0350905	0.366261	0	0	7.14837	23.9458	KANK1;ENPP1
	DNA metabolic process (GO:0006259)	5/277	0.0358134	0.366261	0	0	2.85904	9.51898	DCLRE1B;SMARCAL1;STN1;TDP1;POT1
	plasma membrane bounded cell projection assembly (GO:0120031)	5/278	0.0362849	0.366261	0	0	2.84842	9.44637	ARL6;RAB3IP;PTPRO;BBS9;IFT46
	regulation of telomerase activity (GO:0051972)	2/46	0.0365313	0.366261	0	0	6.98555	23.1193	NVL;POT1
	glomerular epithelial cell differentiation (GO:0072311)	1/6	0.0386666	0.366261	0	0	30.56	99.4049	PTPRO
	negative regulation of glycogen biosynthetic process (GO:0045719)	1/6	0.0386666	0.366261	0	0	30.56	99.4049	ENPP1
	renal filtration cell differentiation (GO:0061318)	1/6	0.0386666	0.366261	0	0	30.56	99.4049	PTPRO
	renal system process involved in regulation of blood volume (GO:0001977)	1/6	0.0386666	0.366261	0	0	30.56	99.4049	PTPRO
	negative regulation of lamellipodium organization (GO:1902744)	1/6	0.0386666	0.366261	0	0	30.56	99.4049	KANK1
	cellular phosphate ion homeostasis (GO:0030643)	1/6	0.0386666	0.366261	0	0	30.56	99.4049	ENPP1
	regulation of glomerular filtration (GO:0003093)	1/6	0.0386666	0.366261	0	0	30.56	99.4049	PTPRO
	cellular trivalent inorganic anion homeostasis (GO:0072502)	1/6	0.0386666	0.366261	0	0	30.56	99.4049	ENPP1
	tRNA pseudouridine synthesis (GO:0031119)	1/6	0.0386666	0.366261	0	0	30.56	99.4049	PUS10
	positive regulation of Wnt signaling pathway, planar cell polarity pathway (GO:2000096)	1/6	0.0386666	0.366261	0	0	30.56	99.4049	PLEKHA4
	peptidyl-glutamine methylation (GO:0018364)	1/6	0.0386666	0.366261	0	0	30.56	99.4049	N6AMT1
	photoreceptor cell outer segment organization (GO:0035845)	1/6	0.0386666	0.366261	0	0	30.56	99.4049	CDHR1
	regulation of programmed cell death (GO:0043067)	4/194	0.0388775	0.366261	0	0	3.26216	10.5934	BEX2;TP53I3;ACTN3;FBXO10
	Golgi to plasma membrane transport (GO:0006893)	2/48	0.0394799	0.366261	0	0	6.68116	21.5933	PREPL;GOLPH3L
	negative regulation of cell projection organization (GO:0031345)	2/49	0.0409871	0.366261	0	0	6.53868	20.8878	KANK1;PTPRO
	modification-dependent protein catabolic process (GO:0019941)	4/201	0.0433371	0.366261	0	0	3.14513	9.87177	RNF125;ANAPC5;FBXO10;UBQLN2
	flavin-containing compound metabolic process (GO:0042726)	1/7	0.0449652	0.366261	0	0	25.4654	78.9902	ENPP1
	aspartate transmembrane transport (GO:0015810)	1/7	0.0449652	0.366261	0	0	25.4654	78.9902	SLC25A13
	negative regulation of glycogen metabolic process (GO:0070874)	1/7	0.0449652	0.366261	0	0	25.4654	78.9902	ENPP1
	positive regulation of ER-associated ubiquitin-dependent protein catabolic process (GO:1903071)	1/7	0.0449652	0.366261	0	0	25.4654	78.9902	UBQLN2
	positive regulation of helicase activity (GO:0051096)	1/7	0.0449652	0.366261	0	0	25.4654	78.9902	POT1
	heme transport (GO:0015886)	1/7	0.0449652	0.366261	0	0	25.4654	78.9902	FLVCR2
	retinal rod cell development (GO:0046548)	1/7	0.0449652	0.366261	0	0	25.4654	78.9902	RPGRIP1L
	riboflavin metabolic process (GO:0006771)	1/7	0.0449652	0.366261	0	0	25.4654	78.9902	ENPP1
	cellular protein complex disassembly (GO:0043624)	1/7	0.0449652	0.366261	0	0	25.4654	78.9902	N6AMT1
	negative regulation of RIG-I signaling pathway (GO:0039536)	1/7	0.0449652	0.366261	0	0	25.4654	78.9902	RNF125
	negative regulation of ruffle assembly (GO:1900028)	1/7	0.0449652	0.366261	0	0	25.4654	78.9902	KANK1
	regulation of mitochondrial membrane permeability involved in apoptotic process (GO:1902108)	1/7	0.0449652	0.366261	0	0	25.4654	78.9902	THEM4
	protection from non-homologous end joining at telomere (GO:0031848)	1/7	0.0449652	0.366261	0	0	25.4654	78.9902	DCLRE1B
	regulation of protein deubiquitination (GO:0090085)	1/7	0.0449652	0.366261	0	0	25.4654	78.9902	TRIM21
	regulation of telomere maintenance via telomerase (GO:0032210)	2/52	0.045636	0.366261	0	0	6.14543	18.9713	STN1;POT1
	regulation of DNA replication (GO:0006275)	2/53	0.047227	0.366261	0	0	6.02462	18.3919	STN1;FAF1
	phosphatidylinositol biosynthetic process (GO:0006661)	3/126	0.0499977	0.366261	0	0	3.76258	11.2718	PIGP;PLEKHA4;PIGV
	interstrand cross-link repair (GO:0036297)	2/55	0.0504689	0.366261	0	0	5.79669	17.3112	DCLRE1B;FAAP24
	negative regulation of glucose import (GO:0046325)	1/8	0.0512229	0.366261	0	0	21.8264	64.8586	ENPP1
	replication fork protection (GO:0048478)	1/8	0.0512229	0.366261	0	0	21.8264	64.8586	SMARCAL1
	histone H3-K4 demethylation (GO:0034720)	1/8	0.0512229	0.366261	0	0	21.8264	64.8586	RIOX2
	single strand break repair (GO:0000012)	1/8	0.0512229	0.366261	0	0	21.8264	64.8586	TDP1
	telomeric D-loop disassembly (GO:0061820)	1/8	0.0512229	0.366261	0	0	21.8264	64.8586	POT1
	cytoplasmic sequestering of NF-kappaB (GO:0007253)	1/8	0.0512229	0.366261	0	0	21.8264	64.8586	FAF1
	peptidyl-tyrosine dephosphorylation involved in inactivation of protein kinase activity (GO:1990264)	1/8	0.0512229	0.366261	0	0	21.8264	64.8586	PTPRO
	regulation of protein localization to nucleolus (GO:1904749)	1/8	0.0512229	0.366261	0	0	21.8264	64.8586	NVL
	regulation of cell growth (GO:0001558)	4/217	0.0545683	0.366261	0	0	2.90651	8.45301	N6AMT1;ST7L;KIF14;ENPP1
	receptor metabolic process (GO:0043112)	2/58	0.055477	0.366261	0	0	5.48533	15.8624	PHETA2;SNX25
	negative regulation of neuron projection development (GO:0010977)	2/58	0.055477	0.366261	0	0	5.48533	15.8624	KANK1;PTPRO
	positive regulation of mitotic cell cycle phase transition (GO:1901992)	2/58	0.055477	0.366261	0	0	5.48533	15.8624	ANAPC5;CDC25C
	positive regulation of protein binding (GO:0032092)	2/58	0.055477	0.366261	0	0	5.48533	15.8624	NVL;TRIM21
	protein polyubiquitination (GO:0000209)	5/314	0.0558417	0.366261	0	0	2.51194	7.24754	RNF125;ANAPC5;FBXO10;TRIM21;DZIP3
	cilium assembly (GO:0060271)	5/314	0.0558417	0.366261	0	0	2.51194	7.24754	ARL6;RAB3IP;BBS9;RPGRIP1L;IFT46
	protein O-linked glycosylation via threonine (GO:0018243)	1/9	0.0574398	0.366261	0	0	19.0971	54.5608	GALNT3
	glomerular filtration (GO:0003094)	1/9	0.0574398	0.366261	0	0	19.0971	54.5608	XPNPEP3
	regulation of Wnt signaling pathway, planar cell polarity pathway (GO:2000095)	1/9	0.0574398	0.366261	0	0	19.0971	54.5608	PLEKHA4
	retinal rod cell differentiation (GO:0060221)	1/9	0.0574398	0.366261	0	0	19.0971	54.5608	RPGRIP1L
	negative regulation of pathway-restricted SMAD protein phosphorylation (GO:0060394)	1/9	0.0574398	0.366261	0	0	19.0971	54.5608	SNX25
	regulation of ER-associated ubiquitin-dependent protein catabolic process (GO:1903069)	1/9	0.0574398	0.366261	0	0	19.0971	54.5608	UBQLN2
	regulation of helicase activity (GO:0051095)	1/9	0.0574398	0.366261	0	0	19.0971	54.5608	POT1
	positive regulation of DNA biosynthetic process (GO:2000573)	2/61	0.0606516	0.366261	0	0	5.20562	14.5893	NVL;POT1
	protein lipidation (GO:0006497)	2/61	0.0606516	0.366261	0	0	5.20562	14.5893	PIGP;PIGV
	double-strand break repair via nonhomologous end joining (GO:0006303)	2/62	0.062412	0.366261	0	0	5.1186	14.199	DCLRE1B;SMARCAL1
	cilium organization (GO:0044782)	4/228	0.0631204	0.366261	0	0	2.76223	7.63125	ARL6;RAB3IP;BBS9;IFT46
	protein O-linked glycosylation via serine (GO:0018242)	1/10	0.0636164	0.366261	0	0	16.9744	46.7624	GALNT3
	receptor recycling (GO:0001881)	1/10	0.0636164	0.366261	0	0	16.9744	46.7624	PHETA2
	negative regulation of glycolytic process (GO:0045820)	1/10	0.0636164	0.366261	0	0	16.9744	46.7624	ACTN3
	renal filtration (GO:0097205)	1/10	0.0636164	0.366261	0	0	16.9744	46.7624	XPNPEP3
	histone H3-K36 demethylation (GO:0070544)	1/10	0.0636164	0.366261	0	0	16.9744	46.7624	RIOX2
	negative regulation of protein autophosphorylation (GO:0031953)	1/10	0.0636164	0.366261	0	0	16.9744	46.7624	ENPP1
	negative regulation of purine nucleotide metabolic process (GO:1900543)	1/10	0.0636164	0.366261	0	0	16.9744	46.7624	ACTN3
	iron ion transmembrane transport (GO:0034755)	1/10	0.0636164	0.366261	0	0	16.9744	46.7624	ABCB7
	L-glutamate transmembrane transport (GO:0015813)	1/10	0.0636164	0.366261	0	0	16.9744	46.7624	SLC25A13
	negative regulation of telomerase activity (GO:0051974)	1/10	0.0636164	0.366261	0	0	16.9744	46.7624	POT1
	negative regulation of viral-induced cytoplasmic pattern recognition receptor signaling pathway (GO:0039532)	1/10	0.0636164	0.366261	0	0	16.9744	46.7624	RNF125
	positive regulation of protein sumoylation (GO:0033235)	1/10	0.0636164	0.366261	0	0	16.9744	46.7624	RWDD3
	telomere maintenance in response to DNA damage (GO:0043247)	1/10	0.0636164	0.366261	0	0	16.9744	46.7624	DCLRE1B
	telomeric loop disassembly (GO:0090657)	1/10	0.0636164	0.366261	0	0	16.9744	46.7624	POT1
	positive regulation of skeletal muscle tissue development (GO:0048643)	1/10	0.0636164	0.366261	0	0	16.9744	46.7624	ACTN3
	nuclear pore complex assembly (GO:0051292)	1/10	0.0636164	0.366261	0	0	16.9744	46.7624	NDC1
	peptidyl-amino acid modification (GO:0018193)	1/10	0.0636164	0.366261	0	0	16.9744	46.7624	METAP1D
	primary miRNA processing (GO:0031053)	1/10	0.0636164	0.366261	0	0	16.9744	46.7624	PUS10
	phosphate ion homeostasis (GO:0055062)	1/10	0.0636164	0.366261	0	0	16.9744	46.7624	ENPP1
	protein localization to organelle (GO:0033365)	3/142	0.0666488	0.366261	0	0	3.32678	9.00997	CEP68;ARL6;BBS9
	tRNA modification (GO:0006400)	2/65	0.0677958	0.366261	0	0	4.87412	13.1175	PUS10;CDKAL1
	positive regulation of cellular respiration (GO:1901857)	1/11	0.0697527	0.366261	0	0	15.2762	40.6773	IFNLR1
	formation of extrachromosomal circular DNA (GO:0001325)	1/11	0.0697527	0.366261	0	0	15.2762	40.6773	SMARCAL1
	positive regulation of histone exchange (GO:1900051)	1/11	0.0697527	0.366261	0	0	15.2762	40.6773	POT1
	cell proliferation in forebrain (GO:0021846)	1/11	0.0697527	0.366261	0	0	15.2762	40.6773	KIF14
	cellular glucan metabolic process (GO:0006073)	1/11	0.0697527	0.366261	0	0	15.2762	40.6773	PHKA1
	positive regulation of non-canonical Wnt signaling pathway (GO:2000052)	1/11	0.0697527	0.366261	0	0	15.2762	40.6773	PLEKHA4
	regulation of histone exchange (GO:1900049)	1/11	0.0697527	0.366261	0	0	15.2762	40.6773	POT1
	t-circle formation (GO:0090656)	1/11	0.0697527	0.366261	0	0	15.2762	40.6773	SMARCAL1
	regulation of lamellipodium morphogenesis (GO:2000392)	1/11	0.0697527	0.366261	0	0	15.2762	40.6773	KANK1
	telomere maintenance via telomere trimming (GO:0090737)	1/11	0.0697527	0.366261	0	0	15.2762	40.6773	SMARCAL1
	negative regulation of calcineurin-mediated signaling (GO:0106057)	1/12	0.0758492	0.366261	0	0	13.8867	35.8139	ACTN3
	negative regulation of calcineurin-NFAT signaling cascade (GO:0070885)	1/12	0.0758492	0.366261	0	0	13.8867	35.8139	ACTN3
	glomerular visceral epithelial cell differentiation (GO:0072112)	1/12	0.0758492	0.366261	0	0	13.8867	35.8139	PTPRO
	negative regulation of glucose transmembrane transport (GO:0010829)	1/12	0.0758492	0.366261	0	0	13.8867	35.8139	ENPP1
	positive regulation of metaphase/anaphase transition of cell cycle (GO:1902101)	1/12	0.0758492	0.366261	0	0	13.8867	35.8139	ANAPC5
	positive regulation of mitotic metaphase/anaphase transition (GO:0045842)	1/12	0.0758492	0.366261	0	0	13.8867	35.8139	ANAPC5
	positive regulation of mitotic sister chromatid separation (GO:1901970)	1/12	0.0758492	0.366261	0	0	13.8867	35.8139	ANAPC5
	negative regulation of receptor internalization (GO:0002091)	1/12	0.0758492	0.366261	0	0	13.8867	35.8139	UBQLN2
	melanocyte differentiation (GO:0030318)	1/12	0.0758492	0.366261	0	0	13.8867	35.8139	ENPP1
	nuclear body organization (GO:0030575)	1/12	0.0758492	0.366261	0	0	13.8867	35.8139	HABP4
	depurination (GO:0045007)	1/12	0.0758492	0.366261	0	0	13.8867	35.8139	POT1
	peptidyl-methionine modification (GO:0018206)	1/12	0.0758492	0.366261	0	0	13.8867	35.8139	METAP1D
	establishment of protein localization to membrane (GO:0090150)	2/70	0.0770931	0.366261	0	0	4.51459	11.5697	ARL6;RAB3IP
	regulation of glycolytic process (GO:0006110)	2/71	0.0789986	0.366261	0	0	4.44894	11.2929	NDC1;ACTN3
	establishment of protein localization to chromosome (GO:0070199)	1/13	0.081906	0.366261	0	0	12.7288	31.8499	POT1
	pseudouridine synthesis (GO:0001522)	1/13	0.081906	0.366261	0	0	12.7288	31.8499	PUS10
	negative regulation of cell morphogenesis involved in differentiation (GO:0010771)	1/13	0.081906	0.366261	0	0	12.7288	31.8499	KANK1
	negative regulation of DNA-dependent DNA replication (GO:2000104)	1/13	0.081906	0.366261	0	0	12.7288	31.8499	SMARCAL1
	positive regulation of ERAD pathway (GO:1904294)	1/13	0.081906	0.366261	0	0	12.7288	31.8499	UBQLN2
	negative regulation of reactive oxygen species biosynthetic process (GO:1903427)	1/13	0.081906	0.366261	0	0	12.7288	31.8499	ABCB7
	negative regulation of substrate adhesion-dependent cell spreading (GO:1900025)	1/13	0.081906	0.366261	0	0	12.7288	31.8499	KANK1
	negative regulation of viral release from host cell (GO:1902187)	1/13	0.081906	0.366261	0	0	12.7288	31.8499	TRIM21
	regulation of Rho protein signal transduction (GO:0035023)	2/73	0.0828535	0.366261	0	0	4.32318	10.7677	KANK1;ARHGEF3
	negative regulation of bone mineralization (GO:0030502)	1/14	0.0879234	0.366261	0	0	11.7491	28.5655	ENPP1
	respiratory electron transport chain (GO:0022904)	1/14	0.0879234	0.366261	0	0	11.7491	28.5655	SLC25A13
	positive regulation of glucose metabolic process (GO:0010907)	1/14	0.0879234	0.366261	0	0	11.7491	28.5655	ACTN3
	C4-dicarboxylate transport (GO:0015740)	1/14	0.0879234	0.366261	0	0	11.7491	28.5655	SLC25A13
	retinal metabolic process (GO:0042574)	1/14	0.0879234	0.366261	0	0	11.7491	28.5655	RDH11
	negative regulation of viral transcription (GO:0032897)	1/14	0.0879234	0.366261	0	0	11.7491	28.5655	TRIM21
	nuclear pore organization (GO:0006999)	1/14	0.0879234	0.366261	0	0	11.7491	28.5655	NDC1
	cytoplasmic sequestering of transcription factor (GO:0042994)	1/14	0.0879234	0.366261	0	0	11.7491	28.5655	FAF1
	nucleoside phosphate catabolic process (GO:1901292)	1/14	0.0879234	0.366261	0	0	11.7491	28.5655	ENPP1
	nucleoside triphosphate metabolic process (GO:0009141)	1/14	0.0879234	0.366261	0	0	11.7491	28.5655	ENPP1
	dicarboxylic acid catabolic process (GO:0043649)	1/14	0.0879234	0.366261	0	0	11.7491	28.5655	ACSF3
	N-terminal protein amino acid modification (GO:0031365)	1/14	0.0879234	0.366261	0	0	11.7491	28.5655	METAP1D
	regulation of protein kinase C signaling (GO:0090036)	1/14	0.0879234	0.366261	0	0	11.7491	28.5655	ULK4
	purine ribonucleotide metabolic process (GO:0009150)	2/77	0.0907313	0.36726	0	0	4.09178	9.81968	ENPP1;THEM4
	double-strand break repair (GO:0006302)	3/164	0.0930841	0.36726	0	0	2.86898	6.81169	DCLRE1B;SMARCAL1;TDP1
	eye photoreceptor cell development (GO:0042462)	1/15	0.0939017	0.36726	0	0	10.9093	25.8061	RPGRIP1L
	positive regulation of chromatin organization (GO:1905269)	1/15	0.0939017	0.36726	0	0	10.9093	25.8061	POT1
	regulation of aerobic respiration (GO:1903715)	1/15	0.0939017	0.36726	0	0	10.9093	25.8061	ACTN3
	glucan catabolic process (GO:0009251)	1/15	0.0939017	0.36726	0	0	10.9093	25.8061	PHKA1
	glycogen catabolic process (GO:0005980)	1/15	0.0939017	0.36726	0	0	10.9093	25.8061	PHKA1
	regulation of clathrin-dependent endocytosis (GO:2000369)	1/15	0.0939017	0.36726	0	0	10.9093	25.8061	UBQLN2
	regulation of integrin activation (GO:0033623)	1/15	0.0939017	0.36726	0	0	10.9093	25.8061	KIF14
	photoreceptor cell development (GO:0042461)	1/15	0.0939017	0.36726	0	0	10.9093	25.8061	CDHR1
	protein localization to chromosome, telomeric region (GO:0070198)	1/15	0.0939017	0.36726	0	0	10.9093	25.8061	POT1
	regulation of fat cell differentiation (GO:0045598)	2/80	0.0967784	0.373257	0	0	3.93381	9.18675	BBS12;ENPP1
	cellular protein-containing complex assembly (GO:0034622)	3/168	0.098295	0.373257	0	0	2.79886	6.49275	NDC1;ARL6;BBS12
	cellular polysaccharide catabolic process (GO:0044247)	1/16	0.0998411	0.373257	0	0	10.1815	23.4601	PHKA1
	regulation of establishment of cell polarity (GO:2000114)	1/16	0.0998411	0.373257	0	0	10.1815	23.4601	KANK1
	positive regulation of small molecule metabolic process (GO:0062013)	1/16	0.0998411	0.373257	0	0	10.1815	23.4601	PPM1K
	regulation of oxidative phosphorylation (GO:0002082)	1/16	0.0998411	0.373257	0	0	10.1815	23.4601	ACTN3
	motor neuron axon guidance (GO:0008045)	1/16	0.0998411	0.373257	0	0	10.1815	23.4601	CHN1
	regulation of G protein-coupled receptor signaling pathway (GO:0008277)	2/82	0.100872	0.373257	0	0	3.83508	8.79729	RIC8B;RPGRIP1L
	response to insulin (GO:0032868)	2/84	0.105013	0.373257	0	0	3.74116	8.43134	MEAK7;ENPP1
	regulation of cytokinesis (GO:0032465)	2/84	0.105013	0.373257	0	0	3.74116	8.43134	KIF14;KLHL13
	negative regulation of ATP metabolic process (GO:1903579)	1/17	0.105742	0.373257	0	0	9.54471	21.4446	ACTN3
	snRNA metabolic process (GO:0016073)	1/17	0.105742	0.373257	0	0	9.54471	21.4446	INTS9
	regulation of Ras protein signal transduction (GO:0046578)	2/86	0.1092	0.373257	0	0	3.65172	8.08699	KANK1;KIF14
	protein targeting to membrane (GO:0006612)	2/87	0.11131	0.373257	0	0	3.60857	7.92239	ARL6;RAB3IP
	acidic amino acid transport (GO:0015800)	1/18	0.111604	0.373257	0	0	8.98281	19.6975	SLC25A13
	negative regulation of biosynthetic process (GO:0009890)	1/18	0.111604	0.373257	0	0	8.98281	19.6975	ABCB7
	regulation of telomere maintenance via telomere lengthening (GO:1904356)	1/18	0.111604	0.373257	0	0	8.98281	19.6975	POT1
	regulation of catabolic process (GO:0009894)	1/18	0.111604	0.373257	0	0	8.98281	19.6975	FAF1
	regulation of cellular protein catabolic process (GO:1903362)	1/18	0.111604	0.373257	0	0	8.98281	19.6975	FAF1
	regulation of establishment or maintenance of cell polarity (GO:0032878)	1/18	0.111604	0.373257	0	0	8.98281	19.6975	KANK1
	negative regulation of Rho protein signal transduction (GO:0035024)	1/18	0.111604	0.373257	0	0	8.98281	19.6975	KANK1
	long-chain fatty-acyl-CoA biosynthetic process (GO:0035338)	1/18	0.111604	0.373257	0	0	8.98281	19.6975	ACSF3
	melanosome transport (GO:0032402)	1/18	0.111604	0.373257	0	0	8.98281	19.6975	ARL6
	microtubule depolymerization (GO:0007019)	1/18	0.111604	0.373257	0	0	8.98281	19.6975	KIF14
	DNA strand elongation (GO:0022616)	1/18	0.111604	0.373257	0	0	8.98281	19.6975	DCLRE1B
	phosphatidylglycerol acyl-chain remodeling (GO:0036148)	1/18	0.111604	0.373257	0	0	8.98281	19.6975	PLA2G4F
	phosphatidylinositol acyl-chain remodeling (GO:0036149)	1/18	0.111604	0.373257	0	0	8.98281	19.6975	PLA2G4F
	pigment granule transport (GO:0051904)	1/18	0.111604	0.373257	0	0	8.98281	19.6975	ARL6
	regulation of protein sumoylation (GO:0033233)	1/18	0.111604	0.373257	0	0	8.98281	19.6975	RWDD3
	retrograde transport, endosome to Golgi (GO:0042147)	2/88	0.113431	0.373257	0	0	3.56643	7.76256	PREPL;PHETA2
	regulation of type I interferon production (GO:0032479)	2/89	0.115562	0.373257	0	0	3.52526	7.60733	RNF125;TRIM21
	SCF-dependent proteasomal ubiquitin-dependent protein catabolic process (GO:0031146)	2/89	0.115562	0.373257	0	0	3.52526	7.60733	KIF14;FBXL6
	establishment of melanosome localization (GO:0032401)	1/19	0.117428	0.373257	0	0	8.48333	18.1707	ARL6
	regulation of RIG-I signaling pathway (GO:0039535)	1/19	0.117428	0.373257	0	0	8.48333	18.1707	RNF125
	purine ribonucleoside bisphosphate metabolic process (GO:0034035)	1/19	0.117428	0.373257	0	0	8.48333	18.1707	ENPP1
	regulation of synaptic vesicle exocytosis (GO:2000300)	1/19	0.117428	0.373257	0	0	8.48333	18.1707	PREPL
	positive regulation of cellular protein catabolic process (GO:1903364)	1/19	0.117428	0.373257	0	0	8.48333	18.1707	FAF1
	aspartate family amino acid metabolic process (GO:0009066)	1/19	0.117428	0.373257	0	0	8.48333	18.1707	SLC25A13
	glycerolipid catabolic process (GO:0046503)	1/19	0.117428	0.373257	0	0	8.48333	18.1707	PLA2G4F
	regulation of mitochondrial membrane permeability (GO:0046902)	1/19	0.117428	0.373257	0	0	8.48333	18.1707	THEM4
	pore complex assembly (GO:0046931)	1/19	0.117428	0.373257	0	0	8.48333	18.1707	NDC1
	positive regulation of binding (GO:0051099)	2/90	0.117703	0.373257	0	0	3.48502	7.45652	NVL;TRIM21
	base-excision repair, AP site formation (GO:0006285)	1/20	0.123215	0.379606	0	0	8.03644	16.8269	POT1
	positive regulation of G2/M transition of mitotic cell cycle (GO:0010971)	1/20	0.123215	0.379606	0	0	8.03644	16.8269	CDC25C
	modulation by symbiont of entry into host (GO:0052372)	1/20	0.123215	0.379606	0	0	8.03644	16.8269	TRIM21
	regulation of nuclear division (GO:0051783)	1/20	0.123215	0.379606	0	0	8.03644	16.8269	CDC25C
	energy reserve metabolic process (GO:0006112)	1/20	0.123215	0.379606	0	0	8.03644	16.8269	PHKA1
	ciliary basal body-plasma membrane docking (GO:0097711)	2/95	0.128556	0.379606	0	0	3.29682	6.76307	RAB3IP;RPGRIP1L
	retinol metabolic process (GO:0042572)	1/21	0.128963	0.379606	0	0	7.63423	15.6366	RDH11
	melanosome localization (GO:0032400)	1/21	0.128963	0.379606	0	0	7.63423	15.6366	ARL6
	poly(A)+ mRNA export from nucleus (GO:0016973)	1/21	0.128963	0.379606	0	0	7.63423	15.6366	DDX25
	protein ubiquitination (GO:0016567)	6/525	0.131037	0.379606	0	0	1.7896	3.63695	RNF125;CRBN;KLHL13;FBXO10;TRIM21;DZIP3
	protein modification by small protein conjugation (GO:0032446)	5/409	0.131302	0.379606	0	0	1.91193	3.88171	NDC1;CRBN;KLHL13;FBXO10;TRIM21
	DNA repair (GO:0006281)	4/298	0.132294	0.379606	0	0	2.09706	4.24178	DCLRE1B;SMARCAL1;TDP1;FAAP24
	negative regulation of biomineral tissue development (GO:0070168)	1/22	0.134675	0.379606	0	0	7.27033	14.5762	ENPP1
	negative regulation of DNA recombination at telomere (GO:0048239)	1/22	0.134675	0.379606	0	0	7.27033	14.5762	POT1
	regulation of vacuole organization (GO:0044088)	1/22	0.134675	0.379606	0	0	7.27033	14.5762	UBQLN2
	glutamate metabolic process (GO:0006536)	1/22	0.134675	0.379606	0	0	7.27033	14.5762	ALDH5A1
	regulation of viral release from host cell (GO:1902186)	1/22	0.134675	0.379606	0	0	7.27033	14.5762	TRIM21
	regulation of DNA recombination at telomere (GO:0072695)	1/22	0.134675	0.379606	0	0	7.27033	14.5762	POT1
	chaperone-mediated protein complex assembly (GO:0051131)	1/22	0.134675	0.379606	0	0	7.27033	14.5762	BBS12
	metallo-sulfur cluster assembly (GO:0031163)	1/22	0.134675	0.379606	0	0	7.27033	14.5762	ABCB7
	positive regulation of translational initiation (GO:0045948)	1/22	0.134675	0.379606	0	0	7.27033	14.5762	HABP4
	phosphatidylserine acyl-chain remodeling (GO:0036150)	1/22	0.134675	0.379606	0	0	7.27033	14.5762	PLA2G4F
	mRNA-containing ribonucleoprotein complex export from nucleus (GO:0071427)	2/99	0.137401	0.379606	0	0	3.16023	6.27259	NDC1;DDX25
	cell-matrix adhesion (GO:0007160)	2/100	0.139633	0.379606	0	0	3.12783	6.15787	ACTN3;TESK2
	positive regulation of cell cycle G2/M phase transition (GO:1902751)	1/23	0.140349	0.379606	0	0	6.93951	13.6266	CDC25C
	negative regulation of G protein-coupled receptor signaling pathway (GO:0045744)	1/23	0.140349	0.379606	0	0	6.93951	13.6266	RPGRIP1L
	response to nutrient levels (GO:0031667)	1/23	0.140349	0.379606	0	0	6.93951	13.6266	MEAK7
	negative regulation of reactive oxygen species metabolic process (GO:2000378)	1/23	0.140349	0.379606	0	0	6.93951	13.6266	ABCB7
	negative regulation of smoothened signaling pathway (GO:0045879)	1/23	0.140349	0.379606	0	0	6.93951	13.6266	ENPP1
	DNA methylation (GO:0006306)	1/23	0.140349	0.379606	0	0	6.93951	13.6266	N6AMT1
	ncRNA processing (GO:0034470)	3/201	0.145377	0.379606	0	0	2.32848	4.4903	PUS10;NVL;INTS9
	regulation of ruffle assembly (GO:1900027)	1/24	0.145986	0.379606	0	0	6.63746	12.7721	KANK1
	negative regulation of ossification (GO:0030279)	1/24	0.145986	0.379606	0	0	6.63746	12.7721	ENPP1
	iron-sulfur cluster assembly (GO:0016226)	1/24	0.145986	0.379606	0	0	6.63746	12.7721	ABCB7
	long-chain fatty-acyl-CoA metabolic process (GO:0035336)	1/24	0.145986	0.379606	0	0	6.63746	12.7721	ACSF3
	peptidyl-glutamic acid modification (GO:0018200)	1/24	0.145986	0.379606	0	0	6.63746	12.7721	GGCX
	phospholipid catabolic process (GO:0009395)	1/24	0.145986	0.379606	0	0	6.63746	12.7721	PLA2G4F
	protein kinase B signaling (GO:0043491)	1/24	0.145986	0.379606	0	0	6.63746	12.7721	THEM4
	organelle assembly (GO:0070925)	5/425	0.147136	0.379606	0	0	1.83759	3.52155	ARL6;RAB3IP;BBS9;IFT46;UBQLN2
	mRNA transport (GO:0051028)	2/104	0.148639	0.379606	0	0	3.00456	5.7274	NDC1;DDX25
	proteasomal protein catabolic process (GO:0010498)	3/205	0.151522	0.379606	0	0	2.28191	4.30602	CRBN;FAF1;KIF14
	3'-phosphoadenosine 5'-phosphosulfate metabolic process (GO:0050427)	1/25	0.151587	0.379606	0	0	6.36058	11.9999	ENPP1
	negative regulation of cellular carbohydrate metabolic process (GO:0010677)	1/25	0.151587	0.379606	0	0	6.36058	11.9999	ACTN3
	receptor catabolic process (GO:0032801)	1/25	0.151587	0.379606	0	0	6.36058	11.9999	SNX25
	in utero embryonic development (GO:0001701)	1/25	0.151587	0.379606	0	0	6.36058	11.9999	PTPRR
	phosphatidylglycerol metabolic process (GO:0046471)	1/25	0.151587	0.379606	0	0	6.36058	11.9999	PLA2G4F
	negative regulation of actin filament polymerization (GO:0030837)	1/25	0.151587	0.379606	0	0	6.36058	11.9999	KANK1
	energy derivation by oxidation of organic compounds (GO:0015980)	1/25	0.151587	0.379606	0	0	6.36058	11.9999	SLC25A13
	regulation of cell cycle process (GO:0010564)	2/106	0.153185	0.379606	0	0	2.94648	5.52792	KLHL13;CDC25C
	RNA export from nucleus (GO:0006405)	2/106	0.153185	0.379606	0	0	2.94648	5.52792	NDC1;DDX25
	mRNA export from nucleus (GO:0006406)	2/107	0.155469	0.379606	0	0	2.91827	5.43181	NDC1;DDX25
	regulation of biomineral tissue development (GO:0070167)	1/26	0.157151	0.379606	0	0	6.10585	11.2992	ENPP1
	regulation of viral life cycle (GO:1903900)	1/26	0.157151	0.379606	0	0	6.10585	11.2992	TRIM21
	histone lysine demethylation (GO:0070076)	1/26	0.157151	0.379606	0	0	6.10585	11.2992	RIOX2
	histone methylation (GO:0016571)	1/26	0.157151	0.379606	0	0	6.10585	11.2992	N6AMT1
	negative regulation of receptor-mediated endocytosis (GO:0048261)	1/26	0.157151	0.379606	0	0	6.10585	11.2992	UBQLN2
	snRNA processing (GO:0016180)	1/26	0.157151	0.379606	0	0	6.10585	11.2992	INTS9
	regulation of glycogen biosynthetic process (GO:0005979)	1/26	0.157151	0.379606	0	0	6.10585	11.2992	ENPP1
	lamellipodium assembly (GO:0030032)	1/26	0.157151	0.379606	0	0	6.10585	11.2992	PTPRO
	TOR signaling (GO:0031929)	1/26	0.157151	0.379606	0	0	6.10585	11.2992	MEAK7
	regulation of mitotic metaphase/anaphase transition (GO:0030071)	1/26	0.157151	0.379606	0	0	6.10585	11.2992	ANAPC5
	regulation of myelination (GO:0031641)	1/26	0.157151	0.379606	0	0	6.10585	11.2992	KIF14
	DNA geometric change (GO:0032392)	1/26	0.157151	0.379606	0	0	6.10585	11.2992	POT1
	DNA modification (GO:0006304)	1/26	0.157151	0.379606	0	0	6.10585	11.2992	POT1
	phosphatidylethanolamine acyl-chain remodeling (GO:0036152)	1/26	0.157151	0.379606	0	0	6.10585	11.2992	PLA2G4F
	negative regulation of plasma membrane bounded cell projection assembly (GO:0120033)	1/27	0.162678	0.379606	0	0	5.87071	10.6611	KANK1
	negative regulation of protein polymerization (GO:0032272)	1/27	0.162678	0.379606	0	0	5.87071	10.6611	KANK1
	L-alpha-amino acid transmembrane transport (GO:1902475)	1/27	0.162678	0.379606	0	0	5.87071	10.6611	SLC25A13
	nucleobase-containing small molecule interconversion (GO:0015949)	1/27	0.162678	0.379606	0	0	5.87071	10.6611	NUDT13
	microtubule polymerization or depolymerization (GO:0031109)	1/27	0.162678	0.379606	0	0	5.87071	10.6611	KIF14
	peptidyl-lysine methylation (GO:0018022)	1/27	0.162678	0.379606	0	0	5.87071	10.6611	N6AMT1
	protein export from nucleus (GO:0006611)	1/27	0.162678	0.379606	0	0	5.87071	10.6611	STRADA
	entrainment of circadian clock by photoperiod (GO:0043153)	1/27	0.162678	0.379606	0	0	5.87071	10.6611	FBXL6
	negative regulation of multicellular organismal process (GO:0051241)	3/214	0.165643	0.379606	0	0	2.18358	3.9259	PTPRR;ACTN3;PTPRO
	phosphatidylinositol metabolic process (GO:0046488)	2/112	0.166982	0.379606	0	0	2.78492	4.98465	PLA2G4F;PLEKHA4
	regulation of reactive oxygen species biosynthetic process (GO:1903426)	1/28	0.16817	0.379606	0	0	5.65299	10.078	ABCB7
	regulation of calcineurin-NFAT signaling cascade (GO:0070884)	1/28	0.16817	0.379606	0	0	5.65299	10.078	ACTN3
	glycerophospholipid catabolic process (GO:0046475)	1/28	0.16817	0.379606	0	0	5.65299	10.078	PLA2G4F
	glycogen metabolic process (GO:0005977)	1/28	0.16817	0.379606	0	0	5.65299	10.078	PHKA1
	L-amino acid transport (GO:0015807)	1/28	0.16817	0.379606	0	0	5.65299	10.078	SLC25A13
	macromolecule catabolic process (GO:0009057)	1/28	0.16817	0.379606	0	0	5.65299	10.078	SNX25
	positive regulation of response to wounding (GO:1903036)	1/28	0.16817	0.379606	0	0	5.65299	10.078	KANK1
	regulation of neuron migration (GO:2001222)	1/28	0.16817	0.379606	0	0	5.65299	10.078	ULK4
	mucosal immune response (GO:0002385)	1/28	0.16817	0.379606	0	0	5.65299	10.078	IFNLR1
	protein depolymerization (GO:0051261)	1/28	0.16817	0.379606	0	0	5.65299	10.078	KIF14
	regulation of plasma membrane bounded cell projection organization (GO:0120035)	1/28	0.16817	0.379606	0	0	5.65299	10.078	ULK4
	photoperiodism (GO:0009648)	1/28	0.16817	0.379606	0	0	5.65299	10.078	FBXL6
	activation of protein kinase activity (GO:0032147)	2/114	0.171628	0.379606	0	0	2.73491	4.82008	STRADA;KIF14
	positive regulation of cellular component organization (GO:0051130)	2/114	0.171628	0.379606	0	0	2.73491	4.82008	ABCB7;FAF1
	regulation of response to biotic stimulus (GO:0002831)	1/29	0.173626	0.379606	0	0	5.45082	9.54357	ELMOD2
	regulation of DNA biosynthetic process (GO:2000278)	1/29	0.173626	0.379606	0	0	5.45082	9.54357	POT1
	regulation of double-strand break repair via nonhomologous end joining (GO:2001032)	1/29	0.173626	0.379606	0	0	5.45082	9.54357	POT1
	lamellipodium organization (GO:0097581)	1/29	0.173626	0.379606	0	0	5.45082	9.54357	PTPRO
	negative regulation of transferase activity (GO:0051348)	1/29	0.173626	0.379606	0	0	5.45082	9.54357	POT1
	telomere maintenance via telomerase (GO:0007004)	1/29	0.173626	0.379606	0	0	5.45082	9.54357	POT1
	transition metal ion homeostasis (GO:0055076)	1/29	0.173626	0.379606	0	0	5.45082	9.54357	ABCB7
	determination of bilateral symmetry (GO:0009855)	1/29	0.173626	0.379606	0	0	5.45082	9.54357	ARL6
	dicarboxylic acid transport (GO:0006835)	1/29	0.173626	0.379606	0	0	5.45082	9.54357	SLC25A13
	production of miRNAs involved in gene silencing by miRNA (GO:0035196)	1/29	0.173626	0.379606	0	0	5.45082	9.54357	PUS10
	protein K11-linked ubiquitination (GO:0070979)	1/29	0.173626	0.379606	0	0	5.45082	9.54357	ANAPC5
	cytosolic transport (GO:0016482)	2/116	0.176296	0.384248	0	0	2.68666	4.66295	PREPL;PHETA2
	fatty-acyl-CoA biosynthetic process (GO:0046949)	1/30	0.179047	0.384296	0	0	5.2626	9.05223	ACSF3
	negative regulation of cytoskeleton organization (GO:0051494)	1/30	0.179047	0.384296	0	0	5.2626	9.05223	KANK1
	RNA-dependent DNA biosynthetic process (GO:0006278)	1/30	0.179047	0.384296	0	0	5.2626	9.05223	POT1
	non-motile cilium assembly (GO:1905515)	1/30	0.179047	0.384296	0	0	5.2626	9.05223	RPGRIP1L
	phosphatidylcholine acyl-chain remodeling (GO:0036151)	1/30	0.179047	0.384296	0	0	5.2626	9.05223	PLA2G4F
	regulation of protein binding (GO:0043393)	2/118	0.180983	0.387271	0	0	2.64007	4.5128	NVL;TRIM21
	purine nucleoside bisphosphate metabolic process (GO:0034032)	1/31	0.184432	0.387583	0	0	5.08692	8.59931	THEM4
	negative regulation of DNA binding (GO:0043392)	1/31	0.184432	0.387583	0	0	5.08692	8.59931	HABP4
	ribonucleoside bisphosphate metabolic process (GO:0033875)	1/31	0.184432	0.387583	0	0	5.08692	8.59931	THEM4
	negative regulation of response to biotic stimulus (GO:0002832)	1/31	0.184432	0.387583	0	0	5.08692	8.59931	TRIM21
	positive regulation of Rho protein signal transduction (GO:0035025)	1/31	0.184432	0.387583	0	0	5.08692	8.59931	ARHGEF3
	positive regulation of RNA splicing (GO:0033120)	1/31	0.184432	0.387583	0	0	5.08692	8.59931	HABP4
	ERBB2 signaling pathway (GO:0038128)	1/32	0.189783	0.395287	0	0	4.92258	8.18072	PTPRR
	response to amino acid (GO:0043200)	1/32	0.189783	0.395287	0	0	4.92258	8.18072	MEAK7
	regulation of cellular amide metabolic process (GO:0034248)	1/32	0.189783	0.395287	0	0	4.92258	8.18072	DDX25
	positive regulation of ATP metabolic process (GO:1903580)	1/33	0.195098	0.399386	0	0	4.76851	7.79295	ACTN3
	apoptotic mitochondrial changes (GO:0008637)	1/33	0.195098	0.399386	0	0	4.76851	7.79295	THEM4
	positive regulation of telomere maintenance via telomerase (GO:0032212)	1/33	0.195098	0.399386	0	0	4.76851	7.79295	POT1
	regulation of neurotransmitter secretion (GO:0046928)	1/33	0.195098	0.399386	0	0	4.76851	7.79295	PREPL
	primary alcohol metabolic process (GO:0034308)	1/33	0.195098	0.399386	0	0	4.76851	7.79295	RDH11
	fatty acid metabolic process (GO:0006631)	2/124	0.195155	0.399386	0	0	2.50947	4.10038	THEM4;ACSF3
	protein targeting (GO:0006605)	2/125	0.197531	0.400758	0	0	2.48894	4.03672	ARL6;RAB3IP
	negative regulation of cell growth (GO:0030308)	2/126	0.19991	0.400758	0	0	2.46874	3.9744	ST7L;ENPP1
	negative regulation of growth (GO:0045926)	2/126	0.19991	0.400758	0	0	2.46874	3.9744	ST7L;ENPP1
	histone lysine methylation (GO:0034968)	1/34	0.200379	0.400758	0	0	4.62378	7.43293	N6AMT1
	tRNA export from nucleus (GO:0006409)	1/34	0.200379	0.400758	0	0	4.62378	7.43293	NDC1
	tRNA-containing ribonucleoprotein complex export from nucleus (GO:0071431)	1/34	0.200379	0.400758	0	0	4.62378	7.43293	NDC1
	protein destabilization (GO:0031648)	1/34	0.200379	0.400758	0	0	4.62378	7.43293	TRIM21
	phosphatidylserine metabolic process (GO:0006658)	1/34	0.200379	0.400758	0	0	4.62378	7.43293	PLA2G4F
	regulation of regulated secretory pathway (GO:1903305)	1/35	0.205625	0.404358	0	0	4.48756	7.09797	PREPL
	negative regulation of epithelial cell migration (GO:0010633)	1/35	0.205625	0.404358	0	0	4.48756	7.09797	PTPRR
	regulation of autophagosome assembly (GO:2000785)	1/35	0.205625	0.404358	0	0	4.48756	7.09797	UBQLN2
	negative regulation of Ras protein signal transduction (GO:0046580)	1/35	0.205625	0.404358	0	0	4.48756	7.09797	KANK1
	oxoacid metabolic process (GO:0043436)	1/35	0.205625	0.404358	0	0	4.48756	7.09797	ENPP1
	peptidyl-tyrosine dephosphorylation (GO:0035335)	1/35	0.205625	0.404358	0	0	4.48756	7.09797	PTPRO
	positive regulation of macromolecule biosynthetic process (GO:0010557)	2/129	0.207069	0.405534	0	0	2.41006	3.79513	STN1;FAF1
	positive regulation of canonical Wnt signaling pathway (GO:0090263)	2/130	0.209462	0.405534	0	0	2.39111	3.73782	KANK1;PLEKHA4
	G2/M transition of mitotic cell cycle (GO:0000086)	2/130	0.209462	0.405534	0	0	2.39111	3.73782	CDC25C;FBXL6
	regulation of cell cycle G1/S phase transition (GO:1902806)	1/36	0.210837	0.405534	0	0	4.35912	6.7857	KIF14
	regulation of defense response to virus by host (GO:0050691)	1/36	0.210837	0.405534	0	0	4.35912	6.7857	IFNLR1
	positive regulation of mitotic nuclear division (GO:0045840)	1/36	0.210837	0.405534	0	0	4.35912	6.7857	ANAPC5
	positive regulation of telomere maintenance via telomere lengthening (GO:1904358)	1/36	0.210837	0.405534	0	0	4.35912	6.7857	POT1
	regulation of ossification (GO:0030278)	1/36	0.210837	0.405534	0	0	4.35912	6.7857	ENPP1
	cell cycle G2/M phase transition (GO:0044839)	2/131	0.211857	0.405534	0	0	2.37245	3.68168	CDC25C;FBXL6
	regulation of apoptotic process (GO:0042981)	7/742	0.214003	0.405534	0	0	1.46959	2.26576	BEX2;TP53I3;ACTN3;FAF1;KIF14;ARHGEF3;FBXO10
	acyl-CoA metabolic process (GO:0006637)	1/37	0.216016	0.405534	0	0	4.23782	6.49405	THEM4
	positive regulation of cytokinesis (GO:0032467)	1/37	0.216016	0.405534	0	0	4.23782	6.49405	KIF14
	glutamine family amino acid metabolic process (GO:0009064)	1/37	0.216016	0.405534	0	0	4.23782	6.49405	ALDH5A1
	regulation of glucose import (GO:0046324)	1/37	0.216016	0.405534	0	0	4.23782	6.49405	ENPP1
	tRNA transport (GO:0051031)	1/37	0.216016	0.405534	0	0	4.23782	6.49405	NDC1
	regulation of p38MAPK cascade (GO:1900744)	1/37	0.216016	0.405534	0	0	4.23782	6.49405	ULK4
	regulation of protein autophosphorylation (GO:0031952)	1/37	0.216016	0.405534	0	0	4.23782	6.49405	ENPP1
	regulation of cell motility (GO:2000145)	2/133	0.216656	0.405654	0	0	2.336	3.57277	KIF14;MEAK7
	actin-myosin filament sliding (GO:0033275)	1/38	0.22116	0.409729	0	0	4.12308	6.22117	ACTN3
	negative regulation of innate immune response (GO:0045824)	1/38	0.22116	0.409729	0	0	4.12308	6.22117	TRIM21
	muscle filament sliding (GO:0030049)	1/38	0.22116	0.409729	0	0	4.12308	6.22117	ACTN3
	ncRNA export from nucleus (GO:0097064)	1/38	0.22116	0.409729	0	0	4.12308	6.22117	NDC1
	protein transport (GO:0015031)	4/369	0.223256	0.412525	0	0	1.68301	2.52357	NDC1;PREPL;ARL6;GOLPH3L
	protein monoubiquitination (GO:0006513)	1/39	0.226272	0.413754	0	0	4.01437	5.96544	TRIM21
	regulation of viral entry into host cell (GO:0046596)	1/39	0.226272	0.413754	0	0	4.01437	5.96544	TRIM21
	replication fork processing (GO:0031297)	1/39	0.226272	0.413754	0	0	4.01437	5.96544	SMARCAL1
	regulation of exit from mitosis (GO:0007096)	1/39	0.226272	0.413754	0	0	4.01437	5.96544	ANAPC5
	regulation of canonical Wnt signaling pathway (GO:0060828)	3/253	0.230623	0.415485	0	0	1.83928	2.69817	KANK1;PTPRO;PLEKHA4
	protein dephosphorylation (GO:0006470)	2/139	0.231109	0.415485	0	0	2.23301	3.27107	PTPRR;PTPRO
	positive regulation of catalytic activity (GO:0043085)	1/40	0.231349	0.415485	0	0	3.91124	5.72538	POT1
	response to organonitrogen compound (GO:0010243)	1/40	0.231349	0.415485	0	0	3.91124	5.72538	MEAK7
	negative regulation of protein kinase B signaling (GO:0051898)	1/40	0.231349	0.415485	0	0	3.91124	5.72538	THEM4
	intraciliary transport involved in cilium assembly (GO:0035735)	1/40	0.231349	0.415485	0	0	3.91124	5.72538	IFT46
	positive regulation of wound healing (GO:0090303)	1/40	0.231349	0.415485	0	0	3.91124	5.72538	KANK1
	regulation of small GTPase mediated signal transduction (GO:0051056)	2/141	0.235941	0.41696	0	0	2.20066	3.17813	CHN1;ARHGEF3
	positive regulation of cellular catabolic process (GO:0031331)	2/141	0.235941	0.41696	0	0	2.20066	3.17813	FAF1;TRIM21
	epithelial cell migration (GO:0010631)	1/41	0.236394	0.41696	0	0	3.81327	5.49971	KANK1
	protein methylation (GO:0006479)	1/41	0.236394	0.41696	0	0	3.81327	5.49971	N6AMT1
	gluconeogenesis (GO:0006094)	1/41	0.236394	0.41696	0	0	3.81327	5.49971	SLC25A13
	regulation of viral transcription (GO:0046782)	1/41	0.236394	0.41696	0	0	3.81327	5.49971	TRIM21
	endosome organization (GO:0007032)	1/41	0.236394	0.41696	0	0	3.81327	5.49971	PHETA2
	negative regulation of DNA-binding transcription factor activity (GO:0043433)	2/143	0.240779	0.41696	0	0	2.16922	3.0887	RWDD3;TRIM21
	monocarboxylic acid metabolic process (GO:0032787)	2/143	0.240779	0.41696	0	0	2.16922	3.0887	THEM4;ACSF3
	positive regulation of ATPase activity (GO:0032781)	1/42	0.241406	0.41696	0	0	3.72008	5.28725	POT1
	regulation of double-strand break repair (GO:2000779)	1/42	0.241406	0.41696	0	0	3.72008	5.28725	POT1
	cellular respiration (GO:0045333)	1/42	0.241406	0.41696	0	0	3.72008	5.28725	SLC25A13
	determination of left/right symmetry (GO:0007368)	1/42	0.241406	0.41696	0	0	3.72008	5.28725	ARL6
	regulation of nervous system development (GO:0051960)	1/42	0.241406	0.41696	0	0	3.72008	5.28725	KIF14
	monocyte chemotaxis (GO:0002548)	1/42	0.241406	0.41696	0	0	3.72008	5.28725	PTPRO
	negative regulation of cell migration (GO:0030336)	2/144	0.2432	0.41696	0	0	2.15384	3.04525	KANK1;PTPRR
	regulation of purine nucleotide metabolic process (GO:1900542)	1/43	0.246385	0.41696	0	0	3.63132	5.08697	NDC1
	regulation of carbohydrate catabolic process (GO:0043470)	1/43	0.246385	0.41696	0	0	3.63132	5.08697	NDC1
	regulation of cell-cell adhesion (GO:0022407)	1/43	0.246385	0.41696	0	0	3.63132	5.08697	PTPRR
	regulation of cell-substrate adhesion (GO:0010810)	1/43	0.246385	0.41696	0	0	3.63132	5.08697	PTPRO
	negative regulation of proteolysis (GO:0045861)	1/43	0.246385	0.41696	0	0	3.63132	5.08697	TRIM21
	spermatid development (GO:0007286)	1/43	0.246385	0.41696	0	0	3.63132	5.08697	DDX25
	negative regulation of type I interferon production (GO:0032480)	1/43	0.246385	0.41696	0	0	3.63132	5.08697	RNF125
	DNA-dependent DNA replication maintenance of fidelity (GO:0045005)	1/43	0.246385	0.41696	0	0	3.63132	5.08697	SMARCAL1
	positive regulation of cell division (GO:0051781)	1/44	0.251332	0.422286	0	0	3.54669	4.89791	KIF14
	hexose biosynthetic process (GO:0019319)	1/44	0.251332	0.422286	0	0	3.54669	4.89791	SLC25A13
	protein K63-linked ubiquitination (GO:0070534)	1/44	0.251332	0.422286	0	0	3.54669	4.89791	TRIM21
	positive regulation of transferase activity (GO:0051347)	2/148	0.252894	0.423899	0	0	2.0944	2.87935	NVL;POT1
	negative regulation of signal transduction (GO:0009968)	3/267	0.255034	0.425466	0	0	1.7405	2.37814	KANK1;ENPP1;RPGRIP1L
	regulation of G2/M transition of mitotic cell cycle (GO:0010389)	2/149	0.255319	0.425466	0	0	2.08005	2.83977	KIF14;CDC25C
	amino acid transmembrane transport (GO:0003333)	1/45	0.256247	0.425466	0	0	3.46591	4.71923	SLC25A13
	positive regulation of RNA metabolic process (GO:0051254)	1/45	0.256247	0.425466	0	0	3.46591	4.71923	HABP4
	response to cytokine (GO:0034097)	2/150	0.257745	0.426947	0	0	2.06589	2.8009	IFNLR1;TRIM21
	alpha-amino acid metabolic process (GO:1901605)	1/46	0.261129	0.429521	0	0	3.38872	4.55017	SLC25A13
	posttranscriptional regulation of gene expression (GO:0010608)	1/46	0.261129	0.429521	0	0	3.38872	4.55017	DDX25
	vesicle organization (GO:0016050)	1/46	0.261129	0.429521	0	0	3.38872	4.55017	PHETA2
	negative regulation of protein phosphorylation (GO:0001933)	2/152	0.262598	0.430459	0	0	2.03814	2.72526	SNX25;ENPP1
	dephosphorylation (GO:0016311)	2/153	0.265025	0.430459	0	0	2.02454	2.68845	PTPRR;PTPRO
	positive regulation of Wnt signaling pathway (GO:0030177)	2/153	0.265025	0.430459	0	0	2.02454	2.68845	KANK1;PLEKHA4
	negative regulation of cold-induced thermogenesis (GO:0120163)	1/47	0.26598	0.430459	0	0	3.31488	4.39001	ACTN3
	regulation of wound healing (GO:0061041)	1/47	0.26598	0.430459	0	0	3.31488	4.39001	KANK1
	regulation of DNA binding (GO:0051101)	1/47	0.26598	0.430459	0	0	3.31488	4.39001	HABP4
	regulation of protein localization to nucleus (GO:1900180)	1/47	0.26598	0.430459	0	0	3.31488	4.39001	NVL
	positive regulation of protein kinase activity (GO:0045860)	2/154	0.267451	0.431848	0	0	2.01112	2.6523	STRADA;KIF14
	substrate adhesion-dependent cell spreading (GO:0034446)	1/48	0.270799	0.434265	0	0	3.24419	4.23814	KIF14
	nucleus organization (GO:0006997)	1/48	0.270799	0.434265	0	0	3.24419	4.23814	NDC1
	regulation of protein metabolic process (GO:0051246)	1/48	0.270799	0.434265	0	0	3.24419	4.23814	FAF1
	negative regulation of catabolic process (GO:0009895)	1/49	0.275587	0.436966	0	0	3.17644	4.09397	ACTN3
	regulation of stress-activated MAPK cascade (GO:0032872)	1/49	0.275587	0.436966	0	0	3.17644	4.09397	ULK4
	regulation of cellular localization (GO:0060341)	1/49	0.275587	0.436966	0	0	3.17644	4.09397	KIAA1614
	regulation of cellular protein metabolic process (GO:0032268)	1/49	0.275587	0.436966	0	0	3.17644	4.09397	DDX25
	cellular response to mechanical stimulus (GO:0071260)	1/49	0.275587	0.436966	0	0	3.17644	4.09397	HABP4
	regulation of cell migration (GO:0030334)	4/408	0.278822	0.44054	0	0	1.5175	1.93812	KANK1;ULK4;KIF14;MEAK7
	negative regulation of ERK1 and ERK2 cascade (GO:0070373)	1/50	0.280343	0.44054	0	0	3.11146	3.95697	PTPRR
	iron ion transport (GO:0006826)	1/50	0.280343	0.44054	0	0	3.11146	3.95697	ABCB7
	regulation of generation of precursor metabolites and energy (GO:0043467)	1/50	0.280343	0.44054	0	0	3.11146	3.95697	NDC1
	regulation of substrate adhesion-dependent cell spreading (GO:1900024)	1/51	0.285069	0.441074	0	0	3.04908	3.82667	KANK1
	regulation of axonogenesis (GO:0050770)	1/51	0.285069	0.441074	0	0	3.04908	3.82667	CHN1
	regulation of epithelial cell migration (GO:0010632)	1/51	0.285069	0.441074	0	0	3.04908	3.82667	PTPRR
	mitotic metaphase plate congression (GO:0007080)	1/51	0.285069	0.441074	0	0	3.04908	3.82667	KIF14
	mitotic nuclear membrane organization (GO:0101024)	1/51	0.285069	0.441074	0	0	3.04908	3.82667	NDC1
	mitotic nuclear membrane reassembly (GO:0007084)	1/51	0.285069	0.441074	0	0	3.04908	3.82667	NDC1
	DNA duplex unwinding (GO:0032508)	1/51	0.285069	0.441074	0	0	3.04908	3.82667	POT1
	positive regulation of developmental growth (GO:0048639)	1/52	0.289764	0.445401	0	0	2.98914	3.70262	ACTN3
	response to peptide hormone (GO:0043434)	1/52	0.289764	0.445401	0	0	2.98914	3.70262	MEAK7
	negative regulation of protein-containing complex assembly (GO:0031333)	1/52	0.289764	0.445401	0	0	2.98914	3.70262	KIF14
	regulation of cellular amino acid metabolic process (GO:0006521)	1/54	0.299062	0.455713	0	0	2.87605	3.4717	PPM1K
	regulation of cyclin-dependent protein kinase activity (GO:1904029)	1/54	0.299062	0.455713	0	0	2.87605	3.4717	CDC25C
	inorganic anion transport (GO:0015698)	1/54	0.299062	0.455713	0	0	2.87605	3.4717	ENPP1
	nuclear membrane reassembly (GO:0031468)	1/54	0.299062	0.455713	0	0	2.87605	3.4717	NDC1
	protein sumoylation (GO:0016925)	1/55	0.303665	0.458756	0	0	2.82265	3.36412	NDC1
	negative regulation of protein modification by small protein conjugation or removal (GO:1903321)	1/55	0.303665	0.458756	0	0	2.82265	3.36412	TRIM21
	regulation of gene silencing by RNA (GO:0060966)	1/55	0.303665	0.458756	0	0	2.82265	3.36412	NDC1
	regulation of posttranscriptional gene silencing (GO:0060147)	1/55	0.303665	0.458756	0	0	2.82265	3.36412	NDC1
	regulation of cell cycle (GO:0051726)	3/296	0.306565	0.458774	0	0	1.56591	1.85142	BEX2;TRIM21;FBXL6
	regulation of ATP metabolic process (GO:1903578)	1/56	0.308239	0.458774	0	0	2.77119	3.26136	NDC1
	autophagosome organization (GO:1905037)	1/56	0.308239	0.458774	0	0	2.77119	3.26136	UBQLN2
	negative regulation of metabolic process (GO:0009892)	1/56	0.308239	0.458774	0	0	2.77119	3.26136	ACTN3
	Rho protein signal transduction (GO:0007266)	1/56	0.308239	0.458774	0	0	2.77119	3.26136	ARHGEF3
	mitochondrial transport (GO:0006839)	1/56	0.308239	0.458774	0	0	2.77119	3.26136	SLC25A13
	DNA damage response, signal transduction by p53 class mediator resulting in cell cycle arrest (GO:0006977)	1/56	0.308239	0.458774	0	0	2.77119	3.26136	CDC25C
	negative regulation of DNA recombination (GO:0045910)	1/57	0.312783	0.460667	0	0	2.72157	3.16313	POT1
	regulation of bone mineralization (GO:0030500)	1/57	0.312783	0.460667	0	0	2.72157	3.16313	ENPP1
	ribosomal large subunit biogenesis (GO:0042273)	1/57	0.312783	0.460667	0	0	2.72157	3.16313	NVL
	regulation of mitotic nuclear division (GO:0007088)	1/57	0.312783	0.460667	0	0	2.72157	3.16313	CDC25C
	dicarboxylic acid metabolic process (GO:0043648)	1/57	0.312783	0.460667	0	0	2.72157	3.16313	ALDH5A1
	fat cell differentiation (GO:0045444)	1/58	0.317297	0.461522	0	0	2.67368	3.06917	BBS9
	autophagosome assembly (GO:0000045)	1/58	0.317297	0.461522	0	0	2.67368	3.06917	UBQLN2
	RNA modification (GO:0009451)	1/58	0.317297	0.461522	0	0	2.67368	3.06917	CDKAL1
	cellular iron ion homeostasis (GO:0006879)	1/58	0.317297	0.461522	0	0	2.67368	3.06917	ABCB7
	chordate embryonic development (GO:0043009)	1/58	0.317297	0.461522	0	0	2.67368	3.06917	PTPRR
	regulation of pathway-restricted SMAD protein phosphorylation (GO:0060393)	1/58	0.317297	0.461522	0	0	2.67368	3.06917	SNX25
	protein polymerization (GO:0051258)	1/59	0.321781	0.467081	0	0	2.62745	2.97922	ARL6
	regulation of mitotic cell cycle (GO:0007346)	2/178	0.325469	0.471462	0	0	1.73476	1.94725	ANAPC5;CDC25C
	ribonucleoprotein complex biogenesis (GO:0022613)	1/60	0.326237	0.471603	0	0	2.58279	2.89307	NVL
	positive regulation of cellular biosynthetic process (GO:0031328)	2/180	0.330264	0.475075	0	0	1.71509	1.90009	STN1;FAF1
	iron ion homeostasis (GO:0055072)	1/61	0.330663	0.475075	0	0	2.53962	2.81048	ABCB7
	O-glycan processing (GO:0016266)	1/61	0.330663	0.475075	0	0	2.53962	2.81048	GALNT3
	glucose metabolic process (GO:0006006)	1/62	0.335061	0.480413	0	0	2.49786	2.73126	SLC25A13
	positive regulation of DNA metabolic process (GO:0051054)	1/63	0.33943	0.483722	0	0	2.45744	2.65524	POT1
	positive regulation of Ras protein signal transduction (GO:0046579)	1/63	0.33943	0.483722	0	0	2.45744	2.65524	ARHGEF3
	monocarboxylic acid biosynthetic process (GO:0072330)	1/63	0.33943	0.483722	0	0	2.45744	2.65524	ACSF3
	regulation of innate immune response (GO:0045088)	1/64	0.34377	0.48695	0	0	2.41832	2.58223	TRIM21
	tRNA processing (GO:0008033)	1/64	0.34377	0.48695	0	0	2.41832	2.58223	CDKAL1
	diterpenoid metabolic process (GO:0016101)	1/64	0.34377	0.48695	0	0	2.41832	2.58223	RDH11
	mitotic G1 DNA damage checkpoint signaling (GO:0031571)	1/65	0.348082	0.491082	0	0	2.38041	2.51208	CDC25C
	protein autoubiquitination (GO:0051865)	1/65	0.348082	0.491082	0	0	2.38041	2.51208	TRIM21
	regulation of mitotic cell cycle phase transition (GO:1901990)	2/188	0.349344	0.491877	0	0	1.64066	1.72548	KIF14;ANAPC5
	ERBB signaling pathway (GO:0038127)	1/66	0.352366	0.492194	0	0	2.34367	2.44464	PTPRR
	positive regulation of cell cycle (GO:0045787)	1/66	0.352366	0.492194	0	0	2.34367	2.44464	TRIM21
	positive regulation of cell death (GO:0010942)	1/66	0.352366	0.492194	0	0	2.34367	2.44464	FAF1
	regulation of protein localization (GO:0032880)	1/66	0.352366	0.492194	0	0	2.34367	2.44464	TRIM21
	negative regulation of cell differentiation (GO:0045596)	2/191	0.356455	0.493246	0	0	1.61437	1.6653	BBS12;ENPP1
	positive regulation of catabolic process (GO:0009896)	1/67	0.356622	0.493246	0	0	2.30804	2.37977	ACTN3
	anion transmembrane transport (GO:0098656)	1/67	0.356622	0.493246	0	0	2.30804	2.37977	SLC25A13
	regulation of gene silencing by miRNA (GO:0060964)	1/67	0.356622	0.493246	0	0	2.30804	2.37977	NDC1
	peptidyl-threonine modification (GO:0018210)	1/67	0.356622	0.493246	0	0	2.30804	2.37977	GALNT3
	cellular protein modification process (GO:0006464)	8/1025	0.357383	0.493328	0	0	1.20565	1.24055	PTPRR;METAP1D;GGCX;STRADA;PTPRO;TESK2;KLHL13;FBXO10
	regulation of translational initiation (GO:0006446)	1/68	0.36085	0.495202	0	0	2.27348	2.31734	HABP4
	interferon-gamma-mediated signaling pathway (GO:0060333)	1/68	0.36085	0.495202	0	0	2.27348	2.31734	TRIM21
	negative regulation of transforming growth factor beta receptor signaling pathway (GO:0030512)	1/68	0.36085	0.495202	0	0	2.27348	2.31734	SNX25
	positive regulation of protein transport (GO:0051222)	1/69	0.365051	0.499992	0	0	2.23993	2.25722	GOLPH3L
	snRNA transcription by RNA polymerase II (GO:0042795)	1/70	0.369224	0.502587	0	0	2.20736	2.1993	INTS9
	negative regulation of viral process (GO:0048525)	1/70	0.369224	0.502587	0	0	2.20736	2.1993	TRIM21
	fatty acid biosynthetic process (GO:0006633)	1/71	0.373371	0.502587	0	0	2.17571	2.14348	ACSF3
	positive regulation of cellular protein localization (GO:1903829)	1/71	0.373371	0.502587	0	0	2.17571	2.14348	MEAK7
	response to metal ion (GO:0010038)	1/71	0.373371	0.502587	0	0	2.17571	2.14348	SLC25A13
	negative regulation of neuron apoptotic process (GO:0043524)	1/71	0.373371	0.502587	0	0	2.17571	2.14348	KIF14
	regulation of G1/S transition of mitotic cell cycle (GO:2000045)	1/71	0.373371	0.502587	0	0	2.17571	2.14348	KIF14
	snRNA transcription (GO:0009301)	1/71	0.373371	0.502587	0	0	2.17571	2.14348	INTS9
	nucleic acid metabolic process (GO:0090304)	1/71	0.373371	0.502587	0	0	2.17571	2.14348	ENPP1
	endomembrane system organization (GO:0010256)	2/199	0.375277	0.503319	0	0	1.54818	1.51736	PHETA2;GOLPH3L
	cell morphogenesis involved in differentiation (GO:0000904)	1/72	0.37749	0.503319	0	0	2.14496	2.08965	KIF14
	negative regulation of supramolecular fiber organization (GO:1902904)	1/72	0.37749	0.503319	0	0	2.14496	2.08965	KANK1
	positive regulation of protein secretion (GO:0050714)	1/72	0.37749	0.503319	0	0	2.14496	2.08965	GOLPH3L
	positive regulation of secretion by cell (GO:1903532)	1/72	0.37749	0.503319	0	0	2.14496	2.08965	GOLPH3L
	negative regulation of cell adhesion (GO:0007162)	1/73	0.381582	0.50495	0	0	2.11506	2.03772	PTPRO
	regulation of actin filament polymerization (GO:0030833)	1/73	0.381582	0.50495	0	0	2.11506	2.03772	KANK1
	regulation of hydrolase activity (GO:0051336)	1/73	0.381582	0.50495	0	0	2.11506	2.03772	CHN1
	ubiquitin-dependent ERAD pathway (GO:0030433)	1/73	0.381582	0.50495	0	0	2.11506	2.03772	UBQLN2
	axon guidance (GO:0007411)	2/203	0.384606	0.507997	0	0	1.51707	1.44961	PTPRO;CHN1
	DNA damage response, signal transduction by p53 class mediator (GO:0030330)	1/74	0.385647	0.508419	0	0	2.08599	1.98759	CDC25C
	fibroblast growth factor receptor signaling pathway (GO:0008543)	1/75	0.389686	0.511373	0	0	2.05769	1.9392	GALNT3
	nucleic acid phosphodiester bond hydrolysis (GO:0090305)	1/75	0.389686	0.511373	0	0	2.05769	1.9392	ENPP1
	regulation of RNA splicing (GO:0043484)	1/76	0.393699	0.511373	0	0	2.03015	1.89245	HABP4
	regulation of cell division (GO:0051302)	1/76	0.393699	0.511373	0	0	2.03015	1.89245	KLHL13
	positive regulation of growth (GO:0045927)	1/76	0.393699	0.511373	0	0	2.03015	1.89245	N6AMT1
	cell morphogenesis involved in neuron differentiation (GO:0048667)	1/76	0.393699	0.511373	0	0	2.03015	1.89245	CDHR1
	water-soluble vitamin metabolic process (GO:0006767)	1/76	0.393699	0.511373	0	0	2.03015	1.89245	ENPP1
	phospholipid metabolic process (GO:0006644)	1/76	0.393699	0.511373	0	0	2.03015	1.89245	PLA2G4F
	negative regulation of developmental process (GO:0051093)	1/77	0.397685	0.512766	0	0	2.00334	1.84727	KANK1
	positive regulation of protein modification by small protein conjugation or removal (GO:1903322)	1/77	0.397685	0.512766	0	0	2.00334	1.84727	RWDD3
	regulation of organelle assembly (GO:1902115)	1/77	0.397685	0.512766	0	0	2.00334	1.84727	UBQLN2
	phosphatidylcholine metabolic process (GO:0046470)	1/77	0.397685	0.512766	0	0	2.00334	1.84727	PLA2G4F
	mitotic cell cycle phase transition (GO:0044772)	2/209	0.398486	0.51286	0	0	1.47264	1.35495	CDC25C;FBXL6
	protein modification process (GO:0036211)	1/78	0.401646	0.515983	0	0	1.97722	1.80359	GGCX
	phosphate-containing compound metabolic process (GO:0006796)	2/212	0.405373	0.5182	0	0	1.45138	1.31052	PLA2G4F;ENPP1
	regulation of cellular response to heat (GO:1900034)	1/79	0.40558	0.5182	0	0	1.95178	1.76135	NDC1
	positive regulation of proteasomal ubiquitin-dependent protein catabolic process (GO:0032436)	1/79	0.40558	0.5182	0	0	1.95178	1.76135	UBQLN2
	response to interferon-gamma (GO:0034341)	1/80	0.409489	0.521303	0	0	1.92697	1.72049	TRIM21
	lipid biosynthetic process (GO:0008610)	1/80	0.409489	0.521303	0	0	1.92697	1.72049	ACSF3
	regulation of cyclin-dependent protein serine/threonine kinase activity (GO:0000079)	1/82	0.41723	0.529244	0	0	1.8792	1.64264	CDC25C
	ephrin receptor signaling pathway (GO:0048013)	1/82	0.41723	0.529244	0	0	1.8792	1.64264	CHN1
	regulation of defense response (GO:0031347)	1/83	0.421063	0.533145	0	0	1.85619	1.60555	ELMOD2
	anaphase-promoting complex-dependent catabolic process (GO:0031145)	1/84	0.424871	0.536038	0	0	1.83373	1.56962	ANAPC5
	nuclear export (GO:0051168)	1/84	0.424871	0.536038	0	0	1.83373	1.56962	STRADA
	negative regulation of defense response (GO:0031348)	1/85	0.428654	0.536962	0	0	1.81181	1.5348	TRIM21
	regulation of cell cycle G2/M phase transition (GO:1902749)	1/85	0.428654	0.536962	0	0	1.81181	1.5348	KIF14
	retrograde vesicle-mediated transport, Golgi to endoplasmic reticulum (GO:0006890)	1/85	0.428654	0.536962	0	0	1.81181	1.5348	GOLPH3L
	positive regulation of protein catabolic process (GO:0045732)	1/85	0.428654	0.536962	0	0	1.81181	1.5348	FAF1
	negative regulation of phosphorylation (GO:0042326)	1/86	0.432412	0.539749	0	0	1.79041	1.50103	ACTN3
	regulation of neuron death (GO:1901214)	1/86	0.432412	0.539749	0	0	1.79041	1.50103	KIF14
	ERAD pathway (GO:0036503)	1/87	0.436146	0.543446	0	0	1.7695	1.46829	UBQLN2
	negative regulation of binding (GO:0051100)	1/88	0.439856	0.547099	0	0	1.74907	1.43653	HABP4
	positive regulation of autophagy (GO:0010508)	1/90	0.447202	0.553304	0	0	1.70959	1.37579	TRIM21
	cellular amino acid catabolic process (GO:0009063)	1/90	0.447202	0.553304	0	0	1.70959	1.37579	ALDH5A1
	negative regulation of protein kinase activity (GO:0006469)	1/90	0.447202	0.553304	0	0	1.70959	1.37579	PTPRO
	regulation of autophagy (GO:0010506)	2/231	0.448077	0.553415	0	0	1.32968	1.06745	TRIM21;UBQLN2
	positive regulation of cellular component biogenesis (GO:0044089)	1/92	0.454452	0.557377	0	0	1.67185	1.31853	FAF1
	retinoid metabolic process (GO:0001523)	1/92	0.454452	0.557377	0	0	1.67185	1.31853	RDH11
	cellular response to fibroblast growth factor stimulus (GO:0044344)	1/92	0.454452	0.557377	0	0	1.67185	1.31853	GALNT3
	Wnt signaling pathway (GO:0016055)	1/92	0.454452	0.557377	0	0	1.67185	1.31853	ARL6
	negative regulation of MAPK cascade (GO:0043409)	1/94	0.461609	0.56517	0	0	1.63573	1.26448	PTPRR
	regulation of cell cycle phase transition (GO:1901987)	1/95	0.465152	0.568519	0	0	1.61825	1.23859	ANAPC5
	cellular transition metal ion homeostasis (GO:0046916)	1/96	0.468672	0.570839	0	0	1.60113	1.21342	ABCB7
	translational termination (GO:0006415)	1/96	0.468672	0.570839	0	0	1.60113	1.21342	N6AMT1
	protein maturation (GO:0051604)	1/97	0.472169	0.574105	0	0	1.58438	1.18895	XPNPEP3
	negative regulation of neuron death (GO:1901215)	1/98	0.475643	0.576338	0	0	1.56796	1.16513	KIF14
	regulation of neuron apoptotic process (GO:0043523)	1/98	0.475643	0.576338	0	0	1.56796	1.16513	KIF14
	regulation of transforming growth factor beta receptor signaling pathway (GO:0017015)	1/100	0.482523	0.582669	0	0	1.53613	1.11942	SNX25
	positive regulation of translation (GO:0045727)	1/100	0.482523	0.582669	0	0	1.53613	1.11942	HABP4
	positive regulation of cell cycle process (GO:0090068)	1/101	0.48593	0.583859	0	0	1.52069	1.09747	KIF14
	protein O-linked glycosylation (GO:0006493)	1/102	0.489314	0.583859	0	0	1.50556	1.0761	GALNT3
	positive regulation of cell growth (GO:0030307)	1/102	0.489314	0.583859	0	0	1.50556	1.0761	N6AMT1
	positive regulation of cellular protein metabolic process (GO:0032270)	1/102	0.489314	0.583859	0	0	1.50556	1.0761	FAF1
	regulation of cell death (GO:0010941)	1/102	0.489314	0.583859	0	0	1.50556	1.0761	FAF1
	mitotic sister chromatid segregation (GO:0000070)	1/102	0.489314	0.583859	0	0	1.50556	1.0761	KIF14
	regulation of protein catabolic process (GO:0042176)	1/102	0.489314	0.583859	0	0	1.50556	1.0761	FAF1
	chromatin remodeling (GO:0006338)	1/103	0.492676	0.586547	0	0	1.49072	1.05529	NPM3
	positive regulation of signal transduction (GO:0009967)	2/252	0.493233	0.586547	0	0	1.21668	0.85992	KANK1;RWDD3
	positive regulation of cellular metabolic process (GO:0031325)	1/105	0.499335	0.591804	0	0	1.46191	1.01526	IFNLR1
	regulation of JNK cascade (GO:0046328)	1/105	0.499335	0.591804	0	0	1.46191	1.01526	ULK4
	protein processing (GO:0016485)	1/106	0.502631	0.592718	0	0	1.44791	0.996017	XPNPEP3
	cellular response to peptide hormone stimulus (GO:0071375)	1/106	0.502631	0.592718	0	0	1.44791	0.996017	ENPP1
	peptidyl-lysine modification (GO:0018205)	1/106	0.502631	0.592718	0	0	1.44791	0.996017	NDC1
	response to calcium ion (GO:0051592)	1/107	0.505906	0.595582	0	0	1.43418	0.977256	SLC25A13
	negative regulation of transmembrane receptor protein serine/threonine kinase signaling pathway (GO:0090101)	1/108	0.50916	0.598412	0	0	1.4207	0.958965	SNX25
	regulation of Wnt signaling pathway (GO:0030111)	1/111	0.518794	0.607706	0	0	1.38175	0.90677	KANK1
	regulation of protein serine/threonine kinase activity (GO:0071900)	1/111	0.518794	0.607706	0	0	1.38175	0.90677	CDC25C
	protein-containing complex subunit organization (GO:0043933)	1/112	0.521964	0.60939	0	0	1.36923	0.890216	NDC1
	regulation of macroautophagy (GO:0016241)	1/112	0.521964	0.60939	0	0	1.36923	0.890216	UBQLN2
	negative regulation of cell motility (GO:2000146)	1/114	0.528241	0.615698	0	0	1.34486	0.858295	KANK1
	cellular amide metabolic process (GO:0043603)	1/115	0.531348	0.618296	0	0	1.333	0.842903	THEM4
	regulation of protein-containing complex assembly (GO:0043254)	1/116	0.534436	0.620863	0	0	1.32134	0.827876	FAF1
	regulation of cellular response to stress (GO:0080135)	1/118	0.54055	0.624872	0	0	1.29862	0.798869	NDC1
	negative regulation of response to external stimulus (GO:0032102)	1/118	0.54055	0.624872	0	0	1.29862	0.798869	TRIM21
	positive regulation of protein-containing complex assembly (GO:0031334)	1/118	0.54055	0.624872	0	0	1.29862	0.798869	FAF1
	regulation of intracellular signal transduction (GO:1902531)	3/437	0.548159	0.632629	0	0	1.04956	0.630984	ULK4;CHN1;ARHGEF3
	cellular response to interferon-gamma (GO:0071346)	1/121	0.549573	0.633223	0	0	1.26596	0.757823	TRIM21
	regulation of anatomical structure morphogenesis (GO:0022603)	1/123	0.55549	0.638995	0	0	1.24508	0.73199	CHN1
	defense response to symbiont (GO:0140546)	1/124	0.558419	0.64048	0	0	1.2349	0.719507	IFNLR1
	positive regulation of programmed cell death (GO:0043068)	2/286	0.561243	0.64048	0	0	1.06917	0.617552	FAF1;ARHGEF3
	regulation of phosphorylation (GO:0042325)	1/125	0.56133	0.64048	0	0	1.22488	0.707301	NDC1
	platelet degranulation (GO:0002576)	1/125	0.56133	0.64048	0	0	1.22488	0.707301	HABP4
	regulation of protein secretion (GO:0050708)	1/125	0.56133	0.64048	0	0	1.22488	0.707301	GOLPH3L
	proteolysis (GO:0006508)	2/287	0.563143	0.641509	0	0	1.06536	0.611753	XPNPEP3;FBXL6
	cellular response to insulin stimulus (GO:0032869)	1/129	0.572782	0.650385	0	0	1.18636	0.661098	ENPP1
	muscle contraction (GO:0006936)	1/129	0.572782	0.650385	0	0	1.18636	0.661098	ACTN3
	regulation of response to external stimulus (GO:0032101)	1/130	0.575598	0.651481	0	0	1.1771	0.650166	ELMOD2
	Golgi organization (GO:0007030)	1/130	0.575598	0.651481	0	0	1.1771	0.650166	GOLPH3L
	regulation of cell adhesion (GO:0030155)	1/133	0.583938	0.658802	0	0	1.15017	0.618749	KIF14
	defense response to virus (GO:0051607)	1/133	0.583938	0.658802	0	0	1.15017	0.618749	IFNLR1
	positive regulation of cellular process (GO:0048522)	4/625	0.588618	0.663019	0	0	0.976226	0.517378	N6AMT1;FAF1;KIF14;TRIM21
	innate immune response (GO:0045087)	2/302	0.590942	0.664573	0	0	1.01132	0.531992	IFNLR1;TRIM21
	organic substance transport (GO:0071702)	1/136	0.592114	0.66483	0	0	1.12444	0.589271	NDC1
	regulation of cellular component organization (GO:0051128)	1/139	0.600131	0.672759	0	0	1.09983	0.561582	KIF14
	positive regulation of apoptotic process (GO:0043065)	2/310	0.605227	0.677392	0	0	0.984647	0.494443	FAF1;ARHGEF3
	Ras protein signal transduction (GO:0007265)	1/142	0.607992	0.67833	0	0	1.07627	0.535544	ARHGEF3
	chromatin organization (GO:0006325)	1/142	0.607992	0.67833	0	0	1.07627	0.535544	NPM3
	nitrogen compound transport (GO:0071705)	1/143	0.610578	0.680138	0	0	1.06863	0.52721	NDC1
	regulation of cytokine production (GO:0001817)	1/150	0.628212	0.698675	0	0	1.01807	0.473277	TRIM21
	actin filament organization (GO:0007015)	1/152	0.633103	0.703004	0	0	1.00448	0.459171	ELMO3
	cellular protein localization (GO:0034613)	2/329	0.637645	0.706932	0	0	0.926534	0.416916	CEP68;ARL6
	positive regulation of NF-kappaB transcription factor activity (GO:0051092)	1/155	0.640321	0.708783	0	0	0.984765	0.438995	TRIM21
	intracellular protein transport (GO:0006886)	2/336	0.649056	0.717324	0	0	0.906791	0.391948	ARL6;STRADA
	positive regulation of protein kinase B signaling (GO:0051897)	1/161	0.654335	0.722025	0	0	0.947548	0.401889	THEM4
	rRNA metabolic process (GO:0016072)	1/162	0.656617	0.72341	0	0	0.941615	0.396094	NVL
	post-translational protein modification (GO:0043687)	2/345	0.663311	0.728575	0	0	0.882591	0.362314	KLHL13;FBXO10
	negative regulation of canonical Wnt signaling pathway (GO:0090090)	1/165	0.663376	0.728575	0	0	0.92425	0.379325	PTPRO
	regulation of MAPK cascade (GO:0043408)	1/166	0.665599	0.729878	0	0	0.918601	0.373933	ULK4
	cellular response to DNA damage stimulus (GO:0006974)	2/350	0.671029	0.734076	0	0	0.869687	0.346956	SMARCAL1;TDP1
	peptidyl-serine modification (GO:0018209)	1/169	0.672181	0.734076	0	0	0.90206	0.358323	GALNT3
	supramolecular fiber organization (GO:0097435)	2/351	0.672556	0.734076	0	0	0.867151	0.343973	KIF14;ELMO3
	positive regulation of I-kappaB kinase/NF-kappaB signaling (GO:0043123)	1/171	0.676498	0.737236	0	0	0.891357	0.348365	TRIM21
	gene expression (GO:0010467)	2/356	0.680103	0.73959	0	0	0.854684	0.32949	NDC1;DDX25
	rRNA processing (GO:0006364)	1/173	0.680759	0.73959	0	0	0.880903	0.338749	NVL
	neuron differentiation (GO:0030182)	1/174	0.682868	0.740738	0	0	0.875767	0.334065	NIF3L1
	glycerophospholipid biosynthetic process (GO:0046474)	1/177	0.689113	0.746206	0	0	0.860708	0.320485	PLEKHA4
	regulation of translation (GO:0006417)	1/178	0.691168	0.746206	0	0	0.855802	0.31611	DDX25
	negative regulation of immune response (GO:0050777)	1/178	0.691168	0.746206	0	0	0.855802	0.31611	TRIM21
	protein stabilization (GO:0050821)	1/179	0.693209	0.746206	0	0	0.850951	0.311809	IFT46
	regulation of immune response (GO:0050776)	1/179	0.693209	0.746206	0	0	0.850951	0.311809	ELMOD2
	regulated exocytosis (GO:0045055)	1/180	0.695236	0.747246	0	0	0.846154	0.30758	HABP4
	negative regulation of cytokine production (GO:0001818)	1/182	0.699252	0.750416	0	0	0.836719	0.299332	RNF125
	regulation of GTPase activity (GO:0043087)	1/189	0.712897	0.763895	0	0	0.805278	0.272521	CHN1
	negative regulation of Wnt signaling pathway (GO:0030178)	1/191	0.716681	0.766783	0	0	0.796721	0.265407	PTPRO
	ribosome biogenesis (GO:0042254)	1/192	0.718555	0.767621	0	0	0.792509	0.261935	NVL
	negative regulation of cellular process (GO:0048523)	3/566	0.720867	0.768925	0	0	0.803702	0.263052	ST7L;ENPP1;IFNLR1
	protein localization to membrane (GO:0072657)	1/195	0.724102	0.771207	0	0	0.780135	0.251845	NDC1
	regulation of signal transduction (GO:0009966)	1/198	0.729541	0.774656	0	0	0.768137	0.242224	RIC8B
	negative regulation of intracellular signal transduction (GO:1902532)	1/198	0.729541	0.774656	0	0	0.768137	0.242224	THEM4
	regulation of macromolecule metabolic process (GO:0060255)	1/200	0.733108	0.777271	0	0	0.76034	0.236057	TRIM21
	generation of neurons (GO:0048699)	1/202	0.736628	0.779828	0	0	0.752698	0.230079	NIF3L1
	phosphorylation (GO:0016310)	2/400	0.740576	0.782831	0	0	0.758482	0.227792	STRADA;TESK2
	regulation of protein kinase B signaling (GO:0051896)	1/207	0.745227	0.785744	0	0	0.734242	0.215916	THEM4
	transmembrane receptor protein tyrosine kinase signaling pathway (GO:0007169)	2/404	0.745564	0.785744	0	0	0.750781	0.22044	GALNT3;CHN1
	translation (GO:0006412)	1/214	0.756801	0.796394	0	0	0.709859	0.197806	N6AMT1
	regulation of I-kappaB kinase/NF-kappaB signaling (GO:0043122)	1/224	0.772434	0.811633	0	0	0.677682	0.174983	TRIM21
	regulation of ERK1 and ERK2 cascade (GO:0070372)	1/238	0.79266	0.831643	0	0	0.637196	0.14806	PTPRR
	axonogenesis (GO:0007409)	1/240	0.7954	0.833276	0	0	0.631799	0.144626	PTPRO
	anterograde trans-synaptic signaling (GO:0098916)	1/244	0.800772	0.837657	0	0	0.621273	0.138034	MYCBPAP
	positive regulation of DNA-binding transcription factor activity (GO:0051091)	1/246	0.803405	0.839165	0	0	0.616138	0.13487	TRIM21
	negative regulation of nucleic acid-templated transcription (GO:1903507)	2/464	0.811063	0.845909	0	0	0.651263	0.136381	NIF3L1;ZNF174
	cellular component assembly (GO:0022607)	1/261	0.822085	0.856136	0	0	0.580148	0.113658	POT1
	central nervous system development (GO:0007417)	1/268	0.830189	0.863298	0	0	0.564736	0.105099	ALDH5A1
	inorganic cation transmembrane transport (GO:0098662)	1/274	0.836843	0.868934	0	0	0.552156	0.0983496	ABCB7
	protein phosphorylation (GO:0006468)	2/496	0.83952	0.87043	0	0	0.608072	0.106367	STRADA;TESK2
	chemical synaptic transmission (GO:0007268)	1/306	0.868194	0.898836	0	0	0.493417	0.0697396	MYCBPAP
	positive regulation of intracellular signal transduction (GO:1902533)	2/546	0.876331	0.905272	0	0	0.550758	0.0727061	THEM4;TRIM21
	negative regulation of cellular macromolecule biosynthetic process (GO:2000113)	2/547	0.876982	0.905272	0	0	0.549719	0.072161	ZNF174;ENPP1
	transcription by RNA polymerase II (GO:0006366)	1/320	0.879955	0.906024	0	0	0.471425	0.0602878	INTS9
	regulation of cell population proliferation (GO:0042127)	3/764	0.881376	0.906024	0	0	0.588494	0.0743099	KIF14;MEAK7;IFNLR1
	regulation of transcription, DNA-templated (GO:0006355)	11/2244	0.881572	0.906024	0	0	0.723974	0.0912558	ZNF397;SMARCAL1;NIF3L1;ZNF174;ZFP1;ZNF184;ZNF548;ZNF436;NCOA7;ZNF774;ZSCAN2
	cytokine-mediated signaling pathway (GO:0019221)	2/621	0.917258	0.941326	0	0	0.482148	0.0416416	IFNLR1;TRIM21
	negative regulation of cell population proliferation (GO:0008285)	1/379	0.919098	0.941574	0	0	0.396642	0.0334618	IFNLR1
	negative regulation of programmed cell death (GO:0043069)	1/381	0.920174	0.941574	0	0	0.394514	0.0328204	KIF14
	regulation of transcription by RNA polymerase II (GO:0006357)	10/2206	0.923197	0.943295	0	0	0.665109	0.0531507	ZNF397;SMARCAL1;ZNF174;ZFP1;ZNF184;ZNF548;ZNF436;NCOA7;ZNF774;ZSCAN2
	cellular protein metabolic process (GO:0044267)	1/417	0.937295	0.956202	0	0	0.359708	0.0232939	GGCX
	organelle organization (GO:0006996)	1/420	0.938545	0.956202	0	0	0.357077	0.0226476	GOLPH3L
	negative regulation of transcription by RNA polymerase II (GO:0000122)	2/684	0.941485	0.957496	0	0	0.436177	0.0263001	ZNF174;ZNF436
	regulation of nucleic acid-templated transcription (GO:1903506)	1/430	0.942535	0.957496	0	0	0.348575	0.0206293	NIF3L1
	nervous system development (GO:0007399)	1/447	0.948738	0.962409	0	0	0.334995	0.0176283	ALDH5A1
	regulation of cellular macromolecule biosynthetic process (GO:2000112)	1/468	0.95549	0.967172	0	0	0.319585	0.014551	DDX25
	positive regulation of cell population proliferation (GO:0008284)	1/474	0.957252	0.967172	0	0	0.315433	0.013781	KIF14
	positive regulation of gene expression (GO:0010628)	1/482	0.959493	0.967172	0	0	0.310059	0.012821	HABP4
	cellular response to cytokine stimulus (GO:0071345)	1/482	0.959493	0.967172	0	0	0.310059	0.012821	IFNLR1
	negative regulation of apoptotic process (GO:0043066)	1/485	0.960303	0.967172	0	0	0.30809	0.0124796	KIF14
	positive regulation of nucleic acid-templated transcription (GO:1903508)	1/511	0.966684	0.972208	0	0	0.291991	0.00989382	NIF3L1
	negative regulation of transcription, DNA-templated (GO:0045892)	2/948	0.987211	0.991436	0	0	0.310127	0.00399178	ZNF174;ZNF436
	positive regulation of transcription, DNA-templated (GO:0045893)	2/1183	0.996923	0.999189	0	0	0.245331	0.000755943	NIF3L1;NCOA7
	positive regulation of transcription by RNA polymerase II (GO:0045944)	1/908	0.99777	0.999189	0	0	0.160818	0.000359011	NCOA7
	regulation of gene expression (GO:0010468)	1/1079	0.999315	0.999315	0	0	0.134087	9.19401e-05	TRIM21

## Sheet: coral2
Supplementary Table 6: The complete list of the biological processes in the non-preserved consensus modules	Term	Overlap	P-value	Adjusted P-value	Old P-value	Old Adjusted P-value	Odds Ratio	Combined Score	Genes
	inflammatory response (GO:0006954)	6/230	0.000120423	0.0540646	0	0	8.65442	78.1018	CCL8;C5AR2;CCRL2;CYBB;TLR6;NLRC4
	regulation of interleukin-8 production (GO:0032677)	4/81	0.000157619	0.0540646	0	0	16.3727	143.348	C5AR2;TLR8;TLR6;CD244
	positive regulation of cellular biosynthetic process (GO:0031328)	5/180	0.00034348	0.0540646	0	0	9.10507	72.6255	ELOVL5;PDGFB;TLR6;CD244;EREG
	negative regulation of cytokine production (GO:0001818)	5/182	0.000361353	0.0540646	0	0	9.00128	71.341	CEACAM1;IL23A;C5AR2;TLR8;TLR6
	negative regulation of smooth muscle cell differentiation (GO:0051151)	2/9	0.000391995	0.0540646	0	0	87.5868	687.054	PDGFB;EREG
	regulation of phosphatidylinositol 3-kinase signaling (GO:0014066)	4/106	0.000442022	0.0540646	0	0	12.3442	95.3487	CEACAM1;PDGFB;PIP4K2A;PIK3CB
	regulation of interleukin-6 production (GO:0032675)	4/110	0.000508571	0.0540646	0	0	11.876	90.0665	C5AR2;TLR8;TLR6;EREG
	MAPK cascade (GO:0000165)	6/303	0.000528749	0.0540646	0	0	6.50306	49.0656	DUSP5;ZDHHC9;PDGFB;PIK3CB;RGL1;EREG
	phosphate-containing compound metabolic process (GO:0006796)	5/212	0.000723121	0.0657236	0	0	7.68506	55.5778	DUSP5;GFPT1;GDE1;PIP4K2A;PIK3CB
	positive regulation of interleukin-1 beta production (GO:0032731)	3/56	0.000877301	0.0686995	0	0	17.5825	123.758	TLR8;TLR6;NLRC4
	positive regulation of interferon-gamma production (GO:0032729)	3/57	0.000923832	0.0686995	0	0	17.2561	120.568	IL23A;TLR8;CD244
	positive regulation of interleukin-1 production (GO:0032732)	3/62	0.00117994	0.0751984	0	0	15.7897	106.459	TLR8;TLR6;NLRC4
	positive regulation of response to external stimulus (GO:0032103)	4/139	0.00121999	0.0751984	0	0	9.31123	62.4682	IL23A;PDGFB;TLR8;EREG
	negative regulation of platelet activation (GO:0010544)	2/16	0.00128701	0.0751984	0	0	43.778	291.362	CEACAM1;PDGFB
	nucleotide-sugar biosynthetic process (GO:0009226)	2/19	0.00182214	0.096401	0	0	36.0471	227.376	GFPT1;MPI
	regulation of tissue remodeling (GO:0034103)	2/20	0.00202024	0.096401	0	0	34.0427	211.22	CEACAM1;IL23A
	positive regulation of immune response (GO:0050778)	3/75	0.00204242	0.096401	0	0	12.9303	80.0856	IL23A;TLR8;EREG
	positive regulation of interleukin-6 production (GO:0032755)	3/76	0.00212129	0.096401	0	0	12.7526	78.5014	TLR8;TLR6;EREG
	response to interferon-gamma (GO:0034341)	3/80	0.00245567	0.101383	0	0	12.0877	72.6391	CYP27B1;CCL8;CALCOCO2
	peptidyl-L-cysteine S-palmitoylation (GO:0018230)	2/23	0.00267274	0.101383	0	0	29.1751	172.852	ZDHHC9;ZDHHC21
	peptidyl-S-diacylglycerol-L-cysteine biosynthetic process from peptidyl-cysteine (GO:0018231)	2/23	0.00267274	0.101383	0	0	29.1751	172.852	ZDHHC9;ZDHHC21
	regulation of interleukin-1 beta production (GO:0032651)	3/83	0.00272669	0.101383	0	0	11.6326	68.6867	TLR8;TLR6;NLRC4
	regulation of interferon-gamma production (GO:0032649)	3/86	0.00301548	0.107246	0	0	11.2105	65.0655	IL23A;TLR8;CD244
	positive regulation of nuclear division (GO:0051785)	2/27	0.00367617	0.122857	0	0	24.5022	137.356	PDGFB;EREG
	positive regulation of fibroblast proliferation (GO:0048146)	2/28	0.00395042	0.122857	0	0	23.5586	130.372	PDGFB;EREG
	positive regulation of monooxygenase activity (GO:0032770)	2/28	0.00395042	0.122857	0	0	23.5586	130.372	CYP27B1;PIK3CB
	regulation of fatty acid biosynthetic process (GO:0042304)	2/29	0.00423391	0.122857	0	0	22.6849	123.965	CEACAM1;ELOVL5
	regulation of T cell mediated cytotoxicity (GO:0001914)	2/29	0.00423391	0.122857	0	0	22.6849	123.965	CEACAM1;IL23A
	positive regulation of defense response (GO:0031349)	3/98	0.00435556	0.122857	0	0	9.78849	53.2132	IL23A;TLR8;EREG
	positive regulation of phosphate metabolic process (GO:0045937)	2/30	0.00452657	0.123424	0	0	21.8736	118.069	CD244;EREG
	protein palmitoylation (GO:0018345)	2/31	0.00482833	0.127406	0	0	21.1183	112.629	ZDHHC9;ZDHHC21
	positive regulation of cytokine production (GO:0001819)	5/335	0.00529165	0.131862	0	0	4.79057	25.1104	IL23A;TLR8;TLR6;CD244;EREG
	regulation of sprouting angiogenesis (GO:1903670)	2/33	0.00545892	0.131862	0	0	19.7538	102.927	CEACAM1;PIK3CB
	cellular response to cytokine stimulus (GO:0071345)	6/482	0.00548081	0.131862	0	0	4.0206	20.9332	DCSTAMP;CCL8;IL23A;DOCK8;PIK3CB;EREG
	positive regulation of GTPase activity (GO:0043547)	4/214	0.00577317	0.134927	0	0	5.96311	30.7371	SIPA1L1;CCL8;TBC1D5;DOCK8
	positive regulation of innate immune response (GO:0045089)	2/36	0.00647156	0.139309	0	0	18.0081	90.7671	TLR8;EREG
	positive regulation of mitotic nuclear division (GO:0045840)	2/36	0.00647156	0.139309	0	0	18.0081	90.7671	PDGFB;EREG
	positive regulation of myeloid leukocyte differentiation (GO:0002763)	2/36	0.00647156	0.139309	0	0	18.0081	90.7671	DCSTAMP;IL23A
	regulation of nitric-oxide synthase activity (GO:0050999)	2/39	0.00756283	0.143524	0	0	16.5455	80.8168	ZDHHC21;PIK3CB
	protein acylation (GO:0043543)	2/39	0.00756283	0.143524	0	0	16.5455	80.8168	ZDHHC9;ZDHHC21
	phosphatidylinositol phosphate biosynthetic process (GO:0046854)	2/42	0.00873109	0.143524	0	0	15.3023	72.5462	PIP4K2A;PIK3CB
	positive regulation of protein tyrosine kinase activity (GO:0061098)	2/42	0.00873109	0.143524	0	0	15.3023	72.5462	PDGFB;EREG
	monocyte chemotaxis (GO:0002548)	2/42	0.00873109	0.143524	0	0	15.3023	72.5462	CCL8;PDGFB
	regulation of cell-substrate adhesion (GO:0010810)	2/43	0.00913735	0.143524	0	0	14.9283	70.0943	PDGFB;PIK3CB
	protein glycosylation (GO:0006486)	3/130	0.00949705	0.143524	0	0	7.31029	34.0423	MGAT4A;MPI;GFPT1
	positive regulation of response to biotic stimulus (GO:0002833)	2/45	0.00997475	0.143524	0	0	14.2326	65.5793	TLR8;EREG
	regulation of fibroblast proliferation (GO:0048145)	2/46	0.0104058	0.143524	0	0	13.9084	63.4973	PDGFB;EREG
	positive regulation of smooth muscle cell proliferation (GO:0048661)	2/46	0.0104058	0.143524	0	0	13.9084	63.4973	PDGFB;EREG
	regulation of smooth muscle cell proliferation (GO:0048660)	2/49	0.0117475	0.143524	0	0	13.0187	57.8564	PDGFB;EREG
	positive regulation of reactive oxygen species metabolic process (GO:2000379)	2/49	0.0117475	0.143524	0	0	13.0187	57.8564	PDGFB;TLR6
	regulation of interleukin-12 production (GO:0032655)	2/51	0.012682	0.143524	0	0	12.486	54.5337	IL23A;TLR8
	positive regulation of macroautophagy (GO:0016239)	2/53	0.0136478	0.143524	0	0	11.9952	51.5094	CALCOCO2;PIP4K2A
	positive regulation of protein kinase activity (GO:0045860)	3/154	0.0149727	0.143524	0	0	6.14094	25.8013	IL23A;PDGFB;EREG
	positive regulation of NF-kappaB transcription factor activity (GO:0051092)	3/155	0.0152323	0.143524	0	0	6.10023	25.5254	CAPN3;TLR6;NLRC4
	regulation of mitotic nuclear division (GO:0007088)	2/57	0.0156721	0.143524	0	0	11.1206	46.2157	PDGFB;EREG
	positive regulation of proteolysis (GO:0045862)	2/57	0.0156721	0.143524	0	0	11.1206	46.2157	CAPN3;NLRC4
	muscle organ development (GO:0007517)	2/58	0.0161971	0.143524	0	0	10.9214	45.0282	TCF12;CAPN3
	regulation of glomerular mesangial cell proliferation (GO:0072124)	1/5	0.0166397	0.143524	0	0	75.4886	309.199	PDGFB
	cellular response to macrophage colony-stimulating factor stimulus (GO:0036006)	1/5	0.0166397	0.143524	0	0	75.4886	309.199	DCSTAMP
	regulation of growth hormone receptor signaling pathway (GO:0060398)	1/5	0.0166397	0.143524	0	0	75.4886	309.199	MBD5
	cellular response to salt stress (GO:0071472)	1/5	0.0166397	0.143524	0	0	75.4886	309.199	CAPN3
	regulation of homophilic cell adhesion (GO:1903385)	1/5	0.0166397	0.143524	0	0	75.4886	309.199	CEACAM1
	negative regulation of vitamin D biosynthetic process (GO:0010957)	1/5	0.0166397	0.143524	0	0	75.4886	309.199	CYP27B1
	regulation of NK T cell proliferation (GO:0051140)	1/5	0.0166397	0.143524	0	0	75.4886	309.199	IL23A
	regulation of phosphatidylinositol biosynthetic process (GO:0010511)	1/5	0.0166397	0.143524	0	0	75.4886	309.199	PDGFB
	ethanolamine-containing compound metabolic process (GO:0042439)	1/5	0.0166397	0.143524	0	0	75.4886	309.199	GDE1
	positive regulation of cell fate commitment (GO:0010455)	1/5	0.0166397	0.143524	0	0	75.4886	309.199	IL23A
	regulation of vascular associated smooth muscle contraction (GO:0003056)	1/5	0.0166397	0.143524	0	0	75.4886	309.199	ZDHHC21
	regulation of vitamin D receptor signaling pathway (GO:0070562)	1/5	0.0166397	0.143524	0	0	75.4886	309.199	CYP27B1
	response to macrophage colony-stimulating factor (GO:0036005)	1/5	0.0166397	0.143524	0	0	75.4886	309.199	DCSTAMP
	response to salt stress (GO:0009651)	1/5	0.0166397	0.143524	0	0	75.4886	309.199	CAPN3
	insulin metabolic process (GO:1901142)	1/5	0.0166397	0.143524	0	0	75.4886	309.199	CEACAM1
	positive regulation of natural killer cell proliferation (GO:0032819)	1/5	0.0166397	0.143524	0	0	75.4886	309.199	IL23A
	positive regulation of oxidative stress-induced neuron death (GO:1903223)	1/5	0.0166397	0.143524	0	0	75.4886	309.199	TLR6
	vitamin D3 metabolic process (GO:0070640)	1/5	0.0166397	0.143524	0	0	75.4886	309.199	CYP27B1
	N-acylethanolamine metabolic process (GO:0070291)	1/5	0.0166397	0.143524	0	0	75.4886	309.199	GDE1
	positive regulation of protein kinase B signaling (GO:0051897)	3/161	0.0168433	0.143524	0	0	5.86679	23.9588	PDGFB;PIK3CB;EREG
	cellular response to chemokine (GO:1990869)	2/60	0.0172694	0.143524	0	0	10.5438	42.7952	CCL8;DOCK8
	cytokine-mediated signaling pathway (GO:0019221)	6/621	0.017619	0.143524	0	0	3.08964	12.4784	CEACAM1;CCL8;IL23A;PDGFB;PIK3CB;EREG
	pattern recognition receptor signaling pathway (GO:0002221)	2/61	0.0178167	0.143524	0	0	10.3645	41.7444	TLR8;TLR6
	positive regulation of interleukin-8 production (GO:0032757)	2/61	0.0178167	0.143524	0	0	10.3645	41.7444	TLR8;CD244
	protein lipidation (GO:0006497)	2/61	0.0178167	0.143524	0	0	10.3645	41.7444	ZDHHC9;ZDHHC21
	innate immune response (GO:0045087)	4/302	0.0185664	0.143524	0	0	4.18345	16.6769	CYP27B1;CALCOCO2;CYBB;TLR8
	regulation of innate immune response (GO:0045088)	2/64	0.0195021	0.143524	0	0	9.86154	38.8272	TLR8;EREG
	protein catabolic process (GO:0030163)	2/64	0.0195021	0.143524	0	0	9.86154	38.8272	CEACAM1;CAPN3
	protein sulfation (GO:0006477)	1/6	0.0199347	0.143524	0	0	60.3879	236.436	UST
	purine ribonucleoside catabolic process (GO:0046130)	1/6	0.0199347	0.143524	0	0	60.3879	236.436	ENPP4
	regulation of blood vessel remodeling (GO:0060312)	1/6	0.0199347	0.143524	0	0	60.3879	236.436	CEACAM1
	cellular response to bacterial lipopeptide (GO:0071221)	1/6	0.0199347	0.143524	0	0	60.3879	236.436	TLR6
	regulation of glomerular filtration (GO:0003093)	1/6	0.0199347	0.143524	0	0	60.3879	236.436	PDGFB
	negative regulation of toll-like receptor 2 signaling pathway (GO:0034136)	1/6	0.0199347	0.143524	0	0	60.3879	236.436	TLR6
	regulation of hepatocyte proliferation (GO:2000345)	1/6	0.0199347	0.143524	0	0	60.3879	236.436	CEACAM1
	regulation of hyaluronan biosynthetic process (GO:1900125)	1/6	0.0199347	0.143524	0	0	60.3879	236.436	PDGFB
	regulation of NK T cell activation (GO:0051133)	1/6	0.0199347	0.143524	0	0	60.3879	236.436	IL23A
	positive regulation of autophagosome maturation (GO:1901098)	1/6	0.0199347	0.143524	0	0	60.3879	236.436	CALCOCO2
	regulation of T-helper 17 cell lineage commitment (GO:2000328)	1/6	0.0199347	0.143524	0	0	60.3879	236.436	IL23A
	GDP-mannose metabolic process (GO:0019673)	1/6	0.0199347	0.143524	0	0	60.3879	236.436	MPI
	IMP biosynthetic process (GO:0006188)	1/6	0.0199347	0.143524	0	0	60.3879	236.436	HPRT1
	mitochondrial proton-transporting ATP synthase complex assembly (GO:0033615)	1/6	0.0199347	0.143524	0	0	60.3879	236.436	ATP23
	multinuclear osteoclast differentiation (GO:0072674)	1/6	0.0199347	0.143524	0	0	60.3879	236.436	DCSTAMP
	protein N-linked glycosylation (GO:0006487)	2/67	0.0212518	0.143524	0	0	9.40497	36.2215	MGAT4A;GFPT1
	regulation of epidermal growth factor receptor signaling pathway (GO:0042058)	2/67	0.0212518	0.143524	0	0	9.40497	36.2215	CEACAM1;EREG
	vascular endothelial growth factor receptor signaling pathway (GO:0048010)	2/67	0.0212518	0.143524	0	0	9.40497	36.2215	CYBB;PIK3CB
	defense response to bacterium (GO:0042742)	3/176	0.0212747	0.143524	0	0	5.35405	20.6143	IL23A;TLR6;NLRC4
	cell chemotaxis (GO:0060326)	2/69	0.0224533	0.143524	0	0	9.12331	34.635	CCRL2;PDGFB
	positive regulation of MAP kinase activity (GO:0043406)	2/69	0.0224533	0.143524	0	0	9.12331	34.635	PDGFB;TLR6
	establishment of protein localization to membrane (GO:0090150)	2/70	0.0230644	0.143524	0	0	8.98869	33.8825	ZDHHC9;ZDHHC21
	proton-transporting ATP synthase complex assembly (GO:0043461)	1/7	0.0232189	0.143524	0	0	50.3207	189.346	ATP23
	purine ribonucleoside metabolic process (GO:0046128)	1/7	0.0232189	0.143524	0	0	50.3207	189.346	ENPP4
	regulation of calcidiol 1-monooxygenase activity (GO:0060558)	1/7	0.0232189	0.143524	0	0	50.3207	189.346	CYP27B1
	regulation of dopamine metabolic process (GO:0042053)	1/7	0.0232189	0.143524	0	0	50.3207	189.346	HPRT1
	negative regulation of protein sumoylation (GO:0033234)	1/7	0.0232189	0.143524	0	0	50.3207	189.346	CAPN3
	cellular response to interleukin-18 (GO:0071351)	1/7	0.0232189	0.143524	0	0	50.3207	189.346	PDGFB
	regulation of inositol phosphate biosynthetic process (GO:0010919)	1/7	0.0232189	0.143524	0	0	50.3207	189.346	CD244
	regulation of natural killer cell mediated cytotoxicity directed against tumor cell target (GO:0002858)	1/7	0.0232189	0.143524	0	0	50.3207	189.346	CEACAM1
	regulation of natural killer cell proliferation (GO:0032817)	1/7	0.0232189	0.143524	0	0	50.3207	189.346	IL23A
	positive regulation of activation of Janus kinase activity (GO:0010536)	1/7	0.0232189	0.143524	0	0	50.3207	189.346	IL23A
	regulation of smooth muscle cell differentiation (GO:0051150)	1/7	0.0232189	0.143524	0	0	50.3207	189.346	EREG
	fatty acid elongation, monounsaturated fatty acid (GO:0034625)	1/7	0.0232189	0.143524	0	0	50.3207	189.346	ELOVL5
	fatty acid elongation, polyunsaturated fatty acid (GO:0034626)	1/7	0.0232189	0.143524	0	0	50.3207	189.346	ELOVL5
	fatty acid elongation, saturated fatty acid (GO:0019367)	1/7	0.0232189	0.143524	0	0	50.3207	189.346	ELOVL5
	fatty acid elongation, unsaturated fatty acid (GO:0019368)	1/7	0.0232189	0.143524	0	0	50.3207	189.346	ELOVL5
	regulation of vascular associated smooth muscle cell differentiation (GO:1905063)	1/7	0.0232189	0.143524	0	0	50.3207	189.346	PDGFB
	interleukin-18-mediated signaling pathway (GO:0035655)	1/7	0.0232189	0.143524	0	0	50.3207	189.346	PDGFB
	keratinocyte proliferation (GO:0043616)	1/7	0.0232189	0.143524	0	0	50.3207	189.346	EREG
	positive regulation of NK T cell activation (GO:0051135)	1/7	0.0232189	0.143524	0	0	50.3207	189.346	IL23A
	positive regulation of oxidative stress-induced cell death (GO:1903209)	1/7	0.0232189	0.143524	0	0	50.3207	189.346	TLR6
	sphingosine-1-phosphate receptor signaling pathway (GO:0003376)	1/7	0.0232189	0.143524	0	0	50.3207	189.346	PIK3CB
	positive regulation of T-helper 17 cell differentiation (GO:2000321)	1/7	0.0232189	0.143524	0	0	50.3207	189.346	IL23A
	negative regulation by host of viral genome replication (GO:0044828)	1/7	0.0232189	0.143524	0	0	50.3207	189.346	CCL8
	negative regulation of epithelial cell proliferation (GO:0050680)	2/72	0.0243071	0.143524	0	0	8.73099	32.453	CEACAM1;EREG
	regulation of GTPase activity (GO:0043087)	3/189	0.0255844	0.143524	0	0	4.97656	18.2429	SIPA1L1;CCL8;DOCK8
	positive regulation of T cell activation (GO:0050870)	2/75	0.0262215	0.143524	0	0	8.37092	30.48	IL23A;DOCK8
	purine ribonucleoside monophosphate catabolic process (GO:0009169)	1/8	0.0264923	0.143524	0	0	43.1299	156.6	HPRT1
	regulation of activation of Janus kinase activity (GO:0010533)	1/8	0.0264923	0.143524	0	0	43.1299	156.6	IL23A
	autophagosome-lysosome fusion (GO:0061909)	1/8	0.0264923	0.143524	0	0	43.1299	156.6	PIP4K2A
	negative regulation of lipid kinase activity (GO:0090219)	1/8	0.0264923	0.143524	0	0	43.1299	156.6	PIP4K2A
	negative regulation of monooxygenase activity (GO:0032769)	1/8	0.0264923	0.143524	0	0	43.1299	156.6	CYP27B1
	negative regulation of muscle cell differentiation (GO:0051148)	1/8	0.0264923	0.143524	0	0	43.1299	156.6	EREG
	negative regulation of T cell mediated cytotoxicity (GO:0001915)	1/8	0.0264923	0.143524	0	0	43.1299	156.6	CEACAM1
	negative regulation of vascular associated smooth muscle cell differentiation (GO:1905064)	1/8	0.0264923	0.143524	0	0	43.1299	156.6	PDGFB
	regulation of oxidative stress-induced neuron death (GO:1903203)	1/8	0.0264923	0.143524	0	0	43.1299	156.6	TLR6
	phosphatidylinositol-3-phosphate biosynthetic process (GO:0036092)	1/8	0.0264923	0.143524	0	0	43.1299	156.6	PIK3CB
	self proteolysis (GO:0097264)	1/8	0.0264923	0.143524	0	0	43.1299	156.6	CAPN3
	positive regulation of myeloid cell apoptotic process (GO:0033034)	1/8	0.0264923	0.143524	0	0	43.1299	156.6	PIK3CB
	positive regulation of vascular associated smooth muscle cell migration (GO:1904754)	1/8	0.0264923	0.143524	0	0	43.1299	156.6	PDGFB
	phospholipid metabolic process (GO:0006644)	2/76	0.0268728	0.143524	0	0	8.25738	29.864	GDE1;PIP4K2A
	positive regulation of phosphatidylinositol 3-kinase signaling (GO:0014068)	2/77	0.0275307	0.143524	0	0	8.14687	29.2672	PDGFB;PIK3CB
	positive regulation of multicellular organismal process (GO:0051240)	4/345	0.0285156	0.143524	0	0	3.64791	12.9767	CYP27B1;IL23A;PDGFB;EREG
	purine nucleobase metabolic process (GO:0006144)	1/9	0.0297548	0.143524	0	0	37.7367	132.636	HPRT1
	negative regulation of leukocyte degranulation (GO:0043301)	1/9	0.0297548	0.143524	0	0	37.7367	132.636	CEACAM1
	negative regulation of platelet aggregation (GO:0090331)	1/9	0.0297548	0.143524	0	0	37.7367	132.636	CEACAM1
	regulation of endothelial cell development (GO:1901550)	1/9	0.0297548	0.143524	0	0	37.7367	132.636	ZDHHC21
	regulation of endothelial cell differentiation (GO:0045601)	1/9	0.0297548	0.143524	0	0	37.7367	132.636	CEACAM1
	positive regulation of autophagosome assembly (GO:2000786)	1/9	0.0297548	0.143524	0	0	37.7367	132.636	PIP4K2A
	regulation of T-helper 1 type immune response (GO:0002825)	1/9	0.0297548	0.143524	0	0	37.7367	132.636	IL23A
	positive regulation of inositol phosphate biosynthetic process (GO:0060732)	1/9	0.0297548	0.143524	0	0	37.7367	132.636	CD244
	response to vitamin (GO:0033273)	1/9	0.0297548	0.143524	0	0	37.7367	132.636	CYP27B1
	response to vitamin D (GO:0033280)	1/9	0.0297548	0.143524	0	0	37.7367	132.636	CYP27B1
	IMP metabolic process (GO:0046040)	1/9	0.0297548	0.143524	0	0	37.7367	132.636	HPRT1
	positive regulation of memory T cell differentiation (GO:0043382)	1/9	0.0297548	0.143524	0	0	37.7367	132.636	IL23A
	interleukin-23-mediated signaling pathway (GO:0038155)	1/9	0.0297548	0.143524	0	0	37.7367	132.636	IL23A
	positive regulation of NLRP3 inflammasome complex assembly (GO:1900227)	1/9	0.0297548	0.143524	0	0	37.7367	132.636	TLR6
	activation of cysteine-type endopeptidase activity involved in apoptotic process (GO:0006919)	2/81	0.0302266	0.143524	0	0	7.73281	27.0574	FAM162A;NLRC4
	regulation of protein kinase B signaling (GO:0051896)	3/207	0.0322701	0.143524	0	0	4.53332	15.5657	PDGFB;PIK3CB;EREG
	amino sugar metabolic process (GO:0006040)	1/10	0.0330066	0.143524	0	0	33.5421	114.414	GFPT1
	cellular response to hydroxyurea (GO:0072711)	1/10	0.0330066	0.143524	0	0	33.5421	114.414	SPIDR
	cellular response to interleukin-4 (GO:0071353)	1/10	0.0330066	0.143524	0	0	33.5421	114.414	DCSTAMP
	regulation of granulocyte differentiation (GO:0030852)	1/10	0.0330066	0.143524	0	0	33.5421	114.414	CEACAM1
	cellular response to oxidised low-density lipoprotein particle stimulus (GO:0140052)	1/10	0.0330066	0.143524	0	0	33.5421	114.414	TLR6
	negative regulation of vascular endothelial growth factor signaling pathway (GO:1900747)	1/10	0.0330066	0.143524	0	0	33.5421	114.414	PIK3CB
	regulation of memory T cell differentiation (GO:0043380)	1/10	0.0330066	0.143524	0	0	33.5421	114.414	IL23A
	positive regulation of cell activation (GO:0050867)	1/10	0.0330066	0.143524	0	0	33.5421	114.414	CAPN3
	fructose 6-phosphate metabolic process (GO:0006002)	1/10	0.0330066	0.143524	0	0	33.5421	114.414	GFPT1
	regulation of T-helper 17 type immune response (GO:2000316)	1/10	0.0330066	0.143524	0	0	33.5421	114.414	IL23A
	positive regulation of coagulation (GO:0050820)	1/10	0.0330066	0.143524	0	0	33.5421	114.414	ENPP4
	positive regulation of hemostasis (GO:1900048)	1/10	0.0330066	0.143524	0	0	33.5421	114.414	ENPP4
	response to interleukin-4 (GO:0070670)	1/10	0.0330066	0.143524	0	0	33.5421	114.414	DCSTAMP
	immunoglobulin mediated immune response (GO:0016064)	1/10	0.0330066	0.143524	0	0	33.5421	114.414	TLR8
	positive regulation of monocyte differentiation (GO:0045657)	1/10	0.0330066	0.143524	0	0	33.5421	114.414	DCSTAMP
	positive regulation of tissue remodeling (GO:0034105)	1/10	0.0330066	0.143524	0	0	33.5421	114.414	IL23A
	positive regulation of vasculogenesis (GO:2001214)	1/10	0.0330066	0.143524	0	0	33.5421	114.414	CEACAM1
	myeloid dendritic cell differentiation (GO:0043011)	1/10	0.0330066	0.143524	0	0	33.5421	114.414	DCSTAMP
	positive regulation of endothelial cell migration (GO:0010595)	2/86	0.0337375	0.143524	0	0	7.2707	24.6414	PDGFB;PIK3CB
	protein targeting to membrane (GO:0006612)	2/87	0.0344581	0.143524	0	0	7.1848	24.1985	ZDHHC9;ZDHHC21
	metal ion transport (GO:0030001)	2/88	0.0351846	0.143524	0	0	7.10089	23.7677	CYP27B1;CCL8
	regulation of endothelial cell migration (GO:0010594)	2/89	0.035917	0.143524	0	0	7.01892	23.3487	CEACAM1;PIK3CB
	positive regulation of intracellular signal transduction (GO:1902533)	5/546	0.0360413	0.143524	0	0	2.8907	9.60607	IL23A;PDGFB;PIK3CB;TLR6;EREG
	negative regulation of homotypic cell-cell adhesion (GO:0034111)	1/11	0.0362476	0.143524	0	0	30.1864	100.14	CEACAM1
	B cell mediated immunity (GO:0019724)	1/11	0.0362476	0.143524	0	0	30.1864	100.14	TLR8
	negative regulation of sprouting angiogenesis (GO:1903671)	1/11	0.0362476	0.143524	0	0	30.1864	100.14	PIK3CB
	complement receptor mediated signaling pathway (GO:0002430)	1/11	0.0362476	0.143524	0	0	30.1864	100.14	C5AR2
	positive regulation of alcohol biosynthetic process (GO:1902932)	1/11	0.0362476	0.143524	0	0	30.1864	100.14	CD244
	positive regulation of bone resorption (GO:0045780)	1/11	0.0362476	0.143524	0	0	30.1864	100.14	DCSTAMP
	regulation of toll-like receptor 2 signaling pathway (GO:0034135)	1/11	0.0362476	0.143524	0	0	30.1864	100.14	TLR6
	glutathione biosynthetic process (GO:0006750)	1/11	0.0362476	0.143524	0	0	30.1864	100.14	GGCT
	positive regulation of epidermal growth factor-activated receptor activity (GO:0045741)	1/11	0.0362476	0.143524	0	0	30.1864	100.14	EREG
	response to hydroxyurea (GO:0072710)	1/11	0.0362476	0.143524	0	0	30.1864	100.14	SPIDR
	positive regulation of leukocyte apoptotic process (GO:2000108)	1/11	0.0362476	0.143524	0	0	30.1864	100.14	PIK3CB
	mitochondrial protein processing (GO:0034982)	1/11	0.0362476	0.143524	0	0	30.1864	100.14	ATP23
	UDP-N-acetylglucosamine biosynthetic process (GO:0006048)	1/11	0.0362476	0.143524	0	0	30.1864	100.14	GFPT1
	positive regulation of vacuole organization (GO:0044090)	1/11	0.0362476	0.143524	0	0	30.1864	100.14	PIP4K2A
	protein kinase C signaling (GO:0070528)	1/11	0.0362476	0.143524	0	0	30.1864	100.14	PDGFB
	regulation of cell growth (GO:0001558)	3/217	0.0363424	0.143524	0	0	4.31929	14.3175	DCSTAMP;CYP27B1;CEACAM1
	toll-like receptor signaling pathway (GO:0002224)	2/91	0.0373996	0.143524	0	0	6.8605	22.5443	TLR8;TLR6
	regulation of peptidyl-tyrosine phosphorylation (GO:0050730)	2/92	0.0381497	0.143524	0	0	6.78393	22.1579	IL23A;PDGFB
	purine nucleotide biosynthetic process (GO:0006164)	1/12	0.039478	0.143524	0	0	27.4408	88.6889	HPRT1
	amino sugar biosynthetic process (GO:0046349)	1/12	0.039478	0.143524	0	0	27.4408	88.6889	GFPT1
	negative regulation of cellular response to vascular endothelial growth factor stimulus (GO:1902548)	1/12	0.039478	0.143524	0	0	27.4408	88.6889	PIK3CB
	negative regulation of fatty acid biosynthetic process (GO:0045717)	1/12	0.039478	0.143524	0	0	27.4408	88.6889	CEACAM1
	attachment of mitotic spindle microtubules to kinetochore (GO:0051315)	1/12	0.039478	0.143524	0	0	27.4408	88.6889	RMDN1
	negative regulation of vascular permeability (GO:0043116)	1/12	0.039478	0.143524	0	0	27.4408	88.6889	CEACAM1
	nonribosomal peptide biosynthetic process (GO:0019184)	1/12	0.039478	0.143524	0	0	27.4408	88.6889	GGCT
	nucleoside salvage (GO:0043174)	1/12	0.039478	0.143524	0	0	27.4408	88.6889	HPRT1
	nucleotide-sugar metabolic process (GO:0009225)	1/12	0.039478	0.143524	0	0	27.4408	88.6889	GFPT1
	dermatan sulfate biosynthetic process (GO:0030208)	1/12	0.039478	0.143524	0	0	27.4408	88.6889	UST
	organic hydroxy compound catabolic process (GO:1901616)	1/12	0.039478	0.143524	0	0	27.4408	88.6889	CYP27B1
	regulation of natural killer cell activation (GO:0032814)	1/12	0.039478	0.143524	0	0	27.4408	88.6889	IL23A
	fat-soluble vitamin catabolic process (GO:0042363)	1/12	0.039478	0.143524	0	0	27.4408	88.6889	CYP27B1
	regulation of vascular associated smooth muscle cell migration (GO:1904752)	1/12	0.039478	0.143524	0	0	27.4408	88.6889	PDGFB
	positive regulation of protein maturation (GO:1903319)	1/12	0.039478	0.143524	0	0	27.4408	88.6889	NLRC4
	positive regulation of T-helper 1 type immune response (GO:0002827)	1/12	0.039478	0.143524	0	0	27.4408	88.6889	IL23A
	positive regulation of T-helper 17 type immune response (GO:2000318)	1/12	0.039478	0.143524	0	0	27.4408	88.6889	IL23A
	mRNA transcription (GO:0009299)	1/12	0.039478	0.143524	0	0	27.4408	88.6889	EREG
	negative regulation by host of viral process (GO:0044793)	1/12	0.039478	0.143524	0	0	27.4408	88.6889	CCL8
	positive regulation of macromolecule metabolic process (GO:0010604)	4/384	0.039844	0.144214	0	0	3.267	10.5288	TBC1D5;PDGFB;PIK3CB;TLR6
	calcium ion homeostasis (GO:0055074)	2/97	0.0419855	0.144325	0	0	6.42526	20.3709	CYP27B1;CCL8
	regulation of MAP kinase activity (GO:0043405)	2/97	0.0419855	0.144325	0	0	6.42526	20.3709	PDGFB;PIK3CB
	alpha-linolenic acid metabolic process (GO:0036109)	1/13	0.0426976	0.144325	0	0	25.1528	79.3221	ELOVL5
	purine-containing compound salvage (GO:0043101)	1/13	0.0426976	0.144325	0	0	25.1528	79.3221	HPRT1
	regulation of autophagosome maturation (GO:1901096)	1/13	0.0426976	0.144325	0	0	25.1528	79.3221	CALCOCO2
	regulation of leukocyte adhesion to vascular endothelial cell (GO:1904994)	1/13	0.0426976	0.144325	0	0	25.1528	79.3221	ZDHHC21
	dermatan sulfate metabolic process (GO:0030205)	1/13	0.0426976	0.144325	0	0	25.1528	79.3221	UST
	positive regulation of adaptive immune response based on somatic recombination of immune receptors built from immunoglobulin superfamily domains (GO:0002824)	1/13	0.0426976	0.144325	0	0	25.1528	79.3221	IL23A
	positive regulation of calcium ion import (GO:0090280)	1/13	0.0426976	0.144325	0	0	25.1528	79.3221	PDGFB
	fatty acid elongation (GO:0030497)	1/13	0.0426976	0.144325	0	0	25.1528	79.3221	ELOVL5
	positive regulation of cellular carbohydrate metabolic process (GO:0010676)	1/13	0.0426976	0.144325	0	0	25.1528	79.3221	CD244
	positive regulation of fatty acid biosynthetic process (GO:0045723)	1/13	0.0426976	0.144325	0	0	25.1528	79.3221	ELOVL5
	positive regulation of reactive oxygen species biosynthetic process (GO:1903428)	1/13	0.0426976	0.144325	0	0	25.1528	79.3221	TLR6
	UDP-N-acetylglucosamine metabolic process (GO:0006047)	1/13	0.0426976	0.144325	0	0	25.1528	79.3221	GFPT1
	very long-chain fatty acid biosynthetic process (GO:0042761)	1/13	0.0426976	0.144325	0	0	25.1528	79.3221	ELOVL5
	negative regulation of alcohol biosynthetic process (GO:1902931)	1/13	0.0426976	0.144325	0	0	25.1528	79.3221	CYP27B1
	positive regulation of cell cycle process (GO:0090068)	2/101	0.0451541	0.145549	0	0	6.16441	19.0953	PDGFB;EREG
	regulation of ERK1 and ERK2 cascade (GO:0070372)	3/238	0.0457127	0.145549	0	0	3.92912	12.1228	CEACAM1;CCL8;PDGFB
	activation of cysteine-type endopeptidase activity (GO:0097202)	1/14	0.0459067	0.145549	0	0	23.2168	71.5343	NLRC4
	negative regulation of cell activation (GO:0050866)	1/14	0.0459067	0.145549	0	0	23.2168	71.5343	PDGFB
	negative regulation of interleukin-12 production (GO:0032695)	1/14	0.0459067	0.145549	0	0	23.2168	71.5343	TLR8
	negative regulation of pri-miRNA transcription by RNA polymerase II (GO:1902894)	1/14	0.0459067	0.145549	0	0	23.2168	71.5343	PDGFB
	negative regulation of T cell mediated immunity (GO:0002710)	1/14	0.0459067	0.145549	0	0	23.2168	71.5343	CEACAM1
	detection of bacterium (GO:0016045)	1/14	0.0459067	0.145549	0	0	23.2168	71.5343	NLRC4
	regulation of vasculogenesis (GO:2001212)	1/14	0.0459067	0.145549	0	0	23.2168	71.5343	CEACAM1
	response to chemokine (GO:1990868)	1/14	0.0459067	0.145549	0	0	23.2168	71.5343	DOCK8
	positive regulation of granulocyte macrophage colony-stimulating factor production (GO:0032725)	1/14	0.0459067	0.145549	0	0	23.2168	71.5343	IL23A
	positive regulation of lymphocyte migration (GO:2000403)	1/14	0.0459067	0.145549	0	0	23.2168	71.5343	DOCK8
	steroid catabolic process (GO:0006706)	1/14	0.0459067	0.145549	0	0	23.2168	71.5343	CYP27B1
	striated muscle cell development (GO:0055002)	1/14	0.0459067	0.145549	0	0	23.2168	71.5343	CAPN3
	positive regulation of protein-containing complex disassembly (GO:0043243)	1/14	0.0459067	0.145549	0	0	23.2168	71.5343	CALCOCO2
	myeloid dendritic cell activation (GO:0001773)	1/14	0.0459067	0.145549	0	0	23.2168	71.5343	DCSTAMP
	transmembrane receptor protein tyrosine kinase signaling pathway (GO:0007169)	4/404	0.0465222	0.146931	0	0	3.10048	9.51172	SIPA1L1;PDGFB;CYBB;PIK3CB
	activation of GTPase activity (GO:0090630)	2/105	0.0484085	0.147136	0	0	5.92382	17.9378	SIPA1L1;TBC1D5
	positive regulation of cellular metabolic process (GO:0031325)	2/105	0.0484085	0.147136	0	0	5.92382	17.9378	TBC1D5;PDGFB
	negative regulation of leukocyte mediated cytotoxicity (GO:0001911)	1/15	0.0491051	0.147136	0	0	21.5574	64.9694	CEACAM1
	regulation of clathrin-dependent endocytosis (GO:2000369)	1/15	0.0491051	0.147136	0	0	21.5574	64.9694	PIK3CB
	regulation of establishment of protein localization (GO:0070201)	1/15	0.0491051	0.147136	0	0	21.5574	64.9694	SPIDR
	dermatan sulfate proteoglycan biosynthetic process (GO:0050651)	1/15	0.0491051	0.147136	0	0	21.5574	64.9694	UST
	endoderm development (GO:0007492)	1/15	0.0491051	0.147136	0	0	21.5574	64.9694	DUSP5
	positive regulation of keratinocyte differentiation (GO:0045618)	1/15	0.0491051	0.147136	0	0	21.5574	64.9694	CYP27B1
	positive regulation of natural killer cell activation (GO:0032816)	1/15	0.0491051	0.147136	0	0	21.5574	64.9694	IL23A
	positive regulation of osteoclast differentiation (GO:0045672)	1/15	0.0491051	0.147136	0	0	21.5574	64.9694	IL23A
	superoxide anion generation (GO:0042554)	1/15	0.0491051	0.147136	0	0	21.5574	64.9694	CYBB
	T cell proliferation (GO:0042098)	1/15	0.0491051	0.147136	0	0	21.5574	64.9694	DOCK8
	modulation by host of viral genome replication (GO:0044827)	1/15	0.0491051	0.147136	0	0	21.5574	64.9694	CCL8
	vitamin D metabolic process (GO:0042359)	1/15	0.0491051	0.147136	0	0	21.5574	64.9694	CYP27B1
	positive regulation of DNA-binding transcription factor activity (GO:0051091)	3/246	0.0495688	0.147983	0	0	3.79823	11.4114	CAPN3;TLR6;NLRC4
	activation of NF-kappaB-inducing kinase activity (GO:0007250)	1/16	0.052293	0.148349	0	0	20.1192	59.3696	TLR6
	negative regulation of natural killer cell mediated cytotoxicity (GO:0045953)	1/16	0.052293	0.148349	0	0	20.1192	59.3696	CEACAM1
	regulation of ERBB signaling pathway (GO:1901184)	1/16	0.052293	0.148349	0	0	20.1192	59.3696	CEACAM1
	regulation of granulocyte macrophage colony-stimulating factor production (GO:0032645)	1/16	0.052293	0.148349	0	0	20.1192	59.3696	IL23A
	regulation of interleukin-1 production (GO:0032652)	1/16	0.052293	0.148349	0	0	20.1192	59.3696	CEACAM1
	regulation of monocyte differentiation (GO:0045655)	1/16	0.052293	0.148349	0	0	20.1192	59.3696	DCSTAMP
	platelet-derived growth factor receptor signaling pathway (GO:0048008)	1/16	0.052293	0.148349	0	0	20.1192	59.3696	PDGFB
	polyol biosynthetic process (GO:0046173)	1/16	0.052293	0.148349	0	0	20.1192	59.3696	CYP27B1
	eosinophil chemotaxis (GO:0048245)	1/16	0.052293	0.148349	0	0	20.1192	59.3696	CCL8
	eosinophil migration (GO:0072677)	1/16	0.052293	0.148349	0	0	20.1192	59.3696	CCL8
	epiboly involved in wound healing (GO:0090505)	1/16	0.052293	0.148349	0	0	20.1192	59.3696	CEACAM1
	positive regulation of alpha-beta T cell proliferation (GO:0046641)	1/16	0.052293	0.148349	0	0	20.1192	59.3696	IL23A
	regulation of Rac protein signal transduction (GO:0035020)	1/16	0.052293	0.148349	0	0	20.1192	59.3696	PIK3CB
	positive regulation of syncytium formation by plasma membrane fusion (GO:0060143)	1/16	0.052293	0.148349	0	0	20.1192	59.3696	DCSTAMP
	regulation of protein kinase activity (GO:0045859)	2/110	0.052593	0.148349	0	0	5.64815	16.6348	CEACAM1;EREG
	response to tumor necrosis factor (GO:0034612)	2/110	0.052593	0.148349	0	0	5.64815	16.6348	DCSTAMP;CCL8
	phosphatidylinositol metabolic process (GO:0046488)	2/112	0.0543019	0.149752	0	0	5.5449	16.1534	PIP4K2A;PIK3CB
	sulfur compound biosynthetic process (GO:0044272)	2/113	0.0551638	0.149752	0	0	5.49466	15.9205	GGCT;UST
	negative regulation of fatty acid metabolic process (GO:0045922)	1/17	0.0554704	0.149752	0	0	18.8608	54.5437	CEACAM1
	negative regulation of interleukin-10 production (GO:0032693)	1/17	0.0554704	0.149752	0	0	18.8608	54.5437	IL23A
	regulation of establishment of endothelial barrier (GO:1903140)	1/17	0.0554704	0.149752	0	0	18.8608	54.5437	ZDHHC21
	regulation of NLRP3 inflammasome complex assembly (GO:1900225)	1/17	0.0554704	0.149752	0	0	18.8608	54.5437	TLR6
	positive regulation of blood coagulation (GO:0030194)	1/17	0.0554704	0.149752	0	0	18.8608	54.5437	ENPP4
	positive regulation of cyclin-dependent protein serine/threonine kinase activity (GO:0045737)	1/17	0.0554704	0.149752	0	0	18.8608	54.5437	PDGFB
	positive regulation of cytokine production involved in inflammatory response (GO:1900017)	1/17	0.0554704	0.149752	0	0	18.8608	54.5437	TLR6
	positive regulation of DNA replication (GO:0045740)	1/17	0.0554704	0.149752	0	0	18.8608	54.5437	EREG
	positive regulation of macrophage activation (GO:0043032)	1/17	0.0554704	0.149752	0	0	18.8608	54.5437	TLR6
	sulfation (GO:0051923)	1/17	0.0554704	0.149752	0	0	18.8608	54.5437	UST
	positive regulation of smooth muscle cell migration (GO:0014911)	1/17	0.0554704	0.149752	0	0	18.8608	54.5437	PDGFB
	activation of protein kinase activity (GO:0032147)	2/114	0.0560305	0.150766	0	0	5.44533	15.6927	PDGFB;TLR6
	calcium ion transport (GO:0006816)	2/115	0.0569019	0.15131	0	0	5.39687	15.4697	CYP27B1;CCL8
	positive regulation of protein metabolic process (GO:0051247)	2/115	0.0569019	0.15131	0	0	5.39687	15.4697	IL23A;ASB11
	negative regulation of biosynthetic process (GO:0009890)	1/18	0.0586372	0.15131	0	0	17.7504	50.3471	CEACAM1
	negative regulation of interleukin-8 production (GO:0032717)	1/18	0.0586372	0.15131	0	0	17.7504	50.3471	TLR6
	cellular response to alkaloid (GO:0071312)	1/18	0.0586372	0.15131	0	0	17.7504	50.3471	SPIDR
	nucleotide biosynthetic process (GO:0009165)	1/18	0.0586372	0.15131	0	0	17.7504	50.3471	HPRT1
	regulation of multicellular organism growth (GO:0040014)	1/18	0.0586372	0.15131	0	0	17.7504	50.3471	MBD5
	regulation of platelet aggregation (GO:0090330)	1/18	0.0586372	0.15131	0	0	17.7504	50.3471	CEACAM1
	regulation of protein sumoylation (GO:0033233)	1/18	0.0586372	0.15131	0	0	17.7504	50.3471	CAPN3
	release of cytochrome c from mitochondria (GO:0001836)	1/18	0.0586372	0.15131	0	0	17.7504	50.3471	GGCT
	positive regulation of fatty acid metabolic process (GO:0045923)	1/18	0.0586372	0.15131	0	0	17.7504	50.3471	ELOVL5
	positive regulation of nitric-oxide synthase activity (GO:0051000)	1/18	0.0586372	0.15131	0	0	17.7504	50.3471	PIK3CB
	long-chain fatty-acyl-CoA biosynthetic process (GO:0035338)	1/18	0.0586372	0.15131	0	0	17.7504	50.3471	ELOVL5
	positive regulation of protein-containing complex assembly (GO:0031334)	2/118	0.0595449	0.153122	0	0	5.2565	14.8287	TLR6;SPIDR
	protein deubiquitination (GO:0016579)	3/267	0.0604212	0.153122	0	0	3.49237	9.80103	MBD5;MINDY2;OTULINL
	positive regulation of cysteine-type endopeptidase activity involved in apoptotic process (GO:0043280)	2/119	0.0604352	0.153122	0	0	5.21131	14.6239	FAM162A;NLRC4
	macroautophagy (GO:0016236)	2/120	0.0613302	0.153122	0	0	5.16688	14.4233	TBC1D5;PIP4K2A
	pyroptosis (GO:0070269)	1/19	0.0617936	0.153122	0	0	16.7635	46.6687	NLRC4
	regulation of epithelial cell differentiation (GO:0030856)	1/19	0.0617936	0.153122	0	0	16.7635	46.6687	CEACAM1
	negative regulation of T cell receptor signaling pathway (GO:0050860)	1/19	0.0617936	0.153122	0	0	16.7635	46.6687	CEACAM1
	regulation of vascular endothelial growth factor signaling pathway (GO:1900746)	1/19	0.0617936	0.153122	0	0	16.7635	46.6687	PIK3CB
	glycerolipid catabolic process (GO:0046503)	1/19	0.0617936	0.153122	0	0	16.7635	46.6687	GDE1
	positive regulation of leukocyte activation (GO:0002696)	1/19	0.0617936	0.153122	0	0	16.7635	46.6687	TLR6
	N-glycan processing (GO:0006491)	1/19	0.0617936	0.153122	0	0	16.7635	46.6687	MGAT4A
	protein homooligomerization (GO:0051260)	2/121	0.0622297	0.153122	0	0	5.12321	14.2268	HPRT1;NLRC4
	regulation of anatomical structure morphogenesis (GO:0022603)	2/123	0.0640423	0.153122	0	0	5.03802	13.8455	CEACAM1;SIPA1L1
	adrenergic receptor signaling pathway (GO:0071875)	1/20	0.0649396	0.153122	0	0	15.8804	43.4217	ZDHHC21
	purine ribonucleoside monophosphate metabolic process (GO:0009167)	1/20	0.0649396	0.153122	0	0	15.8804	43.4217	HPRT1
	cellular modified amino acid biosynthetic process (GO:0042398)	1/20	0.0649396	0.153122	0	0	15.8804	43.4217	GGCT
	cellular response to nitrogen compound (GO:1901699)	1/20	0.0649396	0.153122	0	0	15.8804	43.4217	SPIDR
	nucleobase-containing compound biosynthetic process (GO:0034654)	1/20	0.0649396	0.153122	0	0	15.8804	43.4217	HPRT1
	energy reserve metabolic process (GO:0006112)	1/20	0.0649396	0.153122	0	0	15.8804	43.4217	GFPT1
	positive regulation of activated T cell proliferation (GO:0042104)	1/20	0.0649396	0.153122	0	0	15.8804	43.4217	IL23A
	positive regulation of alpha-beta T cell activation (GO:0046635)	1/20	0.0649396	0.153122	0	0	15.8804	43.4217	IL23A
	regulation of smooth muscle cell migration (GO:0014910)	1/20	0.0649396	0.153122	0	0	15.8804	43.4217	PDGFB
	regulation of smooth muscle contraction (GO:0006940)	1/20	0.0649396	0.153122	0	0	15.8804	43.4217	ZDHHC21
	regulation of T cell migration (GO:2000404)	1/20	0.0649396	0.153122	0	0	15.8804	43.4217	DOCK8
	positive regulation of cyclin-dependent protein kinase activity (GO:1904031)	1/20	0.0649396	0.153122	0	0	15.8804	43.4217	PDGFB
	positive regulation of epidermal cell differentiation (GO:0045606)	1/20	0.0649396	0.153122	0	0	15.8804	43.4217	CYP27B1
	positive regulation of interferon-alpha production (GO:0032727)	1/20	0.0649396	0.153122	0	0	15.8804	43.4217	TLR8
	positive regulation of nitrogen compound metabolic process (GO:0051173)	1/20	0.0649396	0.153122	0	0	15.8804	43.4217	PDGFB
	positive regulation of protein processing (GO:0010954)	1/20	0.0649396	0.153122	0	0	15.8804	43.4217	NLRC4
	regulation of tumor necrosis factor production (GO:0032680)	2/124	0.0649552	0.153122	0	0	4.99647	13.6606	IL23A;C5AR2
	protein targeting (GO:0006605)	2/125	0.0658726	0.154839	0	0	4.9556	13.4794	ZDHHC9;ZDHHC21
	negative regulation of cell growth (GO:0030308)	2/126	0.0667944	0.155546	0	0	4.91538	13.3017	DCSTAMP;CYP27B1
	negative regulation of growth (GO:0045926)	2/126	0.0667944	0.155546	0	0	4.91538	13.3017	DCSTAMP;CYP27B1
	phosphatidylinositol biosynthetic process (GO:0006661)	2/126	0.0667944	0.155546	0	0	4.91538	13.3017	PIP4K2A;PIK3CB
	cellular response to inorganic substance (GO:0071241)	1/21	0.0680752	0.155546	0	0	15.0856	40.5372	SPIDR
	neuron apoptotic process (GO:0051402)	1/21	0.0680752	0.155546	0	0	15.0856	40.5372	FAM162A
	positive regulation of immune system process (GO:0002684)	1/21	0.0680752	0.155546	0	0	15.0856	40.5372	PIK3CB
	rRNA modification (GO:0000154)	1/21	0.0680752	0.155546	0	0	15.0856	40.5372	MRM2
	linoleic acid metabolic process (GO:0043651)	1/21	0.0680752	0.155546	0	0	15.0856	40.5372	ELOVL5
	positive regulation of vascular associated smooth muscle cell proliferation (GO:1904707)	1/21	0.0680752	0.155546	0	0	15.0856	40.5372	PDGFB
	natural killer cell activation involved in immune response (GO:0002323)	1/21	0.0680752	0.155546	0	0	15.0856	40.5372	CD244
	positive regulation of macromolecule biosynthetic process (GO:0010557)	2/129	0.0695856	0.158554	0	0	4.79855	12.7891	PDGFB;EREG
	negative regulation of lipid biosynthetic process (GO:0051055)	1/22	0.0712004	0.159567	0	0	14.3665	37.96	CEACAM1
	cellular response to osmotic stress (GO:0071470)	1/22	0.0712004	0.159567	0	0	14.3665	37.96	CAPN3
	osteoclast differentiation (GO:0030316)	1/22	0.0712004	0.159567	0	0	14.3665	37.96	DCSTAMP
	peptidyl-threonine dephosphorylation (GO:0035970)	1/22	0.0712004	0.159567	0	0	14.3665	37.96	DUSP5
	regulation of platelet activation (GO:0010543)	1/22	0.0712004	0.159567	0	0	14.3665	37.96	PDGFB
	rRNA methylation (GO:0031167)	1/22	0.0712004	0.159567	0	0	14.3665	37.96	MRM2
	regulation of cell motility (GO:2000145)	2/133	0.0733661	0.163868	0	0	4.65109	12.15	CEACAM1;EREG
	positive regulation of interleukin-17 production (GO:0032740)	1/23	0.0743153	0.163868	0	0	13.7128	35.6456	IL23A
	positive regulation of JUN kinase activity (GO:0043507)	1/23	0.0743153	0.163868	0	0	13.7128	35.6456	TLR6
	positive regulation of protein autophosphorylation (GO:0031954)	1/23	0.0743153	0.163868	0	0	13.7128	35.6456	PDGFB
	positive regulation of receptor internalization (GO:0002092)	1/23	0.0743153	0.163868	0	0	13.7128	35.6456	TBC1D5
	positive regulation of peptidyl-tyrosine phosphorylation (GO:0050731)	2/134	0.0743215	0.163868	0	0	4.61562	11.9976	IL23A;PDGFB
	purine nucleotide metabolic process (GO:0006163)	1/24	0.0774199	0.165351	0	0	13.1159	33.5573	HPRT1
	purine ribonucleotide catabolic process (GO:0009154)	1/24	0.0774199	0.165351	0	0	13.1159	33.5573	HPRT1
	negative regulation of lipid metabolic process (GO:0045833)	1/24	0.0774199	0.165351	0	0	13.1159	33.5573	CEACAM1
	dendritic cell differentiation (GO:0097028)	1/24	0.0774199	0.165351	0	0	13.1159	33.5573	DCSTAMP
	regulation of monooxygenase activity (GO:0032768)	1/24	0.0774199	0.165351	0	0	13.1159	33.5573	ZDHHC21
	phospholipid catabolic process (GO:0009395)	1/24	0.0774199	0.165351	0	0	13.1159	33.5573	GDE1
	positive regulation of carbohydrate metabolic process (GO:0045913)	1/24	0.0774199	0.165351	0	0	13.1159	33.5573	PDGFB
	immune response-activating cell surface receptor signaling pathway (GO:0002429)	1/24	0.0774199	0.165351	0	0	13.1159	33.5573	C5AR2
	long-chain fatty-acyl-CoA metabolic process (GO:0035336)	1/24	0.0774199	0.165351	0	0	13.1159	33.5573	ELOVL5
	lymphocyte activation involved in immune response (GO:0002285)	1/24	0.0774199	0.165351	0	0	13.1159	33.5573	CD244
	wound healing, spreading of cells (GO:0044319)	1/24	0.0774199	0.165351	0	0	13.1159	33.5573	CEACAM1
	protein K48-linked deubiquitination (GO:0071108)	1/24	0.0774199	0.165351	0	0	13.1159	33.5573	MINDY2
	positive regulation of gene expression (GO:0010628)	4/482	0.0781533	0.166483	0	0	2.58418	6.58729	PDGFB;PIK3CB;TLR6;EREG
	negative regulation of antigen receptor-mediated signaling pathway (GO:0050858)	1/25	0.0805143	0.166736	0	0	12.5688	31.6649	CEACAM1
	regulation of calcium ion import (GO:0090279)	1/25	0.0805143	0.166736	0	0	12.5688	31.6649	PDGFB
	cAMP-mediated signaling (GO:0019933)	1/25	0.0805143	0.166736	0	0	12.5688	31.6649	PDE7A
	regulation of interferon-alpha production (GO:0032647)	1/25	0.0805143	0.166736	0	0	12.5688	31.6649	TLR8
	divalent inorganic cation homeostasis (GO:0072507)	1/25	0.0805143	0.166736	0	0	12.5688	31.6649	CYP27B1
	regulation of neutrophil chemotaxis (GO:0090022)	1/25	0.0805143	0.166736	0	0	12.5688	31.6649	C5AR2
	energy derivation by oxidation of organic compounds (GO:0015980)	1/25	0.0805143	0.166736	0	0	12.5688	31.6649	GFPT1
	regulation of protein processing (GO:0070613)	1/25	0.0805143	0.166736	0	0	12.5688	31.6649	NLRC4
	fat-soluble vitamin metabolic process (GO:0006775)	1/25	0.0805143	0.166736	0	0	12.5688	31.6649	CYP27B1
	positive regulation of release of cytochrome c from mitochondria (GO:0090200)	1/25	0.0805143	0.166736	0	0	12.5688	31.6649	FAM162A
	positive regulation of T cell migration (GO:2000406)	1/25	0.0805143	0.166736	0	0	12.5688	31.6649	DOCK8
	purine-containing compound biosynthetic process (GO:0072522)	1/26	0.0835984	0.171818	0	0	12.0655	29.9432	HPRT1
	regulation of biomineral tissue development (GO:0070167)	1/26	0.0835984	0.171818	0	0	12.0655	29.9432	CYP27B1
	positive regulation of T cell mediated cytotoxicity (GO:0001916)	1/26	0.0835984	0.171818	0	0	12.0655	29.9432	IL23A
	regulation of blood coagulation (GO:0030193)	1/27	0.0866723	0.175925	0	0	11.6008	28.3712	ENPP4
	negative regulation of insulin receptor signaling pathway (GO:0046627)	1/27	0.0866723	0.175925	0	0	11.6008	28.3712	PIP4K2A
	regulation of epidermal growth factor-activated receptor activity (GO:0007176)	1/27	0.0866723	0.175925	0	0	11.6008	28.3712	EREG
	positive regulation of calcium ion transmembrane transport (GO:1904427)	1/27	0.0866723	0.175925	0	0	11.6008	28.3712	CAPN3
	positive regulation of nitric oxide biosynthetic process (GO:0045429)	1/27	0.0866723	0.175925	0	0	11.6008	28.3712	TLR6
	positive regulation of cytosolic calcium ion concentration (GO:0007204)	2/147	0.0870955	0.175961	0	0	4.19905	10.2488	C5AR2;CCRL2
	regulation of cytosolic calcium ion concentration (GO:0051480)	2/148	0.088104	0.175961	0	0	4.17007	10.1301	C5AR2;CCRL2
	positive regulation of hydrolase activity (GO:0051345)	2/149	0.0891162	0.175961	0	0	4.1415	10.0134	CCL8;DOCK8
	negative regulation of cellular response to insulin stimulus (GO:1900077)	1/28	0.0897361	0.175961	0	0	11.1706	26.931	PIP4K2A
	bile acid and bile salt transport (GO:0015721)	1/28	0.0897361	0.175961	0	0	11.1706	26.931	CEACAM1
	regulation of postsynapse organization (GO:0099175)	1/28	0.0897361	0.175961	0	0	11.1706	26.931	SIPA1L1
	regulation of reactive oxygen species biosynthetic process (GO:1903426)	1/28	0.0897361	0.175961	0	0	11.1706	26.931	TLR6
	positive regulation of defense response to virus by host (GO:0002230)	1/28	0.0897361	0.175961	0	0	11.1706	26.931	IL23A
	glycerophospholipid catabolic process (GO:0046475)	1/28	0.0897361	0.175961	0	0	11.1706	26.931	GDE1
	sarcomere organization (GO:0045214)	1/28	0.0897361	0.175961	0	0	11.1706	26.931	CAPN3
	positive regulation of nitric oxide metabolic process (GO:1904407)	1/28	0.0897361	0.175961	0	0	11.1706	26.931	TLR6
	positive regulation of phosphatidylinositol 3-kinase activity (GO:0043552)	1/28	0.0897361	0.175961	0	0	11.1706	26.931	PDGFB
	macromolecule catabolic process (GO:0009057)	1/28	0.0897361	0.175961	0	0	11.1706	26.931	CAPN3
	regulation of cytokine production (GO:0001817)	2/150	0.0901318	0.175961	0	0	4.11331	9.8986	C5AR2;EREG
	cellular response to organic cyclic compound (GO:0071407)	2/150	0.0901318	0.175961	0	0	4.11331	9.8986	PDGFB;SPIDR
	response to cytokine (GO:0034097)	2/150	0.0901318	0.175961	0	0	4.11331	9.8986	CYP27B1;CALCOCO2
	actin filament polymerization (GO:0030041)	1/29	0.0927897	0.179014	0	0	10.7711	25.6074	PSTPIP2
	beta-catenin-TCF complex assembly (GO:1904837)	1/29	0.0927897	0.179014	0	0	10.7711	25.6074	TLE3
	negative regulation of myeloid leukocyte differentiation (GO:0002762)	1/29	0.0927897	0.179014	0	0	10.7711	25.6074	CEACAM1
	regulation of DNA biosynthetic process (GO:2000278)	1/29	0.0927897	0.179014	0	0	10.7711	25.6074	PDGFB
	MyD88-dependent toll-like receptor signaling pathway (GO:0002755)	1/29	0.0927897	0.179014	0	0	10.7711	25.6074	TLR6
	negative regulation of interleukin-1 production (GO:0032692)	1/30	0.0958333	0.182306	0	0	10.3992	24.3875	CEACAM1
	regulation of macrophage activation (GO:0043030)	1/30	0.0958333	0.182306	0	0	10.3992	24.3875	TLR6
	fatty-acyl-CoA biosynthetic process (GO:0046949)	1/30	0.0958333	0.182306	0	0	10.3992	24.3875	ELOVL5
	regulation of vasoconstriction (GO:0019229)	1/30	0.0958333	0.182306	0	0	10.3992	24.3875	ZDHHC21
	positive regulation of lipid kinase activity (GO:0090218)	1/30	0.0958333	0.182306	0	0	10.3992	24.3875	PDGFB
	TRIF-dependent toll-like receptor signaling pathway (GO:0035666)	1/30	0.0958333	0.182306	0	0	10.3992	24.3875	TLR6
	cellular protein localization (GO:0034613)	3/329	0.0981942	0.185489	0	0	2.81926	6.54296	TBC1D5;CAPN3;RAB28
	activation of protein kinase B activity (GO:0032148)	1/31	0.0988668	0.185489	0	0	10.052	23.2602	PDGFB
	negative regulation of interleukin-6 production (GO:0032715)	1/31	0.0988668	0.185489	0	0	10.052	23.2602	C5AR2
	regulation of developmental growth (GO:0048638)	1/31	0.0988668	0.185489	0	0	10.052	23.2602	MBD5
	positive regulation of locomotion (GO:0040017)	1/31	0.0988668	0.185489	0	0	10.052	23.2602	PDGFB
	MyD88-independent toll-like receptor signaling pathway (GO:0002756)	1/31	0.0988668	0.185489	0	0	10.052	23.2602	TLR6
	regulation of chemotaxis (GO:0050920)	1/32	0.10189	0.188566	0	0	9.72727	22.2157	PDGFB
	regulation of dendritic spine morphogenesis (GO:0061001)	1/32	0.10189	0.188566	0	0	9.72727	22.2157	SIPA1L1
	ERBB2 signaling pathway (GO:0038128)	1/32	0.10189	0.188566	0	0	9.72727	22.2157	EREG
	positive regulation of immune effector process (GO:0002699)	1/32	0.10189	0.188566	0	0	9.72727	22.2157	IL23A
	positive regulation of interleukin-10 production (GO:0032733)	1/32	0.10189	0.188566	0	0	9.72727	22.2157	IL23A
	superoxide metabolic process (GO:0006801)	1/32	0.10189	0.188566	0	0	9.72727	22.2157	CYBB
	double-strand break repair (GO:0006302)	2/164	0.1047	0.191116	0	0	3.75518	8.47415	ATP23;SPIDR
	apoptotic mitochondrial changes (GO:0008637)	1/33	0.104904	0.191116	0	0	9.42282	21.2457	GGCT
	regulation of interleukin-17 production (GO:0032660)	1/33	0.104904	0.191116	0	0	9.42282	21.2457	IL23A
	exonucleolytic catabolism of deadenylated mRNA (GO:0043928)	1/33	0.104904	0.191116	0	0	9.42282	21.2457	NT5C3B
	positive regulation of organelle organization (GO:0010638)	1/33	0.104904	0.191116	0	0	9.42282	21.2457	CALCOCO2
	very long-chain fatty acid metabolic process (GO:0000038)	1/33	0.104904	0.191116	0	0	9.42282	21.2457	ELOVL5
	primary alcohol metabolic process (GO:0034308)	1/33	0.104904	0.191116	0	0	9.42282	21.2457	GDE1
	regulation of MAPK cascade (GO:0043408)	2/166	0.106831	0.192305	0	0	3.70901	8.29522	CEACAM1;PDGFB
	regulation of activated T cell proliferation (GO:0046006)	1/34	0.107907	0.192305	0	0	9.13682	20.343	IL23A
	regulation of keratinocyte differentiation (GO:0045616)	1/34	0.107907	0.192305	0	0	9.13682	20.343	CYP27B1
	phosphatidylinositol 3-kinase signaling (GO:0014065)	1/34	0.107907	0.192305	0	0	9.13682	20.343	PIK3CB
	positive regulation of calcium ion transport into cytosol (GO:0010524)	1/34	0.107907	0.192305	0	0	9.13682	20.343	CAPN3
	positive regulation of epidermal growth factor receptor signaling pathway (GO:0045742)	1/34	0.107907	0.192305	0	0	9.13682	20.343	EREG
	positive regulation of interleukin-12 production (GO:0032735)	1/34	0.107907	0.192305	0	0	9.13682	20.343	IL23A
	positive regulation of pri-miRNA transcription by RNA polymerase II (GO:1902895)	1/34	0.107907	0.192305	0	0	9.13682	20.343	PDGFB
	positive regulation of release of sequestered calcium ion into cytosol (GO:0051281)	1/34	0.107907	0.192305	0	0	9.13682	20.343	CAPN3
	protein destabilization (GO:0031648)	1/34	0.107907	0.192305	0	0	9.13682	20.343	CAPN3
	regulation of autophagosome assembly (GO:2000785)	1/35	0.110901	0.193015	0	0	8.86765	19.501	PIP4K2A
	cellular response to amyloid-beta (GO:1904646)	1/35	0.110901	0.193015	0	0	8.86765	19.501	TLR6
	regulation of JUN kinase activity (GO:0043506)	1/35	0.110901	0.193015	0	0	8.86765	19.501	TLR6
	regulation of lipid biosynthetic process (GO:0046890)	1/35	0.110901	0.193015	0	0	8.86765	19.501	CEACAM1
	nuclear-transcribed mRNA catabolic process, exonucleolytic (GO:0000291)	1/35	0.110901	0.193015	0	0	8.86765	19.501	NT5C3B
	peptidyl-tyrosine dephosphorylation (GO:0035335)	1/35	0.110901	0.193015	0	0	8.86765	19.501	DUSP5
	regulation of phosphatidylinositol 3-kinase activity (GO:0043551)	1/35	0.110901	0.193015	0	0	8.86765	19.501	PDGFB
	regulation of T cell receptor signaling pathway (GO:0050856)	1/35	0.110901	0.193015	0	0	8.86765	19.501	CEACAM1
	response to estrogen (GO:0043627)	1/35	0.110901	0.193015	0	0	8.86765	19.501	CYP27B1
	positive regulation of lipid biosynthetic process (GO:0046889)	1/35	0.110901	0.193015	0	0	8.86765	19.501	ELOVL5
	positive regulation of lymphocyte activation (GO:0051251)	1/35	0.110901	0.193015	0	0	8.86765	19.501	IL23A
	positive regulation of ERK1 and ERK2 cascade (GO:0070374)	2/172	0.113295	0.193273	0	0	3.57701	7.78988	CCL8;PDGFB
	regulation of defense response to virus by host (GO:0050691)	1/36	0.113885	0.193273	0	0	8.61385	18.7142	IL23A
	negative regulation of toll-like receptor signaling pathway (GO:0034122)	1/36	0.113885	0.193273	0	0	8.61385	18.7142	TLR6
	cyclic-nucleotide-mediated signaling (GO:0019935)	1/36	0.113885	0.193273	0	0	8.61385	18.7142	PDE7A
	regulation of ossification (GO:0030278)	1/36	0.113885	0.193273	0	0	8.61385	18.7142	CYP27B1
	regulation of osteoclast differentiation (GO:0045670)	1/36	0.113885	0.193273	0	0	8.61385	18.7142	IL23A
	endoderm formation (GO:0001706)	1/36	0.113885	0.193273	0	0	8.61385	18.7142	DUSP5
	platelet aggregation (GO:0070527)	1/36	0.113885	0.193273	0	0	8.61385	18.7142	PIK3CB
	regulation of receptor internalization (GO:0002090)	1/36	0.113885	0.193273	0	0	8.61385	18.7142	TBC1D5
	positive regulation of interferon-beta production (GO:0032728)	1/36	0.113885	0.193273	0	0	8.61385	18.7142	TLR8
	membrane fusion (GO:0061025)	1/36	0.113885	0.193273	0	0	8.61385	18.7142	DCSTAMP
	positive regulation of T cell mediated immunity (GO:0002711)	1/36	0.113885	0.193273	0	0	8.61385	18.7142	IL23A
	regulation of protein autophosphorylation (GO:0031952)	1/37	0.116858	0.196688	0	0	8.37416	17.9776	PDGFB
	positive regulation of calcium ion transport (GO:0051928)	1/37	0.116858	0.196688	0	0	8.37416	17.9776	PDGFB
	regulation of vascular associated smooth muscle cell proliferation (GO:1904705)	1/37	0.116858	0.196688	0	0	8.37416	17.9776	PDGFB
	positive regulation of signaling receptor activity (GO:2000273)	1/37	0.116858	0.196688	0	0	8.37416	17.9776	EREG
	glycerophospholipid biosynthetic process (GO:0046474)	2/177	0.118758	0.199474	0	0	3.47393	7.40181	PIP4K2A;PIK3CB
	positive regulation of production of molecular mediator of immune response (GO:0002702)	1/38	0.119822	0.20085	0	0	8.14742	17.2867	CD244
	regulation of protein tyrosine kinase activity (GO:0061097)	1/39	0.122777	0.204962	0	0	7.93262	16.6378	PDGFB
	regulation of receptor-mediated endocytosis (GO:0048259)	1/39	0.122777	0.204962	0	0	7.93262	16.6378	PIK3CB
	negative regulation of blood coagulation (GO:0030195)	1/40	0.125721	0.206506	0	0	7.72883	16.0272	PDGFB
	negative regulation of ERBB signaling pathway (GO:1901185)	1/40	0.125721	0.206506	0	0	7.72883	16.0272	EREG
	negative regulation of protein kinase B signaling (GO:0051898)	1/40	0.125721	0.206506	0	0	7.72883	16.0272	PIK3CB
	organic hydroxy compound transport (GO:0015850)	1/40	0.125721	0.206506	0	0	7.72883	16.0272	CEACAM1
	regulation of nitric oxide biosynthetic process (GO:0045428)	1/40	0.125721	0.206506	0	0	7.72883	16.0272	TLR6
	positive regulation of double-strand break repair (GO:2000781)	1/40	0.125721	0.206506	0	0	7.72883	16.0272	SPIDR
	lymphocyte migration (GO:0072676)	1/40	0.125721	0.206506	0	0	7.72883	16.0272	CCL8
	positive regulation of wound healing (GO:0090303)	1/40	0.125721	0.206506	0	0	7.72883	16.0272	ENPP4
	cellular protein modification process (GO:0006464)	6/1025	0.128048	0.209642	0	0	1.82571	3.75246	DUSP5;MGAT4A;MPI;UST;PDGFB;ASB11
	regulation of release of cytochrome c from mitochondria (GO:0090199)	1/41	0.128656	0.209642	0	0	7.53523	15.4518	FAM162A
	response to growth factor (GO:0070848)	1/41	0.128656	0.209642	0	0	7.53523	15.4518	PDGFB
	keratinocyte differentiation (GO:0030216)	1/41	0.128656	0.209642	0	0	7.53523	15.4518	EREG
	regulation of DNA recombination (GO:0000018)	1/42	0.131581	0.213558	0	0	7.35107	14.909	SPIDR
	regulation of double-strand break repair (GO:2000779)	1/42	0.131581	0.213558	0	0	7.35107	14.909	SPIDR
	regulation of cell-cell adhesion (GO:0022407)	1/43	0.134496	0.215299	0	0	7.17569	14.396	CEACAM1
	regulation of cytokine production involved in inflammatory response (GO:1900015)	1/43	0.134496	0.215299	0	0	7.17569	14.396	TLR6
	glutathione metabolic process (GO:0006749)	1/43	0.134496	0.215299	0	0	7.17569	14.396	GGCT
	positive regulation of leukocyte mediated cytotoxicity (GO:0001912)	1/43	0.134496	0.215299	0	0	7.17569	14.396	IL23A
	positive regulation of T cell differentiation (GO:0045582)	1/43	0.134496	0.215299	0	0	7.17569	14.396	IL23A
	myofibril assembly (GO:0030239)	1/43	0.134496	0.215299	0	0	7.17569	14.396	CAPN3
	natural killer cell activation (GO:0030101)	1/43	0.134496	0.215299	0	0	7.17569	14.396	CD244
	negative regulation of epidermal growth factor receptor signaling pathway (GO:0042059)	1/44	0.137402	0.216978	0	0	7.00846	13.9107	EREG
	positive regulation of biosynthetic process (GO:0009891)	1/44	0.137402	0.216978	0	0	7.00846	13.9107	TLR6
	response to amyloid-beta (GO:1904645)	1/44	0.137402	0.216978	0	0	7.00846	13.9107	TLR6
	homotypic cell-cell adhesion (GO:0034109)	1/44	0.137402	0.216978	0	0	7.00846	13.9107	PIK3CB
	lymphocyte chemotaxis (GO:0048247)	1/44	0.137402	0.216978	0	0	7.00846	13.9107	CCL8
	positive regulation of receptor-mediated endocytosis (GO:0048260)	1/44	0.137402	0.216978	0	0	7.00846	13.9107	TBC1D5
	metal ion homeostasis (GO:0055065)	1/44	0.137402	0.216978	0	0	7.00846	13.9107	CYP27B1
	cellular response to tumor necrosis factor (GO:0071356)	2/194	0.1378	0.217187	0	0	3.16362	6.27015	DCSTAMP;CCL8
	negative regulation of T cell activation (GO:0050868)	1/45	0.140298	0.218182	0	0	6.84883	13.451	CEACAM1
	cellular response to radiation (GO:0071478)	1/45	0.140298	0.218182	0	0	6.84883	13.451	SPIDR
	regulation of insulin receptor signaling pathway (GO:0046626)	1/45	0.140298	0.218182	0	0	6.84883	13.451	PIP4K2A
	regulation of pri-miRNA transcription by RNA polymerase II (GO:1902893)	1/45	0.140298	0.218182	0	0	6.84883	13.451	PDGFB
	positive regulation of chemotaxis (GO:0050921)	1/45	0.140298	0.218182	0	0	6.84883	13.451	PDGFB
	zymogen activation (GO:0031638)	1/45	0.140298	0.218182	0	0	6.84883	13.451	NLRC4
	protein deacetylation (GO:0006476)	1/45	0.140298	0.218182	0	0	6.84883	13.451	BRMS1L
	regulation of cellular protein localization (GO:1903827)	1/46	0.143184	0.22099	0	0	6.6963	13.0151	SPIDR
	regulation of double-strand break repair via homologous recombination (GO:0010569)	1/46	0.143184	0.22099	0	0	6.6963	13.0151	SPIDR
	negative regulation of tumor necrosis factor production (GO:0032720)	1/46	0.143184	0.22099	0	0	6.6963	13.0151	C5AR2
	positive regulation of organelle assembly (GO:1902117)	1/46	0.143184	0.22099	0	0	6.6963	13.0151	PIP4K2A
	negative regulation of cold-induced thermogenesis (GO:0120163)	1/47	0.146061	0.223742	0	0	6.5504	12.6012	TLE3
	epidermal growth factor receptor signaling pathway (GO:0007173)	1/47	0.146061	0.223742	0	0	6.5504	12.6012	EREG
	histone deacetylation (GO:0016575)	1/47	0.146061	0.223742	0	0	6.5504	12.6012	BRMS1L
	positive regulation of neuron death (GO:1901216)	1/47	0.146061	0.223742	0	0	6.5504	12.6012	TLR6
	negative regulation of MAP kinase activity (GO:0043407)	1/48	0.148929	0.225182	0	0	6.4107	12.2078	PIK3CB
	cellular response to alcohol (GO:0097306)	1/48	0.148929	0.225182	0	0	6.4107	12.2078	SPIDR
	cellular response to ionizing radiation (GO:0071479)	1/48	0.148929	0.225182	0	0	6.4107	12.2078	SPIDR
	negative regulation of tumor necrosis factor superfamily cytokine production (GO:1903556)	1/48	0.148929	0.225182	0	0	6.4107	12.2078	C5AR2
	regulation of interleukin-10 production (GO:0032653)	1/48	0.148929	0.225182	0	0	6.4107	12.2078	IL23A
	positive regulation of blood vessel endothelial cell migration (GO:0043536)	1/48	0.148929	0.225182	0	0	6.4107	12.2078	PDGFB
	positive regulation of DNA repair (GO:0045739)	1/48	0.148929	0.225182	0	0	6.4107	12.2078	SPIDR
	receptor internalization (GO:0031623)	1/49	0.151787	0.228238	0	0	6.27683	11.8336	CEACAM1
	cellular response to mechanical stimulus (GO:0071260)	1/49	0.151787	0.228238	0	0	6.27683	11.8336	TLR8
	regulation of interferon-beta production (GO:0032648)	1/49	0.151787	0.228238	0	0	6.27683	11.8336	TLR8
	actin polymerization or depolymerization (GO:0008154)	1/50	0.154635	0.231246	0	0	6.14842	11.4772	PSTPIP2
	regulation of cellular component movement (GO:0051270)	1/50	0.154635	0.231246	0	0	6.14842	11.4772	EREG
	regulation of complement activation (GO:0030449)	1/50	0.154635	0.231246	0	0	6.14842	11.4772	C5AR2
	regulation of axonogenesis (GO:0050770)	1/51	0.157474	0.233782	0	0	6.02515	11.1375	SIPA1L1
	regulation of epithelial cell migration (GO:0010632)	1/51	0.157474	0.233782	0	0	6.02515	11.1375	CEACAM1
	inositol lipid-mediated signaling (GO:0048017)	1/51	0.157474	0.233782	0	0	6.02515	11.1375	PIK3CB
	mitotic metaphase plate congression (GO:0007080)	1/51	0.157474	0.233782	0	0	6.02515	11.1375	RMDN1
	negative regulation of cellular biosynthetic process (GO:0031327)	1/52	0.160304	0.236694	0	0	5.90671	10.8133	CEACAM1
	regulation of release of sequestered calcium ion into cytosol (GO:0051279)	1/52	0.160304	0.236694	0	0	5.90671	10.8133	CAPN3
	protein homotetramerization (GO:0051289)	1/52	0.160304	0.236694	0	0	5.90671	10.8133	HPRT1
	regulation of DNA replication (GO:0006275)	1/53	0.163124	0.238704	0	0	5.79283	10.5038	EREG
	regulation of immune effector process (GO:0002697)	1/53	0.163124	0.238704	0	0	5.79283	10.5038	C5AR2
	epidermal cell differentiation (GO:0009913)	1/53	0.163124	0.238704	0	0	5.79283	10.5038	EREG
	IRE1-mediated unfolded protein response (GO:0036498)	1/53	0.163124	0.238704	0	0	5.79283	10.5038	GFPT1
	positive regulation of NIK/NF-kappaB signaling (GO:1901224)	1/53	0.163124	0.238704	0	0	5.79283	10.5038	IL23A
	regulation of humoral immune response (GO:0002920)	1/54	0.165935	0.241521	0	0	5.68325	10.208	C5AR2
	regulation of proteolysis (GO:0030162)	1/54	0.165935	0.241521	0	0	5.68325	10.208	CAPN3
	unsaturated fatty acid metabolic process (GO:0033559)	1/54	0.165935	0.241521	0	0	5.68325	10.208	ELOVL5
	regulation of blood vessel endothelial cell migration (GO:0043535)	1/55	0.168737	0.244295	0	0	5.57772	9.92508	PDGFB
	negative regulation of protein modification by small protein conjugation or removal (GO:1903321)	1/55	0.168737	0.244295	0	0	5.57772	9.92508	CAPN3
	glycoprotein metabolic process (GO:0009100)	1/55	0.168737	0.244295	0	0	5.57772	9.92508	MGAT4A
	negative regulation of metabolic process (GO:0009892)	1/56	0.171529	0.246592	0	0	5.47603	9.65425	TLE3
	chemokine-mediated signaling pathway (GO:0070098)	1/56	0.171529	0.246592	0	0	5.47603	9.65425	CCL8
	nuclear-transcribed mRNA catabolic process, deadenylation-dependent decay (GO:0000288)	1/56	0.171529	0.246592	0	0	5.47603	9.65425	NT5C3B
	peptidyl-tyrosine modification (GO:0018212)	1/56	0.171529	0.246592	0	0	5.47603	9.65425	PDGFB
	regulation of I-kappaB kinase/NF-kappaB signaling (GO:0043122)	2/224	0.172839	0.248039	0	0	2.73195	4.79564	CAPN3;TLR6
	regulation of bone mineralization (GO:0030500)	1/57	0.174312	0.24841	0	0	5.37798	9.39482	CYP27B1
	cellular response to peptide (GO:1901653)	1/57	0.174312	0.24841	0	0	5.37798	9.39482	TLR6
	regulation of reactive oxygen species metabolic process (GO:2000377)	1/57	0.174312	0.24841	0	0	5.37798	9.39482	PDGFB
	monocarboxylic acid transport (GO:0015718)	1/57	0.174312	0.24841	0	0	5.37798	9.39482	CEACAM1
	RNA modification (GO:0009451)	1/58	0.177086	0.251051	0	0	5.28336	9.14612	MRM2
	positive regulation of mitochondrion organization (GO:0010822)	1/58	0.177086	0.251051	0	0	5.28336	9.14612	FAM162A
	membrane lipid biosynthetic process (GO:0046467)	1/58	0.177086	0.251051	0	0	5.28336	9.14612	ELOVL5
	protein polymerization (GO:0051258)	1/59	0.179851	0.253652	0	0	5.19201	8.90754	PSTPIP2
	selective autophagy (GO:0061912)	1/59	0.179851	0.253652	0	0	5.19201	8.90754	CALCOCO2
	positive regulation of tyrosine phosphorylation of STAT protein (GO:0042531)	1/59	0.179851	0.253652	0	0	5.19201	8.90754	IL23A
	regulation of intracellular signal transduction (GO:1902531)	3/437	0.180436	0.25404	0	0	2.10603	3.60631	CEACAM1;CAPN3;PIP4K2A
	apoptotic process (GO:0006915)	2/231	0.181221	0.254269	0	0	2.6475	4.52203	FAM162A;CAPN3
	regulation of autophagy (GO:0010506)	2/231	0.181221	0.254269	0	0	2.6475	4.52203	PIP4K2A;PIK3CB
	response to organic cyclic compound (GO:0014070)	1/60	0.182607	0.254902	0	0	5.10375	8.67852	CYP27B1
	homophilic cell adhesion via plasma membrane adhesion molecules (GO:0007156)	1/60	0.182607	0.254902	0	0	5.10375	8.67852	CEACAM1
	RNA methylation (GO:0001510)	1/60	0.182607	0.254902	0	0	5.10375	8.67852	MRM2
	positive regulation of DNA biosynthetic process (GO:2000573)	1/61	0.185353	0.258295	0	0	5.01843	8.45853	PDGFB
	negative regulation of kinase activity (GO:0033673)	1/62	0.188091	0.260335	0	0	4.93592	8.24708	CEACAM1
	double-strand break repair via nonhomologous end joining (GO:0006303)	1/62	0.188091	0.260335	0	0	4.93592	8.24708	ATP23
	positive regulation of cysteine-type endopeptidase activity (GO:2001056)	1/62	0.188091	0.260335	0	0	4.93592	8.24708	NLRC4
	I-kappaB kinase/NF-kappaB signaling (GO:0007249)	1/62	0.188091	0.260335	0	0	4.93592	8.24708	TLR8
	actin cytoskeleton reorganization (GO:0031532)	1/63	0.190819	0.262336	0	0	4.85606	8.04372	SIPA1L1
	organonitrogen compound catabolic process (GO:1901565)	1/63	0.190819	0.262336	0	0	4.85606	8.04372	CAPN3
	positive regulation of DNA metabolic process (GO:0051054)	1/63	0.190819	0.262336	0	0	4.85606	8.04372	PDGFB
	positive regulation of Ras protein signal transduction (GO:0046579)	1/63	0.190819	0.262336	0	0	4.85606	8.04372	PIK3CB
	regulation of cilium assembly (GO:1902017)	1/64	0.193538	0.265628	0	0	4.77874	7.84803	TBC1D5
	membrane organization (GO:0061024)	2/242	0.194514	0.26652	0	0	2.52474	4.13364	DCSTAMP;EREG
	regulation of cell-matrix adhesion (GO:0001952)	1/65	0.196249	0.267999	0	0	4.70384	7.6596	PIK3CB
	regulation of cellular catabolic process (GO:0031329)	1/65	0.196249	0.267999	0	0	4.70384	7.6596	PIP4K2A
	ERBB signaling pathway (GO:0038127)	1/66	0.19895	0.270334	0	0	4.63124	7.47806	EREG
	positive regulation of cell cycle (GO:0045787)	1/66	0.19895	0.270334	0	0	4.63124	7.47806	PDGFB
	positive regulation of T cell proliferation (GO:0042102)	1/66	0.19895	0.270334	0	0	4.63124	7.47806	IL23A
	positive regulation of catabolic process (GO:0009896)	1/67	0.201642	0.273538	0	0	4.56084	7.30308	ASB11
	negative regulation of nucleic acid-templated transcription (GO:1903507)	3/464	0.203366	0.27542	0	0	1.97993	3.15354	PDGFB;CAPN3;EREG
	regulation of tyrosine phosphorylation of STAT protein (GO:0042509)	1/68	0.204326	0.276262	0	0	4.49254	7.13432	IL23A
	positive regulation of signal transduction (GO:0009967)	2/252	0.206707	0.27804	0	0	2.42252	3.819	CYP27B1;MBD5
	cellular response to calcium ion (GO:0071277)	1/69	0.207	0.27804	0	0	4.42625	6.97149	CAPN3
	cellular response to decreased oxygen levels (GO:0036294)	1/69	0.207	0.27804	0	0	4.42625	6.97149	FAM162A
	peptidyl-tyrosine phosphorylation (GO:0018108)	1/69	0.207	0.27804	0	0	4.42625	6.97149	PDGFB
	carbohydrate homeostasis (GO:0033500)	1/70	0.209666	0.279229	0	0	4.36188	6.8143	MBD5
	neutrophil chemotaxis (GO:0030593)	1/70	0.209666	0.279229	0	0	4.36188	6.8143	CCL8
	regulation of plasma membrane bounded cell projection assembly (GO:0120032)	1/70	0.209666	0.279229	0	0	4.36188	6.8143	TBC1D5
	positive regulation of cell-substrate adhesion (GO:0010811)	1/70	0.209666	0.279229	0	0	4.36188	6.8143	PDGFB
	wound healing (GO:0042060)	1/70	0.209666	0.279229	0	0	4.36188	6.8143	EREG
	negative regulation of transcription, DNA-templated (GO:0045892)	5/948	0.211204	0.279229	0	0	1.62402	2.52524	BRMS1L;PDGFB;CAPN3;MXD1;EREG
	protein tetramerization (GO:0051262)	1/71	0.212323	0.279229	0	0	4.29935	6.66247	HPRT1
	regulation of hematopoietic stem cell differentiation (GO:1902036)	1/71	0.212323	0.279229	0	0	4.29935	6.66247	TCF12
	phosphatidylinositol-mediated signaling (GO:0048015)	1/71	0.212323	0.279229	0	0	4.29935	6.66247	PIK3CB
	fatty acid biosynthetic process (GO:0006633)	1/71	0.212323	0.279229	0	0	4.29935	6.66247	ELOVL5
	Fc-gamma receptor signaling pathway involved in phagocytosis (GO:0038096)	1/71	0.212323	0.279229	0	0	4.29935	6.66247	PIK3CB
	response to metal ion (GO:0010038)	1/71	0.212323	0.279229	0	0	4.29935	6.66247	CAPN3
	myeloid leukocyte differentiation (GO:0002573)	1/71	0.212323	0.279229	0	0	4.29935	6.66247	DCSTAMP
	Fc-gamma receptor signaling pathway (GO:0038094)	1/72	0.214971	0.281805	0	0	4.23858	6.51577	PIK3CB
	response to ionizing radiation (GO:0010212)	1/72	0.214971	0.281805	0	0	4.23858	6.51577	SPIDR
	antigen processing and presentation of exogenous peptide antigen via MHC class I, TAP-dependent (GO:0002479)	1/73	0.217611	0.282998	0	0	4.1795	6.37394	CYBB
	regulation of hydrolase activity (GO:0051336)	1/73	0.217611	0.282998	0	0	4.1795	6.37394	SIPA1L1
	defense response to Gram-negative bacterium (GO:0050829)	1/73	0.217611	0.282998	0	0	4.1795	6.37394	IL23A
	granulocyte chemotaxis (GO:0071621)	1/73	0.217611	0.282998	0	0	4.1795	6.37394	CCL8
	response to molecule of bacterial origin (GO:0002237)	1/73	0.217611	0.282998	0	0	4.1795	6.37394	CYP27B1
	neutrophil degranulation (GO:0043312)	3/481	0.218148	0.283245	0	0	1.90785	2.90486	CEACAM1;CYBB;ENPP4
	negative regulation of protein binding (GO:0032091)	1/74	0.220241	0.28416	0	0	4.12204	6.23678	PDGFB
	NIK/NF-kappaB signaling (GO:0038061)	1/74	0.220241	0.28416	0	0	4.12204	6.23678	TLR6
	Fc receptor mediated stimulatory signaling pathway (GO:0002431)	1/74	0.220241	0.28416	0	0	4.12204	6.23678	PIK3CB
	sphingolipid biosynthetic process (GO:0030148)	1/74	0.220241	0.28416	0	0	4.12204	6.23678	ELOVL5
	neutrophil activation involved in immune response (GO:0002283)	3/485	0.221659	0.285539	0	0	1.89163	2.84996	CEACAM1;CYBB;ENPP4
	regulation of hematopoietic progenitor cell differentiation (GO:1901532)	1/75	0.222863	0.28574	0	0	4.06613	6.10407	TCF12
	positive regulation of lymphocyte proliferation (GO:0050671)	1/75	0.222863	0.28574	0	0	4.06613	6.10407	IL23A
	integrin-mediated signaling pathway (GO:0007229)	1/75	0.222863	0.28574	0	0	4.06613	6.10407	CEACAM1
	neutrophil mediated immunity (GO:0002446)	3/488	0.224301	0.286842	0	0	1.87964	2.80962	CEACAM1;CYBB;ENPP4
	protein-containing complex assembly (GO:0065003)	2/267	0.225147	0.286842	0	0	2.28366	3.40494	TLE3;CAPN3
	negative regulation of signal transduction (GO:0009968)	2/267	0.225147	0.286842	0	0	2.28366	3.40494	PIP4K2A;PIK3CB
	actomyosin structure organization (GO:0031032)	1/76	0.225476	0.286842	0	0	4.01172	5.97561	CAPN3
	regulation of T cell proliferation (GO:0042129)	1/76	0.225476	0.286842	0	0	4.01172	5.97561	IL23A
	purine ribonucleotide metabolic process (GO:0009150)	1/77	0.228081	0.287473	0	0	3.95873	5.85122	HPRT1
	neutrophil migration (GO:1990266)	1/77	0.228081	0.287473	0	0	3.95873	5.85122	CCL8
	regulation of organelle assembly (GO:1902115)	1/77	0.228081	0.287473	0	0	3.95873	5.85122	TBC1D5
	positive regulation of endothelial cell proliferation (GO:0001938)	1/77	0.228081	0.287473	0	0	3.95873	5.85122	PDGFB
	positive regulation of tumor necrosis factor production (GO:0032760)	1/77	0.228081	0.287473	0	0	3.95873	5.85122	IL23A
	positive regulation of type I interferon production (GO:0032481)	1/77	0.228081	0.287473	0	0	3.95873	5.85122	TLR8
	antigen processing and presentation of exogenous peptide antigen via MHC class I (GO:0042590)	1/78	0.230677	0.289852	0	0	3.90712	5.73073	CYBB
	negative regulation of protein serine/threonine kinase activity (GO:0071901)	1/78	0.230677	0.289852	0	0	3.90712	5.73073	PIK3CB
	recombinational repair (GO:0000725)	1/79	0.233264	0.291758	0	0	3.85684	5.61395	SPIDR
	positive regulation of proteasomal ubiquitin-dependent protein catabolic process (GO:0032436)	1/79	0.233264	0.291758	0	0	3.85684	5.61395	RNF144B
	positive regulation of ubiquitin-dependent protein catabolic process (GO:2000060)	1/79	0.233264	0.291758	0	0	3.85684	5.61395	RNF144B
	positive regulation of MAPK cascade (GO:0043410)	2/274	0.233799	0.291981	0	0	2.2241	3.23227	CCL8;PDGFB
	regulation of NIK/NF-kappaB signaling (GO:1901222)	1/80	0.235843	0.292746	0	0	3.80783	5.50074	IL23A
	positive regulation of cell adhesion (GO:0045785)	1/80	0.235843	0.292746	0	0	3.80783	5.50074	PDGFB
	glycerophospholipid metabolic process (GO:0006650)	1/80	0.235843	0.292746	0	0	3.80783	5.50074	GDE1
	skin development (GO:0043588)	1/80	0.235843	0.292746	0	0	3.80783	5.50074	EREG
	protein modification by small protein removal (GO:0070646)	2/276	0.236275	0.292838	0	0	2.20764	3.18509	MBD5;OTULINL
	regulation of apoptotic process (GO:0042981)	4/742	0.237049	0.293352	0	0	1.6514	2.37717	RNF144B;FAM162A;CAPN3;NLRC4
	phospholipase C-activating G protein-coupled receptor signaling pathway (GO:0007200)	1/81	0.238413	0.294151	0	0	3.76004	5.39096	C5AR2
	positive regulation of tumor necrosis factor superfamily cytokine production (GO:1903557)	1/81	0.238413	0.294151	0	0	3.76004	5.39096	IL23A
	regulation of cyclin-dependent protein serine/threonine kinase activity (GO:0000079)	1/82	0.240975	0.296417	0	0	3.71343	5.28445	PDGFB
	ephrin receptor signaling pathway (GO:0048013)	1/82	0.240975	0.296417	0	0	3.71343	5.28445	SIPA1L1
	glycoprotein biosynthetic process (GO:0009101)	1/83	0.243528	0.298659	0	0	3.66796	5.18108	MPI
	long-chain fatty acid metabolic process (GO:0001676)	1/83	0.243528	0.298659	0	0	3.66796	5.18108	ELOVL5
	response to insulin (GO:0032868)	1/84	0.246073	0.301329	0	0	3.62359	5.08073	CEACAM1
	positive regulation of protein catabolic process (GO:0045732)	1/85	0.248609	0.30361	0	0	3.58027	4.98328	ASB11
	positive regulation of programmed cell death (GO:0043068)	2/286	0.248678	0.30361	0	0	2.12882	2.96246	FAM162A;NLRC4
	glucose homeostasis (GO:0042593)	1/86	0.251137	0.305245	0	0	3.53797	4.88861	MBD5
	response to interleukin-1 (GO:0070555)	1/86	0.251137	0.305245	0	0	3.53797	4.88861	CCL8
	positive regulation of proteasomal protein catabolic process (GO:1901800)	1/86	0.251137	0.305245	0	0	3.53797	4.88861	RNF144B
	negative regulation of angiogenesis (GO:0016525)	1/87	0.253656	0.30785	0	0	3.49665	4.79662	PIK3CB
	negative regulation of binding (GO:0051100)	1/88	0.256168	0.309978	0	0	3.45629	4.7072	PDGFB
	retrograde transport, endosome to Golgi (GO:0042147)	1/88	0.256168	0.309978	0	0	3.45629	4.7072	TBC1D5
	positive regulation of inflammatory response (GO:0050729)	1/89	0.25867	0.311624	0	0	3.41684	4.62025	IL23A
	second-messenger-mediated signaling (GO:0019932)	1/89	0.25867	0.311624	0	0	3.41684	4.62025	CCRL2
	transforming growth factor beta receptor signaling pathway (GO:0007179)	1/89	0.25867	0.311624	0	0	3.41684	4.62025	ZFYVE9
	negative regulation of protein kinase activity (GO:0006469)	1/90	0.261165	0.313245	0	0	3.37828	4.53569	CEACAM1
	positive regulation of autophagy (GO:0010508)	1/90	0.261165	0.313245	0	0	3.37828	4.53569	PIK3CB
	protein complex oligomerization (GO:0051259)	1/90	0.261165	0.313245	0	0	3.37828	4.53569	NLRC4
	regulation of stem cell differentiation (GO:2000736)	1/91	0.263651	0.315764	0	0	3.34057	4.45341	TCF12
	regulation of endothelial cell proliferation (GO:0001936)	1/92	0.266129	0.317801	0	0	3.3037	4.37334	PDGFB
	positive regulation of cellular component biogenesis (GO:0044089)	1/92	0.266129	0.317801	0	0	3.3037	4.37334	SPIDR
	regulation of epithelial cell proliferation (GO:0050678)	1/93	0.268599	0.320283	0	0	3.26762	4.2954	EREG
	negative regulation of MAPK cascade (GO:0043409)	1/94	0.271061	0.321811	0	0	3.23232	4.21951	PIK3CB
	positive regulation of epithelial cell migration (GO:0010634)	1/94	0.271061	0.321811	0	0	3.23232	4.21951	PIK3CB
	hemopoiesis (GO:0030097)	1/94	0.271061	0.321811	0	0	3.23232	4.21951	PDGFB
	mRNA metabolic process (GO:0016071)	1/95	0.273514	0.324253	0	0	3.19778	4.1456	EREG
	negative regulation of cellular macromolecule biosynthetic process (GO:2000113)	3/547	0.277346	0.328282	0	0	1.6707	2.14265	PDGFB;CAPN3;EREG
	double-strand break repair via homologous recombination (GO:0000724)	1/97	0.278397	0.328282	0	0	3.13084	4.00343	SPIDR
	glycosaminoglycan biosynthetic process (GO:0006024)	1/97	0.278397	0.328282	0	0	3.13084	4.00343	UST
	positive regulation of apoptotic process (GO:0043065)	2/310	0.278518	0.328282	0	0	1.96054	2.5061	FAM162A;NLRC4
	organic acid transport (GO:0015849)	1/100	0.28566	0.336216	0	0	3.03551	3.80335	CEACAM1
	cellular response to chemical stress (GO:0062197)	1/101	0.288065	0.338559	0	0	3.005	3.73993	CYBB
	calcium-mediated signaling (GO:0019722)	1/102	0.290462	0.339426	0	0	2.9751	3.67806	CCRL2
	regulation of proteasomal ubiquitin-dependent protein catabolic process (GO:0032434)	1/102	0.290462	0.339426	0	0	2.9751	3.67806	RNF144B
	regulation of protein catabolic process (GO:0042176)	1/102	0.290462	0.339426	0	0	2.9751	3.67806	ASB11
	positive regulation of cellular protein metabolic process (GO:0032270)	1/102	0.290462	0.339426	0	0	2.9751	3.67806	CAPN3
	negative regulation of cellular process (GO:0048523)	3/566	0.29474	0.343528	0	0	1.61273	1.97021	DCSTAMP;CYP27B1;EREG
	cellular metal ion homeostasis (GO:0006875)	1/104	0.295233	0.343528	0	0	2.91703	3.55876	CCL8
	steroid metabolic process (GO:0008202)	1/104	0.295233	0.343528	0	0	2.91703	3.55876	CYP27B1
	protein processing (GO:0016485)	1/106	0.299971	0.347067	0	0	2.86118	3.44506	ATP23
	cellular response to peptide hormone stimulus (GO:0071375)	1/106	0.299971	0.347067	0	0	2.86118	3.44506	CEACAM1
	small GTPase mediated signal transduction (GO:0007264)	1/106	0.299971	0.347067	0	0	2.86118	3.44506	RGL1
	positive regulation of protein serine/threonine kinase activity (GO:0071902)	1/106	0.299971	0.347067	0	0	2.86118	3.44506	PDGFB
	response to calcium ion (GO:0051592)	1/107	0.302329	0.349301	0	0	2.83405	3.3902	CAPN3
	lipid transport (GO:0006869)	1/109	0.307021	0.354221	0	0	2.78129	3.28425	CEACAM1
	intracellular protein transport (GO:0006886)	2/336	0.310781	0.358055	0	0	1.80553	2.11006	TBC1D5;RAB28
	cellular divalent inorganic cation homeostasis (GO:0072503)	1/111	0.311681	0.358083	0	0	2.73044	3.18308	CCL8
	Fc-epsilon receptor signaling pathway (GO:0038095)	1/111	0.311681	0.358083	0	0	2.73044	3.18308	PIK3CB
	protein-containing complex subunit organization (GO:0043933)	1/112	0.314	0.359737	0	0	2.70571	3.13419	CAPN3
	Fc receptor signaling pathway (GO:0038093)	1/112	0.314	0.359737	0	0	2.70571	3.13419	PIK3CB
	cellular response to transforming growth factor beta stimulus (GO:0071560)	1/114	0.318614	0.362485	0	0	2.65755	3.03963	ZFYVE9
	positive regulation of cellular component organization (GO:0051130)	1/114	0.318614	0.362485	0	0	2.65755	3.03963	SPIDR
	response to lipid (GO:0033993)	1/114	0.318614	0.362485	0	0	2.65755	3.03963	CYP27B1
	histone modification (GO:0016570)	1/114	0.318614	0.362485	0	0	2.65755	3.03963	BRMS1L
	positive regulation of kinase activity (GO:0033674)	1/114	0.318614	0.362485	0	0	2.65755	3.03963	EREG
	post-translational protein modification (GO:0043687)	2/345	0.321895	0.365666	0	0	1.75734	1.992	MGAT4A;ASB11
	cytosolic transport (GO:0016482)	1/116	0.323198	0.365666	0	0	2.61107	2.94917	TBC1D5
	regulation of protein-containing complex assembly (GO:0043254)	1/116	0.323198	0.365666	0	0	2.61107	2.94917	SPIDR
	sphingolipid metabolic process (GO:0006665)	1/116	0.323198	0.365666	0	0	2.61107	2.94917	ELOVL5
	regulation of protein binding (GO:0043393)	1/118	0.327752	0.370305	0	0	2.56617	2.86257	PDGFB
	cellular response to interferon-gamma (GO:0071346)	1/121	0.334525	0.377437	0	0	2.50164	2.7394	CCL8
	cellular response to organic substance (GO:0071310)	1/123	0.339004	0.381437	0	0	2.46038	2.6615	PDGFB
	positive regulation of epithelial cell proliferation (GO:0050679)	1/123	0.339004	0.381437	0	0	2.46038	2.6615	PDGFB
	defense response to symbiont (GO:0140546)	1/124	0.341232	0.383417	0	0	2.44026	2.62375	TLR8
	cellular response to oxidative stress (GO:0034599)	1/125	0.343452	0.384328	0	0	2.42045	2.58676	CYBB
	regulation of phosphorylation (GO:0042325)	1/125	0.343452	0.384328	0	0	2.42045	2.58676	EREG
	platelet degranulation (GO:0002576)	1/125	0.343452	0.384328	0	0	2.42045	2.58676	PDGFB
	circulatory system development (GO:0072359)	1/126	0.345666	0.386277	0	0	2.40097	2.55051	PDGFB
	microtubule cytoskeleton organization involved in mitosis (GO:1902850)	1/128	0.35007	0.390665	0	0	2.36292	2.48017	RMDN1
	protein transport (GO:0015031)	2/369	0.351313	0.391518	0	0	1.64041	1.716	TBC1D5;RAB28
	cellular response to insulin stimulus (GO:0032869)	1/129	0.352261	0.392041	0	0	2.34434	2.44604	CEACAM1
	positive regulation of protein phosphorylation (GO:0001934)	2/371	0.353748	0.39316	0	0	1.63135	1.69526	PDGFB;EREG
	cellular response to hypoxia (GO:0071456)	1/131	0.356622	0.39528	0	0	2.30804	2.37977	FAM162A
	cellular response to metal ion (GO:0071248)	1/131	0.356622	0.39528	0	0	2.30804	2.37977	CAPN3
	defense response to virus (GO:0051607)	1/133	0.360954	0.399001	0	0	2.27284	2.31604	TLR8
	transmembrane receptor protein serine/threonine kinase signaling pathway (GO:0007178)	1/133	0.360954	0.399001	0	0	2.27284	2.31604	ZFYVE9
	negative regulation of cell population proliferation (GO:0008285)	2/379	0.363453	0.401221	0	0	1.59608	1.6154	CYP27B1;EREG
	negative regulation of programmed cell death (GO:0043069)	2/381	0.365872	0.403347	0	0	1.5875	1.59618	RNF144B;CAPN3
	cellular calcium ion homeostasis (GO:0006874)	1/136	0.367398	0.404484	0	0	2.222	2.22491	CCL8
	regulation of cellular component organization (GO:0051128)	1/139	0.373778	0.410403	0	0	2.17336	2.13879	CEACAM1
	protein dephosphorylation (GO:0006470)	1/139	0.373778	0.410403	0	0	2.17336	2.13879	DUSP5
	enzyme linked receptor protein signaling pathway (GO:0007167)	1/140	0.37589	0.412169	0	0	2.15762	2.11114	PIK3CB
	positive regulation of cellular catabolic process (GO:0031331)	1/141	0.377996	0.413923	0	0	2.1421	2.08399	PIK3CB
	phosphorylation (GO:0016310)	2/400	0.388672	0.425045	0	0	1.51024	1.42721	PDGFB;PIK3CB
	regulation of cell migration (GO:0030334)	2/408	0.39817	0.43485	0	0	1.47988	1.36279	CEACAM1;PDGFB
	negative regulation of protein phosphorylation (GO:0001933)	1/152	0.4007	0.43703	0	0	1.98495	1.81532	CEACAM1
	dephosphorylation (GO:0016311)	1/153	0.402723	0.438509	0	0	1.97179	1.79336	DUSP5
	negative regulation of transcription by RNA polymerase II (GO:0000122)	3/684	0.403128	0.438509	0	0	1.32517	1.20391	BRMS1L;PDGFB;MXD1
	cellular response to interleukin-1 (GO:0071347)	1/155	0.406749	0.44186	0	0	1.94599	1.75053	CCL8
	peptidyl-serine phosphorylation (GO:0018105)	1/156	0.408751	0.4423	0	0	1.93333	1.72965	PDGFB
	regulation of signal transduction by p53 class mediator (GO:1901796)	1/156	0.408751	0.4423	0	0	1.93333	1.72965	PIP4K2A
	cellular protein metabolic process (GO:0044267)	2/417	0.408776	0.4423	0	0	1.44712	1.29458	ATP23;MGAT4A
	mitotic spindle organization (GO:0007052)	1/157	0.410748	0.443846	0	0	1.92084	1.70912	RMDN1
	cellular response to growth factor stimulus (GO:0071363)	1/158	0.412737	0.444236	0	0	1.90851	1.68893	PDGFB
	organonitrogen compound biosynthetic process (GO:1901566)	1/158	0.412737	0.444236	0	0	1.90851	1.68893	ELOVL5
	T cell receptor signaling pathway (GO:0050852)	1/158	0.412737	0.444236	0	0	1.90851	1.68893	PIK3CB
	response to lipopolysaccharide (GO:0032496)	1/159	0.41472	0.445783	0	0	1.89634	1.66906	CYP27B1
	rRNA metabolic process (GO:0016072)	1/162	0.42063	0.451542	0	0	1.86072	1.61139	MRM2
	heart development (GO:0007507)	1/164	0.424537	0.455139	0	0	1.8377	1.57446	PDGFB
	negative regulation of canonical Wnt signaling pathway (GO:0090090)	1/165	0.42648	0.456027	0	0	1.8264	1.55644	TLE3
	regulation of neuron projection development (GO:0010975)	1/165	0.42648	0.456027	0	0	1.8264	1.55644	SIPA1L1
	peptidyl-serine modification (GO:0018209)	1/169	0.434191	0.463666	0	0	1.78256	1.48714	PDGFB
	cell-cell adhesion via plasma-membrane adhesion molecules (GO:0098742)	1/170	0.436103	0.4651	0	0	1.77192	1.47048	CEACAM1
	positive regulation of I-kappaB kinase/NF-kappaB signaling (GO:0043123)	1/171	0.438008	0.466524	0	0	1.76141	1.45408	TLR6
	rRNA processing (GO:0006364)	1/173	0.441799	0.46995	0	0	1.74075	1.42202	MRM2
	mitochondrion organization (GO:0007005)	1/175	0.445566	0.473341	0	0	1.72057	1.39093	ATP23
	positive regulation of developmental process (GO:0051094)	1/177	0.449307	0.476697	0	0	1.70084	1.36076	PDGFB
	regulated exocytosis (GO:0045055)	1/180	0.454872	0.481976	0	0	1.67208	1.31717	PDGFB
	antigen receptor-mediated signaling pathway (GO:0050851)	1/185	0.464025	0.491038	0	0	1.62624	1.24865	PIK3CB
	positive regulation of cell population proliferation (GO:0008284)	2/474	0.473749	0.500507	0	0	1.26864	0.947775	PDGFB;EREG
	regulation of cell population proliferation (GO:0042127)	3/764	0.474313	0.500507	0	0	1.18093	0.880841	CYP27B1;PDGFB;EREG
	negative regulation of Wnt signaling pathway (GO:0030178)	1/191	0.474808	0.500507	0	0	1.5744	1.17268	TLE3
	ribosome biogenesis (GO:0042254)	1/192	0.476585	0.501733	0	0	1.56608	1.16064	MRM2
	negative regulation of macromolecule metabolic process (GO:0010605)	1/194	0.48012	0.504156	0	0	1.54969	1.13704	PDGFB
	regulation of programmed cell death (GO:0043067)	1/194	0.48012	0.504156	0	0	1.54969	1.13704	NLRC4
	protein localization to membrane (GO:0072657)	1/195	0.481878	0.505354	0	0	1.54163	1.12549	CAPN3
	negative regulation of apoptotic process (GO:0043066)	2/485	0.485807	0.508822	0	0	1.23905	0.894526	RNF144B;CAPN3
	negative regulation of intracellular signal transduction (GO:1902532)	1/198	0.487119	0.509544	0	0	1.51792	1.09176	PIK3CB
	modification-dependent protein catabolic process (GO:0019941)	1/201	0.492308	0.513658	0	0	1.49492	1.05938	RNF144B
	ncRNA processing (GO:0034470)	1/201	0.492308	0.513658	0	0	1.49492	1.05938	MRM2
	regulation of angiogenesis (GO:0045765)	1/203	0.495738	0.515921	0	0	1.47997	1.03851	CEACAM1
	axon guidance (GO:0007411)	1/203	0.495738	0.515921	0	0	1.47997	1.03851	PIK3CB
	regulation of inflammatory response (GO:0050727)	1/206	0.500841	0.520569	0	0	1.45809	1.00822	IL23A
	positive regulation of nucleic acid-templated transcription (GO:1903508)	2/511	0.513633	0.5331	0	0	1.17419	0.782298	PDGFB;CAPN3
	negative regulation of multicellular organismal process (GO:0051241)	1/214	0.514201	0.5331	0	0	1.40276	0.933034	TLE3
	extracellular structure organization (GO:0043062)	1/216	0.517485	0.535827	0	0	1.38957	0.915413	PDGFB
	external encapsulating structure organization (GO:0045229)	1/217	0.519119	0.536839	0	0	1.38307	0.906768	PDGFB
	positive regulation of cell motility (GO:2000147)	1/221	0.525601	0.542171	0	0	1.35764	0.873254	PDGFB
	transcription, DNA-templated (GO:0006351)	1/221	0.525601	0.542171	0	0	1.35764	0.873254	EREG
	protein ubiquitination (GO:0016567)	2/525	0.528212	0.544179	0	0	1.14193	0.728846	RNF144B;ASB11
	axonogenesis (GO:0007409)	1/240	0.555234	0.571297	0	0	1.24851	0.73458	PIK3CB
	regulation of canonical Wnt signaling pathway (GO:0060828)	1/253	0.574451	0.589587	0	0	1.18332	0.655964	TLE3
	positive regulation of phosphorylation (GO:0042327)	1/253	0.574451	0.589587	0	0	1.18332	0.655964	EREG
	positive regulation of cell differentiation (GO:0045597)	1/258	0.581622	0.596199	0	0	1.16	0.628647	CEACAM1
	cellular component assembly (GO:0022607)	1/261	0.585867	0.599799	0	0	1.14645	0.612961	CAPN3
	positive regulation of cell migration (GO:0030335)	1/269	0.596982	0.610414	0	0	1.11177	0.573528	PDGFB
	proteolysis (GO:0006508)	1/287	0.620927	0.634105	0	0	1.04085	0.496007	CAPN3
	positive regulation of cellular process (GO:0048522)	2/625	0.623719	0.636162	0	0	0.953698	0.450198	PDGFB;EREG
	extracellular matrix organization (GO:0030198)	1/300	0.637343	0.649249	0	0	0.994933	0.448164	PDGFB
	protein polyubiquitination (GO:0000209)	1/314	0.65424	0.665632	0	0	0.949753	0.402963	RNF144B
	negative regulation of gene expression (GO:0010629)	1/322	0.663544	0.67426	0	0	0.925706	0.379687	PDGFB
	cellular response to oxygen-containing compound (GO:1901701)	1/323	0.66469	0.674586	0	0	0.922784	0.376897	PDGFB
	cellular response to DNA damage stimulus (GO:0006974)	1/350	0.694208	0.703671	0	0	0.850221	0.310317	SPIDR
	supramolecular fiber organization (GO:0097435)	1/351	0.695251	0.703856	0	0	0.847749	0.308142	CAPN3
	ubiquitin-dependent protein catabolic process (GO:0006511)	1/354	0.698358	0.706127	0	0	0.840415	0.301729	RNF144B
	regulation of gene expression (GO:0010468)	3/1079	0.708172	0.715166	0	0	0.821489	0.28347	PDGFB;PIK3CB;TLR6
	protein modification by small protein conjugation (GO:0032446)	1/409	0.750092	0.756566	0	0	0.725082	0.208504	ASB11
	organelle assembly (GO:0070925)	1/425	0.763426	0.769068	0	0	0.697148	0.188187	CAPN3
	positive regulation of transcription, DNA-templated (GO:0045893)	3/1183	0.765803	0.770513	0	0	0.744955	0.198777	TCF12;PDGFB;CAPN3
	regulation of transcription, DNA-templated (GO:0006355)	6/2244	0.777126	0.780944	0	0	0.7777	0.1961	TCF12;PDGFB;CAPN3;CCNL1;MXD1;EREG
	nervous system development (GO:0007399)	1/447	0.780623	0.783497	0	0	0.662013	0.163956	MBD5
	positive regulation of transcription by RNA polymerase II (GO:0045944)	2/908	0.814329	0.81562	0	0	0.646188	0.132721	TCF12;PDGFB
	protein phosphorylation (GO:0006468)	1/496	0.814623	0.81562	0	0	0.59498	0.121989	PDGFB
	regulation of transcription by RNA polymerase II (GO:0006357)	4/2206	0.946788	0.946788	0	0	0.511252	0.0279555	BRMS1L;TCF12;CCNL1;MXD1

## Sheet: cyan
Supplementary Table 6: The complete list of the biological processes in the non-preserved consensus modules	Term	Overlap	P-value	Adjusted P-value	Old P-value	Old Adjusted P-value	Odds Ratio	Combined Score	Genes
	regulation of protein kinase B signaling (GO:0051896)	5/207	4.30178e-05	0.0246922	0	0	14.8215	149.014	TSC2;PIK3R2;IRS2;ARRB2;ENG
	positive regulation of fatty acid beta-oxidation (GO:0032000)	2/9	0.000125483	0.0347623	0	0	158.373	1422.72	IRS2;ABCD1
	positive regulation of fatty acid oxidation (GO:0046321)	2/12	0.000229226	0.0347623	0	0	110.844	928.965	IRS2;ABCD1
	regulation of fatty acid beta-oxidation (GO:0031998)	2/14	0.000315297	0.0347623	0	0	92.3611	744.615	IRS2;ABCD1
	negative regulation of supramolecular fiber organization (GO:1902904)	3/72	0.000344738	0.0347623	0	0	24.7118	197.02	MYADM;KATNB1;SSH3
	membrane raft organization (GO:0031579)	2/15	0.000363369	0.0347623	0	0	85.2521	675.205	MYADM;FLOT2
	negative regulation of intracellular signal transduction (GO:1902532)	4/198	0.000528524	0.0433389	0	0	11.9879	90.4536	MYADM;TSC2;PIK3R2;ARRB2
	positive regulation of lipid catabolic process (GO:0050996)	2/22	0.000792737	0.0552062	0	0	55.3944	395.517	IRS2;ABCD1
	regulation of heterotypic cell-cell adhesion (GO:0034114)	2/25	0.00102584	0.0552062	0	0	48.1618	331.462	MYADM;FLOT2
	negative regulation of actin filament polymerization (GO:0030837)	2/25	0.00102584	0.0552062	0	0	48.1618	331.462	MYADM;SSH3
	regulation of phosphatidylinositol 3-kinase signaling (GO:0014066)	3/106	0.00106664	0.0552062	0	0	16.5262	113.093	TSC2;IRS2;MAPK3
	negative regulation of protein polymerization (GO:0032272)	2/27	0.00119736	0.0552062	0	0	44.3044	298.064	MYADM;SSH3
	phosphatidylinositol metabolic process (GO:0046488)	3/112	0.00125031	0.0552062	0	0	15.6118	104.355	INPPL1;MTMR9;PIK3R2
	negative regulation of cytoskeleton organization (GO:0051494)	2/30	0.00147859	0.0606221	0	0	39.5516	257.745	MYADM;SSH3
	phosphatidylinositol biosynthetic process (GO:0006661)	3/126	0.00175327	0.0670917	0	0	13.8251	87.7378	INPPL1;MTMR9;PIK3R2
	transmembrane receptor protein serine/threonine kinase signaling pathway (GO:0007178)	3/133	0.00204586	0.0733951	0	0	13.076	80.9661	ARRB2;MAPK3;ENG
	protein localization to plasma membrane (GO:0072659)	3/136	0.00218	0.0736069	0	0	12.7792	78.3162	PACS2;MYADM;FLOT2
	protein localization to cell periphery (GO:1990778)	3/140	0.00236719	0.0754872	0	0	12.4035	74.9925	PACS2;MYADM;FLOT2
	negative regulation of protein kinase B signaling (GO:0051898)	2/40	0.00261974	0.0791437	0	0	29.1287	173.161	TSC2;ARRB2
	negative regulation of protein phosphorylation (GO:0001933)	3/152	0.00298764	0.0857452	0	0	11.3977	66.2579	MYADM;TSC2;ENG
	positive regulation of protein kinase B signaling (GO:0051897)	3/161	0.00351289	0.0950891	0	0	10.7436	60.7154	PIK3R2;IRS2;ENG
	regulation of stress-activated MAPK cascade (GO:0032872)	2/49	0.00390751	0.0950891	0	0	23.5402	130.527	MAPK8IP3;MAPK3
	inositol lipid-mediated signaling (GO:0048017)	2/51	0.00422636	0.0950891	0	0	22.5771	123.416	PIK3R2;IRS2
	glycerophospholipid biosynthetic process (GO:0046474)	3/177	0.00457927	0.0950891	0	0	9.74778	52.5037	INPPL1;MTMR9;PIK3R2
	negative regulation of macromolecule metabolic process (GO:0010605)	3/194	0.00590644	0.0950891	0	0	8.87255	45.5314	MYADM;FLOT2;ENG
	protein localization to membrane (GO:0072657)	3/195	0.00599093	0.0950891	0	0	8.82589	45.1666	PACS2;MYADM;FLOT2
	negative regulation of kinase activity (GO:0033673)	2/62	0.00618653	0.0950891	0	0	18.4278	93.7123	TSC2;IRS2
	lipid homeostasis (GO:0055088)	2/64	0.00657976	0.0950891	0	0	17.8315	89.5813	IRS2;ABCD1
	BMP signaling pathway (GO:0030509)	2/65	0.00678055	0.0950891	0	0	17.5476	87.6275	MAPK3;ENG
	regulation of cellular catabolic process (GO:0031329)	2/65	0.00678055	0.0950891	0	0	17.5476	87.6275	PIK3R2;ABCD1
	transmembrane receptor protein tyrosine kinase signaling pathway (GO:0007169)	4/404	0.00704074	0.0950891	0	0	5.75353	28.5147	TSC2;PIK3R2;IRS2;MAPK3
	Fc-gamma receptor signaling pathway involved in phagocytosis (GO:0038096)	2/71	0.00804309	0.0950891	0	0	16.0169	77.2486	PIK3R2;MAPK3
	cellular response to BMP stimulus (GO:0071773)	2/71	0.00804309	0.0950891	0	0	16.0169	77.2486	MAPK3;ENG
	phosphatidylinositol-mediated signaling (GO:0048015)	2/71	0.00804309	0.0950891	0	0	16.0169	77.2486	PIK3R2;IRS2
	Fc-gamma receptor signaling pathway (GO:0038094)	2/72	0.00826305	0.0950891	0	0	15.7873	75.7153	PIK3R2;MAPK3
	regulation of actin filament polymerization (GO:0030833)	2/73	0.00848569	0.0950891	0	0	15.5642	74.2313	MYADM;SSH3
	insulin receptor signaling pathway (GO:0008286)	2/73	0.00848569	0.0950891	0	0	15.5642	74.2313	PIK3R2;IRS2
	Fc receptor mediated stimulatory signaling pathway (GO:0002431)	2/74	0.00871103	0.0950891	0	0	15.3472	72.7944	PIK3R2;MAPK3
	atrial cardiac muscle tissue morphogenesis (GO:0055009)	1/5	0.00946481	0.0950891	0	0	134.851	628.431	ENG
	positive regulation of epithelial to mesenchymal transition involved in endocardial cushion formation (GO:1905007)	1/5	0.00946481	0.0950891	0	0	134.851	628.431	ENG
	regulation of cell proliferation involved in heart morphogenesis (GO:2000136)	1/5	0.00946481	0.0950891	0	0	134.851	628.431	ENG
	caveolin-mediated endocytosis (GO:0072584)	1/5	0.00946481	0.0950891	0	0	134.851	628.431	MAPK3
	regulation of cyclase activity (GO:0031279)	1/5	0.00946481	0.0950891	0	0	134.851	628.431	MAPK3
	positive regulation of macrophage proliferation (GO:0120041)	1/5	0.00946481	0.0950891	0	0	134.851	628.431	MAPK3
	intracellular sequestering of iron ion (GO:0006880)	1/5	0.00946481	0.0950891	0	0	134.851	628.431	FTH1
	long-chain fatty acid catabolic process (GO:0042758)	1/5	0.00946481	0.0950891	0	0	134.851	628.431	ABCD1
	positive regulation of protein localization to cilium (GO:1903566)	1/5	0.00946481	0.0950891	0	0	134.851	628.431	CROCC
	positive regulation of smooth muscle cell differentiation (GO:0051152)	1/5	0.00946481	0.0950891	0	0	134.851	628.431	ENG
	regulation of mitophagy (GO:1901524)	1/5	0.00946481	0.0950891	0	0	134.851	628.431	TSC2
	regulation of phosphatidylinositol dephosphorylation (GO:0060304)	1/5	0.00946481	0.0950891	0	0	134.851	628.431	MTMR9
	protein localization to membrane raft (GO:1903044)	1/5	0.00946481	0.0950891	0	0	134.851	628.431	FLOT2
	response to insulin (GO:0032868)	2/84	0.0111097	0.0950891	0	0	13.4688	60.6089	PIK3R2;IRS2
	equilibrioception (GO:0050957)	1/6	0.0113473	0.0950891	0	0	107.876	483.151	CDH23
	positive regulation of histone phosphorylation (GO:0033129)	1/6	0.0113473	0.0950891	0	0	107.876	483.151	MAPK3
	regulation of long-chain fatty acid import across plasma membrane (GO:0010746)	1/6	0.0113473	0.0950891	0	0	107.876	483.151	IRS2
	membrane raft assembly (GO:0001765)	1/6	0.0113473	0.0950891	0	0	107.876	483.151	FLOT2
	regulation of macrophage proliferation (GO:0120040)	1/6	0.0113473	0.0950891	0	0	107.876	483.151	MAPK3
	venous blood vessel morphogenesis (GO:0048845)	1/6	0.0113473	0.0950891	0	0	107.876	483.151	ENG
	regulation of protein localization to cilium (GO:1903564)	1/6	0.0113473	0.0950891	0	0	107.876	483.151	CROCC
	negative regulation of phosphorylation (GO:0042326)	2/86	0.0116206	0.0950891	0	0	13.1468	58.5687	MYADM;IRS2
	transforming growth factor beta receptor signaling pathway (GO:0007179)	2/89	0.0124061	0.0950891	0	0	12.6916	55.7105	ARRB2;ENG
	protein import (GO:0017038)	2/89	0.0124061	0.0950891	0	0	12.6916	55.7105	TSC2;ABCD1
	positive regulation of cardiac epithelial to mesenchymal transition (GO:0062043)	1/7	0.0132263	0.0950891	0	0	89.8919	388.832	ENG
	negative regulation of cytoplasmic translation (GO:2000766)	1/7	0.0132263	0.0950891	0	0	89.8919	388.832	UNK
	G protein-coupled receptor internalization (GO:0002031)	1/7	0.0132263	0.0950891	0	0	89.8919	388.832	ARRB2
	regulation of vascular associated smooth muscle cell differentiation (GO:1905063)	1/7	0.0132263	0.0950891	0	0	89.8919	388.832	ENG
	positive regulation of unsaturated fatty acid biosynthetic process (GO:2001280)	1/7	0.0132263	0.0950891	0	0	89.8919	388.832	ABCD1
	positive regulation of vascular associated smooth muscle cell differentiation (GO:1905065)	1/7	0.0132263	0.0950891	0	0	89.8919	388.832	ENG
	vascular associated smooth muscle cell development (GO:0097084)	1/7	0.0132263	0.0950891	0	0	89.8919	388.832	ENG
	mitochondrion-endoplasmic reticulum membrane tethering (GO:1990456)	1/7	0.0132263	0.0950891	0	0	89.8919	388.832	PACS2
	very long-chain fatty acid catabolic process (GO:0042760)	1/7	0.0132263	0.0950891	0	0	89.8919	388.832	ABCD1
	modulation by symbiont of host apoptotic process (GO:0052150)	1/7	0.0132263	0.0950891	0	0	89.8919	388.832	MAPK3
	dorsal aorta development (GO:0035907)	1/7	0.0132263	0.0950891	0	0	89.8919	388.832	ENG
	dorsal aorta morphogenesis (GO:0035912)	1/7	0.0132263	0.0950891	0	0	89.8919	388.832	ENG
	regulation of protein phosphorylation (GO:0001932)	3/266	0.0139255	0.0950891	0	0	6.4201	27.4397	MYADM;MAPK3;ENG
	regulation of vesicle-mediated transport (GO:0060627)	2/96	0.0143267	0.0950891	0	0	11.7423	49.8535	TSC2;MAPK3
	protein localization to presynapse (GO:1905383)	1/8	0.0151018	0.0950891	0	0	77.0463	323.051	MAPK8IP3
	negative regulation of B cell apoptotic process (GO:0002903)	1/8	0.0151018	0.0950891	0	0	77.0463	323.051	IRS2
	anterograde axonal protein transport (GO:0099641)	1/8	0.0151018	0.0950891	0	0	77.0463	323.051	MAPK8IP3
	regulation of toll-like receptor 3 signaling pathway (GO:0034139)	1/8	0.0151018	0.0950891	0	0	77.0463	323.051	FLOT2
	axo-dendritic protein transport (GO:0099640)	1/8	0.0151018	0.0950891	0	0	77.0463	323.051	MAPK8IP3
	cardiac atrium development (GO:0003230)	1/8	0.0151018	0.0950891	0	0	77.0463	323.051	ENG
	regulation of epithelial to mesenchymal transition involved in endocardial cushion formation (GO:1905005)	1/8	0.0151018	0.0950891	0	0	77.0463	323.051	ENG
	vascular associated smooth muscle cell differentiation (GO:0035886)	1/8	0.0151018	0.0950891	0	0	77.0463	323.051	ENG
	venous blood vessel development (GO:0060841)	1/8	0.0151018	0.0950891	0	0	77.0463	323.051	ENG
	ventricular trabecula myocardium morphogenesis (GO:0003222)	1/8	0.0151018	0.0950891	0	0	77.0463	323.051	ENG
	DNA damage induced protein phosphorylation (GO:0006975)	1/8	0.0151018	0.0950891	0	0	77.0463	323.051	MAPK3
	negative regulation by symbiont of host apoptotic process (GO:0033668)	1/8	0.0151018	0.0950891	0	0	77.0463	323.051	MAPK3
	negative regulation by symbiont of host programmed cell death (GO:0052041)	1/8	0.0151018	0.0950891	0	0	77.0463	323.051	MAPK3
	epithelial to mesenchymal transition involved in endocardial cushion formation (GO:0003198)	1/9	0.0169738	0.0950891	0	0	67.4122	274.777	ENG
	anoikis (GO:0043276)	1/9	0.0169738	0.0950891	0	0	67.4122	274.777	TSC2
	axon regeneration (GO:0031103)	1/9	0.0169738	0.0950891	0	0	67.4122	274.777	MAPK8IP3
	regulation of cellular response to oxidative stress (GO:1900407)	1/9	0.0169738	0.0950891	0	0	67.4122	274.777	ABCD1
	peroxisomal transport (GO:0043574)	1/9	0.0169738	0.0950891	0	0	67.4122	274.777	ABCD1
	endochondral ossification (GO:0001958)	1/9	0.0169738	0.0950891	0	0	67.4122	274.777	INPPL1
	cellular response to peptide hormone stimulus (GO:0071375)	2/106	0.0172779	0.0950891	0	0	10.6079	43.0503	PIK3R2;IRS2
	Fc-epsilon receptor signaling pathway (GO:0038095)	2/111	0.0188424	0.0950891	0	0	10.1188	40.1881	PIK3R2;MAPK3
	negative regulation of heterotypic cell-cell adhesion (GO:0034115)	1/10	0.0188424	0.0950891	0	0	59.9189	237.977	MYADM
	response to dopamine (GO:1903350)	1/10	0.0188424	0.0950891	0	0	59.9189	237.977	MAPK3
	regulation of cell-cell adhesion involved in gastrulation (GO:0070587)	1/10	0.0188424	0.0950891	0	0	59.9189	237.977	MYADM
	negative regulation of lymphocyte apoptotic process (GO:0070229)	1/10	0.0188424	0.0950891	0	0	59.9189	237.977	IRS2
	negative regulation of phosphatidylinositol 3-kinase signaling (GO:0014067)	1/10	0.0188424	0.0950891	0	0	59.9189	237.977	TSC2
	negative regulation of protein autophosphorylation (GO:0031953)	1/10	0.0188424	0.0950891	0	0	59.9189	237.977	ENG
	cellular response to dopamine (GO:1903351)	1/10	0.0188424	0.0950891	0	0	59.9189	237.977	MAPK3
	smooth muscle tissue development (GO:0048745)	1/10	0.0188424	0.0950891	0	0	59.9189	237.977	ENG
	negative regulation of transmembrane transport (GO:0034763)	1/10	0.0188424	0.0950891	0	0	59.9189	237.977	IRS2
	regulation of histone phosphorylation (GO:0033127)	1/10	0.0188424	0.0950891	0	0	59.9189	237.977	MAPK3
	neuron projection maintenance (GO:1990535)	1/10	0.0188424	0.0950891	0	0	59.9189	237.977	ABCD1
	neuron projection regeneration (GO:0031102)	1/10	0.0188424	0.0950891	0	0	59.9189	237.977	MAPK8IP3
	regulation of phospholipid metabolic process (GO:1903725)	1/10	0.0188424	0.0950891	0	0	59.9189	237.977	MTMR9
	myelin maintenance (GO:0043217)	1/10	0.0188424	0.0950891	0	0	59.9189	237.977	ABCD1
	Fc receptor signaling pathway (GO:0038093)	2/112	0.0191623	0.0950891	0	0	10.0263	39.652	PIK3R2;MAPK3
	MAPK cascade (GO:0000165)	3/303	0.0196474	0.0950891	0	0	5.61771	22.0765	PIK3R2;IRS2;MAPK3
	cellular response to transforming growth factor beta stimulus (GO:0071560)	2/114	0.0198089	0.0950891	0	0	9.84623	38.6132	ARRB2;ENG
	protein localization to phagophore assembly site (GO:0034497)	1/11	0.0207076	0.0950891	0	0	53.9243	209.078	PACS2
	regulation of stress-activated protein kinase signaling cascade (GO:0070302)	1/11	0.0207076	0.0950891	0	0	53.9243	209.078	MAPK3
	fatty acid homeostasis (GO:0055089)	1/11	0.0207076	0.0950891	0	0	53.9243	209.078	ABCD1
	regulation of cardiac muscle cell apoptotic process (GO:0010665)	1/11	0.0207076	0.0950891	0	0	53.9243	209.078	ENG
	negative regulation of natural killer cell mediated immunity (GO:0002716)	1/11	0.0207076	0.0950891	0	0	53.9243	209.078	ARRB2
	regulation of cytoplasmic transport (GO:1903649)	1/11	0.0207076	0.0950891	0	0	53.9243	209.078	MAPK3
	cell-cell junction maintenance (GO:0045217)	1/11	0.0207076	0.0950891	0	0	53.9243	209.078	MYADM
	insulin-like growth factor receptor signaling pathway (GO:0048009)	1/11	0.0207076	0.0950891	0	0	53.9243	209.078	TSC2
	regulation of lipid kinase activity (GO:0043550)	1/11	0.0207076	0.0950891	0	0	53.9243	209.078	PIK3R2
	regulation of mitochondrial depolarization (GO:0051900)	1/11	0.0207076	0.0950891	0	0	53.9243	209.078	ABCD1
	desensitization of G protein-coupled receptor signaling pathway (GO:0002029)	1/11	0.0207076	0.0950891	0	0	53.9243	209.078	ARRB2
	regulation of cellular response to stress (GO:0080135)	2/118	0.0211293	0.0962558	0	0	9.50479	36.6609	ABCD1;MAPK3
	regulation of response to oxidative stress (GO:1902882)	1/12	0.0225692	0.0981419	0	0	49.0197	185.842	ABCD1
	regulation of amyloid precursor protein catabolic process (GO:1902991)	1/12	0.0225692	0.0981419	0	0	49.0197	185.842	FLOT2
	regulation of B cell apoptotic process (GO:0002902)	1/12	0.0225692	0.0981419	0	0	49.0197	185.842	IRS2
	positive regulation of leukocyte proliferation (GO:0070665)	1/12	0.0225692	0.0981419	0	0	49.0197	185.842	MAPK3
	positive regulation of protein depolymerization (GO:1901881)	1/12	0.0225692	0.0981419	0	0	49.0197	185.842	KATNB1
	energy coupled proton transport, down electrochemical gradient (GO:0015985)	1/12	0.0225692	0.0981419	0	0	49.0197	185.842	VPS9D1
	negative regulation of gene expression (GO:0010629)	3/322	0.023022	0.09925	0	0	5.27801	19.905	MYADM;FLOT2;ENG
	alpha-linolenic acid metabolic process (GO:0036109)	1/13	0.0244274	0.09925	0	0	44.9324	166.791	ABCD1
	fatty acid elongation (GO:0030497)	1/13	0.0244274	0.09925	0	0	44.9324	166.791	ABCD1
	positive regulation of cellular carbohydrate metabolic process (GO:0010676)	1/13	0.0244274	0.09925	0	0	44.9324	166.791	IRS2
	positive regulation of fatty acid biosynthetic process (GO:0045723)	1/13	0.0244274	0.09925	0	0	44.9324	166.791	ABCD1
	negative regulation of reactive oxygen species biosynthetic process (GO:1903427)	1/13	0.0244274	0.09925	0	0	44.9324	166.791	ABCD1
	DNA replication-independent nucleosome organization (GO:0034724)	1/13	0.0244274	0.09925	0	0	44.9324	166.791	CABIN1
	muscle tissue development (GO:0060537)	1/13	0.0244274	0.09925	0	0	44.9324	166.791	ENG
	endochondral bone morphogenesis (GO:0060350)	1/13	0.0244274	0.09925	0	0	44.9324	166.791	INPPL1
	cellular response to insulin stimulus (GO:0032869)	2/129	0.0249437	0.09925	0	0	8.67673	32.027	PIK3R2;IRS2
	protein maturation by iron-sulfur cluster transfer (GO:0097428)	1/14	0.0262822	0.09925	0	0	41.474	150.918	MMS19
	positive regulation of cyclase activity (GO:0031281)	1/14	0.0262822	0.09925	0	0	41.474	150.918	MAPK3
	branching involved in blood vessel morphogenesis (GO:0001569)	1/14	0.0262822	0.09925	0	0	41.474	150.918	ENG
	positive regulation of glucose metabolic process (GO:0010907)	1/14	0.0262822	0.09925	0	0	41.474	150.918	IRS2
	positive regulation of glycogen biosynthetic process (GO:0045725)	1/14	0.0262822	0.09925	0	0	41.474	150.918	IRS2
	cell junction maintenance (GO:0034331)	1/14	0.0262822	0.09925	0	0	41.474	150.918	MYADM
	positive regulation of macrophage chemotaxis (GO:0010759)	1/14	0.0262822	0.09925	0	0	41.474	150.918	MAPK3
	regulation of histone methylation (GO:0031060)	1/14	0.0262822	0.09925	0	0	41.474	150.918	TTLL12
	neuromuscular process controlling balance (GO:0050885)	1/14	0.0262822	0.09925	0	0	41.474	150.918	CDH23
	regulation of protein kinase C signaling (GO:0090036)	1/14	0.0262822	0.09925	0	0	41.474	150.918	MYADM
	cellular calcium ion homeostasis (GO:0006874)	2/136	0.0275068	0.0996832	0	0	8.22056	29.5391	PACS2;CDH23
	fatty acid beta-oxidation using acyl-CoA oxidase (GO:0033540)	1/15	0.0281336	0.0996832	0	0	38.5097	137.51	ABCD1
	regulation of aerobic respiration (GO:1903715)	1/15	0.0281336	0.0996832	0	0	38.5097	137.51	ABCD1
	positive regulation of double-strand break repair via homologous recombination (GO:1905168)	1/15	0.0281336	0.0996832	0	0	38.5097	137.51	MMS19
	positive regulation of glycogen metabolic process (GO:0070875)	1/15	0.0281336	0.0996832	0	0	38.5097	137.51	IRS2
	negative regulation of leukocyte mediated cytotoxicity (GO:0001911)	1/15	0.0281336	0.0996832	0	0	38.5097	137.51	ARRB2
	regulation of cytoplasmic translation (GO:2000765)	1/15	0.0281336	0.0996832	0	0	38.5097	137.51	UNK
	regulation of dephosphorylation (GO:0035303)	1/15	0.0281336	0.0996832	0	0	38.5097	137.51	MTMR9
	mitotic intra-S DNA damage checkpoint signaling (GO:0031573)	1/15	0.0281336	0.0996832	0	0	38.5097	137.51	MDC1
	peptidyl-tyrosine autophosphorylation (GO:0038083)	1/15	0.0281336	0.0996832	0	0	38.5097	137.51	MAPK3
	positive regulation of cellular catabolic process (GO:0031331)	2/141	0.0294	0.101831	0	0	7.92286	27.942	IRS2;ABCD1
	negative regulation of natural killer cell mediated cytotoxicity (GO:0045953)	1/16	0.0299815	0.101831	0	0	35.9405	126.05	ARRB2
	regulation of fatty acid oxidation (GO:0046320)	1/16	0.0299815	0.101831	0	0	35.9405	126.05	ABCD1
	negative regulation of type I interferon-mediated signaling pathway (GO:0060339)	1/16	0.0299815	0.101831	0	0	35.9405	126.05	TTLL12
	neuron projection organization (GO:0106027)	1/16	0.0299815	0.101831	0	0	35.9405	126.05	ABCD1
	positive regulation of small molecule metabolic process (GO:0062013)	1/16	0.0299815	0.101831	0	0	35.9405	126.05	IRS2
	regulation of oxidative phosphorylation (GO:0002082)	1/16	0.0299815	0.101831	0	0	35.9405	126.05	ABCD1
	aorta morphogenesis (GO:0035909)	1/17	0.031826	0.104512	0	0	33.6926	116.154	ENG
	regulation of Golgi organization (GO:1903358)	1/17	0.031826	0.104512	0	0	33.6926	116.154	MAPK3
	mesenchyme morphogenesis (GO:0072132)	1/17	0.031826	0.104512	0	0	33.6926	116.154	ENG
	positive regulation of telomere capping (GO:1904355)	1/17	0.031826	0.104512	0	0	33.6926	116.154	MAPK3
	negative regulation of biosynthetic process (GO:0009890)	1/18	0.0336671	0.104512	0	0	31.7091	107.533	ABCD1
	negative regulation of fibroblast proliferation (GO:0048147)	1/18	0.0336671	0.104512	0	0	31.7091	107.533	FTH1
	response to axon injury (GO:0048678)	1/18	0.0336671	0.104512	0	0	31.7091	107.533	MAPK8IP3
	regulation of early endosome to late endosome transport (GO:2000641)	1/18	0.0336671	0.104512	0	0	31.7091	107.533	MAPK3
	regulation of membrane depolarization (GO:0003254)	1/18	0.0336671	0.104512	0	0	31.7091	107.533	ABCD1
	microtubule depolymerization (GO:0007019)	1/18	0.0336671	0.104512	0	0	31.7091	107.533	KATNB1
	positive chemotaxis (GO:0050918)	1/18	0.0336671	0.104512	0	0	31.7091	107.533	TSC2
	excitatory postsynaptic potential (GO:0060079)	1/19	0.0355048	0.104512	0	0	29.9459	99.9622	ARRB2
	fatty acid transmembrane transport (GO:1902001)	1/19	0.0355048	0.104512	0	0	29.9459	99.9622	ABCD1
	negative regulation of cytokine production involved in inflammatory response (GO:1900016)	1/19	0.0355048	0.104512	0	0	29.9459	99.9622	ABCD1
	positive regulation of cilium assembly (GO:0045724)	1/19	0.0355048	0.104512	0	0	29.9459	99.9622	CROCC
	ATP synthesis coupled proton transport (GO:0015986)	1/19	0.0355048	0.104512	0	0	29.9459	99.9622	VPS9D1
	heart trabecula morphogenesis (GO:0061384)	1/19	0.0355048	0.104512	0	0	29.9459	99.9622	ENG
	cardiac atrium morphogenesis (GO:0003209)	1/19	0.0355048	0.104512	0	0	29.9459	99.9622	ENG
	positive regulation of macrophage migration (GO:1905523)	1/19	0.0355048	0.104512	0	0	29.9459	99.9622	MAPK3
	interleukin-7-mediated signaling pathway (GO:0038111)	1/19	0.0355048	0.104512	0	0	29.9459	99.9622	IRS2
	cellular response to interleukin-7 (GO:0098761)	1/19	0.0355048	0.104512	0	0	29.9459	99.9622	IRS2
	DNA alkylation (GO:0006305)	1/19	0.0355048	0.104512	0	0	29.9459	99.9622	EHMT2
	peptidyl-lysine dimethylation (GO:0018027)	1/19	0.0355048	0.104512	0	0	29.9459	99.9622	EHMT2
	DNA methylation or demethylation (GO:0044728)	1/19	0.0355048	0.104512	0	0	29.9459	99.9622	EHMT2
	endocardial cushion morphogenesis (GO:0003203)	1/19	0.0355048	0.104512	0	0	29.9459	99.9622	ENG
	negative regulation of amyloid precursor protein catabolic process (GO:1902992)	1/19	0.0355048	0.104512	0	0	29.9459	99.9622	FLOT2
	cellular response to starvation (GO:0009267)	2/158	0.0362113	0.105579	0	0	7.05342	23.4059	EHMT2;MAPK3
	cardiac epithelial to mesenchymal transition (GO:0060317)	1/20	0.0373391	0.105579	0	0	28.3684	93.2673	ENG
	cardiac ventricle development (GO:0003231)	1/20	0.0373391	0.105579	0	0	28.3684	93.2673	ENG
	regulation of granulocyte chemotaxis (GO:0071622)	1/20	0.0373391	0.105579	0	0	28.3684	93.2673	MAPK3
	positive regulation of peptidyl-lysine acetylation (GO:2000758)	1/20	0.0373391	0.105579	0	0	28.3684	93.2673	MAPK3
	regulation of nuclear division (GO:0051783)	1/20	0.0373391	0.105579	0	0	28.3684	93.2673	CUL9
	regulation of programmed necrotic cell death (GO:0062098)	1/20	0.0373391	0.105579	0	0	28.3684	93.2673	FLOT2
	endoplasmic reticulum calcium ion homeostasis (GO:0032469)	1/20	0.0373391	0.105579	0	0	28.3684	93.2673	PACS2
	negative regulation of microtubule depolymerization (GO:0007026)	1/21	0.03917	0.107577	0	0	26.9486	87.3095	KATNB1
	intracellular lipid transport (GO:0032365)	1/21	0.03917	0.107577	0	0	26.9486	87.3095	ABCD1
	positive regulation of phosphatase activity (GO:0010922)	1/21	0.03917	0.107577	0	0	26.9486	87.3095	MTMR9
	linoleic acid metabolic process (GO:0043651)	1/21	0.03917	0.107577	0	0	26.9486	87.3095	ABCD1
	regulation of lipid catabolic process (GO:0050994)	1/21	0.03917	0.107577	0	0	26.9486	87.3095	ABCD1
	endocardial cushion development (GO:0003197)	1/21	0.03917	0.107577	0	0	26.9486	87.3095	ENG
	regulation of MAPK cascade (GO:0043408)	2/166	0.0396083	0.108263	0	0	6.70664	21.6538	PIK3R2;MAPK3
	regulation of macrophage chemotaxis (GO:0010758)	1/22	0.0409974	0.110222	0	0	25.6641	81.9774	MAPK3
	metallo-sulfur cluster assembly (GO:0031163)	1/22	0.0409974	0.110222	0	0	25.6641	81.9774	MMS19
	protein import into peroxisome membrane (GO:0045046)	1/22	0.0409974	0.110222	0	0	25.6641	81.9774	ABCD1
	positive regulation of ERK1 and ERK2 cascade (GO:0070374)	2/172	0.0422329	0.110222	0	0	6.46797	20.4683	ARRB2;MAPK3
	ERK1 and ERK2 cascade (GO:0070371)	1/23	0.0428215	0.110222	0	0	24.4963	77.1809	MAPK3
	regulation of telomere capping (GO:1904353)	1/23	0.0428215	0.110222	0	0	24.4963	77.1809	MAPK3
	artery development (GO:0060840)	1/23	0.0428215	0.110222	0	0	24.4963	77.1809	ENG
	positive regulation of histone acetylation (GO:0035066)	1/23	0.0428215	0.110222	0	0	24.4963	77.1809	MAPK3
	negative regulation of reactive oxygen species metabolic process (GO:2000378)	1/23	0.0428215	0.110222	0	0	24.4963	77.1809	ABCD1
	positive regulation of receptor internalization (GO:0002092)	1/23	0.0428215	0.110222	0	0	24.4963	77.1809	ARRB2
	regulation of mononuclear cell migration (GO:0071675)	1/23	0.0428215	0.110222	0	0	24.4963	77.1809	MAPK3
	regulation of necroptotic process (GO:0060544)	1/23	0.0428215	0.110222	0	0	24.4963	77.1809	FLOT2
	DNA methylation (GO:0006306)	1/23	0.0428215	0.110222	0	0	24.4963	77.1809	EHMT2
	regulation of cellular response to transforming growth factor beta stimulus (GO:1903844)	1/24	0.0446423	0.112389	0	0	23.4301	72.8459	ENG
	negative regulation of protein depolymerization (GO:1901880)	1/24	0.0446423	0.112389	0	0	23.4301	72.8459	KATNB1
	cellular response to catecholamine stimulus (GO:0071870)	1/24	0.0446423	0.112389	0	0	23.4301	72.8459	MAPK3
	iron-sulfur cluster assembly (GO:0016226)	1/24	0.0446423	0.112389	0	0	23.4301	72.8459	MMS19
	protein kinase B signaling (GO:0043491)	1/24	0.0446423	0.112389	0	0	23.4301	72.8459	TSC2
	regulation of mitotic cell cycle (GO:0007346)	2/178	0.0449215	0.112598	0	0	6.24558	19.379	CUL9;TTLL12
	protein stabilization (GO:0050821)	2/179	0.0453757	0.112999	0	0	6.20998	19.2061	MTMR9;FLOT2
	response to hexose (GO:0009746)	1/25	0.0464596	0.112999	0	0	22.4527	68.9112	IRS2
	chemical synaptic transmission, postsynaptic (GO:0099565)	1/25	0.0464596	0.112999	0	0	22.4527	68.9112	ARRB2
	regulation of microtubule depolymerization (GO:0031114)	1/25	0.0464596	0.112999	0	0	22.4527	68.9112	KATNB1
	outflow tract septum morphogenesis (GO:0003148)	1/25	0.0464596	0.112999	0	0	22.4527	68.9112	ENG
	peroxisome organization (GO:0007031)	1/25	0.0464596	0.112999	0	0	22.4527	68.9112	ABCD1
	phosphatidylinositol dephosphorylation (GO:0046856)	1/25	0.0464596	0.112999	0	0	22.4527	68.9112	MTMR9
	positive regulation of glucose import (GO:0046326)	1/26	0.0482736	0.1145	0	0	21.5535	65.3259	IRS2
	negative regulation of macroautophagy (GO:0016242)	1/26	0.0482736	0.1145	0	0	21.5535	65.3259	TSC2
	histone methylation (GO:0016571)	1/26	0.0482736	0.1145	0	0	21.5535	65.3259	EHMT2
	positive regulation of microtubule polymerization or depolymerization (GO:0031112)	1/26	0.0482736	0.1145	0	0	21.5535	65.3259	KATNB1
	regulation of glycogen biosynthetic process (GO:0005979)	1/26	0.0482736	0.1145	0	0	21.5535	65.3259	IRS2
	endothelial cell development (GO:0001885)	1/26	0.0482736	0.1145	0	0	21.5535	65.3259	MYADM
	regulation of intracellular signal transduction (GO:1902531)	3/437	0.0497569	0.114535	0	0	3.85675	11.5726	EHMT2;PIK3R2;MAPK3
	positive regulation of BMP signaling pathway (GO:0030513)	1/27	0.0500843	0.114535	0	0	20.7235	62.0471	ENG
	regulation of toll-like receptor signaling pathway (GO:0034121)	1/27	0.0500843	0.114535	0	0	20.7235	62.0471	FLOT2
	negative regulation of insulin receptor signaling pathway (GO:0046627)	1/27	0.0500843	0.114535	0	0	20.7235	62.0471	TSC2
	cellular response to cadmium ion (GO:0071276)	1/27	0.0500843	0.114535	0	0	20.7235	62.0471	MAPK3
	stress-activated protein kinase signaling cascade (GO:0031098)	1/27	0.0500843	0.114535	0	0	20.7235	62.0471	MAPK3
	microtubule polymerization or depolymerization (GO:0031109)	1/27	0.0500843	0.114535	0	0	20.7235	62.0471	KATNB1
	peptidyl-lysine methylation (GO:0018022)	1/27	0.0500843	0.114535	0	0	20.7235	62.0471	EHMT2
	peroxisomal membrane transport (GO:0015919)	1/27	0.0500843	0.114535	0	0	20.7235	62.0471	ABCD1
	regulation of reactive oxygen species biosynthetic process (GO:1903426)	1/28	0.0518915	0.116111	0	0	19.955	59.0387	ABCD1
	negative regulation of cellular response to insulin stimulus (GO:1900077)	1/28	0.0518915	0.116111	0	0	19.955	59.0387	TSC2
	positive regulation of protein import into nucleus (GO:0042307)	1/28	0.0518915	0.116111	0	0	19.955	59.0387	PIK3R2
	regulation of phosphatase activity (GO:0010921)	1/28	0.0518915	0.116111	0	0	19.955	59.0387	MTMR9
	protein depolymerization (GO:0051261)	1/28	0.0518915	0.116111	0	0	19.955	59.0387	KATNB1
	regulation of gene expression (GO:0010468)	5/1079	0.0519868	0.116111	0	0	2.66464	7.8787	MYADM;FLOT2;SLC2A4RG;MAPK3;ENG
	establishment of endothelial barrier (GO:0061028)	1/29	0.0536955	0.117638	0	0	19.2413	56.2698	MYADM
	protein targeting to peroxisome (GO:0006625)	1/29	0.0536955	0.117638	0	0	19.2413	56.2698	ABCD1
	positive regulation of dephosphorylation (GO:0035306)	1/29	0.0536955	0.117638	0	0	19.2413	56.2698	MTMR9
	response to cadmium ion (GO:0046686)	1/29	0.0536955	0.117638	0	0	19.2413	56.2698	MAPK3
	negative regulation of transferase activity (GO:0051348)	1/29	0.0536955	0.117638	0	0	19.2413	56.2698	IRS2
	positive regulation of B cell proliferation (GO:0030890)	1/30	0.055496	0.11798	0	0	18.5769	53.714	IRS2
	artery morphogenesis (GO:0048844)	1/30	0.055496	0.11798	0	0	18.5769	53.714	ENG
	positive regulation of DNA recombination (GO:0045911)	1/30	0.055496	0.11798	0	0	18.5769	53.714	MMS19
	regulation of type I interferon-mediated signaling pathway (GO:0060338)	1/30	0.055496	0.11798	0	0	18.5769	53.714	TTLL12
	positive regulation of protein import (GO:1904591)	1/30	0.055496	0.11798	0	0	18.5769	53.714	PIK3R2
	positive regulation of small GTPase mediated signal transduction (GO:0051057)	1/30	0.055496	0.11798	0	0	18.5769	53.714	IRS2
	regulation of natural killer cell mediated cytotoxicity (GO:0042269)	1/30	0.055496	0.11798	0	0	18.5769	53.714	ARRB2
	primary neural tube formation (GO:0014020)	1/30	0.055496	0.11798	0	0	18.5769	53.714	TSC2
	regulation of cell population proliferation (GO:0042127)	4/764	0.0559215	0.118446	0	0	2.97245	8.57196	FTH1;TSC2;IRS2;ENG
	axon guidance (GO:0007411)	2/203	0.0567755	0.119813	0	0	5.46186	15.6682	IRS2;MAPK3
	regulation of transmembrane receptor protein serine/threonine kinase signaling pathway (GO:0090092)	1/31	0.0572933	0.120023	0	0	17.9568	51.3486	ENG
	tube closure (GO:0060606)	1/31	0.0572933	0.120023	0	0	17.9568	51.3486	TSC2
	regulation of cellular macromolecule biosynthetic process (GO:2000112)	3/468	0.0587642	0.120698	0	0	3.59392	10.186	EHMT2;SLC2A4RG;ENG
	positive regulation of glucose transmembrane transport (GO:0010828)	1/32	0.0590872	0.120698	0	0	17.3766	49.154	IRS2
	negative regulation of microtubule polymerization or depolymerization (GO:0031111)	1/32	0.0590872	0.120698	0	0	17.3766	49.154	KATNB1
	cardiac muscle tissue morphogenesis (GO:0055008)	1/32	0.0590872	0.120698	0	0	17.3766	49.154	ENG
	long-chain fatty acid transport (GO:0015909)	1/32	0.0590872	0.120698	0	0	17.3766	49.154	ABCD1
	transcription initiation from RNA polymerase I promoter (GO:0006361)	1/32	0.0590872	0.120698	0	0	17.3766	49.154	MAPK3
	positive regulation of telomere maintenance (GO:0032206)	1/32	0.0590872	0.120698	0	0	17.3766	49.154	MAPK3
	positive regulation of histone modification (GO:0031058)	1/33	0.0608778	0.12111	0	0	16.8328	47.113	MAPK3
	regulation of histone acetylation (GO:0035065)	1/33	0.0608778	0.12111	0	0	16.8328	47.113	MAPK3
	positive regulation of telomere maintenance via telomerase (GO:0032212)	1/33	0.0608778	0.12111	0	0	16.8328	47.113	MAPK3
	vasculogenesis (GO:0001570)	1/33	0.0608778	0.12111	0	0	16.8328	47.113	ENG
	very long-chain fatty acid metabolic process (GO:0000038)	1/33	0.0608778	0.12111	0	0	16.8328	47.113	ABCD1
	muscle cell development (GO:0055001)	1/33	0.0608778	0.12111	0	0	16.8328	47.113	ENG
	phosphate-containing compound metabolic process (GO:0006796)	2/212	0.0612848	0.12111	0	0	5.2254	14.5905	INPPL1;MAPK3
	positive regulation of protein modification process (GO:0031401)	2/214	0.0623032	0.12111	0	0	5.17558	14.3661	MAPK3;ENG
	histone lysine methylation (GO:0034968)	1/34	0.0626651	0.12111	0	0	16.3219	45.2108	EHMT2
	regulation of glucose metabolic process (GO:0010906)	1/34	0.0626651	0.12111	0	0	16.3219	45.2108	IRS2
	neural tube closure (GO:0001843)	1/34	0.0626651	0.12111	0	0	16.3219	45.2108	TSC2
	transcription by RNA polymerase I (GO:0006360)	1/34	0.0626651	0.12111	0	0	16.3219	45.2108	MAPK3
	positive regulation of telomerase activity (GO:0051973)	1/34	0.0626651	0.12111	0	0	16.3219	45.2108	MAPK3
	regulation of myoblast differentiation (GO:0045661)	1/34	0.0626651	0.12111	0	0	16.3219	45.2108	FLOT2
	ventricular cardiac muscle tissue morphogenesis (GO:0055010)	1/34	0.0626651	0.12111	0	0	16.3219	45.2108	ENG
	phosphatidylinositol 3-kinase signaling (GO:0014065)	1/34	0.0626651	0.12111	0	0	16.3219	45.2108	PIK3R2
	regulation of phosphatidylinositol 3-kinase activity (GO:0043551)	1/35	0.064449	0.123725	0	0	15.841	43.4342	PIK3R2
	regulation of postsynaptic membrane potential (GO:0060078)	1/35	0.064449	0.123725	0	0	15.841	43.4342	ARRB2
	transcription, DNA-templated (GO:0006351)	2/221	0.0659136	0.12383	0	0	5.00837	13.6198	MMS19;ARRB2
	regulation of receptor internalization (GO:0002090)	1/36	0.0662297	0.12383	0	0	15.3876	41.7717	ARRB2
	calcium-dependent cell-cell adhesion via plasma membrane cell adhesion molecules (GO:0016339)	1/36	0.0662297	0.12383	0	0	15.3876	41.7717	CDH23
	membrane assembly (GO:0071709)	1/36	0.0662297	0.12383	0	0	15.3876	41.7717	FLOT2
	positive regulation of substrate adhesion-dependent cell spreading (GO:1900026)	1/36	0.0662297	0.12383	0	0	15.3876	41.7717	MYADM
	transition metal ion transport (GO:0000041)	1/36	0.0662297	0.12383	0	0	15.3876	41.7717	FTH1
	positive regulation of telomere maintenance via telomere lengthening (GO:1904358)	1/36	0.0662297	0.12383	0	0	15.3876	41.7717	MAPK3
	regulation of protein import into nucleus (GO:0042306)	1/36	0.0662297	0.12383	0	0	15.3876	41.7717	PIK3R2
	anterograde axonal transport (GO:0008089)	1/37	0.0680071	0.125923	0	0	14.9595	40.2132	MAPK8IP3
	regulation of glucose import (GO:0046324)	1/37	0.0680071	0.125923	0	0	14.9595	40.2132	IRS2
	regulation of protein autophosphorylation (GO:0031952)	1/37	0.0680071	0.125923	0	0	14.9595	40.2132	ENG
	negative regulation of G0 to G1 transition (GO:0070317)	1/38	0.0697811	0.127562	0	0	14.5544	38.7496	EHMT2
	negative regulation of innate immune response (GO:0045824)	1/38	0.0697811	0.127562	0	0	14.5544	38.7496	TTLL12
	positive regulation of insulin secretion (GO:0032024)	1/38	0.0697811	0.127562	0	0	14.5544	38.7496	IRS2
	negative regulation of TOR signaling (GO:0032007)	1/38	0.0697811	0.127562	0	0	14.5544	38.7496	TSC2
	regulation of autophagy (GO:0010506)	2/231	0.0711908	0.129561	0	0	4.78724	12.6498	MTMR9;PIK3R2
	DNA replication-independent nucleosome assembly (GO:0006336)	1/39	0.0715519	0.129561	0	0	14.1707	37.3728	CABIN1
	phospholipid dephosphorylation (GO:0046839)	1/39	0.0715519	0.129561	0	0	14.1707	37.3728	MTMR9
	positive regulation of catalytic activity (GO:0043085)	1/40	0.0733194	0.131929	0	0	13.8067	36.0758	MAPK3
	positive regulation of double-strand break repair (GO:2000781)	1/40	0.0733194	0.131929	0	0	13.8067	36.0758	MMS19
	regulation of ERK1 and ERK2 cascade (GO:0070372)	2/238	0.0749653	0.132609	0	0	4.6436	12.0303	ARRB2;MAPK3
	protein methylation (GO:0006479)	1/41	0.0750836	0.132609	0	0	13.4608	34.8521	EHMT2
	negative regulation of cell-cell adhesion (GO:0022408)	1/41	0.0750836	0.132609	0	0	13.4608	34.8521	MYADM
	hexose metabolic process (GO:0019318)	1/41	0.0750836	0.132609	0	0	13.4608	34.8521	IRS2
	regulation of G0 to G1 transition (GO:0070316)	1/41	0.0750836	0.132609	0	0	13.4608	34.8521	EHMT2
	regulation of mitochondrial membrane potential (GO:0051881)	1/41	0.0750836	0.132609	0	0	13.4608	34.8521	ABCD1
	axonogenesis (GO:0007409)	2/240	0.0760555	0.133914	0	0	4.60411	11.8615	IRS2;MAPK3
	nucleic acid-templated transcription (GO:0097659)	1/42	0.0768446	0.134478	0	0	13.1318	33.6959	MMS19
	phosphatidylinositol phosphate biosynthetic process (GO:0046854)	1/42	0.0768446	0.134478	0	0	13.1318	33.6959	PIK3R2
	membrane organization (GO:0061024)	2/242	0.0771509	0.134604	0	0	4.56528	11.6962	MYADM;ARRB2
	heart looping (GO:0001947)	1/43	0.0786022	0.13468	0	0	12.8185	32.6021	ENG
	regulation of cell-cell adhesion (GO:0022407)	1/43	0.0786022	0.13468	0	0	12.8185	32.6021	FLOT2
	regulation of cell-substrate adhesion (GO:0010810)	1/43	0.0786022	0.13468	0	0	12.8185	32.6021	MYADM
	regulation of cytokine production involved in inflammatory response (GO:1900015)	1/43	0.0786022	0.13468	0	0	12.8185	32.6021	ABCD1
	cellular glucose homeostasis (GO:0001678)	1/43	0.0786022	0.13468	0	0	12.8185	32.6021	PIK3R2
	positive regulation of peptide hormone secretion (GO:0090277)	1/43	0.0786022	0.13468	0	0	12.8185	32.6021	IRS2
	branching morphogenesis of an epithelial tube (GO:0048754)	1/44	0.0803567	0.136464	0	0	12.5198	31.5659	ENG
	cardiac ventricle morphogenesis (GO:0003208)	1/44	0.0803567	0.136464	0	0	12.5198	31.5659	ENG
	positive regulation of receptor-mediated endocytosis (GO:0048260)	1/44	0.0803567	0.136464	0	0	12.5198	31.5659	ARRB2
	regulation of insulin receptor signaling pathway (GO:0046626)	1/45	0.0821078	0.139026	0	0	12.2346	30.5832	TSC2
	positive regulation of phosphorylation (GO:0042327)	2/253	0.0832648	0.139113	0	0	4.36277	10.8447	MAPK3;ENG
	regulation of telomerase activity (GO:0051972)	1/46	0.0838558	0.139113	0	0	11.9622	29.6501	MAPK3
	regulation of B cell proliferation (GO:0030888)	1/46	0.0838558	0.139113	0	0	11.9622	29.6501	IRS2
	regulation of double-strand break repair via homologous recombination (GO:0010569)	1/46	0.0838558	0.139113	0	0	11.9622	29.6501	MMS19
	regulation of fibroblast proliferation (GO:0048145)	1/46	0.0838558	0.139113	0	0	11.9622	29.6501	FTH1
	positive regulation of nucleocytoplasmic transport (GO:0046824)	1/46	0.0838558	0.139113	0	0	11.9622	29.6501	PIK3R2
	positive regulation of organelle assembly (GO:1902117)	1/46	0.0838558	0.139113	0	0	11.9622	29.6501	CROCC
	positive regulation of intracellular signal transduction (GO:1902533)	3/546	0.0845588	0.139587	0	0	3.06535	7.57236	PIK3R2;IRS2;ENG
	epithelial to mesenchymal transition (GO:0001837)	1/47	0.0856005	0.139587	0	0	11.7015	28.7631	ENG
	positive regulation of pathway-restricted SMAD protein phosphorylation (GO:0010862)	1/47	0.0856005	0.139587	0	0	11.7015	28.7631	ENG
	determination of heart left/right asymmetry (GO:0061371)	1/47	0.0856005	0.139587	0	0	11.7015	28.7631	ENG
	embryonic heart tube morphogenesis (GO:0003143)	1/47	0.0856005	0.139587	0	0	11.7015	28.7631	ENG
	polyol metabolic process (GO:0019751)	1/47	0.0856005	0.139587	0	0	11.7015	28.7631	INPPL1
	inositol phosphate metabolic process (GO:0043647)	1/48	0.0873419	0.141622	0	0	11.452	27.9191	INPPL1
	myelination (GO:0042552)	1/48	0.0873419	0.141622	0	0	11.452	27.9191	ABCD1
	receptor internalization (GO:0031623)	1/49	0.0890801	0.142827	0	0	11.2128	27.1151	ARRB2
	response to glucose (GO:0009749)	1/49	0.0890801	0.142827	0	0	11.2128	27.1151	IRS2
	response to unfolded protein (GO:0006986)	1/49	0.0890801	0.142827	0	0	11.2128	27.1151	DNAJC4
	cellular response to mechanical stimulus (GO:0071260)	1/49	0.0890801	0.142827	0	0	11.2128	27.1151	MAPK3
	positive regulation of cell morphogenesis involved in differentiation (GO:0010770)	1/50	0.0908151	0.1448	0	0	10.9835	26.3485	MYADM
	iron ion transport (GO:0006826)	1/50	0.0908151	0.1448	0	0	10.9835	26.3485	FTH1
	regulation of substrate adhesion-dependent cell spreading (GO:1900024)	1/51	0.0925469	0.145939	0	0	10.7632	25.6169	MYADM
	negative regulation of protein ubiquitination (GO:0031397)	1/51	0.0925469	0.145939	0	0	10.7632	25.6169	ARRB2
	sensory perception (GO:0007600)	1/51	0.0925469	0.145939	0	0	10.7632	25.6169	CDH23
	mesenchymal cell differentiation (GO:0048762)	1/51	0.0925469	0.145939	0	0	10.7632	25.6169	ENG
	fatty acid beta-oxidation (GO:0006635)	1/52	0.0942755	0.147049	0	0	10.5517	24.9181	ABCD1
	regulation of telomere maintenance via telomerase (GO:0032210)	1/52	0.0942755	0.147049	0	0	10.5517	24.9181	MAPK3
	negative regulation of protein metabolic process (GO:0051248)	1/52	0.0942755	0.147049	0	0	10.5517	24.9181	FLOT2
	sprouting angiogenesis (GO:0002040)	1/52	0.0942755	0.147049	0	0	10.5517	24.9181	ENG
	positive regulation of MAPK cascade (GO:0043410)	2/274	0.0953337	0.147733	0	0	4.02165	9.45237	ARRB2;MAPK3
	positive regulation of B cell activation (GO:0050871)	1/53	0.0960008	0.147733	0	0	10.3482	24.25	IRS2
	heart morphogenesis (GO:0003007)	1/53	0.0960008	0.147733	0	0	10.3482	24.25	ENG
	positive regulation of macroautophagy (GO:0016239)	1/53	0.0960008	0.147733	0	0	10.3482	24.25	TSC2
	regulation of DNA replication (GO:0006275)	1/53	0.0960008	0.147733	0	0	10.3482	24.25	EHMT2
	positive regulation of leukocyte chemotaxis (GO:0002690)	1/54	0.097723	0.149581	0	0	10.1525	23.6108	MAPK3
	unsaturated fatty acid metabolic process (GO:0033559)	1/54	0.097723	0.149581	0	0	10.1525	23.6108	ABCD1
	negative regulation of cytokine-mediated signaling pathway (GO:0001960)	1/55	0.0994419	0.151405	0	0	9.96396	22.9986	TTLL12
	negative regulation of protein modification by small protein conjugation or removal (GO:1903321)	1/55	0.0994419	0.151405	0	0	9.96396	22.9986	ARRB2
	regulation of ATP metabolic process (GO:1903578)	1/56	0.101158	0.152801	0	0	9.78231	22.412	ABCD1
	autophagosome organization (GO:1905037)	1/56	0.101158	0.152801	0	0	9.78231	22.412	PACS2
	blood vessel morphogenesis (GO:0048514)	1/56	0.101158	0.152801	0	0	9.78231	22.412	ENG
	regulation of mitotic nuclear division (GO:0007088)	1/57	0.10287	0.15498	0	0	9.60714	21.8494	CUL9
	receptor metabolic process (GO:0043112)	1/58	0.10458	0.155515	0	0	9.43812	21.3094	ARRB2
	autophagosome assembly (GO:0000045)	1/58	0.10458	0.155515	0	0	9.43812	21.3094	PACS2
	cellular iron ion homeostasis (GO:0006879)	1/58	0.10458	0.155515	0	0	9.43812	21.3094	FTH1
	nucleosome assembly (GO:0006334)	1/58	0.10458	0.155515	0	0	9.43812	21.3094	CABIN1
	regulation of pathway-restricted SMAD protein phosphorylation (GO:0060393)	1/58	0.10458	0.155515	0	0	9.43812	21.3094	ENG
	negative regulation of autophagy (GO:0010507)	1/59	0.106286	0.156431	0	0	9.27493	20.7909	MTMR9
	fatty acid oxidation (GO:0019395)	1/59	0.106286	0.156431	0	0	9.27493	20.7909	ABCD1
	response to reactive oxygen species (GO:0000302)	1/59	0.106286	0.156431	0	0	9.27493	20.7909	MAPK3
	mitotic DNA damage checkpoint signaling (GO:0044773)	1/59	0.106286	0.156431	0	0	9.27493	20.7909	MDC1
	regulation of cell cycle (GO:0051726)	2/296	0.108484	0.159258	0	0	3.71655	8.25503	TSC2;TTLL12
	positive regulation of DNA biosynthetic process (GO:2000573)	1/61	0.109689	0.159417	0	0	8.96486	19.8133	MAPK3
	regulation of endocytosis (GO:0030100)	1/61	0.109689	0.159417	0	0	8.96486	19.8133	TSC2
	iron ion homeostasis (GO:0055072)	1/61	0.109689	0.159417	0	0	8.96486	19.8133	FTH1
	DNA repair (GO:0006281)	2/298	0.109703	0.159417	0	0	3.69107	8.15717	MDC1;MMS19
	glucose metabolic process (GO:0006006)	1/62	0.111386	0.160642	0	0	8.81746	19.3522	IRS2
	stress-activated MAPK cascade (GO:0051403)	1/62	0.111386	0.160642	0	0	8.81746	19.3522	MAPK3
	double-strand break repair via nonhomologous end joining (GO:0006303)	1/62	0.111386	0.160642	0	0	8.81746	19.3522	MDC1
	cellular response to reactive oxygen species (GO:0034614)	1/63	0.113079	0.162036	0	0	8.6748	18.9082	MAPK3
	positive regulation of Ras protein signal transduction (GO:0046579)	1/63	0.113079	0.162036	0	0	8.6748	18.9082	IRS2
	cytokine-mediated signaling pathway (GO:0019221)	3/621	0.113199	0.162036	0	0	2.68294	5.84507	INPPL1;IRS2;MAPK3
	negative regulation of cell cycle process (GO:0010948)	1/64	0.11477	0.163064	0	0	8.53668	18.4804	EHMT2
	regulation of cilium assembly (GO:1902017)	1/64	0.11477	0.163064	0	0	8.53668	18.4804	CROCC
	plasma membrane organization (GO:0007009)	1/64	0.11477	0.163064	0	0	8.53668	18.4804	ABCD1
	chemical homeostasis (GO:0048878)	1/65	0.116457	0.165053	0	0	8.40287	18.0681	IRS2
	cellular response to nutrient levels (GO:0031669)	1/66	0.118141	0.167027	0	0	8.27318	17.6705	EHMT2
	regulation of transcription by RNA polymerase II (GO:0006357)	7/2206	0.119011	0.167844	0	0	1.82401	3.88247	CBX6;CBX4;EHMT2;PIK3R2;SLC2A4RG;MAPK3;ENG
	vascular endothelial growth factor receptor signaling pathway (GO:0048010)	1/67	0.119822	0.168574	0	0	8.14742	17.2867	PIK3R2
	regulation of translational initiation (GO:0006446)	1/68	0.1215	0.170101	0	0	8.02541	16.9163	CTIF
	positive regulation of protein localization to nucleus (GO:1900182)	1/68	0.1215	0.170101	0	0	8.02541	16.9163	PIK3R2
	negative regulation of cellular catabolic process (GO:0031330)	1/69	0.123175	0.171193	0	0	7.907	16.5584	MTMR9
	cell chemotaxis (GO:0060326)	1/69	0.123175	0.171193	0	0	7.907	16.5584	ARRB2
	peptidyl-tyrosine phosphorylation (GO:0018108)	1/69	0.123175	0.171193	0	0	7.907	16.5584	MAPK3
	fatty acid catabolic process (GO:0009062)	1/70	0.124847	0.17268	0	0	7.79201	16.2126	ABCD1
	positive regulation of cell-substrate adhesion (GO:0010811)	1/70	0.124847	0.17268	0	0	7.79201	16.2126	MYADM
	fatty acid biosynthetic process (GO:0006633)	1/71	0.126516	0.173317	0	0	7.68031	15.8782	ABCD1
	positive regulation of cellular protein localization (GO:1903829)	1/71	0.126516	0.173317	0	0	7.68031	15.8782	CROCC
	regulation of TOR signaling (GO:0032006)	1/71	0.126516	0.173317	0	0	7.68031	15.8782	TSC2
	nucleic acid metabolic process (GO:0090304)	1/71	0.126516	0.173317	0	0	7.68031	15.8782	MMS19
	cell morphogenesis involved in differentiation (GO:0000904)	1/72	0.128181	0.174351	0	0	7.57175	15.5547	UNK
	sterol homeostasis (GO:0055092)	1/72	0.128181	0.174351	0	0	7.57175	15.5547	ABCD1
	positive regulation of protein secretion (GO:0050714)	1/72	0.128181	0.174351	0	0	7.57175	15.5547	IRS2
	cellular protein localization (GO:0034613)	2/329	0.129052	0.17512	0	0	3.33588	6.83036	PACS2;CROCC
	negative regulation of protein binding (GO:0032091)	1/74	0.131503	0.177606	0	0	7.36357	14.9387	ARRB2
	cellular response to amino acid starvation (GO:0034198)	1/74	0.131503	0.177606	0	0	7.36357	14.9387	MAPK3
	fibroblast growth factor receptor signaling pathway (GO:0008543)	1/75	0.133159	0.178166	0	0	7.2637	14.6451	MAPK3
	response to amino acid starvation (GO:1990928)	1/75	0.133159	0.178166	0	0	7.2637	14.6451	MAPK3
	positive regulation of lymphocyte proliferation (GO:0050671)	1/75	0.133159	0.178166	0	0	7.2637	14.6451	IRS2
	positive regulation of T cell activation (GO:0050870)	1/75	0.133159	0.178166	0	0	7.2637	14.6451	FLOT2
	intracellular protein transport (GO:0006886)	2/336	0.133529	0.178245	0	0	3.2648	6.57348	KATNB1;TSC2
	establishment of protein localization to organelle (GO:0072594)	1/76	0.134812	0.1783	0	0	7.16649	14.3607	TSC2
	regulation of BMP signaling pathway (GO:0030510)	1/76	0.134812	0.1783	0	0	7.16649	14.3607	ENG
	cell morphogenesis involved in neuron differentiation (GO:0048667)	1/76	0.134812	0.1783	0	0	7.16649	14.3607	UNK
	protein import into nucleus (GO:0006606)	1/76	0.134812	0.1783	0	0	7.16649	14.3607	TSC2
	import into nucleus (GO:0051170)	1/77	0.136462	0.179655	0	0	7.07183	14.085	TSC2
	positive regulation of phosphatidylinositol 3-kinase signaling (GO:0014068)	1/77	0.136462	0.179655	0	0	7.07183	14.085	IRS2
	axon development (GO:0061564)	1/79	0.139754	0.182339	0	0	6.88981	13.5583	MAPK8IP3
	regulation of cellular response to heat (GO:1900034)	1/79	0.139754	0.182339	0	0	6.88981	13.5583	MAPK3
	negative regulation of NF-kappaB transcription factor activity (GO:0032088)	1/79	0.139754	0.182339	0	0	6.88981	13.5583	ARRB2
	negative regulation of transcription by RNA polymerase II (GO:0000122)	3/684	0.139772	0.182339	0	0	2.42681	4.77533	CBX6;CBX4;EHMT2
	regulation of organelle organization (GO:0033043)	1/80	0.141395	0.184037	0	0	6.80226	13.3066	MAPK3
	cellular response to DNA damage stimulus (GO:0006974)	2/350	0.14259	0.185173	0	0	3.13123	6.09895	MMS19;MAPK3
	negative regulation of protein modification process (GO:0031400)	1/81	0.143032	0.185182	0	0	6.71689	13.0622	MYADM
	supramolecular fiber organization (GO:0097435)	2/351	0.143242	0.185182	0	0	3.12209	6.06691	INPPL1;KATNB1
	cell-cell junction organization (GO:0045216)	1/82	0.144667	0.186605	0	0	6.63363	12.8249	MYADM
	epidermis development (GO:0008544)	1/83	0.146299	0.187446	0	0	6.55241	12.5944	FLOT2
	positive regulation of plasma membrane bounded cell projection assembly (GO:0120034)	1/83	0.146299	0.187446	0	0	6.55241	12.5944	CROCC
	long-chain fatty acid metabolic process (GO:0001676)	1/83	0.146299	0.187446	0	0	6.55241	12.5944	ABCD1
	Wnt signaling pathway, planar cell polarity pathway (GO:0060071)	1/85	0.149554	0.191189	0	0	6.39575	12.1526	ARRB2
	regulation of Ras protein signal transduction (GO:0046578)	1/86	0.151176	0.192406	0	0	6.32019	11.9408	IRS2
	glucose homeostasis (GO:0042593)	1/86	0.151176	0.192406	0	0	6.32019	11.9408	PIK3R2
	protein targeting to membrane (GO:0006612)	1/87	0.152796	0.194038	0	0	6.24639	11.7348	ABCD1
	regulation of establishment of planar polarity (GO:0090175)	1/88	0.154413	0.194798	0	0	6.17428	11.5343	ARRB2
	sensory perception of mechanical stimulus (GO:0050954)	1/88	0.154413	0.194798	0	0	6.17428	11.5343	CDH23
	metal ion transport (GO:0030001)	1/88	0.154413	0.194798	0	0	6.17428	11.5343	CDH23
	post-Golgi vesicle-mediated transport (GO:0006892)	1/89	0.156027	0.196402	0	0	6.10381	11.3392	FTH1
	positive regulation of protein phosphorylation (GO:0001934)	2/371	0.156424	0.196471	0	0	2.94986	5.47255	MAPK3;ENG
	positive regulation of autophagy (GO:0010508)	1/90	0.157637	0.196704	0	0	6.03492	11.1493	TSC2
	negative regulation of protein kinase activity (GO:0006469)	1/90	0.157637	0.196704	0	0	6.03492	11.1493	TSC2
	negative regulation of translation (GO:0017148)	1/90	0.157637	0.196704	0	0	6.03492	11.1493	UNK
	sensory perception of sound (GO:0007605)	1/91	0.159245	0.19785	0	0	5.96757	10.9643	CDH23
	positive regulation of supramolecular fiber organization (GO:1902905)	1/91	0.159245	0.19785	0	0	5.96757	10.9643	KATNB1
	cellular response to fibroblast growth factor stimulus (GO:0044344)	1/92	0.16085	0.198554	0	0	5.90169	10.7841	MAPK3
	regulation of lipid metabolic process (GO:0019216)	1/92	0.16085	0.198554	0	0	5.90169	10.7841	IRS2
	positive regulation of transmembrane receptor protein serine/threonine kinase signaling pathway (GO:0090100)	1/92	0.16085	0.198554	0	0	5.90169	10.7841	ENG
	negative regulation of cell population proliferation (GO:0008285)	2/379	0.161763	0.199253	0	0	2.88609	5.25737	FTH1;TSC2
	negative regulation of MAPK cascade (GO:0043409)	1/94	0.16405	0.200778	0	0	5.77419	10.4373	PIK3R2
	interleukin-1-mediated signaling pathway (GO:0070498)	1/94	0.16405	0.200778	0	0	5.77419	10.4373	MAPK3
	regulation of kinase activity (GO:0043549)	1/94	0.16405	0.200778	0	0	5.77419	10.4373	IRS2
	positive regulation of macromolecule metabolic process (GO:0010604)	2/384	0.165117	0.201654	0	0	2.84759	5.12879	ARRB2;MAPK3
	sensory perception of light stimulus (GO:0050953)	1/95	0.165646	0.20187	0	0	5.71248	10.2705	CDH23
	cellular transition metal ion homeostasis (GO:0046916)	1/96	0.167239	0.203379	0	0	5.65206	10.1078	FTH1
	protein maturation (GO:0051604)	1/97	0.168829	0.204879	0	0	5.59291	9.94905	MMS19
	regulation of transforming growth factor beta receptor signaling pathway (GO:0017015)	1/100	0.173581	0.210201	0	0	5.4226	9.49559	ENG
	regulation of insulin secretion (GO:0050796)	1/104	0.179875	0.217365	0	0	5.21097	8.93937	IRS2
	regulation of cell migration (GO:0030334)	2/408	0.18139	0.217427	0	0	2.67597	4.56817	MYADM;ENG
	positive regulation of cellular metabolic process (GO:0031325)	1/105	0.181442	0.217427	0	0	5.1606	8.80822	ARRB2
	regulation of JNK cascade (GO:0046328)	1/105	0.181442	0.217427	0	0	5.1606	8.80822	MAPK8IP3
	nucleotide-excision repair (GO:0006289)	1/105	0.181442	0.217427	0	0	5.1606	8.80822	MMS19
	protein modification by small protein conjugation (GO:0032446)	2/409	0.182073	0.217729	0	0	2.66926	4.54667	CUL9;ARRB2
	regulation of cell cycle process (GO:0010564)	1/106	0.183005	0.217936	0	0	5.1112	8.68004	CUL9
	protein localization to nucleus (GO:0034504)	1/106	0.183005	0.217936	0	0	5.1112	8.68004	TSC2
	positive regulation of transcription, DNA-templated (GO:0045893)	4/1183	0.185221	0.220118	0	0	1.87427	3.16041	PIK3R2;MMS19;MAPK3;ENG
	regulation of protein ubiquitination (GO:0031396)	1/109	0.187678	0.222118	0	0	4.96847	8.31238	ARRB2
	lipid transport (GO:0006869)	1/109	0.187678	0.222118	0	0	4.96847	8.31238	ABCD1
	response to endoplasmic reticulum stress (GO:0034976)	1/110	0.18923	0.223035	0	0	4.92264	8.19517	PIK3R2
	regulation of protein kinase activity (GO:0045859)	1/110	0.18923	0.223035	0	0	4.92264	8.19517	TSC2
	regulation of Wnt signaling pathway (GO:0030111)	1/111	0.190779	0.2244	0	0	4.87764	8.08049	TSC2
	regulation of cytoskeleton organization (GO:0051493)	1/112	0.192325	0.225295	0	0	4.83346	7.96828	MAPK3
	regulation of macroautophagy (GO:0016241)	1/112	0.192325	0.225295	0	0	4.83346	7.96828	TSC2
	nuclear-transcribed mRNA catabolic process, nonsense-mediated decay (GO:0000184)	1/113	0.193868	0.22664	0	0	4.79006	7.85845	CTIF
	negative regulation of cell motility (GO:2000146)	1/114	0.195409	0.227514	0	0	4.74743	7.75095	ENG
	histone modification (GO:0016570)	1/114	0.195409	0.227514	0	0	4.74743	7.75095	EHMT2
	regulation of nucleic acid-templated transcription (GO:1903506)	2/430	0.196521	0.228346	0	0	2.53557	4.12534	SLC2A4RG;ENG
	calcium ion transport (GO:0006816)	1/115	0.196946	0.228378	0	0	4.70555	7.64569	CDH23
	non-canonical Wnt signaling pathway (GO:0035567)	1/124	0.210655	0.243783	0	0	4.35926	6.78969	ARRB2
	protein targeting (GO:0006605)	1/125	0.212165	0.244543	0	0	4.32389	6.70373	KATNB1
	cellular response to oxidative stress (GO:0034599)	1/125	0.212165	0.244543	0	0	4.32389	6.70373	MAPK3
	circulatory system development (GO:0072359)	1/126	0.213671	0.245786	0	0	4.28908	6.61942	TSC2
	positive regulation of macromolecule biosynthetic process (GO:0010557)	1/129	0.218173	0.250463	0	0	4.18792	6.37597	IRS2
	regulation of primary metabolic process (GO:0080090)	1/130	0.219668	0.251676	0	0	4.15525	6.29785	IRS2
	cellular response to metal ion (GO:0071248)	1/131	0.22116	0.252881	0	0	4.12308	6.22117	MAPK3
	regulation of cell adhesion (GO:0030155)	1/133	0.224137	0.255774	0	0	4.0602	6.07202	MYADM
	organic substance transport (GO:0071702)	1/136	0.22858	0.260328	0	0	3.96937	5.85826	ABCD1
	regulation of cellular component organization (GO:0051128)	1/139	0.232999	0.264835	0	0	3.88249	5.6557	TSC2
	negative regulation of apoptotic process (GO:0043066)	2/485	0.234981	0.266559	0	0	2.24051	3.24482	CBX4;MAPK3
	regulation of small GTPase mediated signal transduction (GO:0051056)	1/141	0.235932	0.26711	0	0	3.82664	5.52648	PIK3R2
	protein localization to organelle (GO:0033365)	1/142	0.237394	0.268236	0	0	3.79931	5.46354	CROCC
	receptor-mediated endocytosis (GO:0006898)	1/143	0.238853	0.268301	0	0	3.77236	5.40167	ARRB2
	negative regulation of DNA-binding transcription factor activity (GO:0043433)	1/143	0.238853	0.268301	0	0	3.77236	5.40167	ARRB2
	neuron development (GO:0048666)	1/143	0.238853	0.268301	0	0	3.77236	5.40167	UNK
	negative regulation of cell migration (GO:0030336)	1/144	0.24031	0.26941	0	0	3.74579	5.34086	ENG
	positive regulation of intracellular protein transport (GO:0090316)	1/148	0.246109	0.274304	0	0	3.64313	5.1076	PIK3R2
	regulation of cytosolic calcium ion concentration (GO:0051480)	1/148	0.246109	0.274304	0	0	3.64313	5.1076	CDH23
	positive regulation of transferase activity (GO:0051347)	1/148	0.246109	0.274304	0	0	3.64313	5.1076	MAPK3
	positive regulation of hydrolase activity (GO:0051345)	1/149	0.247552	0.27489	0	0	3.61833	5.05168	MTMR9
	positive regulation of transcription by RNA polymerase II (GO:0045944)	3/908	0.247592	0.27489	0	0	1.80493	2.51962	PIK3R2;MAPK3;ENG
	actin filament organization (GO:0007015)	1/152	0.251865	0.279094	0	0	3.54591	4.88932	INPPL1
	cellular response to interleukin-1 (GO:0071347)	1/155	0.256154	0.282755	0	0	3.47631	4.73465	MAPK3
	positive regulation of NF-kappaB transcription factor activity (GO:0051092)	1/155	0.256154	0.282755	0	0	3.47631	4.73465	FLOT2
	regulation of signal transduction by p53 class mediator (GO:1901796)	1/156	0.257578	0.283238	0	0	3.45371	4.68471	EHMT2
	regulation of cell differentiation (GO:0045595)	1/156	0.257578	0.283238	0	0	3.45371	4.68471	FLOT2
	T cell receptor signaling pathway (GO:0050852)	1/158	0.260419	0.285814	0	0	3.40936	4.58717	PIK3R2
	protein autophosphorylation (GO:0046777)	1/159	0.261836	0.28682	0	0	3.38762	4.53954	MAPK3
	protein ubiquitination (GO:0016567)	2/525	0.263276	0.287849	0	0	2.0649	2.75572	CUL9;ARRB2
	negative regulation of transcription, DNA-templated (GO:0045892)	3/948	0.268268	0.292303	0	0	1.7249	2.26957	CBX6;CBX4;EHMT2
	heart development (GO:0007507)	1/164	0.268878	0.292303	0	0	3.28287	4.31204	TSC2
	double-strand break repair (GO:0006302)	1/164	0.268878	0.292303	0	0	3.28287	4.31204	MDC1
	DNA-templated transcription, initiation (GO:0006352)	1/168	0.274465	0.297812	0	0	3.20359	4.14203	MAPK3
	cell-cell adhesion via plasma-membrane adhesion molecules (GO:0098742)	1/170	0.277243	0.300259	0	0	3.16536	4.06072	CDH23
	neuron projection development (GO:0031175)	1/171	0.278628	0.300624	0	0	3.14658	4.02095	MAPK8IP3
	nuclear-transcribed mRNA catabolic process (GO:0000956)	1/171	0.278628	0.300624	0	0	3.14658	4.02095	CTIF
	regulation of translation (GO:0006417)	1/178	0.288251	0.310424	0	0	3.02107	3.75799	CTIF
	positive regulation of cellular biosynthetic process (GO:0031328)	1/180	0.290977	0.312773	0	0	2.98701	3.6875	IRS2
	negative regulation of cellular process (GO:0048523)	2/566	0.292346	0.313657	0	0	1.91076	2.34988	FTH1;TSC2
	negative regulation of cytokine production (GO:0001818)	1/182	0.293693	0.314515	0	0	2.95371	3.61894	ABCD1
	antigen receptor-mediated signaling pathway (GO:0050851)	1/185	0.297748	0.318264	0	0	2.90511	3.51956	PIK3R2
	negative regulation of Wnt signaling pathway (GO:0030178)	1/191	0.305791	0.326253	0	0	2.81252	3.33242	TSC2
	regulation of signal transduction (GO:0009966)	1/198	0.315061	0.33552	0	0	2.71162	3.13189	TSC2
	regulation of macromolecule metabolic process (GO:0060255)	1/200	0.317687	0.33769	0	0	2.6841	3.07782	MTMR9
	proteasomal protein catabolic process (GO:0010498)	1/205	0.32421	0.343987	0	0	2.61765	2.94842	ARRB2
	positive regulation of cell motility (GO:2000147)	1/221	0.344679	0.365029	0	0	2.42531	2.5833	MYADM
	apoptotic process (GO:0006915)	1/231	0.357163	0.377554	0	0	2.31868	2.38723	TSC2
	positive regulation of DNA-binding transcription factor activity (GO:0051091)	1/246	0.375457	0.396163	0	0	2.17507	2.13072	FLOT2
	negative regulation of signal transduction (GO:0009968)	1/267	0.40022	0.420744	0	0	2.00122	1.8326	TSC2
	protein deubiquitination (GO:0016579)	1/267	0.40022	0.420744	0	0	2.00122	1.8326	ARRB2
	positive regulation of cell migration (GO:0030335)	1/269	0.402528	0.422396	0	0	1.98608	1.80732	MYADM
	protein modification by small protein removal (GO:0070646)	1/276	0.410537	0.430015	0	0	1.93484	1.72257	ARRB2
	DNA metabolic process (GO:0006259)	1/277	0.411673	0.430419	0	0	1.92773	1.71091	MMS19
	cellular macromolecule biosynthetic process (GO:0034645)	1/314	0.452226	0.47196	0	0	1.69666	1.34642	MMS19
	transcription by RNA polymerase II (GO:0006366)	1/320	0.458541	0.477681	0	0	1.66424	1.29762	ARRB2
	proteasome-mediated ubiquitin-dependent protein catabolic process (GO:0043161)	1/321	0.459586	0.477903	0	0	1.65895	1.28972	ARRB2
	cellular response to oxygen-containing compound (GO:1901701)	1/323	0.461671	0.479203	0	0	1.64848	1.27411	MAPK3
	post-translational protein modification (GO:0043687)	1/345	0.484097	0.501573	0	0	1.54133	1.11819	CUL9
	ubiquitin-dependent protein catabolic process (GO:0006511)	1/354	0.493006	0.509884	0	0	1.50134	1.0618	ARRB2
	gene expression (GO:0010467)	1/356	0.494966	0.51099	0	0	1.49273	1.04979	MMS19
	negative regulation of programmed cell death (GO:0043069)	1/381	0.518845	0.534681	0	0	1.39275	0.91385	CBX4
	phosphorylation (GO:0016310)	1/400	0.536255	0.551631	0	0	1.32514	0.825754	MAPK3
	organelle organization (GO:0006996)	1/420	0.553918	0.568781	0	0	1.26059	0.744683	ABCD1
	organelle assembly (GO:0070925)	1/425	0.55823	0.572186	0	0	1.24541	0.726055	PACS2
	cellular protein modification process (GO:0006464)	2/1025	0.586764	0.600361	0	0	1.02851	0.548332	CUL9;MAPK3
	negative regulation of nucleic acid-templated transcription (GO:1903507)	1/464	0.590501	0.60311	0	0	1.13823	0.5996	CBX4
	positive regulation of cell population proliferation (GO:0008284)	1/474	0.598399	0.610091	0	0	1.11359	0.571828	IRS2
	neutrophil degranulation (GO:0043312)	1/481	0.603839	0.613156	0	0	1.09696	0.553359	FTH1
	positive regulation of gene expression (GO:0010628)	1/482	0.60461	0.613156	0	0	1.09462	0.550783	MAPK3
	cellular response to cytokine stimulus (GO:0071345)	1/482	0.60461	0.613156	0	0	1.09462	0.550783	INPPL1
	neutrophil activation involved in immune response (GO:0002283)	1/485	0.606915	0.614408	0	0	1.08767	0.543146	FTH1
	neutrophil mediated immunity (GO:0002446)	1/488	0.609207	0.615642	0	0	1.0808	0.535643	FTH1
	protein phosphorylation (GO:0006468)	1/496	0.615255	0.620662	0	0	1.0629	0.516269	MAPK3
	positive regulation of nucleic acid-templated transcription (GO:1903508)	1/511	0.626351	0.630747	0	0	1.03084	0.482273	MMS19
	regulation of transcription, DNA-templated (GO:0006355)	4/2244	0.630205	0.633516	0	0	0.930777	0.429749	CBX4;MMS19;SLC2A4RG;ENG
	negative regulation of cellular macromolecule biosynthetic process (GO:2000113)	1/547	0.651725	0.654004	0	0	0.961093	0.411475	CBX4
	positive regulation of cellular process (GO:0048522)	1/625	0.701081	0.702305	0	0	0.837578	0.297451	IRS2
	regulation of apoptotic process (GO:0042981)	1/742	0.762591	0.762591	0	0	0.701061	0.190012	CBX4

## Sheet: firebrick4
Supplementary Table 6: The complete list of the biological processes in the non-preserved consensus modules	Term	Overlap	P-value	Adjusted P-value	Old P-value	Old Adjusted P-value	Odds Ratio	Combined Score	Genes
	mRNA splicing, via spliceosome (GO:0000398)	62/274	1.41856e-27	4.13794e-24	0	0	6.89176	426.05	DDX46;HNRNPR;CWC25;CASC3;YBX1;CWC27;CCAR1;COIL;PNN;SYNCRIP;UBL5;RBM4;RSRC1;RBMX2;SNIP1;RBM5;RBM6;PRMT5;RBM17;IK;BUD31;PRPF40A;PRPF4B;SFPQ;HNRNPH1;PSPC1;SYF2;PRPF3;HNRNPH2;HNRNPH3;SNRPF;DNAJC8;SLU7;SF1;DDX5;YTHDC1;CSTF3;SRRT;DDX23;WBP4;ZMAT2;FIP1L1;PABPN1;TGS1;TRA2A;DHX38;SRSF11;HNRNPA3;PPIL1;FUS;UPF3B;CWC15;MAGOHB;HNRNPM;NUDT21;MFAP1;HNRNPD;RBM41;BUD13;SNRNP48;HNRNPC;CDK13
	RNA splicing, via transesterification reactions with bulged adenosine as nucleophile (GO:0000377)	58/251	2.29648e-26	3.34942e-23	0	0	7.0538	416.427	DDX46;HNRNPR;CWC25;CASC3;YBX1;CWC27;CCAR1;PNN;SYNCRIP;UBL5;RBM4;RSRC1;RBMX2;SNIP1;RBM5;RBM6;RBM17;IK;BUD31;PRPF40A;PRPF4B;SFPQ;HNRNPH1;PSPC1;SYF2;PRPF3;HNRNPH2;HNRNPH3;SNRPF;DNAJC8;SLU7;SF1;DDX5;YTHDC1;CSTF3;SRRT;DDX23;WBP4;ZMAT2;FIP1L1;PABPN1;TRA2A;DHX38;SRSF11;HNRNPA3;PPIL1;FUS;UPF3B;CWC15;MAGOHB;HNRNPM;NUDT21;MFAP1;HNRNPD;RBM41;BUD13;SNRNP48;HNRNPC
	mRNA processing (GO:0006397)	60/300	1.0026e-23	9.74865e-21	0	0	5.86801	310.751	DDX46;HNRNPR;CWC25;CASC3;YBX1;CWC27;CCAR1;PNN;SYNCRIP;UBL5;RBM4;RSRC1;RBMX2;SNIP1;RBM5;RBM6;RBM17;IK;BUD31;THOC1;PRPF40A;PRPF4B;KIN;SFPQ;HNRNPH1;PSPC1;SYF2;PRPF3;HNRNPH2;HNRNPH3;SNRPF;DNAJC8;SLU7;SF1;DDX5;YTHDC1;CSTF3;SRRT;DDX23;WBP4;ZMAT2;FIP1L1;PABPN1;TRA2A;DHX38;SRSF11;HNRNPA3;PPIL1;FUS;UPF3B;CWC15;MAGOHB;HNRNPM;NUDT21;MFAP1;HNRNPD;RBM41;BUD13;SNRNP48;HNRNPC
	RNA processing (GO:0006396)	34/179	2.63727e-13	1.92323e-10	0	0	5.3584	155.2	TUT7;CSTF3;DDX23;WBP4;HNRNPR;RBM3;RBM4;SYNCRIP;PABPN1;RSRC1;RBM5;SRSF11;RBM6;RBM39;FUS;THOC1;PRPF4B;MAGOHB;KIN;NUDT21;SFPQ;DKC1;HNRNPH1;PRPF3;HNRNPD;MPHOSPH10;LUC7L3;RBMS1;SNRNP48;PPIG;SNRPF;HNRNPC;HNRNPH3;SLU7
	regulation of translation (GO:0006417)	28/178	3.08313e-09	1.7987e-06	0	0	4.23401	82.9753	NOLC1;MTIF2;YBX1;TOB1;GIGYF2;GSPT1;GLE1;RBM3;RPS6KA3;RBM4;SYNCRIP;MTRF1;PAIP2;EIF4E;EIF2A;EIF5B;NPM1;EIF2AK3;UPF3B;UPF3A;PUM3;ILF3;MTRES1;NCL;HNRNPD;CALR;CNOT9;EIF4G1
	regulation of mRNA splicing, via spliceosome (GO:0048024)	19/90	7.8564e-09	3.81952e-06	0	0	6.0303	112.537	ZC3H10;RBM39;DAZAP1;RBM25;DDX5;MBNL2;SFSWAP;YTHDC1;LARP7;JMJD6;RBM3;RBM4;THRAP3;NCL;TRA2A;SAP18;NSRP1;RBM5;SF1
	gene expression (GO:0010467)	41/356	1.18821e-08	4.95144e-06	0	0	2.9728	54.2483	MRPS17;SLBP;NUP107;YTHDC1;SRBD1;CASC3;GSPT1;SMG6;GLE1;RBM3;SYNCRIP;RBM4;FIP1L1;PABPN1;EPC1;DHX38;EIF4E;SRSF11;RBM5;RBM6;ABCF1;UPF2;RBM39;THOC1;UPF3B;MAGOHB;TOPORS;THAP1;NUP93;MRPL52;DDX19B;HNRNPH1;DKC1;NUP50;HNRNPD;MPHOSPH10;RBMS1;HNRNPH3;PTMA;SLU7;EIF4G1
	regulation of mRNA processing (GO:0050684)	12/36	1.90338e-08	6.94021e-06	0	0	11.2022	199.143	RBM39;PABPN1;SLTM;YTHDC1;SAFB2;LARP7;SAFB;SUPT6H;CDK11B;IWS1;JMJD6;SF1
	mRNA export from nucleus (GO:0006406)	20/107	2.86446e-08	8.62991e-06	0	0	5.18207	90.0038	UPF2;SLBP;NUP107;YTHDC1;THOC1;UPF3B;CASC3;MAGOHB;IWS1;SMG6;GLE1;NUP93;DDX19B;FIP1L1;PABPN1;NUP50;DHX38;SLU7;EIF4E;SRSF11
	histone H2B ubiquitination (GO:0033523)	7/10	2.95849e-08	8.62991e-06	0	0	52.0295	901.984	RNF20;CTR9;LEO1;RNF8;UBE2E1;WAC;PAF1
	ribosome biogenesis (GO:0042254)	27/192	6.67574e-08	1.77028e-05	0	0	3.70427	61.2028	DDX27;RRP1;FCF1;NOLC1;NOC2L;FBL;EXOSC10;PDCD11;NOB1;EXOSC9;RRS1;RIOK1;LYAR;MDN1;EIF2A;NOP14;NPM1;UTP11;UTP3;DDX10;LTO1;RRP1B;LSG1;LAS1L;DKC1;MPHOSPH10;NAF1
	nucleosome organization (GO:0034728)	18/94	9.54352e-08	2.31987e-05	0	0	5.32937	86.1482	SMARCE1;LIN54;BRD2;DAXX;NPM1;SET;ATRX;HMGB2;RNF8;SMARCA5;RSF1;CTCF;SUPT6H;NASP;POLE3;ANP32E;PAF1;ANP32B
	rRNA processing (GO:0006364)	25/173	1.18903e-07	2.66801e-05	0	0	3.81817	60.8806	DDX27;RRP1;MAK16;FCF1;NOLC1;THUMPD1;FBL;EXOSC10;PDCD11;NOB1;EXOSC9;RIOK1;LYAR;MDN1;RRP15;NOP14;UTP11;UTP3;DDX10;RRP1B;RSL1D1;LAS1L;DKC1;NHP2;MPHOSPH10
	RNA splicing (GO:0008380)	18/98	1.85228e-07	3.85935e-05	0	0	5.06184	78.467	FUS;DDX23;WBP4;PRPF4B;MAGOHB;SYNCRIP;SFPQ;RSRC1;PRPF3;MPHOSPH10;LUC7L3;SNRNP48;PPIG;SNRPF;HNRNPC;HNRNPH3;SLU7;SRSF11
	mRNA-containing ribonucleoprotein complex export from nucleus (GO:0071427)	18/99	2.17364e-07	3.97896e-05	0	0	4.99908	76.6944	UPF2;SLBP;NUP107;YTHDC1;THOC1;UPF3B;CASC3;MAGOHB;SMG6;GLE1;NUP93;DDX19B;FIP1L1;NUP50;DHX38;SLU7;EIF4E;SRSF11
	mRNA 3'-end processing (GO:0031124)	16/79	2.1825e-07	3.97896e-05	0	0	5.70516	87.5036	SLBP;ZNF473;CSTF3;THOC1;UPF3B;CASC3;MAGOHB;NUDT21;FIP1L1;PABPN1;LEO1;DHX38;PAF1;PAPOLB;SLU7;SRSF11
	RNA-dependent DNA biosynthetic process (GO:0006278)	10/30	2.96772e-07	5.09226e-05	0	0	11.1784	168.014	RAD50;HSP90AB1;RFC1;DKC1;PINX1;PPP6R3;CDK2;NHP2;TERF2;PPIA
	transcription, DNA-templated (GO:0006351)	28/221	3.54266e-07	5.74108e-05	0	0	3.28323	48.7665	CCNK;DDX5;GTF2A2;CTR9;RSF1;SUPT6H;IWS1;LEO1;EPC1;PKNOX1;PRMT5;TBP;TAF15;TAF12;TAF13;TWNK;SMARCA5;DEK;SSRP1;TOPORS;THAP1;TBPL1;PAF1;TCEA1;TAF4;PTMA;TAF3;ATF4
	mRNA transport (GO:0051028)	18/104	4.68362e-07	7.19059e-05	0	0	4.7072	68.6029	UPF2;SLBP;NUP107;YTHDC1;THOC1;UPF3B;CASC3;MAGOHB;SMG6;GLE1;NUP93;DDX19B;FIP1L1;NUP50;DHX38;SLU7;EIF4E;SRSF11
	RNA export from nucleus (GO:0006405)	18/106	6.2772e-07	9.15529e-05	0	0	4.59974	65.6896	UPF2;SLBP;NUP107;YTHDC1;THOC1;UPF3B;CASC3;MAGOHB;SMG6;GLE1;NUP93;DDX19B;FIP1L1;NUP50;DHX38;SLU7;EIF4E;SRSF11
	regulation of cellular response to stress (GO:0080135)	19/118	7.20666e-07	0.000100104	0	0	4.31841	61.0756	YWHAE;NPM1;NUP107;HSP90AB1;NUP93;RSL1D1;CHCHD2;NUAK1;ING2;HSPH1;DNAJC7;DNAJB6;NUP50;CHORDC1;BAG1;NUPR1;ATF3;ATF4;EIF4G1
	regulation of signal transduction by p53 class mediator (GO:1901796)	22/156	1.02972e-06	0.000136532	0	0	3.70055	51.0167	HEXIM1;PLK3;PRMT5;DAXX;TBP;TAF15;TAF12;PHF20;TAF13;CHD4;SSRP1;NOC2L;NUAK1;ING2;RAD50;CDK2;RRS1;SMYD2;KMT5A;BRD7;TAF4;TAF3
	RNA metabolic process (GO:0016070)	20/133	1.13519e-06	0.000142253	0	0	3.98429	54.5398	RBM39;HNRNPA3;THOC1;HNRNPR;RBM3;SUPV3L1;HNRNPM;RBM4;SYNCRIP;PABPN1;DKC1;HNRNPH1;HNRNPD;MPHOSPH10;RBMS1;HNRNPH2;HNRNPC;HNRNPH3;RBM5;RBM6
	regulation of apoptotic process (GO:0042981)	61/742	1.1704e-06	0.000142253	0	0	2.05597	28.0808	RBM25;PDCD5;ARAF;HMGB1;AATF;CCAR1;RPS6KA3;HMGN5;AIFM1;MYC;CYP1B1;CTSH;ERC1;PHLDA1;RBM5;HTATIP2;DAXX;ANXA1;USP42;UTP11;ANXA4;YWHAZ;DUSP6;TOPORS;SUPV3L1;ARHGAP10;NAA35;NUPR1;EEF1E1;PTMA;PPIA;PPID;ATF4;PSMD10;ANP32A;SHC1;GLO1;MTDH;HSP90B1;STK3;BCLAF1;UBB;PDCD10;BAG1;SAP18;PLK3;NPM1;RHBDD1;PA2G4;RRP1B;KLHL20;RSL1D1;AHI1;BCL6;APEX1;ANP32E;ERCC5;QRICH1;ANP32B;CALR;EVI2B
	regulation of mRNA stability (GO:0043488)	21/146	1.3004e-06	0.00015173	0	0	3.78398	51.2837	PSMD10;NPM1;SET;TAF15;ANP32A;FUS;FASTKD3;YBX1;YWHAZ;GIGYF2;PSMD7;UBB;PSMC3;THRAP3;PSMC4;PSME3;EXOSC9;APEX1;PSMB1;HNRNPD;EIF4G1
	transcription by RNA polymerase II (GO:0006366)	34/320	1.36931e-06	0.000153626	0	0	2.6965	36.406	SLBP;INTS12;ZNF473;CCNK;DDX5;GTF2A2;CSTF3;CTR9;SRRT;PHAX;SUPT6H;HDAC9;IWS1;FIP1L1;PABPN1;LEO1;PKNOX1;GTF2I;TBP;TAF15;TAF12;TAF13;DEK;SSRP1;KAT2B;NUDT21;TBPL1;PAF1;TCEA1;SNRPF;CDK13;TAF4;TAF3;ATF4
	telomere maintenance via telomerase (GO:0007004)	9/29	2.32823e-06	0.000251535	0	0	10.0488	130.337	RAD50;HSP90AB1;RFC1;DKC1;PINX1;PPP6R3;CDK2;NHP2;TERF2
	negative regulation of cellular macromolecule biosynthetic process (GO:2000113)	48/547	2.84542e-06	0.000296431	0	0	2.19418	28.0192	SET;CTBP2;SHC1;BHLHE41;HMGB2;FOXK2;ARID4A;RSF1;CTCF;YBX1;HDAC9;TOB1;GIGYF2;SYNCRIP;RBM4;BCLAF1;SCML1;NKRF;SAP18;EPC1;KMT5A;BRD7;PAIP2;MTA3;HEXIM1;SMARCE1;KLF10;ATF7IP;TCF7L2;DAXX;XRCC6;ZHX2;CBX5;EIF2AK3;PA2G4;RUNX2;ILF3;SFPQ;BCL6;PSPC1;DDIT3;NCL;BHLHE40;LANCL2;CALR;RCOR3;CNOT9;MPHOSPH8
	chromatin organization (GO:0006325)	20/142	3.22108e-06	0.000323997	0	0	3.68862	46.6455	SMARCE1;DAXX;NPM1;SATB1;HP1BP3;ATRX;SMARCA5;HMGB2;NUCKS1;RSF1;BAZ2B;SAFB;SUPT6H;SUPV3L1;KAT2B;MYC;GATAD1;TOP1;MORC2;HMGN1
	regulation of RNA splicing (GO:0043484)	14/76	4.07716e-06	0.000396436	0	0	5.06088	62.806	RBM39;MBNL2;YTHDC1;FUS;LARP7;RRP1B;CLK3;JMJD6;HNRNPH1;RBM12B;ZNF326;HNRNPH2;HNRNPH3;SF1
	alternative mRNA splicing, via spliceosome (GO:0000380)	7/18	5.78385e-06	0.00052881	0	0	14.1839	171.065	RBM17;HNRNPM;DDX5;SFPQ;RSRC1;CDK13;SLU7
	RNA biosynthetic process (GO:0032774)	9/32	5.80114e-06	0.00052881	0	0	8.73669	105.342	PRMT5;POLA1;TBP;TAF12;TAF13;SMARCA5;TBPL1;RSF1;TAF4
	ribonucleoprotein complex assembly (GO:0022618)	19/136	6.36316e-06	0.000562465	0	0	3.65058	43.6792	PRMT5;HSP90AB1;YTHDC1;DDX23;EIF2S2;COIL;NUDT21;TGS1;RRS1;LUC7L;LUC7L3;BRIX1;KHDC4;NAF1;SNRPF;MDN1;RBM5;EIF3A;SF1
	RNA 3'-end processing (GO:0031123)	13/69	6.92074e-06	0.000593759	0	0	5.19842	61.7624	TUT7;CSTF3;THOC1;UPF3B;CASC3;MAGOHB;SUPV3L1;NUDT21;FIP1L1;PABPN1;DHX38;SLU7;SRSF11
	regulation of mRNA metabolic process (GO:1903311)	6/13	8.49933e-06	0.000697981	0	0	19.0866	222.847	SLTM;SAFB2;SAFB;CDK11B;SUPT6H;IWS1
	chromatin remodeling (GO:0006338)	16/103	8.6141e-06	0.000697981	0	0	4.12613	48.1193	SMARCE1;DAXX;NPM1;SATB1;ATRX;SMARCA5;CHD4;RSF1;BAZ2B;KAT2B;MYC;GATAD1;POLE3;HNRNPC;TOP1;MORC2
	regulation of telomere maintenance (GO:0032204)	8/26	9.23981e-06	0.000728446	0	0	9.91417	114.925	RAD50;PPP1R10;MYC;ATRX;HNRNPD;TERF2;SMG6;GNL3
	chromatin assembly (GO:0031497)	13/73	1.31679e-05	0.00101081	0	0	4.85084	54.5124	LIN54;BRD2;DAXX;NPM1;ATRX;HMGB2;SMARCA5;RSF1;CTCF;NOC2L;POLE3;PAF1;ANP32B
	telomere maintenance via telomere lengthening (GO:0010833)	9/36	1.66644e-05	0.00124641	0	0	7.44081	81.8656	RAD50;HSP90AB1;RFC1;DKC1;PINX1;PPP6R3;CDK2;NHP2;TERF2
	histone ubiquitination (GO:0016574)	7/21	1.8857e-05	0.00137514	0	0	11.1428	121.218	RNF20;CTR9;RNF8;UBE2E1;LEO1;WAC;PAF1
	ncRNA processing (GO:0034470)	23/201	2.10271e-05	0.001496	0	0	2.90914	31.3306	INTS12;NOP14;TUT7;DDX27;SSB;UTP11;UTP3;RRP1;SRRT;FCF1;DDX10;NOLC1;RRP1B;FBL;EXOSC10;PDCD11;LAS1L;NOB1;DKC1;EXOSC9;MPHOSPH10;LYAR;MDN1
	regulation of G2/M transition of mitotic cell cycle (GO:0010389)	19/149	2.39874e-05	0.00166598	0	0	3.28328	34.9275	PSMD10;CEP57;YWHAE;CEP135;CETN2;PINX1;CDC7;CKAP5;CDC25A;RAB11A;PSMD7;TUBA1A;PSMC3;PSMC4;PSME3;CDK2;PSMB1;YWHAG;SKP1
	ribosomal large subunit biogenesis (GO:0042273)	11/57	2.76709e-05	0.00187712	0	0	5.34515	56.0981	RSL1D1;NPM1;LAS1L;MAK16;NHP2;RRS1;LTO1;BRIX1;NOC2L;RRP15;MDN1
	mRNA splice site selection (GO:0006376)	8/30	2.96785e-05	0.00196755	0	0	8.1099	84.5464	SFSWAP;YTHDC1;PSIP1;LUC7L;LUC7L3;KHDC4;SLU7;SF1
	regulation of cellular macromolecule biosynthetic process (GO:2000112)	40/468	3.45799e-05	0.00224155	0	0	2.11917	21.7687	LIN54;NUP107;SRRT;CTR9;HP1BP3;NOLC1;FOXK2;NUCKS1;YBX1;SMC3;BRCA2;CCAR1;UBE2L3;RBM3;ING2;HMGN5;ZNF280B;RBBP6;ERC1;EIF4E;FADS1;EIF2A;RNF20;PRMT5;DAXX;FUS;ATRX;MSL3;CDK11B;PUM3;THAP1;SFPQ;GON4L;PSPC1;DDIT3;BHLHE40;HNRNPD;CALR;SSBP2;ATF4
	positive regulation of mRNA processing (GO:0050685)	7/23	3.68525e-05	0.00233693	0	0	9.74891	99.5226	RBM3;DAZAP1;THRAP3;NCL;TRA2A;LEO1;PAF1
	DNA-dependent DNA replication (GO:0006261)	17/129	4.15366e-05	0.00257792	0	0	3.40498	34.3526	PSMD10;RFC1;TWNK;DDX23;CDC7;POLD3;POLA1;PSMD7;DBF4;UBB;PSMC3;PSMC4;PSME3;CDK2;PSMB1;POLE3;SSBP1
	protein-DNA complex assembly (GO:0065004)	18/143	4.63894e-05	0.00281912	0	0	3.23192	32.2496	PSMD10;BRD2;DAXX;NPM1;CETN2;ATRX;SMARCA5;HMGB2;RSF1;RAD23B;PSMD7;UBB;PSMC3;PSMC4;PSME3;PSMB1;ERCC5;ANP32B
	histone monoubiquitination (GO:0010390)	7/24	5.00925e-05	0.00294515	0	0	9.17496	90.8472	RNF20;CTR9;UBE2E1;LEO1;WAC;PAF1;SKP1
	protein localization to nucleus (GO:0034504)	15/106	5.04824e-05	0.00294515	0	0	3.69308	36.5389	YWHAE;NUP107;TOR1A;PPP1R10;PINX1;TOPORS;NUP93;TBRG1;NUP50;RRS1;PAF1;CALR;GBP2;TAF3;SKP1
	negative regulation of transcription, DNA-templated (GO:0045892)	67/948	5.27517e-05	0.00301719	0	0	1.73962	17.1351	BHLHE41;HMGB2;ARID4A;RSF1;CTCF;HMGB1;NOC2L;DCAF1;SCML1;NKRF;MYC;EPC1;KMT5A;LRRFIP1;ZNF566;TGIF1;KLF10;DAXX;ZHX2;RUNX2;THAP1;SFPQ;ILF3;PSPC1;DDIT3;LANCL2;EZR;ATF3;PPID;ATF4;PSMD10;URI1;DDX5;SET;CTBP2;SHC1;SATB1;CTR9;FOXK2;HDAC9;MTDH;BCLAF1;UBB;SMYD2;SAP18;BRD7;LYAR;MTA3;HEXIM1;ATF7IP;SMARCE1;IGBP1;PLK3;TCF7L2;XRCC6;CBX5;LARP7;PA2G4;ZFP69;BCL6;BHLHE40;PAF1;HDGF;CALR;RCOR3;TAF3;MPHOSPH8
	DNA duplex unwinding (GO:0032508)	10/51	5.53362e-05	0.00310415	0	0	5.44687	53.3907	SUPV3L1;RAD50;ANXA1;UBB;CETN2;MCM9;TWNK;ASCC3;SSBP1;RAD23B
	negative regulation of nucleic acid-templated transcription (GO:1903507)	39/464	6.21188e-05	0.0033892	0	0	2.07859	20.1342	SET;CTBP2;SHC1;BHLHE41;HMGB2;FOXK2;ARID4A;RSF1;CTCF;HDAC9;BCLAF1;SCML1;NKRF;SAP18;EPC1;KMT5A;BRD7;MTA3;HEXIM1;SMARCE1;KLF10;ATF7IP;TCF7L2;DAXX;XRCC6;ZHX2;CBX5;PA2G4;RUNX2;ILF3;SFPQ;BCL6;PSPC1;DDIT3;BHLHE40;LANCL2;CALR;RCOR3;MPHOSPH8
	RNA stabilization (GO:0043489)	8/33	6.27414e-05	0.0033892	0	0	7.13559	69.0474	TAF15;FUS;DKC1;THRAP3;PHAX;NAF1;YBX1;ZCCHC17
	positive regulation of DNA-templated transcription, elongation (GO:0032786)	7/25	6.69877e-05	0.00355279	0	0	8.66479	83.2773	CCNK;LEO1;THOC1;CDK13;EAPP;SUPT6H;HMGN1
	protein modification by small protein removal (GO:0070646)	27/276	6.99104e-05	0.00364158	0	0	2.44377	23.3827	PSMD10;USP14;USP31;FOXK2;BRCC3;UCHL1;PSMD7;RHOT1;UBB;MYC;OTUD6B;PSMB1;USP8;TOR1A;USP42;STAM;SENP2;USP28;RAD23B;RHOA;CDC25A;SENP1;KAT2B;PSMC3;PSMC4;PSME3;STAMBP
	rRNA metabolic process (GO:0016072)	19/162	7.67192e-05	0.00392614	0	0	2.98276	28.2627	NOP14;DDX27;UTP11;UTP3;RRP1;FCF1;DDX10;NOLC1;RRP1B;FBL;EXOSC10;PDCD11;LAS1L;NOB1;DKC1;EXOSC9;MPHOSPH10;LYAR;MDN1
	DNA geometric change (GO:0032392)	7/26	8.82634e-05	0.00443904	0	0	8.20832	76.6262	SUPV3L1;RAD50;ANXA1;MCM9;HMGB2;HMGB1;ASCC3
	regulation of alternative mRNA splicing, via spliceosome (GO:0000381)	10/54	9.2169e-05	0.00448095	0	0	5.07469	47.1535	RBM4;ZC3H10;RBM25;DDX5;MBNL2;THRAP3;YTHDC1;SAP18;NSRP1;RBM5
	regulation of proteasomal protein catabolic process (GO:0061136)	10/54	9.2169e-05	0.00448095	0	0	5.07469	47.1535	USP14;HSP90AB1;OPHN1;UBB;PSMC3;FBXW7;PSME3;ARAF;NUPR1;RAD23B
	regulation of transcription elongation from RNA polymerase II promoter (GO:0034243)	7/27	0.000114734	0.00548653	0	0	7.79749	70.7459	HEXIM1;RNF8;LEO1;LARP7;CDK13;EAPP;SUPT6H
	positive regulation of establishment of protein localization to mitochondrion (GO:1903749)	10/56	0.000126838	0.00590952	0	0	4.85355	43.5489	YWHAE;UBL5;FBXW7;ARIH2;NMT1;UBE2J2;SAE1;YWHAZ;YWHAG;UBE2L3
	negative regulation of programmed cell death (GO:0043069)	33/381	0.000127631	0.00590952	0	0	2.14126	19.1993	PSMD10;SHC1;GLO1;ARAF;AATF;MTDH;HSP90B1;RPS6KA3;HMGN5;UBB;PDCD10;MYC;BAG1;CTSH;ERC1;HTATIP2;PLK3;NPM1;ANXA1;ANXA4;RHBDD1;PA2G4;YWHAZ;TOPORS;KLHL20;SUPV3L1;AHI1;ARHGAP10;NAA35;ERCC5;NUPR1;EVI2B;PTMA
	regulation of DNA metabolic process (GO:0051052)	9/46	0.000132312	0.00603053	0	0	5.42694	48.4644	WDR70;MYC;THOC1;HNRNPD;NUCKS1;TERF2;MPHOSPH8;POLH;SMG6
	regulation of transcription, DNA-templated (GO:0006355)	132/2244	0.00013453	0.00603727	0	0	1.45148	12.9381	CCNK;NUP107;NCF1;ZBTB24;ARID4A;NUCKS1;RRP8;UBE2L3;CCAR1;RPS6KA3;HMGN5;ZMIZ1;MYC;ZNF449;EPC1;ZNF326;SUPT20H;KMT5A;PKNOX1;ZNF566;FADS1;DAXX;SP110;THOC1;ILF2;RUNX2;PIAS1;THAP1;JMJD6;ILF3;PRKAR1A;PSPC1;DDIT3;ATF3;ATF4;ZSCAN29;URI1;DDX5;SET;CTBP2;SHC1;CTR9;BAZ2B;MED12L;MTDH;SAFB2;ZKSCAN1;HEXIM1;EGR1;XRCC6;CBX5;FUS;SMARCA5;PA2G4;POLA1;ZFP69;GON4L;BCL6;BHLHE40;RFXAP;HNRNPD;CREBRF;CALR;RCOR3;NFE2L1;LIN54…
	regulation of translational initiation (GO:0006446)	11/68	0.000149117	0.00659053	0	0	4.31115	37.9846	GLE1;RBM4;EIF5B;NPM1;EIF2AK3;MTIF2;PAIP2;ATF3;NCK1;ATF4;EIF4G1
	DNA metabolic process (GO:0006259)	26/277	0.000184719	0.00804219	0	0	2.33148	20.043	DDX23;HMGB2;HMGB1;POLD3;UBB;POLH;UVRAG;TCF7L2;XRCC6;NPM1;PARP4;RFC1;LTO1;CDC7;FANCC;SMC1A;TERF2;SUPV3L1;POLA1;RAD50;DBF4;APEX1;CDK2;POLE3;ERCC5;TOP1
	endonucleolytic cleavage in ITS1 to separate SSU-rRNA from 5.8S rRNA and LSU-rRNA from tricistronic rRNA transcript (SSU-rRNA, 5.8S rRNA, LSU-rRNA) (GO:0000447)	4/8	0.000211534	0.00894268	0	0	22.2195	188.002	NOP14;RRS1;KRI1;NOP9
	positive regulation of early endosome to late endosome transport (GO:2000643)	4/8	0.000211534	0.00894268	0	0	22.2195	188.002	RAB21;MTMR2;RDX;EZR
	response to X-ray (GO:0010165)	5/14	0.000216024	0.00900204	0	0	12.3553	104.28	IKBIP;XRCC6;ANXA1;NUCKS1;BRCC3
	maturation of SSU-rRNA from tricistronic rRNA transcript (SSU-rRNA, 5.8S rRNA, LSU-rRNA) (GO:0000462)	7/30	0.000234853	0.00964883	0	0	6.77937	56.6521	NOP14;UTP3;NGDN;RRS1;TSR2;KRI1;NOP9
	regulation of mRNA catabolic process (GO:0061013)	15/122	0.000252636	0.0102353	0	0	3.13821	25.9955	PSMD10;SET;ANP32A;ZC3HAV1;YWHAZ;PSMD7;UBB;PSMC3;PSMC4;PSME3;EXOSC9;APEX1;PSMB1;HNRNPD;EIF4G1
	maturation of 5.8S rRNA from tricistronic rRNA transcript (SSU-rRNA, 5.8S rRNA, LSU-rRNA) (GO:0000466)	6/22	0.000264442	0.0105668	0	0	8.34648	68.7574	NOP14;EXOSC10;EXOSC9;RRS1;KRI1;NOP9
	multivesicular body organization (GO:0036257)	7/31	0.000292125	0.0113617	0	0	6.49655	52.8711	VTA1;RAB27A;CHMP4A;STAM;VPS36;RAB11A;CHMP5
	positive regulation of protein targeting to mitochondrion (GO:1903955)	7/31	0.000292125	0.0113617	0	0	6.49655	52.8711	UBL5;FBXW7;PDCD5;ARIH2;UBE2J2;SAE1;UBE2L3
	cellular response to DNA damage stimulus (GO:0006974)	30/350	0.00030378	0.0116595	0	0	2.11246	17.1093	PPP1R15A;CCNK;MCM9;RNF8;SMC6;AATF;MYC;RBBP6;MORC2;POLH;PLK3;UVRAG;SHPRH;NPM1;PARP4;CBX5;UBE2E2;FANCC;SMC1A;USP28;TOPORS;POLA1;KIN;RAD50;TAOK3;BCL6;DDIT3;APEX1;POLE3;WAC
	nucleosome positioning (GO:0016584)	5/15	0.000312533	0.0118397	0	0	11.1192	89.7407	LIN54;SMARCA5;PAF1;RSF1;CTCF
	negative regulation of apoptotic process (GO:0043066)	38/485	0.000319775	0.0119588	0	0	1.92103	15.4602	PSMD10;YWHAE;SET;SHC1;GLO1;ARAF;AATF;MTDH;HSP90B1;RPS6KA3;HMGN5;DNAJB6;UBB;PDCD10;MYC;BAG1;CTSH;ERC1;HTATIP2;IGBP1;PLK3;NPM1;ANXA1;ANXA4;RHBDD1;PA2G4;YWHAZ;TOPORS;KLHL20;SUPV3L1;AHI1;ARHGAP10;SFPQ;NAA35;ERCC5;NUPR1;EVI2B;PTMA
	cell cycle G1/S phase transition (GO:0044843)	10/63	0.000346555	0.0127962	0	0	4.21097	33.5508	PLK3;DBF4;NASP;MYC;CDK2;RCC1;CDC7;EIF4E;CDC25A;GSPT1
	positive regulation of telomere maintenance (GO:0032206)	7/32	0.000360091	0.0131298	0	0	6.23636	49.4491	RAD50;PPP1R10;ATRX;HNRNPD;NAF1;MAP3K4;GNL3
	RNA transport (GO:0050658)	11/76	0.00040702	0.0146577	0	0	3.77896	29.501	SLBP;THOC1;DHX38;UPF3B;CASC3;YBX1;MAGOHB;CKAP5;SLU7;EIF4E;SRSF11
	late endosome to vacuole transport via multivesicular body sorting pathway (GO:0032511)	5/16	0.000438473	0.01541	0	0	10.1078	78.1558	VTA1;CHMP4A;STAM;VPS36;CHMP5
	mRNA cis splicing, via spliceosome (GO:0045292)	5/16	0.000438473	0.01541	0	0	10.1078	78.1558	SFSWAP;DDX23;WBP4;PSIP1;CWC15
	termination of RNA polymerase II transcription (GO:0006369)	7/34	0.000533789	0.0185364	0	0	5.77381	43.5086	SLBP;ZNF473;NUDT21;FIP1L1;PABPN1;CSTF3;SNRPF
	regulation of RNA polymerase II transcription preinitiation complex assembly (GO:0045898)	4/10	0.000591918	0.0203132	0	0	14.8115	110.081	ATF7IP;PSMC3;PSMC4;HMGB1
	protein deubiquitination (GO:0016579)	24/267	0.000602244	0.0204273	0	0	2.21864	16.4509	PSMD10;USP8;USP14;USP31;USP42;FOXK2;BRCC3;STAM;USP28;RAD23B;RHOA;CDC25A;KAT2B;UCHL1;PSMD7;RHOT1;PSMC3;UBB;PSMC4;MYC;PSME3;OTUD6B;PSMB1;STAMBP
	maturation of LSU-rRNA (GO:0000470)	6/26	0.000703775	0.0235109	0	0	6.67579	48.4599	RSL1D1;LAS1L;ZNHIT6;MAK16;NHP2;RRP15
	regulation of telomerase activity (GO:0051972)	8/46	0.000717338	0.0235109	0	0	4.69127	33.9646	HSP90AB1;PARP4;DKC1;MYC;PINX1;NAF1;MAP3K4;SMG6
	posttranscriptional regulation of gene expression (GO:0010608)	8/46	0.000717338	0.0235109	0	0	4.69127	33.9646	RBM3;ZC3H10;NUDT21;YTHDC1;NOLC1;EIF4E;PUM3;EIF2A
	negative regulation of cellular protein metabolic process (GO:0032269)	12/94	0.000727335	0.0235737	0	0	3.26875	23.6204	RBM4;SYNCRIP;DNAJC1;ILF3;NCL;EIF2AK3;YBX1;CALR;PAIP2;TOB1;CNOT9;GIGYF2
	cell fate commitment involved in formation of primary germ layer (GO:0060795)	3/5	0.000755077	0.0237154	0	0	33.2941	239.341	CTR9;LEO1;PAF1
	regulation of histone H2B ubiquitination (GO:2001166)	3/5	0.000755077	0.0237154	0	0	33.2941	239.341	RNF20;WDR70;CTR9
	mitotic cell cycle phase transition (GO:0044772)	20/209	0.000770666	0.0237154	0	0	2.37262	17.0076	CEP57;YWHAE;PLK3;CEP135;PPP1R12A;CETN2;CDC7;CKAP5;GSPT1;CDC25A;TUBA1A;DBF4;NASP;MYC;CDK2;RCC1;PHLDA1;EIF4E;YWHAG;SKP1
	DNA replication (GO:0006260)	13/108	0.000782991	0.0237154	0	0	3.05807	21.8725	SET;RFC1;MCM9;CDC7;TBRG1;POLA1;KIN;RAD50;DBF4;CDK2;POLE3;RBMS1;TOP1
	regulation of protein sumoylation (GO:0033233)	5/18	0.000800263	0.0237154	0	0	8.55188	60.9798	EGR1;ZMIZ1;SAE1;GNL3;PIAS1
	regulation of telomerase RNA localization to Cajal body (GO:1904872)	5/18	0.000800263	0.0237154	0	0	8.55188	60.9798	CCT3;EXOSC10;DKC1;NHP2;NAF1
	positive regulation of mRNA splicing, via spliceosome (GO:0048026)	5/18	0.000800263	0.0237154	0	0	8.55188	60.9798	RBM3;DAZAP1;THRAP3;NCL;TRA2A
	mRNA metabolic process (GO:0016071)	12/95	0.000800396	0.0237154	0	0	3.2292	23.0255	KIN;SLBP;ZNF473;NUDT21;SFPQ;DDX5;SSB;PRPF3;CSTF3;HNRNPR;SNRPF;SRSF11
	nucleosome assembly (GO:0006334)	9/58	0.000804875	0.0237154	0	0	4.09532	29.1784	BRD2;DAXX;NPM1;NASP;ATRX;HMGB2;SMARCA5;RSF1;ANP32B
	protein peptidyl-prolyl isomerization (GO:0000413)	6/27	0.000872073	0.0251985	0	0	6.35756	44.7867	PPIL1;PPIG;CWC27;PPIA;PPID;NKTR
	PERK-mediated unfolded protein response (GO:0036499)	4/11	0.000898402	0.0251985	0	0	12.6949	89.0532	DDIT3;EIF2AK3;QRICH1;ATF4
	positive regulation of cytoplasmic transport (GO:1903651)	4/11	0.000898402	0.0251985	0	0	12.6949	89.0532	RAB21;MTMR2;RDX;EZR
	positive regulation of DNA-dependent DNA replication (GO:2000105)	4/11	0.000898402	0.0251985	0	0	12.6949	89.0532	DBF4;ATRX;CDC7;SSBP1
	positive regulation of transcription elongation from RNA polymerase II promoter (GO:0032968)	4/11	0.000898402	0.0251985	0	0	12.6949	89.0532	LEO1;CDK13;EAPP;SUPT6H
	response to endoplasmic reticulum stress (GO:0034976)	13/110	0.00093159	0.0258805	0	0	2.9947	20.8989	PDIA3;PPP1R15A;RHBDD1;EIF2AK3;HSP90B1;ERP44;AIFM1;DDIT3;HYOU1;QRICH1;ATF3;ATF4;NCK1
	nuclear export (GO:0051168)	11/84	0.00096539	0.0265664	0	0	3.36341	23.3521	LSG1;THOC1;DHX38;UPF3B;PHAX;CASC3;CALR;MAGOHB;SLU7;EIF4E;SRSF11
	G1/S transition of mitotic cell cycle (GO:0000082)	11/85	0.00106644	0.0288928	0	0	3.31779	22.7051	PLK3;POLA1;DBF4;NASP;MYC;CDK2;RCC1;CDC7;EIF4E;CDC25A;GSPT1
	histone mRNA metabolic process (GO:0008334)	6/28	0.00106974	0.0288928	0	0	6.06826	41.509	SLBP;ZNF473;TUT7;EXOSC10;SSB;SNRPF
	regulation of nucleic acid-templated transcription (GO:1903506)	33/430	0.00109433	0.029286	0	0	1.87208	12.7631	LIN54;NUP107;SRRT;CTR9;HP1BP3;FOXK2;YBX1;BRCA2;CCAR1;UBE2L3;ING2;HMGN5;ZMIZ1;ZNF280B;ERC1;FADS1;RNF20;PRMT5;DAXX;FUS;ATRX;MSL3;CDK11B;THAP1;SFPQ;GON4L;PSPC1;DDIT3;BHLHE40;HNRNPD;CALR;SSBP2;ATF4
	antigen processing and presentation of exogenous peptide antigen via MHC class I, TAP-dependent (GO:0002479)	10/73	0.00114259	0.0302994	0	0	3.5407	23.9863	PDIA3;PSMD10;PSMD7;NCF1;PSMC3;PSMC4;PSME3;SNAP23;PSMB1;CALR
	negative regulation of cellular amide metabolic process (GO:0034249)	11/86	0.00117604	0.0309056	0	0	3.27338	22.0809	RBM4;SYNCRIP;ILF3;NCL;EIF2AK3;YBX1;CALR;PAIP2;TOB1;CNOT9;GIGYF2
	protein monoubiquitination (GO:0006513)	7/39	0.00126492	0.0324527	0	0	4.87037	32.4988	RNF20;CTR9;LEO1;UBE2E1;WAC;PAF1;TOPORS
	regulation of transcription from RNA polymerase II promoter in response to stress (GO:0043618)	11/87	0.00129475	0.0324527	0	0	3.23014	21.4786	PSMD10;PSMD7;UBB;PSMC3;PSMC4;DDIT3;PSME3;PSMB1;HMOX1;ATF3;ATF4
	Golgi localization (GO:0051645)	4/12	0.00130167	0.0324527	0	0	11.1074	73.799	UVRAG;TBCCD1;PDCD10;YWHAZ
	sno(s)RNA 3'-end processing (GO:0031126)	4/12	0.00130167	0.0324527	0	0	11.1074	73.799	FBL;EXOSC10;DKC1;LARP7
	mitotic G1/S transition checkpoint signaling (GO:0044819)	4/12	0.00130167	0.0324527	0	0	11.1074	73.799	PLK3;CDK2;SDE2;WAC
	negative regulation of transcription elongation from RNA polymerase II promoter (GO:0034244)	4/12	0.00130167	0.0324527	0	0	11.1074	73.799	HEXIM1;RNF8;LARP7;EAPP
	establishment of epithelial cell polarity (GO:0090162)	5/20	0.0013476	0.0333131	0	0	7.41085	48.9815	CYTH3;OPHN1;EZR;RHOA;CYTH1
	regulation of mitotic cell cycle phase transition (GO:1901990)	18/188	0.00137357	0.0336698	0	0	2.37079	15.6243	PSMD10;CEP57;YWHAE;CEP135;CETN2;UBE2E1;CKAP5;PSMD7;TUBA1A;UBB;PSMC3;PSMC4;CDC26;PSME3;CDK2;PSMB1;YWHAG;SKP1
	positive regulation of nuclear cell cycle DNA replication (GO:0010571)	3/6	0.00146155	0.0353112	0	0	22.1949	144.894	DBF4;ATRX;CDC7
	nucleocytoplasmic transport (GO:0006913)	7/40	0.00147685	0.0353112	0	0	4.72254	30.7808	NPM1;LSG1;ANP32A;RSRC1;PHAX;SNRPF;HTATIP2
	positive regulation of intrinsic apoptotic signaling pathway (GO:2001244)	7/40	0.00147685	0.0353112	0	0	4.72254	30.7808	BCLAF1;SFPQ;UBB;DDIT3;NUPR1;S100A9;NCK1
	multivesicular body assembly (GO:0036258)	6/30	0.00156632	0.0371459	0	0	5.56199	35.9251	VTA1;CHMP4A;STAM;VPS36;RAB11A;CHMP5
	ubiquitin-dependent protein catabolic process (GO:0006511)	28/354	0.00162569	0.0381271	0	0	1.9301	12.3948	PSMD10;RNF8;TNFAIP1;UBE2L3;PCNP;NUB1;UCHL1;PSMD7;CDC26;PSMB1;ARIH2;RBBP6;RNF150;RNF20;FBXW7;UBE2E1;UBE4A;NTAN1;RAD23B;TOPORS;KLHL20;CNOT4;NSFL1C;PSMC3;PSMC4;DDIT3;PSME3;UBAP1
	regulation of exocytosis (GO:0017157)	8/52	0.0016469	0.0381271	0	0	4.05028	25.9577	RAB21;RALA;ANXA1;SEPTIN5;RAB27A;STX4;RAB5A;RAB8A
	regulation of telomere maintenance via telomerase (GO:0032210)	8/52	0.0016469	0.0381271	0	0	4.05028	25.9577	CCT3;EXOSC10;PINX1;NAF1;HNRNPC;TERF2;MAP3K4;SMG6
	negative regulation of translation (GO:0017148)	11/90	0.00171122	0.0393043	0	0	3.10699	19.7932	RBM4;SYNCRIP;ILF3;NCL;EIF2AK3;YBX1;CALR;PAIP2;TOB1;CNOT9;GIGYF2
	cellular component maintenance (GO:0043954)	4/13	0.00181619	0.0407525	0	0	9.87276	62.3071	SUPV3L1;MTMR2;SUPT6H;LNPK
	endonucleolytic cleavage of tricistronic rRNA transcript (SSU-rRNA, 5.8S rRNA, LSU-rRNA) (GO:0000479)	4/13	0.00181619	0.0407525	0	0	9.87276	62.3071	NOP14;RRS1;KRI1;NOP9
	ribosomal subunit export from nucleus (GO:0000054)	4/13	0.00181619	0.0407525	0	0	9.87276	62.3071	NPM1;LSG1;RRS1;NOP9
	regulation of gene expression (GO:0010468)	67/1079	0.00183495	0.0408081	0	0	1.50356	9.47356	LIN54;NUP107;PDCD5;HP1BP3;CTCF;YBX1;BRCA2;AFF1;UBE2L3;CCAR1;ING2;HMGN5;MYC;ZNF280B;CTSH;ZNF326;ERC1;FADS1;ZC3H10;PRMT5;DAXX;MBNL2;FBXW7;ATRX;MSL3;TERF2;THAP1;SFPQ;PSPC1;HNRNPH1;DDIT3;RBM12B;HNRNPH2;HNRNPH3;EZR;ATF4;YTHDC1;SRRT;CTR9;FOXK2;TOB1;HNRNPDL;PABPN1;PDCD10;RNF20;EGR1;FUS;RDX;EIF2AK3;RAB27A;RRP1B;HNRNPAB;CDK11B;CLK3;NUDT21;PDCL3;GON4L;BCL6;FUBP1;BHLHE40;CDK2;HNRNPD;FAM98B;CALR;SSBP2;NFKBID…
	regulation of RNA metabolic process (GO:0051252)	9/65	0.00184665	0.0408081	0	0	3.58209	22.547	MBNL2;HNRNPH1;FUS;RBM12B;ZNF326;HNRNPH2;HNRNPH3;RRP1B;CLK3
	regulation of cellular senescence (GO:2000772)	6/31	0.00187212	0.0410601	0	0	5.33923	33.534	RSL1D1;ING2;NUAK1;YBX1;EEF1E1;TERF2
	regulation of mitotic cell cycle (GO:0007346)	17/178	0.00189221	0.041062	0	0	2.36258	14.8134	PSMD10;RNF20;PRMT5;UBE2E1;TTL;CDK11B;THAP1;PSMD7;PSMC3;PSMC4;CDC26;PSME3;PSMB1;RCC1;CDK13;EIF4E;SKP1
	antigen processing and presentation of exogenous peptide antigen via MHC class I (GO:0042590)	10/78	0.00190688	0.041062	0	0	3.2795	20.5372	PDIA3;PSMD10;PSMD7;NCF1;PSMC3;PSMC4;PSME3;SNAP23;PSMB1;CALR
	positive regulation of intracellular protein transport (GO:0090316)	15/148	0.00191444	0.041062	0	0	2.52127	15.779	YWHAE;PLK3;TCF7L2;FBXW7;UBE2J2;YWHAZ;UBE2L3;UBL5;PDCD10;NMT1;ARIH2;RAB29;ANP32B;SAE1;YWHAG
	ATP-dependent chromatin remodeling (GO:0043044)	7/42	0.00198297	0.0422214	0	0	4.45221	27.7068	SMARCE1;NASP;RNF8;SMARCA5;ANP32E;CHD4;HNRNPC
	chromosome organization (GO:0051276)	12/106	0.00209317	0.0435211	0	0	2.84967	17.5798	TCF7L2;UBB;SATB1;MYC;CETN2;GATAD1;POLE3;HMGB2;NUCKS1;SAFB;RAD23B;HMGN1
	regulation of cellular response to heat (GO:1900034)	10/79	0.00210047	0.0435211	0	0	3.2318	19.926	YWHAE;NUP93;HSP90AB1;NUP107;HSPH1;DNAJC7;DNAJB6;NUP50;CHORDC1;BAG1
	negative regulation of transcription by RNA polymerase II (GO:0000122)	46/684	0.00210194	0.0435211	0	0	1.62838	10.0388	PSMD10;URI1;DDX5;CTBP2;SATB1;CTR9;BHLHE41;CTCF;HMGB1;NOC2L;HDAC9;MTDH;DCAF1;UBB;MYC;SMYD2;EPC1;KMT5A;LRRFIP1;ZNF566;LYAR;MTA3;HEXIM1;KLF10;TGIF1;IGBP1;PLK3;TCF7L2;ZHX2;CBX5;ATRX;LARP7;THAP1;ZFP69;SFPQ;BCL6;DDIT3;BHLHE40;PAF1;HDGF;CALR;EZR;TAF3;ATF3;PPID;ATF4
	positive regulation of transcription, DNA-templated (GO:0045893)	72/1183	0.0021037	0.0435211	0	0	1.47298	9.07953	CCNK;NCF1;HMGB2;RSF1;CTCF;HMGB1;YBX1;BRCA2;AATF;DCAF6;RPS6KA3;ING2;CHCHD2;HMGN5;NKRF;ZMIZ1;MYC;EPC1;NCK1;HTATIP2;HMGN1;KLF10;PPP1R12A;ATRX;THOC1;VEZF1;ILF2;RUNX2;JMJD6;SENP1;KAT2B;SFPQ;ILF3;ELF2;THRAP3;DDIT3;WAC;ATF3;ATF4;CTBP2;SHC1;FOXK2;BCLAF1;UBB;SERTAD2;PLAGL1;SPP1;E2F5;BRD7;LYAR;ATF7IP;RNF20;EGR1;TCF7L2;XRCC6;NPM1;AKIRIN1;TAF15;EIF2AK3;SMARCA5;RRP1B;HNRNPAB;AHI1;KLF6;PSMC3;APEX1;RFXAP;HNRNPD…
	peptidyl-proline modification (GO:0018208)	6/32	0.00222106	0.0456255	0	0	5.13361	31.3652	PPIL1;PPIG;CWC27;PPIA;PPID;NKTR
	transcription elongation from RNA polymerase II promoter (GO:0006368)	9/67	0.00228785	0.0466688	0	0	3.45821	21.0264	CCNK;CTR9;LEO1;PAF1;TCEA1;SSRP1;CDK13;SUPT6H;IWS1
	interleukin-1-mediated signaling pathway (GO:0070498)	11/94	0.00243034	0.0491242	0	0	2.95663	17.7981	PSMD10;EGR1;IL1RN;PSMD7;UBB;PSMC3;IL1R1;PSMC4;PSME3;PSMB1;SKP1
	negative regulation of DNA-templated transcription, elongation (GO:0032785)	4/14	0.00245626	0.0491242	0	0	8.88502	53.3911	HEXIM1;RNF8;LARP7;EAPP
	negative regulation of stress-activated protein kinase signaling cascade (GO:0070303)	3/7	0.00247558	0.0491242	0	0	16.6453	99.8931	IGBP1;MYC;PPIA
	negative regulation of telomere capping (GO:1904354)	3/7	0.00247558	0.0491242	0	0	16.6453	99.8931	RAD50;TERF2;SMG6
	protein polyubiquitination (GO:0000209)	25/314	0.00257574	0.0507665	0	0	1.94081	11.5703	PSMD10;TRAF3IP2;RNF8;UBE2J2;UBE2L3;PSMD7;UBB;UBE2Q2;CDC26;PSMB1;ARIH2;RBBP6;SKP1;RNF20;SHPRH;FBXW7;FBXO17;UBE2E1;UBE2E2;UBE4A;TOPORS;KLHL20;PSMC3;PSMC4;PSME3
	mRNA catabolic process (GO:0006402)	7/44	0.00261383	0.0510724	0	0	4.21111	25.0432	SUPV3L1;DDX5;TUT7;EXOSC10;THRAP3;EXOSC9;NBDY
	regulation of telomere capping (GO:1904353)	5/23	0.00262648	0.0510724	0	0	6.17474	36.691	RAD50;HNRNPD;TERF2;MAP3K4;SMG6
	regulation of cell cycle phase transition (GO:1901987)	11/95	0.00264379	0.0510724	0	0	2.92128	17.3394	PSMD10;PSMD7;DBF4;PSMC3;FBXW7;PSMC4;CDC26;PSME3;PSMB1;UBE2E1;SKP1
	regulation of intracellular signal transduction (GO:1902531)	32/437	0.00270763	0.0519615	0	0	1.77659	10.5026	PHF20;ARAF;AKAP7;CHD4;NOC2L;STK3;ING2;NUAK1;RHOT1;OPHN1;RRS1;SMYD2;KMT5A;BRD7;PLK3;PRMT5;DAXX;TBP;TAF15;TAF12;TAF13;SSRP1;RHOA;ARHGAP24;ARHGAP10;RAD50;TAOK3;PRKAR1A;CDK2;EZR;TAF4;TAF3
	DNA-templated transcription, elongation (GO:0006354)	9/69	0.00280896	0.0535538	0	0	3.34258	19.6375	CCNK;CTR9;LEO1;PAF1;TCEA1;SSRP1;CDK13;SUPT6H;IWS1
	negative regulation of cell cycle G2/M phase transition (GO:1902750)	8/57	0.00299226	0.0566781	0	0	3.63603	21.1316	PSMD10;PSMD7;PSMC3;PSMC4;PSME3;PINX1;PSMB1;SKP1
	DNA-templated transcription, termination (GO:0006353)	9/70	0.00310249	0.0582528	0	0	3.28761	18.9878	PRMT5;SLBP;ZNF473;NUDT21;TBP;FIP1L1;PABPN1;CSTF3;SNRPF
	nuclear-transcribed mRNA catabolic process (GO:0000956)	16/171	0.00311534	0.0582528	0	0	2.30769	13.3186	UPF2;DDX5;TUT7;UPF3B;UPF3A;CASC3;MAGOHB;NBDY;GSPT1;SMG6;CNOT4;EXOSC10;THRAP3;EXOSC9;CNOT9;EIF4G1
	integrated stress response signaling (GO:0140467)	4/15	0.0032358	0.0589927	0	0	8.07687	46.3085	DDIT3;EIF2AK3;QRICH1;ATF4
	positive regulation of chromosome organization (GO:2001252)	4/15	0.0032358	0.0589927	0	0	8.07687	46.3085	RAD50;PPP1R10;ATRX;GNL3
	positive regulation of telomerase RNA localization to Cajal body (GO:1904874)	4/15	0.0032358	0.0589927	0	0	8.07687	46.3085	CCT3;DKC1;NHP2;NAF1
	protein localization to chromosome, telomeric region (GO:0070198)	4/15	0.0032358	0.0589927	0	0	8.07687	46.3085	ATRX;PINX1;BRCA2;TERF2
	anaphase-promoting complex-dependent catabolic process (GO:0031145)	10/84	0.00331912	0.0601358	0	0	3.01264	17.1963	PSMD10;PSMD7;UBB;PSMC3;PSMC4;CDC26;PSME3;PSMB1;CDK2;UBE2E1
	spliceosomal complex assembly (GO:0000245)	7/46	0.00338839	0.0604538	0	0	3.99474	22.7197	YTHDC1;DDX23;LUC7L;LUC7L3;KHDC4;RBM5;SF1
	regulation of transcription by RNA polymerase II (GO:0006357)	121/2206	0.00341639	0.0604538	0	0	1.32994	7.55293	CCNK;ZBTB24;ARID4A;NUCKS1;NOC2L;DCAF6;DCAF1;RPS6KA3;CHCHD2;ZMIZ1;MYC;ZNF449;EPC1;SUPT20H;KMT5A;PKNOX1;ZNF566;SP110;RUNX2;PIAS1;THAP1;JMJD6;PRKAR1A;DDIT3;EZR;ATF3;PPID;ATF4;ZSCAN29;PSMD10;URI1;DDX5;CTBP2;CTR9;BAZ2B;MED12L;MTDH;UBB;SMYD2;SAFB2;LYAR;ZKSCAN1;HEXIM1;EGR1;PLK3;XRCC6;AKIRIN1;CBX5;FUS;SMARCA5;LARP7;AHI1;ZFP69;BCL6;BHLHE40;RFXAP;CREBRF;PAF1;CALR;RCOR3;CDK13;NFE2L1;GMEB1;PHF20;BHLHE41;HMGB…
	histone acetylation (GO:0016573)	9/71	0.00341965	0.0604538	0	0	3.23442	18.3657	KAT2B;TAF12;PHF20;MORF4L2;POLE3;EPC1;MSL3;JADE3;BRCA2
	protein localization to organelle (GO:0033365)	14/142	0.00343818	0.0604538	0	0	2.44288	13.858	YWHAE;PPP1R15A;TOR1A;SSB;YBX1;UBE2J2;TOPORS;RAB11A;HMOX1;PAF1;CALR;RAB6A;GBP2;CNTLN
	proteasome-mediated ubiquitin-dependent protein catabolic process (GO:0043161)	25/321	0.00344029	0.0604538	0	0	1.8942	10.7443	PSMD10;FAF2;TNFAIP1;UBE2J2;HSP90B1;PCNP;UCHL1;PSMD7;UBB;CDC26;PSMB1;SKP1;FBXW7;FBXO17;UBE2E1;UBE4A;RAD23B;TOPORS;KLHL20;NSFL1C;PSMC3;PSMC4;DDIT3;PSME3;CDK2
	protein modification by small protein conjugation (GO:0032446)	30/409	0.00352615	0.0615915	0	0	1.77802	10.0414	NUP107;TRIM52;CTR9;RNF8;TNFAIP1;UBE2J2;UBE2L3;PCNP;NUB1;UBB;UBE2Q2;LEO1;ARIH2;SKP1;RNF20;ATG3;SHPRH;FBXW7;UBE2E1;TOPORS;PIAS1;KLHL20;NUP93;CNOT4;RRAGA;NUP50;SDE2;WAC;PAF1;SAE1
	maturation of SSU-rRNA (GO:0030490)	6/35	0.00356399	0.0618819	0	0	4.60182	25.9399	NOP14;NOB1;UTP3;NGDN;TSR2;RIOK1
	response to UV (GO:0009411)	11/99	0.0036538	0.0630659	0	0	2.78791	15.6457	NPM1;MYC;RHBDD1;SDE2;ERCC5;NOC2L;USP28;MAP3K4;CDC25A;POLH;ATF4
	regulation of translational termination (GO:0006449)	3/8	0.00383401	0.0657871	0	0	13.3155	74.0856	GLE1;MTRF1;GSPT1
	ribonucleoprotein complex biogenesis (GO:0022613)	8/60	0.00413678	0.07013	0	0	3.42572	18.7998	NOP14;NPM1;TGS1;RRS1;LTO1;NAF1;RIOK1;NOC2L
	negative regulation of telomere maintenance (GO:0032205)	4/16	0.00416825	0.07013	0	0	7.40341	40.5726	RAD50;PINX1;TERF2;SMG6
	nuclear transport (GO:0051169)	4/16	0.00416825	0.07013	0	0	7.40341	40.5726	NPM1;ANP32A;RSRC1;PSIP1
	G2/M transition of mitotic cell cycle (GO:0000086)	13/130	0.00418328	0.07013	0	0	2.48018	13.5831	CEP57;YWHAE;PLK3;CEP135;PPP1R12A;CETN2;CKAP5;CDC25A;TUBA1A;CDK2;PHLDA1;YWHAG;SKP1
	histone H4 acetylation (GO:0043967)	7/48	0.00432648	0.0721162	0	0	3.79948	20.6806	PHF20;MORF4L2;EPC1;MSL3;JADE3;BRCA2;MSL1
	cell cycle G2/M phase transition (GO:0044839)	13/131	0.00446556	0.0740116	0	0	2.45903	13.3067	CEP57;YWHAE;PLK3;CEP135;PPP1R12A;CETN2;CKAP5;CDC25A;TUBA1A;CDK2;PHLDA1;YWHAG;SKP1
	RNA polyadenylation (GO:0043631)	5/26	0.00461262	0.07559	0	0	5.29181	28.4644	FIP1L1;CSTF3;LEO1;PAF1;PAPOLB
	mRNA polyadenylation (GO:0006378)	5/26	0.00461262	0.07559	0	0	5.29181	28.4644	FIP1L1;CSTF3;LEO1;PAF1;PAPOLB
	double-strand break repair via nonhomologous end joining (GO:0006303)	8/62	0.00506936	0.0826107	0	0	3.2985	17.4311	UVRAG;POLA1;XRCC6;RAD50;HMGB2;RNF8;HMGB1;BRCC3
	cellular macromolecule biosynthetic process (GO:0034645)	24/314	0.00517066	0.0832238	0	0	1.85444	9.76318	MRPS17;SET;MCM9;GCNT1;SRBD1;CDC7;GSPT1;TOPORS;THAP1;MRPL52;POLD3;TBRG1;POLA1;KIN;RAD50;DBF4;CDK2;POLE3;EPC1;RBMS1;TOP1;PTMA;EIF4G1;ABCF1
	DNA biosynthetic process (GO:0071897)	4/17	0.00526643	0.0832238	0	0	6.83356	35.8516	POLD3;POLA1;PPIA;POLH
	synaptic vesicle membrane organization (GO:0048499)	4/17	0.00526643	0.0832238	0	0	6.83356	35.8516	TOR1A;SNAP23;STX4;STX3
	maturation of 5.8S rRNA (GO:0000460)	4/17	0.00526643	0.0832238	0	0	6.83356	35.8516	EXOSC10;LAS1L;MAK16;RRP15
	regulation of phosphoprotein phosphatase activity (GO:0043666)	6/38	0.00543207	0.0832238	0	0	4.16975	21.747	PPP1R15A;NUAK1;HSP90AB1;PPP1R12A;PPP6R3;HSP90B1
	histone exchange (GO:0043486)	6/38	0.00543207	0.0832238	0	0	4.16975	21.747	NPM1;NASP;RNF8;SMARCA5;ANP32E;RSF1
	ncRNA export from nucleus (GO:0097064)	6/38	0.00543207	0.0832238	0	0	4.16975	21.747	NUP93;NPM1;NUP107;SSB;NUP50;PHAX
	regulation of epidermal growth factor-activated receptor activity (GO:0007176)	5/27	0.00546275	0.0832238	0	0	5.051	26.3147	ERRFI1;NCF1;SHC1;FBXW7;AREG
	ATF6-mediated unfolded protein response (GO:0036500)	3/9	0.00556716	0.0832238	0	0	11.0957	57.5964	DDIT3;CALR;HSP90B1
	regulation of DNA-templated transcription in response to stress (GO:0043620)	3/9	0.00556716	0.0832238	0	0	11.0957	57.5964	RPS6KA3;BCLAF1;DDIT3
	regulation of nuclear cell cycle DNA replication (GO:0033262)	3/9	0.00556716	0.0832238	0	0	11.0957	57.5964	DBF4;ATRX;CDC7
	DNA topological change (GO:0006265)	3/9	0.00556716	0.0832238	0	0	11.0957	57.5964	HMGB2;HMGB1;TOP1
	response to UV-C (GO:0010225)	3/9	0.00556716	0.0832238	0	0	11.0957	57.5964	ERCC5;MAP3K4;POLH
	negative regulation of RNA catabolic process (GO:1902369)	3/9	0.00556716	0.0832238	0	0	11.0957	57.5964	NAF1;PHAX;ZCCHC17
	neurotransmitter receptor transport to postsynaptic membrane (GO:0098969)	3/9	0.00556716	0.0832238	0	0	11.0957	57.5964	STX3;RAB11A;RAB8A
	protein hexamerization (GO:0034214)	3/9	0.00556716	0.0832238	0	0	11.0957	57.5964	UGDH;TWNK;LRRC8D
	positive regulation of DNA metabolic process (GO:0051054)	8/63	0.005592	0.0832238	0	0	3.23836	16.7955	RAD50;PPP1R10;MYC;ATRX;RNF8;HMGB1;BRCC3;GNL3
	nucleotide-excision repair (GO:0006289)	11/105	0.00572372	0.0847517	0	0	2.60914	13.4713	POLD3;POLA1;UBB;RFC1;CETN2;TCEA1;FANCC;ERCC5;BRCA2;RAD23B;HMGN1
	cellular response to UV (GO:0034644)	9/77	0.00589261	0.0868119	0	0	2.9481	15.1357	NPM1;MYC;RHBDD1;SDE2;NOC2L;USP28;CDC25A;PPID;ATF4
	regulation of cell cycle process (GO:0010564)	11/106	0.0061441	0.090062	0	0	2.58154	13.1459	PLK3;UVRAG;PRMT5;DBF4;CETN2;RCC1;TXLNG;PRPF40A;CDK13;TTL;RAB11A
	regulation of protein targeting to mitochondrion (GO:1903214)	6/39	0.00618974	0.0902774	0	0	4.04318	20.559	UBL5;FBXW7;ARIH2;UBE2J2;SAE1;UBE2L3
	neutrophil degranulation (GO:0043312)	33/481	0.00630022	0.0914316	0	0	1.65444	8.38335	HSP90AB1;HVCN1;SNAP23;FAF2;PYGL;HMGB1;SRP14;C3;PSMD7;PSMB1;MLEC;CTSH;RAB6A;PRSS2;CD55;KCMF1;XRCC6;TICAM2;ANXA2;RAB27A;PDAP1;PA2G4;ILF2;RHOA;SERPINB6;ERP44;VAMP7;BIN2;PSMC3;CDK13;S100A9;PPIA;PAFAH1B2
	regulation of DNA damage response, signal transduction by p53 class mediator (GO:0043516)	5/28	0.00641776	0.0926762	0	0	4.83114	24.3909	PSMD10;DDX5;SMYD2;KMT5A;EEF1E1
	regulation of early endosome to late endosome transport (GO:2000641)	4/18	0.00654248	0.0930948	0	0	6.34511	31.9124	RAB21;MTMR2;RDX;EZR
	establishment of vesicle localization (GO:0051650)	4/18	0.00654248	0.0930948	0	0	6.34511	31.9124	TOR1A;RAB27A;RAB11A;TMEM230
	regulation of telomere maintenance via telomere lengthening (GO:1904356)	4/18	0.00654248	0.0930948	0	0	6.34511	31.9124	PINX1;NAF1;TERF2;SMG6
	regulation of intrinsic apoptotic signaling pathway (GO:2001242)	7/52	0.00677547	0.0959419	0	0	3.46102	17.2859	URI1;BCLAF1;DDIT3;EIF2AK3;NUPR1;NOC2L;S100A9
	neutrophil activation involved in immune response (GO:0002283)	33/485	0.00710101	0.100066	0	0	1.63945	8.11122	HSP90AB1;HVCN1;SNAP23;FAF2;PYGL;HMGB1;SRP14;C3;PSMD7;PSMB1;MLEC;CTSH;RAB6A;PRSS2;CD55;KCMF1;XRCC6;TICAM2;ANXA2;RAB27A;PDAP1;PA2G4;ILF2;RHOA;SERPINB6;ERP44;VAMP7;BIN2;PSMC3;CDK13;S100A9;PPIA;PAFAH1B2
	negative regulation of MAPK cascade (GO:0043409)	10/94	0.00739979	0.102975	0	0	2.6526	13.0145	PSMD10;IGBP1;UCHL1;MYC;STK38;SPRY4;EZR;PPIA;DUSP6;PTPN2
	negative regulation of G2/M transition of mitotic cell cycle (GO:0010972)	8/66	0.00740782	0.102975	0	0	3.07037	15.0609	PSMD10;PSMD7;PSMC3;PSMC4;PSME3;PINX1;PSMB1;SKP1
	positive regulation of transcription by RNA polymerase II (GO:0045944)	55/908	0.00743591	0.102975	0	0	1.4553	7.13306	CCNK;HMGB2;RSF1;HMGB1;YBX1;AATF;DCAF6;RPS6KA3;CHCHD2;NKRF;ZMIZ1;MYC;EPC1;NCK1;HTATIP2;KLF10;PPP1R12A;ATRX;VEZF1;RUNX2;GNL3;JMJD6;SENP1;KAT2B;SFPQ;THRAP3;DDIT3;EAPP;ATF3;ATF4;CTBP2;FOXK2;SUPT6H;BCLAF1;UBB;PLAGL1;LEO1;E2F5;EGR1;TCF7L2;XRCC6;NPM1;AKIRIN1;SMARCA5;LARP7;RRP1B;AHI1;KLF6;PSMC3;APEX1;RFXAP;CREBRF;TCEA1;CDK13;SSBP2
	regulation of DNA biosynthetic process (GO:2000278)	5/29	0.00748395	0.102975	0	0	4.6296	22.6619	PARP4;MYC;PINX1;TERF2;SMG6
	intrinsic apoptotic signaling pathway in response to endoplasmic reticulum stress (GO:0070059)	5/29	0.00748395	0.102975	0	0	4.6296	22.6619	PPP1R15A;AIFM1;DDIT3;QRICH1;ATF4
	endodermal cell fate commitment (GO:0001711)	3/10	0.00769942	0.103149	0	0	9.51011	46.282	CTR9;LEO1;PAF1
	RNA polymerase II preinitiation complex assembly (GO:0051123)	3/10	0.00769942	0.103149	0	0	9.51011	46.282	GTF2A2;TBP;TAF12
	rRNA pseudouridine synthesis (GO:0031118)	3/10	0.00769942	0.103149	0	0	9.51011	46.282	DKC1;NHP2;NAF1
	positive regulation of mRNA 3'-end processing (GO:0031442)	3/10	0.00769942	0.103149	0	0	9.51011	46.282	NUDT21;LEO1;PAF1
	positive regulation of protein sumoylation (GO:0033235)	3/10	0.00769942	0.103149	0	0	9.51011	46.282	SAE1;GNL3;PIAS1
	protein ubiquitination (GO:0016567)	35/525	0.00770878	0.103149	0	0	1.60456	7.80682	PSMD10;TRIM52;CTR9;RNF8;TNFAIP1;UBE2J2;UBE2L3;PCNP;NUB1;PSMD7;UBB;UBE2Q2;PSMB1;LEO1;ARIH2;RBBP6;SKP1;RNF20;ATG3;SHPRH;FBXW7;FBXO17;UBE2E1;UBE2E2;UBE4A;TOPORS;KLHL20;CNOT4;RRAGA;PSMC3;PSMC4;PSME3;SDE2;WAC;PAF1
	neutrophil mediated immunity (GO:0002446)	33/488	0.00775579	0.103304	0	0	1.62838	7.91282	HSP90AB1;HVCN1;SNAP23;FAF2;PYGL;HMGB1;SRP14;C3;PSMD7;PSMB1;MLEC;CTSH;RAB6A;PRSS2;CD55;KCMF1;XRCC6;TICAM2;ANXA2;RAB27A;PDAP1;PA2G4;ILF2;RHOA;SERPINB6;ERP44;VAMP7;BIN2;PSMC3;CDK13;S100A9;PPIA;PAFAH1B2
	regulation of response to DNA damage stimulus (GO:2001020)	6/41	0.00793102	0.10428	0	0	3.81174	18.4373	BCLAF1;ING2;MYC;SMYD2;KMT5A;POLH
	cytoplasmic translational initiation (GO:0002183)	4/19	0.00800777	0.10428	0	0	5.9218	28.5865	RBM4;EIF2S2;EIF3A;EIF4G1
	histone H4-K16 acetylation (GO:0043984)	4/19	0.00800777	0.10428	0	0	5.9218	28.5865	PHF20;MSL3;JADE3;MSL1
	maintenance of protein localization in organelle (GO:0072595)	4/19	0.00800777	0.10428	0	0	5.9218	28.5865	TAF3;TOPORS;HK1;SKP1
	positive regulation of establishment of protein localization (GO:1904951)	4/19	0.00800777	0.10428	0	0	5.9218	28.5865	CCT3;CEP135;DKC1;CEP120
	regulation of gene expression, epigenetic (GO:0040029)	9/82	0.00885167	0.114757	0	0	2.74546	12.9782	KAT2B;TBP;SMARCA5;EPC1;CTCF;DEK;PPM1D;MORC2;MPHOSPH8
	regulation of protein modification by small protein conjugation or removal (GO:1903320)	4/20	0.00967281	0.123548	0	0	5.55139	25.7498	EGR1;DAXX;HSP90AB1;ZMIZ1
	negative regulation of telomere maintenance via telomerase (GO:0032211)	4/20	0.00967281	0.123548	0	0	5.55139	25.7498	EXOSC10;PINX1;HNRNPC;TERF2
	regulation of cell population proliferation (GO:0042127)	47/764	0.00979901	0.123548	0	0	1.47594	6.82691	CTBP2;SHC1;PDCD5;HP1BP3;PINX1;HMGB2;CTCF;PPM1D;AREG;TOB1;CCAR1;TBRG1;NUAK1;HMGN5;CAPNS1;PDCD10;MYC;SMYD2;CYP1B1;CTSH;STX4;STX3;BRD7;RBM5;KLF10;CD164;TCF7L2;XRCC6;NPM1;CDC7;NMI;RHOA;GNL3;PIAS1;KAT2B;BCL6;CCPG1;ABI1;CDK2;FAM98B;STAMBP;CALR;NUPR1;CDK13;EEF1E1;EAPP;PTPN2
	regulation of cellular component size (GO:0032535)	5/31	0.00997429	0.123548	0	0	4.27303	19.689	PPP1R15A;PEX11A;HP1BP3;RDX;EZR
	positive regulation of RNA splicing (GO:0033120)	5/31	0.00997429	0.123548	0	0	4.27303	19.689	RBM3;DAZAP1;THRAP3;NCL;TRA2A
	telomere maintenance (GO:0000723)	7/56	0.0101281	0.123548	0	0	3.17782	14.594	POLD3;XRCC6;RAD50;APEX1;LTO1;SMC6;TERF2
	regulation of histone exchange (GO:1900049)	3/11	0.0102498	0.123548	0	0	8.32091	38.1139	DAXX;ATRX;TERF2
	regulation of protein localization to Cajal body (GO:1904869)	3/11	0.0102498	0.123548	0	0	8.32091	38.1139	CCT3;DKC1;LARP7
	establishment of epithelial cell apical/basal polarity (GO:0045198)	3/11	0.0102498	0.123548	0	0	8.32091	38.1139	OPHN1;EZR;RHOA
	Golgi inheritance (GO:0048313)	3/11	0.0102498	0.123548	0	0	8.32091	38.1139	PLK3;PDCD10;YWHAZ
	synaptic vesicle transport (GO:0048489)	3/11	0.0102498	0.123548	0	0	8.32091	38.1139	TOR1A;RAB27A;TMEM230
	V(D)J recombination (GO:0033151)	3/11	0.0102498	0.123548	0	0	8.32091	38.1139	DCAF1;HMGB2;HMGB1
	positive regulation of DNA methylation-dependent heterochromatin assembly (GO:0090309)	3/11	0.0102498	0.123548	0	0	8.32091	38.1139	ATF7IP;MORC2;MPHOSPH8
	positive regulation of epidermal growth factor-activated receptor activity (GO:0045741)	3/11	0.0102498	0.123548	0	0	8.32091	38.1139	NCF1;FBXW7;AREG
	positive regulation of histone exchange (GO:1900051)	3/11	0.0102498	0.123548	0	0	8.32091	38.1139	DAXX;ATRX;TERF2
	positive regulation of protein localization to Cajal body (GO:1904871)	3/11	0.0102498	0.123548	0	0	8.32091	38.1139	CCT3;DKC1;LARP7
	positive regulation of transcription from RNA polymerase II promoter in response to endoplasmic reticulum stress (GO:1990440)	3/11	0.0102498	0.123548	0	0	8.32091	38.1139	DDIT3;ATF3;ATF4
	cellular response to light stimulus (GO:0071482)	8/70	0.0104784	0.125784	0	0	2.87168	13.0904	NPM1;MYC;RHBDD1;SDE2;NOC2L;USP28;CDC25A;ATF4
	regulation of primary metabolic process (GO:0080090)	12/130	0.0107588	0.128621	0	0	2.26721	10.2751	PSMD10;IDI1;ZFP69;PSMD7;PSMC3;PSMC4;PSME3;TGS1;PSMB1;DHCR7;LSS;FDFT1
	regulation of cell cycle G2/M phase transition (GO:1902749)	9/85	0.0110994	0.13215	0	0	2.63667	11.8673	CEP57;YWHAE;NPM1;TUBA1A;CEP135;CETN2;CDK2;CKAP5;YWHAG
	mRNA stabilization (GO:0048255)	6/44	0.0111654	0.132396	0	0	3.51026	15.7784	SYNCRIP;TAF15;FUS;THRAP3;YBX1;HNRNPC
	nucleic acid metabolic process (GO:0090304)	8/71	0.0113747	0.133133	0	0	2.82595	12.65	HNRNPM;HNRNPA3;RAD50;HNRNPH1;HNRNPD;HNRNPR;HNRNPH2;HNRNPC
	cellular response to hypoxia (GO:0071456)	12/131	0.0113934	0.133133	0	0	2.24804	10.0594	PSMD10;PLK3;PSMD7;UBB;PSMC3;PSMC4;MYC;PSME3;HP1BP3;PSMB1;HMOX1;HYOU1
	regulation of cell migration involved in sprouting angiogenesis (GO:0090049)	5/32	0.0114101	0.133133	0	0	4.11456	18.4055	ANXA1;PDCD10;HMOX1;HDAC9;RHOA
	regulation of cellular amide metabolic process (GO:0034248)	5/32	0.0114101	0.133133	0	0	4.11456	18.4055	RBM3;NOLC1;EIF4E;PUM3;EIF2A
	rRNA modification (GO:0000154)	4/21	0.0115473	0.133664	0	0	5.22457	23.3084	FBL;DKC1;NHP2;THUMPD1
	poly(A)+ mRNA export from nucleus (GO:0016973)	4/21	0.0115473	0.133664	0	0	5.22457	23.3084	NUP93;DDX19B;PABPN1;IWS1
	double-strand break repair (GO:0006302)	14/164	0.0119222	0.137459	0	0	2.08218	9.2227	XRCC6;MCM9;SMARCA5;HMGB2;RNF8;NUCKS1;SMC6;BRCC3;HMGB1;BRCA2;POLA1;SFPQ;RAD50;ERCC5
	positive regulation of mitotic cell cycle phase transition (GO:1901992)	7/58	0.0121957	0.140058	0	0	3.05288	13.4531	ANXA1;RDX;UBE2E2;CDC7;CDC25A;RAB11A;EIF4G1
	mitotic sister chromatid segregation (GO:0000070)	10/102	0.0128368	0.146843	0	0	2.42093	10.5442	SET;PINX1;RRS1;CHMP4A;NCAPD2;KMT5A;SMC1A;ZWINT;RAB11A;CHMP5
	synaptic vesicle fusion to presynaptic active zone membrane (GO:0031629)	3/12	0.0132325	0.149032	0	0	7.39598	31.9882	SNAP23;STX4;STX3
	mRNA transcription (GO:0009299)	3/12	0.0132325	0.149032	0	0	7.39598	31.9882	DDX5;SUPT6H;ATF4
	positive regulation of protein localization to chromosome, telomeric region (GO:1904816)	3/12	0.0132325	0.149032	0	0	7.39598	31.9882	CCT3;DKC1;GNL3
	posttranslational protein targeting to endoplasmic reticulum membrane (GO:0006620)	3/12	0.0132325	0.149032	0	0	7.39598	31.9882	CHMP4A;SEC62;SEC63
	regulation of secretion by cell (GO:1903530)	7/59	0.0133362	0.149622	0	0	2.99402	12.926	RAB21;DNAJC1;RALA;ANXA1;SEPTIN5;STX4;RAB8A
	regulation of chromosome organization (GO:0033044)	4/22	0.0136399	0.151284	0	0	4.93406	21.1906	MYC;HNRNPD;TERF2;SMG6
	peptidyl-threonine dephosphorylation (GO:0035970)	4/22	0.0136399	0.151284	0	0	4.93406	21.1906	PDP1;PPM1D;DUSP6;PPM1G
	positive regulation of signal transduction by p53 class mediator (GO:1901798)	4/22	0.0136399	0.151284	0	0	4.93406	21.1906	HEXIM1;DDX5;UBB;EEF1E1
	RNA methylation (GO:0001510)	7/60	0.0145512	0.159127	0	0	2.93737	12.4253	FBL;TRMT10A;METTL2A;TGS1;TRMT6;ZC3H13;FTSJ1
	positive regulation of nucleic acid-templated transcription (GO:1903508)	33/511	0.0146266	0.159127	0	0	1.54812	6.54068	NCF1;SHC1;HMGB2;FOXK2;RSF1;CTCF;BRCA2;ING2;HMGN5;ZMIZ1;MYC;SPP1;EPC1;BRD7;RNF20;ATF7IP;EGR1;XRCC6;NPM1;TAF15;ILF2;HNRNPAB;RUNX2;JMJD6;ILF3;KLF6;ELF2;THRAP3;DDIT3;HNRNPD;WAC;QRICH1;ATF4
	secondary alcohol biosynthetic process (GO:1902653)	5/34	0.0146902	0.159127	0	0	3.83039	16.1665	IDI1;DHCR7;LSS;ACAT2;FDFT1
	tRNA methylation (GO:0030488)	5/34	0.0146902	0.159127	0	0	3.83039	16.1665	TRMT10A;METTL2A;PRORP;FTSJ1;TRMT1L
	positive regulation of telomerase activity (GO:0051973)	5/34	0.0146902	0.159127	0	0	3.83039	16.1665	HSP90AB1;DKC1;MYC;NAF1;MAP3K4
	protein localization to chromosome (GO:0034502)	5/34	0.0146902	0.159127	0	0	3.83039	16.1665	MCM9;PINX1;ATRX;CTCF;TERF2
	SCF-dependent proteasomal ubiquitin-dependent protein catabolic process (GO:0031146)	9/89	0.0147289	0.159127	0	0	2.50431	10.563	PSMD10;PSMD7;PSMC3;FBXW7;PSMC4;PSME3;FBXO17;PSMB1;SKP1
	histone deacetylation (GO:0016575)	6/47	0.015235	0.163384	0	0	3.2529	13.6107	SFPQ;MORF4L2;MSL3;RCOR3;HDAC9;MTA3
	telomere organization (GO:0032200)	6/47	0.015235	0.163384	0	0	3.2529	13.6107	POLD3;XRCC6;RAD50;APEX1;LTO1;TERF2
	organelle organization (GO:0006996)	28/420	0.015954	0.16485	0	0	1.59951	6.61882	PEX11A;FAF2;MIA3;CHCHD2;RHOT1;GOLGA5;KIF3A;MYC;RAB29;DYM;STX4;LNPK;TICAM2;TOR1A;PEX19;TWNK;EIF2AK3;PRPF40A;NIPSNAP2;KLHL20;VMP1;NSFL1C;ARHGAP10;CHMP4A;SSBP1;PPIA;PPID;CHMP5
	positive regulation of cell cycle G2/M phase transition (GO:1902751)	4/23	0.0159585	0.16485	0	0	4.67412	19.3404	NPM1;CDC7;CDC25A;RAB11A
	positive regulation of transcription by RNA polymerase I (GO:0045943)	4/23	0.0159585	0.16485	0	0	4.67412	19.3404	NCL;EIF2AK3;LYAR;ATF4
	peptidyl-lysine modification (GO:0018205)	10/106	0.0164807	0.16485	0	0	2.31957	9.52313	NUP93;KAT2B;NUP107;NUP50;SAE1;SENP2;HDAC9;TOPORS;PIAS1;SENP1
	cholesterol biosynthetic process (GO:0006695)	5/35	0.0165445	0.16485	0	0	3.70252	15.1866	IDI1;DHCR7;LSS;ACAT2;FDFT1
	positive regulation of cell cycle G1/S phase transition (GO:1902808)	5/35	0.0165445	0.16485	0	0	3.70252	15.1866	ANXA1;RDX;UBE2E2;PAF1;EIF4G1
	regulation of cell aging (GO:0090342)	3/13	0.0166574	0.16485	0	0	6.65603	27.2558	RSL1D1;ING2;NUAK1
	carboxylic acid biosynthetic process (GO:0046394)	3/13	0.0166574	0.16485	0	0	6.65603	27.2558	UGDH;UGP2;FADS1
	synaptic vesicle localization (GO:0097479)	3/13	0.0166574	0.16485	0	0	6.65603	27.2558	TOR1A;RAB27A;TMEM230
	transcription preinitiation complex assembly (GO:0070897)	3/13	0.0166574	0.16485	0	0	6.65603	27.2558	GTF2A2;TBP;TAF12
	plasma membrane tubulation (GO:0097320)	3/13	0.0166574	0.16485	0	0	6.65603	27.2558	BIN3;BIN2;CHMP4A
	positive regulation of heterochromatin assembly (GO:0031453)	3/13	0.0166574	0.16485	0	0	6.65603	27.2558	ATF7IP;MORC2;MPHOSPH8
	positive regulation of protein localization to cell surface (GO:2000010)	3/13	0.0166574	0.16485	0	0	6.65603	27.2558	HSP90AB1;STX4;STX3
	proteasomal protein catabolic process (GO:0010498)	16/205	0.016709	0.16485	0	0	1.88916	7.73007	PSMD10;FBXW7;RHBDD1;TNFAIP1;RAD23B;TOPORS;KLHL20;PCNP;NSFL1C;UCHL1;PSMD7;PSMC3;PSMC4;DDIT3;PSME3;PSMB1
	regulation of cell division (GO:0051302)	8/76	0.0167228	0.16485	0	0	2.61748	10.708	PLK3;UVRAG;CETN2;CSPP1;MYC;PRPF40A;EVI2B;RAB11A
	establishment of protein localization to organelle (GO:0072594)	8/76	0.0167228	0.16485	0	0	2.61748	10.708	NUP93;RALA;NUP107;PEX19;PPP1R10;NUP50;RAB11A;HK1
	protein transport to vacuole involved in ubiquitin-dependent protein catabolic process via the multivesicular body sorting pathway (GO:0043328)	2/5	0.0171237	0.16485	0	0	14.7795	60.1124	STAM;VPS36
	regulation of chaperone-mediated protein folding (GO:1903644)	2/5	0.0171237	0.16485	0	0	14.7795	60.1124	PDCL3;PDCD5
	chromatin maintenance (GO:0070827)	2/5	0.0171237	0.16485	0	0	14.7795	60.1124	SUPV3L1;SUPT6H
	CRD-mediated mRNA stabilization (GO:0070934)	2/5	0.0171237	0.16485	0	0	14.7795	60.1124	SYNCRIP;YBX1
	regulation of platelet-derived growth factor receptor-beta signaling pathway (GO:2000586)	2/5	0.0171237	0.16485	0	0	14.7795	60.1124	PTPN12;PTPN2
	endonucleolytic cleavage in 5'-ETS of tricistronic rRNA transcript (SSU-rRNA, 5.8S rRNA, LSU-rRNA) (GO:0000480)	2/5	0.0171237	0.16485	0	0	14.7795	60.1124	NOP14;NOP9
	endonucleolytic cleavage to generate mature 5'-end of SSU-rRNA from (SSU-rRNA, 5.8S rRNA, LSU-rRNA) (GO:0000472)	2/5	0.0171237	0.16485	0	0	14.7795	60.1124	NOP14;NOP9
	establishment of protein localization to vacuole (GO:0072666)	2/5	0.0171237	0.16485	0	0	14.7795	60.1124	STAM;VPS36
	extracellular exosome biogenesis (GO:0097734)	2/5	0.0171237	0.16485	0	0	14.7795	60.1124	RAB27A;RAB11A
	rRNA 5'-end processing (GO:0000967)	2/5	0.0171237	0.16485	0	0	14.7795	60.1124	NOP14;NOP9
	mRNA 3'-end processing by stem-loop binding and cleavage (GO:0006398)	2/5	0.0171237	0.16485	0	0	14.7795	60.1124	SLBP;ZNF473
	negative regulation of PERK-mediated unfolded protein response (GO:1903898)	2/5	0.0171237	0.16485	0	0	14.7795	60.1124	PPP1R15A;NCK1
	positive regulation of histone ubiquitination (GO:0033184)	2/5	0.0171237	0.16485	0	0	14.7795	60.1124	RNF20;CTR9
	positive regulation of non-motile cilium assembly (GO:1902857)	2/5	0.0171237	0.16485	0	0	14.7795	60.1124	CEP135;SEPTIN7
	positive regulation of translation in response to stress (GO:0032056)	2/5	0.0171237	0.16485	0	0	14.7795	60.1124	EIF4G1;NCK1
	protein dephosphorylation (GO:0006470)	12/139	0.0175604	0.168499	0	0	2.10555	8.51085	PPP1R15A;PDP1;PTPRE;MTMR2;PPP1R12A;PTPN12;PPM1D;DUSP6;PTPN2;MTMR7;NCK1;PPM1G
	negative regulation of mitotic cell cycle phase transition (GO:1901991)	9/92	0.0179759	0.171383	0	0	2.41341	9.69883	PSMD10;PSMD7;PSMC3;PSMC4;PSME3;PINX1;PSMB1;BRD7;SKP1
	positive regulation of protein modification by small protein conjugation or removal (GO:1903322)	8/77	0.0179785	0.171383	0	0	2.57941	10.3655	PSMD10;UBB;FBXW7;SENP2;SAE1;UBE2L3;GNL3;PIAS1
	regulation of cellular protein metabolic process (GO:0032268)	6/49	0.018458	0.173412	0	0	3.10128	12.3811	RBM3;NOLC1;EIF4E;PUM3;EIF2A;EIF4G1
	response to unfolded protein (GO:0006986)	6/49	0.018458	0.173412	0	0	3.10128	12.3811	ERP44;DAXX;HSP90AB1;HSPH1;DDIT3;RHBDD1
	regulation of cell cycle (GO:0051726)	21/296	0.0184767	0.173412	0	0	1.70642	6.81074	PPP1R15A;RNF20;LIN54;TCF7L2;HSP90AB1;MX2;TXLNG;CDK11B;RRP8;CDC25A;THAP1;TBRG1;KAT2B;CCPG1;CDC26;MYC;PLAGL1;CALR;NUPR1;EVI2B;LIN52
	wound healing, spreading of cells (GO:0044319)	4/24	0.01851	0.173412	0	0	4.44019	17.7139	TOR1A;PDCD10;ARHGAP24;RHOA
	positive regulation of neuron apoptotic process (GO:0043525)	4/24	0.01851	0.173412	0	0	4.44019	17.7139	FBXW7;DDIT3;NUPR1;ATF4
	cellular response to heat (GO:0034605)	5/36	0.018548	0.173412	0	0	3.5829	14.2864	YWHAE;DAXX;HSP90AB1;HMOX1;SLU7
	non-canonical Wnt signaling pathway (GO:0035567)	11/124	0.018687	0.174153	0	0	2.16827	8.62954	PSMD10;TCF7L2;PSMD7;GNG2;GNAT2;PSMC3;PSMC4;PSME3;PSMB1;RHOA;TNRC6B
	pre-replicative complex assembly (GO:0036388)	7/64	0.0202038	0.187689	0	0	2.73067	10.6547	PSMD10;PSMD7;UBB;PSMC3;PSMC4;PSME3;PSMB1
	regulation of DNA methylation-dependent heterochromatin assembly (GO:0090308)	3/14	0.0205305	0.188919	0	0	6.05062	23.5118	ATF7IP;MORC2;MPHOSPH8
	regulation of response to interferon-gamma (GO:0060330)	3/14	0.0205305	0.188919	0	0	6.05062	23.5118	HSP90AB1;PTPN2;PIAS1
	polarized epithelial cell differentiation (GO:0030859)	3/14	0.0205305	0.188919	0	0	6.05062	23.5118	OPHN1;EZR;RHOA
	tRNA transport (GO:0051031)	5/37	0.0207048	0.189329	0	0	3.47075	13.4575	NUP93;NUP107;SSB;NUP50;YBX1
	negative regulation of stress-activated MAPK cascade (GO:0032873)	5/37	0.0207048	0.189329	0	0	3.47075	13.4575	IGBP1;TAOK3;MYC;EZR;PPIA
	receptor signaling pathway via STAT (GO:0097696)	4/25	0.0213003	0.192363	0	0	4.22853	16.2757	CTR9;NMI;STAMBP;PIAS1
	regulation of proteolysis involved in cellular protein catabolic process (GO:1903050)	4/25	0.0213003	0.192363	0	0	4.22853	16.2757	USP14;NUB1;UBB;PSME3
	RNA splicing, via transesterification reactions (GO:0000375)	4/25	0.0213003	0.192363	0	0	4.22853	16.2757	PRPF3;DDX23;MPHOSPH10;SLU7
	positive regulation of vascular endothelial growth factor production (GO:0010575)	4/25	0.0213003	0.192363	0	0	4.22853	16.2757	C3;EIF2AK3;CYP1B1;ATF4
	ciliary basal body-plasma membrane docking (GO:0097711)	9/95	0.0217146	0.195499	0	0	2.32886	8.91898	CEP57;YWHAE;AHI1;TUBA1A;CEP135;CETN2;CKAP5;YWHAG;RAB11A
	mitotic G1 DNA damage checkpoint signaling (GO:0031571)	7/65	0.0218264	0.1959	0	0	2.68345	10.2632	CNOT4;PLK3;PLAGL1;CDK2;SDE2;WAC;CNOT9
	cellular protein modification process (GO:0006464)	58/1025	0.0220207	0.196207	0	0	1.35032	5.1525	NGLY1;ARAF;MIA3;UBE2L3;DCAF6;UBL5;NUB1;PSMD7;B3GALT2;TLK1;RAB8A;SKP1;ATG3;BRD2;PPP1R12A;ANXA1;PARP4;FBXW7;FBXO17;UBE2E1;UBE2E2;PRPF4B;YWHAZ;DUSP6;PARP8;ILF3;PSME3;PSMD10;MTMR2;ZC3HAV1;PPM1D;MTMR7;HSP90B1;PPM1G;STK3;C3;NUAK1;PSMB1;STK38;SPP1;GOLM1;RHBDD1;EIF2AK3;PTPN12;CDK11B;CLK3;RAB11A;KLHL20;KTN1;PDP1;PTPRE;TAOK3;PSMC3;PSMC4;CDK2;CDK13;RAB5A;METAP2
	regulation of cellular amine metabolic process (GO:0033238)	6/51	0.0221183	0.196207	0	0	2.96314	11.2935	PSMD10;PSMD7;PSMC3;PSMC4;PSME3;PSMB1
	mitotic metaphase plate congression (GO:0007080)	6/51	0.0221183	0.196207	0	0	2.96314	11.2935	PINX1;CHAMP1;RRS1;CHMP4A;RAB11A;CHMP5
	DNA replication initiation (GO:0006270)	5/38	0.0230188	0.196207	0	0	3.3654	12.6924	POLA1;DBF4;CDK2;POLE3;CDC7
	spliceosomal snRNP assembly (GO:0000387)	5/38	0.0230188	0.196207	0	0	3.3654	12.6924	COIL;PRMT5;TGS1;PRPF3;SNRPF
	sterol biosynthetic process (GO:0016126)	5/38	0.0230188	0.196207	0	0	3.3654	12.6924	IDI1;DHCR7;LSS;ACAT2;FDFT1
	regulation of vesicle-mediated transport (GO:0060627)	9/96	0.0230764	0.196207	0	0	2.30197	8.67598	RAB21;RALA;OPHN1;RUFY2;SEPTIN5;STX4;RAB5A;RAB8A;RAB11A
	negative regulation of gene expression (GO:0010629)	22/322	0.0236909	0.196207	0	0	1.63847	6.13226	ZC3H10;FBXW7;EIF2AK3;YBX1;PPM1D;TERF2;HDAC9;TOB1;GIGYF2;SYNCRIP;KAT2B;RBM4;ILF3;PDCD10;NCL;EPC1;CALR;PAIP2;MPHOSPH8;MORC2;CNOT9;TNRC6B
	positive regulation of programmed cell death (GO:0043068)	20/286	0.0241964	0.196207	0	0	1.67896	6.24834	UTP11;PDCD5;RRP1B;HMGB1;DUSP6;CCAR1;STK3;BCLAF1;AIFM1;UBB;BCL6;CYP1B1;SAP18;QRICH1;EEF1E1;PHLDA1;PPID;RBM5;ATF4;HTATIP2
	regulation of protein insertion into mitochondrial membrane involved in apoptotic signaling pathway (GO:1900739)	4/26	0.0243345	0.196207	0	0	4.03611	14.9976	YWHAE;NMT1;YWHAZ;YWHAG
	negative regulation of telomere maintenance via telomere lengthening (GO:1904357)	4/26	0.0243345	0.196207	0	0	4.03611	14.9976	EXOSC10;PINX1;HNRNPC;TERF2
	organelle fission (GO:0048285)	4/26	0.0243345	0.196207	0	0	4.03611	14.9976	WASHC5;PEX19;PEX11A;MX2
	positive regulation of G1/S transition of mitotic cell cycle (GO:1900087)	4/26	0.0243345	0.196207	0	0	4.03611	14.9976	ANXA1;RDX;UBE2E2;EIF4G1
	positive regulation of protein insertion into mitochondrial membrane involved in apoptotic signaling pathway (GO:1900740)	4/26	0.0243345	0.196207	0	0	4.03611	14.9976	YWHAE;NMT1;YWHAZ;YWHAG
	androgen receptor signaling pathway (GO:0030521)	3/15	0.0248542	0.196207	0	0	5.54611	20.4914	DAXX;DDX5;ZMIZ1
	regulation of dephosphorylation (GO:0035303)	3/15	0.0248542	0.196207	0	0	5.54611	20.4914	IGBP1;MTMR2;SMG6
	contractile actin filament bundle assembly (GO:0030038)	3/15	0.0248542	0.196207	0	0	5.54611	20.4914	PDCD10;TNFAIP1;RHOA
	establishment of apical/basal cell polarity (GO:0035089)	3/15	0.0248542	0.196207	0	0	5.54611	20.4914	OPHN1;EZR;RHOA
	histone mRNA catabolic process (GO:0071044)	3/15	0.0248542	0.196207	0	0	5.54611	20.4914	SSB;TUT7;EXOSC10
	stress fiber assembly (GO:0043149)	3/15	0.0248542	0.196207	0	0	5.54611	20.4914	PDCD10;TNFAIP1;RHOA
	myoblast differentiation (GO:0045445)	3/15	0.0248542	0.196207	0	0	5.54611	20.4914	TCF7L2;DDX5;PLEKHM3
	positive regulation of chromatin organization (GO:1905269)	3/15	0.0248542	0.196207	0	0	5.54611	20.4914	DAXX;ATRX;TERF2
	positive regulation of protein export from nucleus (GO:0046827)	3/15	0.0248542	0.196207	0	0	5.54611	20.4914	YWHAE;TCF7L2;ANP32B
	protein-DNA complex subunit organization (GO:0071824)	2/6	0.0249547	0.196207	0	0	11.084	40.9077	MYC;SUPT6H
	cellular response to X-ray (GO:0071481)	2/6	0.0249547	0.196207	0	0	11.084	40.9077	XRCC6;NUCKS1
	regulation of mRNA export from nucleus (GO:0010793)	2/6	0.0249547	0.196207	0	0	11.084	40.9077	SUPT6H;IWS1
	regulation of non-motile cilium assembly (GO:1902855)	2/6	0.0249547	0.196207	0	0	11.084	40.9077	CEP135;SEPTIN7
	double-strand break repair via classical nonhomologous end joining (GO:0097680)	2/6	0.0249547	0.196207	0	0	11.084	40.9077	UVRAG;XRCC6
	establishment of mitochondrion localization, microtubule-mediated (GO:0034643)	2/6	0.0249547	0.196207	0	0	11.084	40.9077	RHOT1;UBB
	regulation of ribonucleoprotein complex localization (GO:2000197)	2/6	0.0249547	0.196207	0	0	11.084	40.9077	SUPT6H;IWS1
	ISG15-protein conjugation (GO:0032020)	2/6	0.0249547	0.196207	0	0	11.084	40.9077	UBE2E1;UBE2E2
	snoRNA localization (GO:0048254)	2/6	0.0249547	0.196207	0	0	11.084	40.9077	FBL;ZNHIT6
	snRNA modification (GO:0040031)	2/6	0.0249547	0.196207	0	0	11.084	40.9077	DKC1;NHP2
	tRNA surveillance (GO:0106354)	2/6	0.0249547	0.196207	0	0	11.084	40.9077	EXOSC10;EXOSC9
	vesicle fusion with endoplasmic reticulum-Golgi intermediate compartment (ERGIC) membrane (GO:1990668)	2/6	0.0249547	0.196207	0	0	11.084	40.9077	STX4;CALR
	mRNA 3'-splice site recognition (GO:0000389)	2/6	0.0249547	0.196207	0	0	11.084	40.9077	SLU7;SF1
	mRNA 5'-splice site recognition (GO:0000395)	2/6	0.0249547	0.196207	0	0	11.084	40.9077	SFSWAP;PSIP1
	negative regulation of cardiac muscle cell apoptotic process (GO:0010667)	2/6	0.0249547	0.196207	0	0	11.084	40.9077	PPP1R10;NUPR1
	negative regulation of cell size (GO:0045792)	2/6	0.0249547	0.196207	0	0	11.084	40.9077	RDX;RHOA
	nuclear polyadenylation-dependent ncRNA catabolic process (GO:0071046)	2/6	0.0249547	0.196207	0	0	11.084	40.9077	EXOSC10;EXOSC9
	nuclear polyadenylation-dependent rRNA catabolic process (GO:0071035)	2/6	0.0249547	0.196207	0	0	11.084	40.9077	EXOSC10;EXOSC9
	nuclear polyadenylation-dependent tRNA catabolic process (GO:0071038)	2/6	0.0249547	0.196207	0	0	11.084	40.9077	EXOSC10;EXOSC9
	photoreceptor cell outer segment organization (GO:0035845)	2/6	0.0249547	0.196207	0	0	11.084	40.9077	AHI1;TOPORS
	positive regulation of endoplasmic reticulum stress-induced intrinsic apoptotic signaling pathway (GO:1902237)	2/6	0.0249547	0.196207	0	0	11.084	40.9077	DDIT3;NCK1
	positive regulation of tau-protein kinase activity (GO:1902949)	2/6	0.0249547	0.196207	0	0	11.084	40.9077	EGR1;HSP90AB1
	protein localization to nucleolus (GO:1902570)	2/6	0.0249547	0.196207	0	0	11.084	40.9077	PINX1;RRS1
	DNA replication-independent nucleosome assembly (GO:0006336)	5/39	0.0254937	0.199906	0	0	3.26624	11.9849	NPM1;NASP;ATRX;SMARCA5;RSF1
	endomembrane system organization (GO:0010256)	15/199	0.0264347	0.206729	0	0	1.81755	6.60331	WASHC5;USP8;TICAM2;TOR1A;MYOF;EIF2AK3;MIA3;NUP93;VMP1;NSFL1C;GOLGA5;REEP3;RAB29;DYM;LNPK
	positive regulation of transferase activity (GO:0051347)	12/148	0.0271741	0.211818	0	0	1.96528	7.0858	EPM2AIP1;RAD50;HSP90AB1;PABPN1;FBXW7;DKC1;MYC;HNRNPD;NAF1;MAP3K4;TOPORS;UBE2L3
	regulation of myeloid cell differentiation (GO:0045637)	7/68	0.0272306	0.211818	0	0	2.55107	9.19257	CNOT4;KAT2B;CTR9;LEO1;DPY30;PAF1;TNRC6B
	regulation of vascular endothelial growth factor production (GO:0010574)	4/27	0.0276165	0.214248	0	0	3.86043	13.8564	C3;EIF2AK3;CYP1B1;ATF4
	negative regulation of ERBB signaling pathway (GO:1901185)	5/40	0.0281326	0.217673	0	0	3.17276	11.3294	ERRFI1;PTPN12;STAM;AREG;PTPN2
	regulation of cellular amino acid metabolic process (GO:0006521)	6/54	0.0284771	0.219176	0	0	2.7775	9.88418	PSMD10;PSMD7;PSMC3;PSMC4;PSME3;PSMB1
	nuclear membrane reassembly (GO:0031468)	6/54	0.0284771	0.219176	0	0	2.7775	9.88418	NUP93;NSFL1C;NUP107;REEP3;RCC1;CHMP4A
	modification-dependent protein catabolic process (GO:0019941)	15/201	0.0285633	0.219261	0	0	1.79782	6.39238	RNF20;UBE2E1;RNF8;UBE4A;NTAN1;TOPORS;UBE2L3;CNOT4;NUB1;UBB;CDC26;ARIH2;RBBP6;RNF150;PCYOX1
	positive regulation of apoptotic process (GO:0043065)	21/310	0.0288736	0.221061	0	0	1.62255	5.75166	UTP11;PDCD5;RRP1B;HMGB1;DUSP6;CCAR1;STK3;BCLAF1;AIFM1;UBB;BCL6;DDIT3;CYP1B1;SAP18;QRICH1;NUPR1;EEF1E1;PHLDA1;PPID;RBM5;ATF4
	epiboly involved in wound healing (GO:0090505)	3/16	0.0296279	0.225651	0	0	5.11922	18.0147	TOR1A;PDCD10;RHOA
	histone H2A acetylation (GO:0043968)	3/16	0.0296279	0.225651	0	0	5.11922	18.0147	MORF4L2;MSL3;EPC1
	protein sumoylation (GO:0016925)	6/55	0.030838	0.233648	0	0	2.72068	9.46525	NUP93;NUP107;NUP50;SAE1;TOPORS;PIAS1
	positive regulation of response to DNA damage stimulus (GO:2001022)	6/55	0.030838	0.233648	0	0	2.72068	9.46525	DDX5;BCLAF1;MYC;RNF8;BRCC3;EEF1E1
	regulation of cell development (GO:0060284)	5/41	0.0309384	0.233801	0	0	3.08446	10.7209	BHLHE40;BHLHE41;HMGB2;PRUNE1;HDAC9
	regulation of DNA-templated transcription, elongation (GO:0032784)	4/28	0.0311497	0.234184	0	0	3.69938	12.833	CCNK;THOC1;ZNF326;HMGN1
	internal peptidyl-lysine acetylation (GO:0018393)	4/28	0.0311497	0.234184	0	0	3.69938	12.833	KAT2B;PHF20;MORF4L2;MSL3
	snRNA transcription by RNA polymerase II (GO:0042795)	7/70	0.0312992	0.234704	0	0	2.46983	8.55588	INTS12;CCNK;GTF2A2;TBP;TAF13;SRRT;PHAX
	glucose homeostasis (GO:0042593)	8/86	0.032451	0.241516	0	0	2.2807	7.81831	TCF7L2;RBP4;FOXK2;LRRC8D;NUCKS1;PYGL;PTPN2;HK1
	intrinsic apoptotic signaling pathway (GO:0097193)	9/102	0.0325474	0.241516	0	0	2.15277	7.37337	PPP1R15A;DDX5;AIFM1;DDIT3;CYP1B1;QRICH1;RRP8;TOPORS;ATF4
	snRNA transcription (GO:0009301)	7/71	0.0334785	0.241516	0	0	2.43111	8.25811	INTS12;CCNK;GTF2A2;TBP;TAF13;SRRT;PHAX
	regulation of ubiquitin-dependent protein catabolic process (GO:2000058)	5/42	0.0339135	0.241516	0	0	3.00094	10.155	PDCL3;NUB1;FBXW7;ARAF;RAD23B
	histone H3 acetylation (GO:0043966)	5/42	0.0339135	0.241516	0	0	3.00094	10.155	KAT2B;TAF12;POLE3;JADE3;BRCA2
	complement activation, alternative pathway (GO:0006957)	2/7	0.0339464	0.241516	0	0	8.86674	29.996	C3;CR2
	regulation of miRNA mediated inhibition of translation (GO:1905616)	2/7	0.0339464	0.241516	0	0	8.86674	29.996	EIF4G1;TNRC6B
	regulation of myosin-light-chain-phosphatase activity (GO:0035507)	2/7	0.0339464	0.241516	0	0	8.86674	29.996	NUAK1;PPP1R12A
	regulation of T-helper 1 cell differentiation (GO:0045625)	2/7	0.0339464	0.241516	0	0	8.86674	29.996	ANXA1;IL27
	ribosomal large subunit export from nucleus (GO:0000055)	2/7	0.0339464	0.241516	0	0	8.86674	29.996	NPM1;RRS1
	ribosomal small subunit export from nucleus (GO:0000056)	2/7	0.0339464	0.241516	0	0	8.86674	29.996	NPM1;NOP9
	rRNA-containing ribonucleoprotein complex export from nucleus (GO:0071428)	2/7	0.0339464	0.241516	0	0	8.86674	29.996	LSG1;NPM1
	mRNA transcription by RNA polymerase II (GO:0042789)	2/7	0.0339464	0.241516	0	0	8.86674	29.996	SUPT6H;ATF4
[truncated: 2,515 more rows]

## Sheet: floralwhite
Supplementary Table 6: The complete list of the biological processes in the non-preserved consensus modules	Term	Overlap	P-value	Adjusted P-value	Old P-value	Old Adjusted P-value	Odds Ratio	Combined Score	Genes
[truncated: 729 more rows]

[truncated: 14 more sheets: grey60, lavenderblush3, lightcyan1, mediumpurple2, mediumpurple3, navajowhite2, orange, orangered3, palevioletred3, plum1, sienna3, thistle2, violet, darkorange]
