# Supplementary material for: A framework for non-preserved consensus gene module detection in Johne's disease
Source: Front Vet Sci. 2022 Jul 27;9:974444. doi: 10.3389/fvets.2022.974444 (PMC9363878; doi:10.3389/fvets.2022.974444)
Supplement: Supplementary file 13 [file Table_13.XLSX]

## Sheet: blue2
Supplementary Table 7: The complete list of the KEGG pathways in the non-preserved consensus modules	Term	Overlap	P-value	Adjusted P-value	Old P-value	Old Adjusted P-value	Odds Ratio	Combined Score	Genes
	Folate biosynthesis	2/26	0.00715431	0.221508	0	0	17.2552	85.2414	SPR;MOCS1
	Glycosylphosphatidylinositol (GPI)-anchor biosynthesis	2/26	0.00715431	0.221508	0	0	17.2552	85.2414	PIGU;MPPE1
	Peroxisome	3/82	0.0076382	0.221508	0	0	7.92392	38.6259	NUDT7;PEX11G;PEX26
	Basal cell carcinoma	2/63	0.0382547	0.697132	0	0	6.7763	22.1144	FZD4;SUFU
	mTOR signaling pathway	3/154	0.0400651	0.697132	0	0	4.13057	13.2891	WDR59;FZD4;ULK2
	Ubiquinone and other terpenoid-quinone biosynthesis	1/11	0.0526113	0.700202	0	0	20.5072	60.3902	COQ6
	Prostate cancer	2/97	0.0820441	0.700202	0	0	4.34364	10.8613	CASP9;FOXO1
	Other glycan degradation	1/18	0.0846549	0.700202	0	0	12.0588	29.7753	GBA
	Alzheimer disease	4/369	0.10773	0.700202	0	0	2.2777	5.07501	CASP9;FZD4;ULK2;NDUFC2
	Thyroid hormone signaling pathway	2/121	0.118827	0.700202	0	0	3.46341	7.37735	CASP9;FOXO1
	Oxidative phosphorylation	2/133	0.138506	0.700202	0	0	3.14424	6.21567	COX15;NDUFC2
	Primary immunodeficiency	1/38	0.170416	0.700202	0	0	5.53497	9.79421	RFXANK
	Ferroptosis	1/41	0.182574	0.700202	0	0	5.11907	8.70548	MAP1LC3A
	Huntington disease	3/306	0.189703	0.700202	0	0	2.04263	3.39545	CASP9;ULK2;NDUFC2
	Porphyrin and chlorophyll metabolism	1/43	0.190582	0.700202	0	0	4.87482	8.08084	COX15
	ABC transporters	1/45	0.198512	0.700202	0	0	4.65276	7.52308	ABCA10
	Pathways of neurodegeneration	4/475	0.204234	0.700202	0	0	1.75552	2.78863	CASP9;FZD4;ULK2;NDUFC2
	Other types of O-glycan biosynthesis	1/47	0.206365	0.700202	0	0	4.45002	7.02261	XXYLT1
	Sphingolipid metabolism	1/49	0.214142	0.700202	0	0	4.26418	6.57158	GBA
	N-Glycan biosynthesis	1/50	0.218003	0.700202	0	0	4.17694	6.36252	ALG8
	Tuberculosis	2/180	0.220624	0.700202	0	0	2.30852	3.48885	CASP9;RFXANK
	Hedgehog signaling pathway	1/56	0.240772	0.700202	0	0	3.72015	5.29713	SUFU
	Legionellosis	1/57	0.244503	0.700202	0	0	3.65353	5.1461	CASP9
	Endometrial cancer	1/58	0.248216	0.700202	0	0	3.58926	5.00148	CASP9
	VEGF signaling pathway	1/59	0.25191	0.700202	0	0	3.5272	4.86288	CASP9
	Viral myocarditis	1/60	0.255587	0.700202	0	0	3.46724	4.72999	CASP9
	Glycerolipid metabolism	1/61	0.259245	0.700202	0	0	3.40928	4.60246	AGPAT3
	Pathways in cancer	4/531	0.262992	0.700202	0	0	1.56446	2.08954	CASP9;FZD4;SUFU;FOXO1
	Amyotrophic lateral sclerosis	3/364	0.264293	0.700202	0	0	1.70937	2.27466	CASP9;ULK2;NDUFC2
	Non-small cell lung cancer	1/72	0.298334	0.700202	0	0	2.87948	3.48286	CASP9
	p53 signaling pathway	1/73	0.301784	0.700202	0	0	2.83935	3.40166	CASP9
	Pancreatic cancer	1/76	0.312036	0.700202	0	0	2.72536	3.17406	CASP9
	Thermogenesis	2/232	0.31482	0.700202	0	0	1.78188	2.05942	COX15;NDUFC2
	Antigen processing and presentation	1/78	0.318787	0.700202	0	0	2.6543	3.03449	RFXANK
	Shigellosis	2/246	0.339951	0.700202	0	0	1.67845	1.81097	TIFA;FOXO1
	Colorectal cancer	1/86	0.345142	0.700202	0	0	2.40352	2.55686	CASP9
	Parkinson disease	2/249	0.345303	0.700202	0	0	1.65781	1.7628	CASP9;NDUFC2
	Small cell lung cancer	1/92	0.364244	0.700202	0	0	2.24436	2.26665	CASP9
	Glycerophospholipid metabolism	1/98	0.382795	0.700202	0	0	2.1049	2.02124	AGPAT3
	Prion disease	2/273	0.387567	0.700202	0	0	1.50915	1.43047	CASP9;NDUFC2
	AGE-RAGE signaling pathway in diabetic complications	1/100	0.388858	0.700202	0	0	2.06217	1.9478	FOXO1
	Viral protein interaction with cytokine and cytokine receptor	1/100	0.388858	0.700202	0	0	2.06217	1.9478	CCL24
	Melanogenesis	1/101	0.391868	0.700202	0	0	2.04144	1.91249	FZD4
	Longevity regulating pathway	1/102	0.394863	0.700202	0	0	2.02113	1.87807	FOXO1
	Glucagon signaling pathway	1/107	0.40962	0.700202	0	0	1.92531	1.71838	FOXO1
	Insulin resistance	1/108	0.412528	0.700202	0	0	1.90722	1.68875	FOXO1
	Toxoplasmosis	1/112	0.424021	0.700202	0	0	1.83812	1.57705	CASP9
	AMPK signaling pathway	1/120	0.446343	0.700202	0	0	1.71385	1.38251	FOXO1
	Lysosome	1/128	0.467808	0.700202	0	0	1.60524	1.2195	GBA
	FoxO signaling pathway	1/131	0.475643	0.700202	0	0	1.56796	1.16513	FOXO1
	Human papillomavirus infection	2/331	0.484257	0.700202	0	0	1.23943	0.898757	FZD4;FOXO1
	Insulin signaling pathway	1/137	0.490972	0.700202	0	0	1.49833	1.06586	FOXO1
	Autophagy	1/137	0.490972	0.700202	0	0	1.49833	1.06586	ULK2
	Measles	1/139	0.495983	0.700202	0	0	1.47647	1.03532	CASP9
	Ubiquitin mediated proteolysis	1/140	0.49847	0.700202	0	0	1.46577	1.02049	HERC2
	Apoptosis	1/142	0.503407	0.700202	0	0	1.44483	0.99167	CASP9
	Signaling pathways regulating pluripotency of stem cells	1/143	0.505858	0.700202	0	0	1.43459	0.97767	FZD4
	Spinocerebellar ataxia	1/143	0.505858	0.700202	0	0	1.43459	0.97767	ULK2
	Breast cancer	1/147	0.515542	0.700202	0	0	1.395	0.924239	FZD4
	Phospholipase D signaling pathway	1/148	0.517933	0.700202	0	0	1.38544	0.911494	AGPAT3
	Retrograde endocannabinoid signaling	1/148	0.517933	0.700202	0	0	1.38544	0.911494	NDUFC2
	Gastric cancer	1/149	0.520313	0.700202	0	0	1.37601	0.898982	FZD4
	Non-alcoholic fatty liver disease	1/155	0.534349	0.700202	0	0	1.322	0.828504	NDUFC2
	Cushing syndrome	1/155	0.534349	0.700202	0	0	1.322	0.828504	FZD4
	Cellular senescence	1/156	0.536649	0.700202	0	0	1.3134	0.817477	FOXO1
	Hepatitis C	1/157	0.538937	0.700202	0	0	1.30492	0.806643	CASP9
	Hepatitis B	1/162	0.550211	0.700202	0	0	1.26407	0.755223	CASP9
	Hippo signaling pathway	1/163	0.552433	0.700202	0	0	1.2562	0.74546	FZD4
	Wnt signaling pathway	1/166	0.559034	0.700202	0	0	1.23318	0.717147	FZD4
	Hepatocellular carcinoma	1/168	0.563381	0.700202	0	0	1.21829	0.69905	FZD4
	Influenza A	1/172	0.571948	0.700838	0	0	1.18955	0.664607	CASP9
	Transcriptional misregulation in cancer	1/192	0.612351	0.710013	0	0	1.06391	0.521793	FOXO1
	Chemokine signaling pathway	1/192	0.612351	0.710013	0	0	1.06391	0.521793	CCL24
	Kaposi sarcoma-associated herpesvirus infection	1/193	0.614268	0.710013	0	0	1.05831	0.51574	CASP9
	Pathogenic Escherichia coli infection	1/197	0.621847	0.710013	0	0	1.0365	0.492403	CASP9
	Epstein-Barr virus infection	1/202	0.631112	0.710013	0	0	1.01046	0.465087	CASP9
	Diabetic cardiomyopathy	1/203	0.632938	0.710013	0	0	1.00541	0.459857	NDUFC2
	Proteoglycans in cancer	1/205	0.636563	0.710013	0	0	0.995452	0.449617	FZD4
	Human immunodeficiency virus 1 infection	1/212	0.648975	0.711404	0	0	0.962085	0.415969	CASP9
	Lipid and atherosclerosis	1/215	0.654164	0.711404	0	0	0.948454	0.40252	CASP9
	Human cytomegalovirus infection	1/225	0.670921	0.720619	0	0	0.905652	0.361449	CASP9
	Chemical carcinogenesis	1/239	0.693039	0.735297	0	0	0.851772	0.312318	EPHX3
	Endocytosis	1/252	0.712256	0.746582	0	0	0.807122	0.273871	DAB2
	MAPK signaling pathway	1/294	0.766564	0.785789	0	0	0.689948	0.183414	DUSP2
	Cytokine-cytokine receptor interaction	1/295	0.767725	0.785789	0	0	0.687566	0.18174	CCL24
	PI3K-Akt signaling pathway	1/354	0.826993	0.836609	0	0	0.570924	0.108452	CASP9
	Herpes simplex virus 1 infection	1/498	0.916019	0.916019	0	0	0.402518	0.0353081	CASP9

## Sheet: brown2
Supplementary Table 7: The complete list of the KEGG pathways in the non-preserved consensus modules	Term	Overlap	P-value	Adjusted P-value	Old P-value	Old Adjusted P-value	Odds Ratio	Combined Score	Genes
	Mismatch repair	2/23	0.00100941	0.0716678	0	0	48.6886	335.873	RPA3;RPA2
	DNA replication	2/36	0.00247154	0.074211	0	0	30.0528	180.404	RPA3;RPA2
	Homologous recombination	2/41	0.00319617	0.074211	0	0	26.1933	150.501	RPA3;RPA2
	Nucleotide excision repair	2/47	0.0041809	0.074211	0	0	22.694	124.3	RPA3;RPA2
	Fanconi anemia pathway	2/54	0.00548471	0.0778829	0	0	19.6321	102.201	RPA3;RPA2
	PPAR signaling pathway	2/74	0.0100885	0.115973	0	0	14.1645	65.1052	SCD;ACSL5
	RNA degradation	2/79	0.011434	0.115973	0	0	13.2414	59.2046	LSM6;CNOT8
	Thiamine metabolism	1/15	0.0303229	0.233927	0	0	35.6161	124.509	AK2
	Nitrogen metabolism	1/17	0.0342976	0.233927	0	0	31.1609	105.096	CA2
	Fatty acid biosynthesis	1/18	0.0362789	0.233927	0	0	29.3265	97.2618	ACSL5
	Spliceosome	2/150	0.0378634	0.233927	0	0	6.86452	22.4728	LSM6;SNRPD1
	Cellular senescence	2/156	0.0406514	0.233927	0	0	6.59507	21.1222	MRAS;CCNE1
	Proximal tubule bicarbonate reclamation	1/23	0.0461264	0.233927	0	0	22.6557	69.6972	CA2
	Renin-angiotensin system	1/23	0.0461264	0.233927	0	0	22.6557	69.6972	PREP
	Biosynthesis of unsaturated fatty acids	1/27	0.0539337	0.239331	0	0	19.1663	55.9657	SCD
	Collecting duct acid secretion	1/27	0.0539337	0.239331	0	0	19.1663	55.9657	CA2
	Citrate cycle (TCA cycle)	1/30	0.0597482	0.249537	0	0	17.181	48.4096	IDH3A
	Ferroptosis	1/41	0.0807713	0.298544	0	0	12.4494	31.3243	ACSL5
	Fatty acid degradation	1/43	0.084544	0.298544	0	0	11.8554	29.2885	ACSL5
	Porphyrin and chlorophyll metabolism	1/43	0.084544	0.298544	0	0	11.8554	29.2885	FXN
	Basal transcription factors	1/45	0.0883017	0.298544	0	0	11.3153	27.4623	TAF9
	Mitophagy	1/68	0.130448	0.408011	0	0	7.42239	15.1178	MRAS
	Adipocytokine signaling pathway	1/69	0.132237	0.408011	0	0	7.31287	14.7951	ACSL5
	p53 signaling pathway	1/73	0.139355	0.408011	0	0	6.90521	13.6083	CCNE1
	Gastric acid secretion	1/76	0.144657	0.408011	0	0	6.628	12.8145	CA2
	Peroxisome	1/82	0.155165	0.408011	0	0	6.13519	11.4315	ACSL5
	Gap junction	1/88	0.165547	0.408011	0	0	5.71034	10.2701	TUBB
	Bile secretion	1/90	0.16898	0.408011	0	0	5.58146	9.9237	CA2
	Amyotrophic lateral sclerosis	2/364	0.171071	0.408011	0	0	2.77617	4.90182	TUBB;NUP43
	Small cell lung cancer	1/92	0.172399	0.408011	0	0	5.45824	9.59528	CCNE1
	Prostate cancer	1/97	0.180887	0.41429	0	0	5.17266	8.84463	CCNE1
	Pancreatic secretion	1/102	0.18929	0.414441	0	0	4.91535	8.18147	CA2
	C-type lectin receptor signaling pathway	1/104	0.192628	0.414441	0	0	4.81942	7.93756	MRAS
	AMPK signaling pathway	1/120	0.21885	0.431042	0	0	4.16807	6.33283	SCD
	Cell cycle	1/124	0.225275	0.431042	0	0	4.03171	6.009	CCNE1
	Oocyte meiosis	1/129	0.233233	0.431042	0	0	3.87324	5.63834	CCNE1
	Purine metabolism	1/129	0.233233	0.431042	0	0	3.87324	5.63834	AK2
	Systemic lupus erythematosus	1/135	0.242678	0.431042	0	0	3.69869	5.23743	SNRPD1
	Apelin signaling pathway	1/137	0.245801	0.431042	0	0	3.64393	5.11329	MRAS
	Autophagy	1/137	0.245801	0.431042	0	0	3.64393	5.11329	MRAS
	Measles	1/139	0.248911	0.431042	0	0	3.59076	4.99352	CCNE1
	Phospholipase D signaling pathway	1/148	0.262754	0.431282	0	0	3.36939	4.50331	MRAS
	Gastric cancer	1/149	0.264277	0.431282	0	0	3.34645	4.45332	CCNE1
	Phagosome	1/152	0.268826	0.431282	0	0	3.27947	4.30821	TUBB
	Cushing syndrome	1/155	0.273348	0.431282	0	0	3.2151	4.17001	CCNE1
	Hepatitis B	1/162	0.283794	0.438029	0	0	3.07422	3.87201	CCNE1
	Protein processing in endoplasmic reticulum	1/171	0.297009	0.448672	0	0	2.91015	3.5329	SEC23B
	Alcoholism	1/186	0.318507	0.452867	0	0	2.67216	3.05725	HAT1
	RNA transport	1/186	0.318507	0.452867	0	0	2.67216	3.05725	NUP43
	Neutrophil extracellular trap formation	1/189	0.322729	0.452867	0	0	2.62912	2.97339	HAT1
	Pathogenic Escherichia coli infection	1/197	0.333863	0.452867	0	0	2.52079	2.76537	TUBB
	Epstein-Barr virus infection	1/202	0.340731	0.452867	0	0	2.45746	2.64586	CCNE1
	Viral carcinogenesis	1/203	0.342096	0.452867	0	0	2.44517	2.62285	CCNE1
	Proteoglycans in cancer	1/205	0.344818	0.452867	0	0	2.42096	2.57768	MRAS
	Rap1 signaling pathway	1/210	0.351576	0.452867	0	0	2.36244	2.46953	MRAS
	Regulation of actin cytoskeleton	1/218	0.362248	0.452867	0	0	2.27442	2.30951	MRAS
	Human T-cell leukemia virus 1 infection	1/219	0.363569	0.452867	0	0	2.26388	2.29056	CCNE1
	Thermogenesis	1/232	0.380511	0.457903	0	0	2.13506	2.06298	ACSL5
	Ras signaling pathway	1/232	0.380511	0.457903	0	0	2.13506	2.06298	MRAS
	Salmonella infection	1/249	0.402004	0.464615	0	0	1.987	1.81074	TUBB
	Parkinson disease	1/249	0.402004	0.464615	0	0	1.987	1.81074	TUBB
	Endocytosis	1/252	0.40572	0.464615	0	0	1.96295	1.77076	SNX3
	Prion disease	1/273	0.431112	0.485856	0	0	1.80947	1.52246	TUBB
	MAPK signaling pathway	1/294	0.455444	0.505259	0	0	1.67799	1.31971	MRAS
	Huntington disease	1/306	0.468889	0.509155	0	0	1.61098	1.22014	TUBB
	MicroRNAs in cancer	1/310	0.473299	0.509155	0	0	1.58981	1.18922	CCNE1
	Human papillomavirus infection	1/331	0.495868	0.525472	0	0	1.48705	1.04308	CCNE1
	PI3K-Akt signaling pathway	1/354	0.519505	0.542424	0	0	1.38853	0.909318	CCNE1
	Alzheimer disease	1/369	0.534333	0.549821	0	0	1.33091	0.834128	TUBB
	Pathways of neurodegeneration	1/475	0.627119	0.636078	0	0	1.02769	0.479539	TUBB
	Pathways in cancer	1/531	0.668583	0.668583	0	0	0.916462	0.368963	CCNE1

## Sheet: brown4
Supplementary Table 7: The complete list of the KEGG pathways in the non-preserved consensus modules	Term	Overlap	P-value	Adjusted P-value	Old P-value	Old Adjusted P-value	Odds Ratio	Combined Score	Genes
	Glycosylphosphatidylinositol (GPI)-anchor biosynthesis	2/26	0.0124852	0.761283	0	0	12.8198	56.1917	PIGP;PIGV
	Riboflavin metabolism	1/8	0.0512229	0.761283	0	0	21.8264	64.8586	ENPP1
	Ubiquinone and other terpenoid-quinone biosynthesis	1/11	0.0697527	0.761283	0	0	15.2762	40.6773	GGCX
	Fatty acid biosynthesis	1/18	0.111604	0.761283	0	0	8.98281	19.6975	ACSF3
	Pantothenate and CoA biosynthesis	1/21	0.128963	0.761283	0	0	7.63423	15.6366	ENPP1
	Glycerophospholipid metabolism	2/98	0.135177	0.761283	0	0	3.19331	6.39036	PLA2G4F;TAZ
	Progesterone-mediated oocyte maturation	2/100	0.139633	0.761283	0	0	3.12783	6.15787	ANAPC5;CDC25C
	alpha-Linolenic acid metabolism	1/25	0.151587	0.761283	0	0	6.36058	11.9999	PLA2G4F
	Fatty acid elongation	1/27	0.162678	0.761283	0	0	5.87071	10.6611	THEM4
	Butanoate metabolism	1/28	0.16817	0.761283	0	0	5.65299	10.078	ALDH5A1
	Linoleic acid metabolism	1/29	0.173626	0.761283	0	0	5.45082	9.54357	PLA2G4F
	Cell cycle	2/124	0.195155	0.761283	0	0	2.50947	4.10038	ANAPC5;CDC25C
	Nicotinate and nicotinamide metabolism	1/35	0.205625	0.761283	0	0	4.48756	7.09797	ENPP1
	Oocyte meiosis	2/129	0.207069	0.761283	0	0	2.41006	3.79513	ANAPC5;CDC25C
	Starch and sucrose metabolism	1/36	0.210837	0.761283	0	0	4.35912	6.7857	ENPP1
	Mucin type O-glycan biosynthesis	1/36	0.210837	0.761283	0	0	4.35912	6.7857	GALNT3
	Alanine, aspartate and glutamate metabolism	1/37	0.216016	0.761283	0	0	4.23782	6.49405	ALDH5A1
	Ubiquitin mediated proteolysis	2/140	0.233524	0.761283	0	0	2.21672	3.22415	ANAPC5;KLHL13
	ABC transporters	1/45	0.256247	0.761283	0	0	3.46591	4.71923	ABCB7
	Other types of O-glycan biosynthesis	1/47	0.26598	0.761283	0	0	3.31488	4.39001	GALNT3
	Valine, leucine and isoleucine degradation	1/48	0.270799	0.761283	0	0	3.24419	4.23814	ACSF3
	Ether lipid metabolism	1/49	0.275587	0.761283	0	0	3.17644	4.09397	PLA2G4F
	Necroptosis	2/159	0.279583	0.761283	0	0	1.94658	2.48082	PLA2G4F;FAF1
	Ovarian steroidogenesis	1/51	0.285069	0.761283	0	0	3.04908	3.82667	PLA2G4F
	Fanconi anemia pathway	1/54	0.299062	0.761283	0	0	2.87605	3.4717	FAAP24
	Pyrimidine metabolism	1/56	0.308239	0.761283	0	0	2.77119	3.26136	ENPP1
	VEGF signaling pathway	1/59	0.321781	0.761283	0	0	2.62745	2.97922	PLA2G4F
	Long-term depression	1/60	0.326237	0.761283	0	0	2.58279	2.89307	PLA2G4F
	Arachidonic acid metabolism	1/61	0.330663	0.761283	0	0	2.53962	2.81048	PLA2G4F
	Fc epsilon RI signaling pathway	1/68	0.36085	0.761283	0	0	2.27348	2.31734	PLA2G4F
	Retinol metabolism	1/68	0.36085	0.761283	0	0	2.27348	2.31734	RDH11
	RIG-I-like receptor signaling pathway	1/70	0.369224	0.761283	0	0	2.20736	2.1993	RNF125
	p53 signaling pathway	1/73	0.381582	0.761283	0	0	2.11506	2.03772	TP53I3
	Arrhythmogenic right ventricular cardiomyopathy	1/77	0.397685	0.761283	0	0	2.00334	1.84727	ACTN3
	Bacterial invasion of epithelial cells	1/77	0.397685	0.761283	0	0	2.00334	1.84727	ELMO3
	Herpes simplex virus 1 infection	4/498	0.41213	0.766382	0	0	1.2353	1.09499	ZFP1;ZNF184;ZNF548;ZNF436
	GnRH signaling pathway	1/93	0.458042	0.766382	0	0	1.6536	1.29112	PLA2G4F
	IL-17 signaling pathway	1/94	0.461609	0.766382	0	0	1.63573	1.26448	ANAPC5
	Fc gamma R-mediated phagocytosis	1/97	0.472169	0.766382	0	0	1.58438	1.18895	PLA2G4F
	Inflammatory mediator regulation of TRP channels	1/98	0.475643	0.766382	0	0	1.56796	1.16513	PLA2G4F
	Choline metabolism in cancer	1/98	0.475643	0.766382	0	0	1.56796	1.16513	PLA2G4F
	Glucagon signaling pathway	1/107	0.505906	0.766382	0	0	1.43418	0.977256	PHKA1
	Ribosome biogenesis in eukaryotes	1/108	0.50916	0.766382	0	0	1.4207	0.958965	NVL
	Serotonergic synapse	1/113	0.525112	0.766382	0	0	1.35694	0.874061	PLA2G4F
	Glutamatergic synapse	1/114	0.528241	0.766382	0	0	1.34486	0.858295	PLA2G4F
	AMPK signaling pathway	1/120	0.546585	0.766382	0	0	1.27666	0.771189	STRADA
	Platelet activation	1/124	0.558419	0.766382	0	0	1.2349	0.719507	PLA2G4F
	Purine metabolism	1/129	0.572782	0.766382	0	0	1.18636	0.661098	ENPP1
	MAPK signaling pathway	2/294	0.57628	0.766382	0	0	1.03945	0.572905	PTPRR;PLA2G4F
	Vascular smooth muscle contraction	1/133	0.583938	0.766382	0	0	1.15017	0.618749	PLA2G4F
	Systemic lupus erythematosus	1/135	0.589407	0.766382	0	0	1.13289	0.598891	TRIM21
	Insulin signaling pathway	1/137	0.594804	0.766382	0	0	1.11612	0.57985	PHKA1
	Phospholipase D signaling pathway	1/148	0.623256	0.777115	0	0	1.03203	0.487939	PLA2G4F
	mTOR signaling pathway	1/154	0.637931	0.777115	0	0	0.991252	0.445593	STRADA
	Oxytocin signaling pathway	1/154	0.637931	0.777115	0	0	0.991252	0.445593	PLA2G4F
	JAK-STAT signaling pathway	1/162	0.656617	0.785596	0	0	0.941615	0.396094	IFNLR1
	Protein processing in endoplasmic reticulum	1/171	0.676498	0.795182	0	0	0.891357	0.348365	UBQLN2
	Amyotrophic lateral sclerosis	2/364	0.691886	0.799247	0	0	0.835453	0.307727	NDC1;UBQLN2
	RNA transport	1/186	0.707126	0.803007	0	0	0.818462	0.283635	NDC1
	Human immunodeficiency virus 1 infection	1/212	0.753548	0.839967	0	0	0.716661	0.202788	CDC25C
	Human T-cell leukemia virus 1 infection	1/219	0.764746	0.839967	0	0	0.693402	0.185978	ANAPC5
	Ras signaling pathway	1/232	0.78422	0.845901	0	0	0.653946	0.158952	PLA2G4F
	Calcium signaling pathway	1/240	0.7954	0.845901	0	0	0.631799	0.144626	PHKA1
	Endocytosis	1/252	0.8111	0.84912	0	0	0.601226	0.125875	PSD
	Cytokine-cytokine receptor interaction	1/295	0.858157	0.884562	0	0	0.512166	0.0783451	IFNLR1
	MicroRNAs in cancer	1/310	0.871667	0.884874	0	0	0.486931	0.0668791	CDC25C
	PI3K-Akt signaling pathway	1/354	0.904359	0.904359	0	0	0.425278	0.0427526	THEM4

## Sheet: coral2
Supplementary Table 7: The complete list of the KEGG pathways in the non-preserved consensus modules	Term	Overlap	P-value	Adjusted P-value	Old P-value	Old Adjusted P-value	Odds Ratio	Combined Score	Genes
	Purine metabolism	4/129	0.000924782	0.12762	0	0	10.0612	70.2871	NT5C3B;ENPP4;HPRT1;PDE7A
	Toll-like receptor signaling pathway	3/104	0.00514115	0.255034	0	0	9.20421	48.5106	TLR8;PIK3CB;TLR6
	Amino sugar and nucleotide sugar metabolism	2/48	0.0112922	0.255034	0	0	13.3023	59.6429	MPI;GFPT1
	JAK-STAT signaling pathway	3/162	0.0171207	0.255034	0	0	5.8296	23.7117	IL23A;PDGFB;PIK3CB
	Renal cell carcinoma	2/69	0.0224533	0.255034	0	0	9.12331	34.635	PDGFB;PIK3CB
	Tuberculosis	3/180	0.0225543	0.255034	0	0	5.23199	19.8388	CYP27B1;IL23A;TLR6
	Melanoma	2/72	0.0243071	0.255034	0	0	8.73099	32.453	PDGFB;PIK3CB
	Inositol phosphate metabolism	2/73	0.0249386	0.255034	0	0	8.60758	31.7735	PIP4K2A;PIK3CB
	Neutrophil extracellular trap formation	3/189	0.0255844	0.255034	0	0	4.97656	18.2429	CYBB;TLR8;PIK3CB
	Glioma	2/75	0.0262215	0.255034	0	0	8.37092	30.48	PDGFB;PIK3CB
	Diabetic cardiomyopathy	3/203	0.0307126	0.255034	0	0	4.62492	16.109	GFPT1;CYBB;PIK3CB
	ErbB signaling pathway	2/85	0.0330231	0.255034	0	0	7.35867	25.0971	PIK3CB;EREG
	Rap1 signaling pathway	3/210	0.0334651	0.255034	0	0	4.46694	15.1753	SIPA1L1;PDGFB;PIK3CB
	Colorectal cancer	2/86	0.0337375	0.255034	0	0	7.2707	24.6414	PIK3CB;EREG
	Lipid and atherosclerosis	3/215	0.0355076	0.255034	0	0	4.36048	14.5553	CYBB;PIK3CB;TLR6
	Regulation of actin cytoskeleton	3/218	0.0367635	0.255034	0	0	4.29898	14.2006	PDGFB;PIP4K2A;PIK3CB
	Phosphatidylinositol signaling system	2/97	0.0419855	0.255034	0	0	6.42526	20.3709	PIP4K2A;PIK3CB
	Prostate cancer	2/97	0.0419855	0.255034	0	0	6.42526	20.3709	PDGFB;PIK3CB
	Choline metabolism in cancer	2/98	0.0427694	0.255034	0	0	6.35801	20.04	PDGFB;PIK3CB
	Coronavirus disease	3/232	0.0429235	0.255034	0	0	4.0333	12.6982	CYBB;TLR8;PIK3CB
	Ras signaling pathway	3/232	0.0429235	0.255034	0	0	4.0333	12.6982	PDGFB;PIK3CB;RGL1
	AGE-RAGE signaling pathway in diabetic complications	2/100	0.0443538	0.255034	0	0	6.22763	19.4025	CYBB;PIK3CB
	Chagas disease	2/102	0.0459598	0.255034	0	0	6.10246	18.7955	PIK3CB;TLR6
	C-type lectin receptor signaling pathway	2/104	0.047587	0.255034	0	0	5.9822	18.217	IL23A;PIK3CB
	Shigellosis	3/246	0.0495688	0.255034	0	0	3.79823	11.4114	CALCOCO2;PIK3CB;NLRC4
	Insulin resistance	2/108	0.050904	0.255034	0	0	5.7553	17.1382	GFPT1;PIK3CB
	Salmonella infection	3/249	0.0510549	0.255034	0	0	3.75133	11.1597	PIK3CB;TLR6;NLRC4
	HIF-1 signaling pathway	2/109	0.051746	0.255034	0	0	5.70122	16.8836	CYBB;PIK3CB
	Leukocyte transendothelial migration	2/114	0.0560305	0.266628	0	0	5.44533	15.6927	CYBB;PIK3CB
	AMPK signaling pathway	2/120	0.0613302	0.282119	0	0	5.16688	14.4233	CAB39L;PIK3CB
	Steroid biosynthesis	1/20	0.0649396	0.289086	0	0	15.8804	43.4217	CYP27B1
	Natural killer cell mediated cytotoxicity	2/131	0.0714675	0.308204	0	0	4.72367	12.4635	PIK3CB;CD244
	MAPK signaling pathway	3/294	0.075864	0.312109	0	0	3.16398	8.15932	DUSP5;PDGFB;EREG
	Yersinia infection	2/137	0.0772117	0.312109	0	0	4.51236	11.5571	PIK3CB;NLRC4
	Fluid shear stress and atherosclerosis	2/139	0.0791582	0.312109	0	0	4.44604	11.2765	PDGFB;PIK3CB
	Biosynthesis of unsaturated fatty acids	1/27	0.0866723	0.319957	0	0	11.6008	28.3712	ELOVL5
	Fatty acid elongation	1/27	0.0866723	0.319957	0	0	11.6008	28.3712	ELOVL5
	Phospholipase D signaling pathway	2/148	0.088104	0.319957	0	0	4.17007	10.1301	PDGFB;PIK3CB
	Phagosome	2/152	0.0921734	0.325089	0	0	4.05805	9.67473	CYBB;TLR6
	mTOR signaling pathway	2/154	0.0942287	0.325089	0	0	4.00425	9.45816	CAB39L;PIK3CB
	Fructose and mannose metabolism	1/33	0.104904	0.353091	0	0	9.42282	21.2457	MPI
	Influenza A	2/172	0.113295	0.358366	0	0	3.57701	7.78988	CALCOCO2;PIK3CB
	PI3K-Akt signaling pathway	3/354	0.115594	0.358366	0	0	2.61512	5.64257	PDGFB;PIK3CB;EREG
	Alanine, aspartate and glutamate metabolism	1/37	0.116858	0.358366	0	0	8.37416	17.9776	GFPT1
	Aldosterone-regulated sodium reabsorption	1/37	0.116858	0.358366	0	0	8.37416	17.9776	PIK3CB
	Various types of N-glycan biosynthesis	1/39	0.122777	0.361664	0	0	7.93262	16.6378	MGAT4A
	NOD-like receptor signaling pathway	2/181	0.123175	0.361664	0	0	3.39562	7.11092	CYBB;NLRC4
	Ferroptosis	1/41	0.128656	0.369885	0	0	7.53523	15.4518	CYBB
	Chemokine signaling pathway	2/192	0.135525	0.377185	0	0	3.19725	6.39002	CCL8;PIK3CB
	Kaposi sarcoma-associated herpesvirus infection	2/193	0.136661	0.377185	0	0	3.18035	6.32968	PDGFB;PIK3CB
	Type II diabetes mellitus	1/46	0.143184	0.38031	0	0	6.6963	13.0151	PIK3CB
	Focal adhesion	2/201	0.145828	0.38031	0	0	3.05126	5.87466	PDGFB;PIK3CB
	Carbohydrate digestion and absorption	1/47	0.146061	0.38031	0	0	6.5504	12.6012	PIK3CB
	N-Glycan biosynthesis	1/50	0.154635	0.395179	0	0	6.14842	11.4772	MGAT4A
	Glycosaminoglycan biosynthesis	1/53	0.163124	0.400314	0	0	5.79283	10.5038	UST
	Regulation of lipolysis in adipocytes	1/55	0.168737	0.400314	0	0	5.57772	9.92508	PIK3CB
	Pyrimidine metabolism	1/56	0.171529	0.400314	0	0	5.47603	9.65425	NT5C3B
	Glutathione metabolism	1/57	0.174312	0.400314	0	0	5.37798	9.39482	GGCT
	Legionellosis	1/57	0.174312	0.400314	0	0	5.37798	9.39482	NLRC4
	Endometrial cancer	1/58	0.177086	0.400314	0	0	5.28336	9.14612	PIK3CB
	VEGF signaling pathway	1/59	0.179851	0.400314	0	0	5.19201	8.90754	PIK3CB
	Notch signaling pathway	1/59	0.179851	0.400314	0	0	5.19201	8.90754	TLE3
	GnRH secretion	1/64	0.193538	0.419332	0	0	4.77874	7.84803	PIK3CB
	Inflammatory bowel disease	1/65	0.196249	0.419332	0	0	4.70384	7.6596	IL23A
	Acute myeloid leukemia	1/67	0.201642	0.419332	0	0	4.56084	7.30308	PIK3CB
	Fc epsilon RI signaling pathway	1/68	0.204326	0.419332	0	0	4.49254	7.13432	PIK3CB
	Mitophagy	1/68	0.204326	0.419332	0	0	4.49254	7.13432	CALCOCO2
	Central carbon metabolism in cancer	1/70	0.209666	0.419332	0	0	4.36188	6.8143	PIK3CB
	Prolactin signaling pathway	1/70	0.209666	0.419332	0	0	4.36188	6.8143	PIK3CB
	Non-small cell lung cancer	1/72	0.214971	0.419669	0	0	4.23858	6.51577	PIK3CB
	Chronic myeloid leukemia	1/76	0.225476	0.419669	0	0	4.01172	5.97561	PIK3CB
	Pancreatic cancer	1/76	0.225476	0.419669	0	0	4.01172	5.97561	PIK3CB
	Pertussis	1/76	0.225476	0.419669	0	0	4.01172	5.97561	IL23A
	Bacterial invasion of epithelial cells	1/77	0.228081	0.419669	0	0	3.95873	5.85122	PIK3CB
	Leishmaniasis	1/77	0.228081	0.419669	0	0	3.95873	5.85122	CYBB
	Prion disease	2/273	0.232561	0.422282	0	0	2.23242	3.25621	CYBB;PIK3CB
	B cell receptor signaling pathway	1/81	0.238413	0.427286	0	0	3.76004	5.39096	PIK3CB
	Gap junction	1/88	0.256168	0.435693	0	0	3.45629	4.7072	PDGFB
	PD-L1 expression and PD-1 checkpoint pathway in cancer	1/89	0.25867	0.435693	0	0	3.41684	4.62025	PIK3CB
	Cytokine-cytokine receptor interaction	2/295	0.259862	0.435693	0	0	2.06248	2.77941	CCL8;IL23A
	Pathways in cancer	3/531	0.26279	0.435693	0	0	1.72275	2.30227	IL23A;PDGFB;PIK3CB
	Morphine addiction	1/91	0.263651	0.435693	0	0	3.34057	4.45341	PDE7A
	Small cell lung cancer	1/92	0.266129	0.435693	0	0	3.3037	4.37334	PIK3CB
	Rheumatoid arthritis	1/93	0.268599	0.435693	0	0	3.26762	4.2954	IL23A
	TGF-beta signaling pathway	1/94	0.271061	0.435693	0	0	3.23232	4.21951	ZFYVE9
	Fc gamma R-mediated phagocytosis	1/97	0.278397	0.435693	0	0	3.13084	4.00343	PIK3CB
	MicroRNAs in cancer	2/310	0.278518	0.435693	0	0	1.96054	2.5061	PDGFB;PIK3CB
	Inflammatory mediator regulation of TRP channels	1/98	0.280826	0.435693	0	0	3.09841	3.93504	PIK3CB
	Viral protein interaction with cytokine and cytokine receptor	1/100	0.28566	0.435693	0	0	3.03551	3.80335	CCL8
	Progesterone-mediated oocyte maturation	1/100	0.28566	0.435693	0	0	3.03551	3.80335	PIK3CB
	Amoebiasis	1/102	0.290462	0.435693	0	0	2.9751	3.67806	PIK3CB
	Longevity regulating pathway	1/102	0.290462	0.435693	0	0	2.9751	3.67806	PIK3CB
	T cell receptor signaling pathway	1/104	0.295233	0.437976	0	0	2.91703	3.55876	PIK3CB
	Parathyroid hormone synthesis, secretion and action	1/106	0.299971	0.437976	0	0	2.86118	3.44506	CYP27B1
	Th17 cell differentiation	1/107	0.302329	0.437976	0	0	2.83405	3.3902	IL23A
	Drug metabolism	1/108	0.304679	0.437976	0	0	2.80742	3.33661	HPRT1
	TNF signaling pathway	1/112	0.314	0.445418	0	0	2.70571	3.13419	PIK3CB
	Cholinergic synapse	1/113	0.316311	0.445418	0	0	2.68141	3.08638	PIK3CB
	Sphingolipid signaling pathway	1/119	0.330017	0.450914	0	0	2.5443	2.82064	PIK3CB
	Growth hormone synthesis, secretion and action	1/119	0.330017	0.450914	0	0	2.5443	2.82064	PIK3CB
	Neurotrophin signaling pathway	1/119	0.330017	0.450914	0	0	2.5443	2.82064	PIK3CB
	Thyroid hormone signaling pathway	1/121	0.334525	0.452593	0	0	2.50164	2.7394	PIK3CB
	Platelet activation	1/124	0.341232	0.457184	0	0	2.44026	2.62375	PIK3CB
	Osteoclast differentiation	1/127	0.347872	0.458605	0	0	2.38179	2.51499	PIK3CB
	Alzheimer disease	2/369	0.351313	0.458605	0	0	1.64041	1.716	CYBB;PIK3CB
	Relaxin signaling pathway	1/129	0.352261	0.458605	0	0	2.34434	2.44604	PIK3CB
	FoxO signaling pathway	1/131	0.356622	0.458623	0	0	2.30804	2.37977	PIK3CB
	Autophagy	1/137	0.369532	0.458623	0	0	2.20555	2.19566	PIK3CB
	Estrogen signaling pathway	1/137	0.369532	0.458623	0	0	2.20555	2.19566	PIK3CB
	Insulin signaling pathway	1/137	0.369532	0.458623	0	0	2.20555	2.19566	PIK3CB
	Measles	1/139	0.373778	0.458623	0	0	2.17336	2.13879	PIK3CB
	Ubiquitin mediated proteolysis	1/140	0.37589	0.458623	0	0	2.15762	2.11114	HERC1
	Apoptosis	1/142	0.380094	0.458623	0	0	2.1268	2.05733	PIK3CB
	Signaling pathways regulating pluripotency of stem cells	1/143	0.382186	0.458623	0	0	2.11172	2.03115	PIK3CB
	Spinocerebellar ataxia	1/143	0.382186	0.458623	0	0	2.11172	2.03115	PIK3CB
	Breast cancer	1/147	0.390483	0.46454	0	0	2.05345	1.931	PIK3CB
	Gastric cancer	1/149	0.39459	0.465414	0	0	2.02549	1.88352	PIK3CB
	Non-alcoholic fatty liver disease	1/155	0.406749	0.47236	0	0	1.94599	1.75053	PIK3CB
	Cellular senescence	1/156	0.408751	0.47236	0	0	1.93333	1.72965	PIK3CB
	Hepatitis C	1/157	0.410748	0.47236	0	0	1.92084	1.70912	PIK3CB
	Necroptosis	1/159	0.41472	0.472987	0	0	1.89634	1.66906	CYBB
	Hepatitis B	1/162	0.42063	0.475794	0	0	1.86072	1.61139	PIK3CB
	Wnt signaling pathway	1/166	0.428418	0.480664	0	0	1.81524	1.5387	TLE3
	Hepatocellular carcinoma	1/168	0.432273	0.481078	0	0	1.79332	1.50406	PIK3CB
	Axon guidance	1/182	0.458552	0.506241	0	0	1.65344	1.28916	PIK3CB
	Epstein-Barr virus infection	1/202	0.494026	0.538141	0	0	1.48741	1.04887	PIK3CB
	Viral carcinogenesis	1/203	0.495738	0.538141	0	0	1.47997	1.03851	PIK3CB
	Proteoglycans in cancer	1/205	0.499146	0.538141	0	0	1.46531	1.01818	PIK3CB
	Human immunodeficiency virus 1 infection	1/212	0.510894	0.546538	0	0	1.4162	0.95111	PIK3CB
	cAMP signaling pathway	1/216	0.517485	0.549331	0	0	1.38957	0.915413	PIK3CB
	Human T-cell leukemia virus 1 infection	1/219	0.522371	0.550284	0	0	1.37024	0.889801	PIK3CB
	Human cytomegalovirus infection	1/225	0.531997	0.556179	0	0	1.33313	0.841361	PIK3CB
	Chemical carcinogenesis	1/239	0.553721	0.571808	0	0	1.25382	0.741126	PIK3CB
	Calcium signaling pathway	1/240	0.555234	0.571808	0	0	1.24851	0.73458	PDGFB
	Endocytosis	1/252	0.573002	0.585735	0	0	1.1881	0.661611	ZFYVE9
	Human papillomavirus infection	1/331	0.673717	0.683625	0	0	0.900046	0.355469	PIK3CB
	Pathways of neurodegeneration	1/475	0.800739	0.806584	0	0	0.622011	0.138223	CYBB
	Herpes simplex virus 1 infection	1/498	0.815894	0.815894	0	0	0.592525	0.120561	PIK3CB

## Sheet: cyan
Supplementary Table 7: The complete list of the KEGG pathways in the non-preserved consensus modules	Term	Overlap	P-value	Adjusted P-value	Old P-value	Old Adjusted P-value	Odds Ratio	Combined Score	Genes
	Insulin signaling pathway	6/137	2.13334e-07	3.13601e-05	0	0	28.3841	435.991	INPPL1;FLOT2;TSC2;PIK3R2;IRS2;MAPK3
	Longevity regulating pathway	4/102	4.11909e-05	0.00302753	0	0	23.8463	240.783	EHMT2;TSC2;PIK3R2;IRS2
	Type II diabetes mellitus	3/46	9.07843e-05	0.00444843	0	0	39.7056	369.541	PIK3R2;IRS2;MAPK3
	Autophagy	4/137	0.000129806	0.00477038	0	0	17.54	156.974	TSC2;PIK3R2;IRS2;MAPK3
	GnRH secretion	3/64	0.000243367	0.00715498	0	0	27.9639	232.686	PIK3R2;ARRB2;MAPK3
	B cell receptor signaling pathway	3/81	0.000487403	0.0119414	0	0	21.8505	166.641	INPPL1;PIK3R2;MAPK3
	Fc gamma R-mediated phagocytosis	3/97	0.000824831	0.0156145	0	0	18.1167	128.635	INPPL1;PIK3R2;MAPK3
	Choline metabolism in cancer	3/98	0.000849766	0.0156145	0	0	17.9251	126.74	TSC2;PIK3R2;MAPK3
	Growth hormone synthesis, secretion and action	3/119	0.00148843	0.020865	0	0	14.6645	95.4666	PIK3R2;IRS2;MAPK3
	AMPK signaling pathway	3/120	0.00152461	0.020865	0	0	14.5385	94.2967	TSC2;PIK3R2;IRS2
	Thyroid hormone signaling pathway	3/121	0.00156133	0.020865	0	0	14.4145	93.1498	TSC2;PIK3R2;MAPK3
	Relaxin signaling pathway	3/129	0.0018752	0.0221559	0	0	13.4939	84.7286	PIK3R2;ARRB2;MAPK3
	FoxO signaling pathway	3/131	0.00195937	0.0221559	0	0	13.2817	82.8132	PIK3R2;IRS2;MAPK3
	Aldosterone-regulated sodium reabsorption	2/37	0.00224489	0.0235714	0	0	31.6302	192.915	PIK3R2;MAPK3
	Phospholipase D signaling pathway	3/148	0.00277085	0.0271543	0	0	11.7145	68.9819	TSC2;PIK3R2;MAPK3
	mTOR signaling pathway	3/154	0.00309984	0.0277969	0	0	11.2456	64.9591	TSC2;PIK3R2;MAPK3
	Cellular senescence	3/156	0.00321461	0.0277969	0	0	11.0975	63.7001	TSC2;PIK3R2;MAPK3
	Regulation of lipolysis in adipocytes	2/55	0.00489901	0.0382853	0	0	20.869	110.996	PIK3R2;IRS2
	Axon guidance	3/182	0.00494844	0.0382853	0	0	9.4731	50.2897	PIK3R2;SSH3;MAPK3
	Endometrial cancer	2/58	0.00543376	0.0383511	0	0	19.748	102.988	PIK3R2;MAPK3
	VEGF signaling pathway	2/59	0.00561771	0.0383511	0	0	19.4006	100.531	PIK3R2;MAPK3
	Chemokine signaling pathway	3/192	0.00573962	0.0383511	0	0	8.96735	46.2748	PIK3R2;ARRB2;MAPK3
	Acute myeloid leukemia	2/67	0.00719044	0.0396455	0	0	17.006	83.9246	PIK3R2;MAPK3
	Fc epsilon RI signaling pathway	2/68	0.00739951	0.0396455	0	0	16.7475	82.1688	PIK3R2;MAPK3
	Renal cell carcinoma	2/69	0.00761131	0.0396455	0	0	16.4967	80.4728	PIK3R2;MAPK3
	Central carbon metabolism in cancer	2/70	0.00782584	0.0396455	0	0	16.2533	78.8336	PIK3R2;MAPK3
	Prolactin signaling pathway	2/70	0.00782584	0.0396455	0	0	16.2533	78.8336	PIK3R2;MAPK3
	Regulation of actin cytoskeleton	3/218	0.00813744	0.0396455	0	0	7.87256	37.8771	PIK3R2;SSH3;MAPK3
	Melanoma	2/72	0.00826305	0.0396455	0	0	15.7873	75.7153	PIK3R2;MAPK3
	Non-small cell lung cancer	2/72	0.00826305	0.0396455	0	0	15.7873	75.7153	PIK3R2;MAPK3
	Human cytomegalovirus infection	3/225	0.00886963	0.0396455	0	0	7.62162	36.0131	TSC2;PIK3R2;MAPK3
	Glioma	2/75	0.00893903	0.0396455	0	0	15.1362	71.4025	PIK3R2;MAPK3
	Chronic myeloid leukemia	2/76	0.00916971	0.0396455	0	0	14.9309	70.0537	PIK3R2;MAPK3
	Pancreatic cancer	2/76	0.00916971	0.0396455	0	0	14.9309	70.0537	PIK3R2;MAPK3
	Chemical carcinogenesis	3/239	0.0104473	0.0438785	0	0	7.16441	32.6798	PIK3R2;ARRB2;MAPK3
	ErbB signaling pathway	2/85	0.0113639	0.0461685	0	0	13.3059	59.5746	PIK3R2;MAPK3
	Colorectal cancer	2/86	0.0116206	0.0461685	0	0	13.1468	58.5687	PIK3R2;MAPK3
	PD-L1 expression and PD-1 checkpoint pathway in cancer	2/89	0.0124061	0.0479922	0	0	12.6916	55.7105	PIK3R2;MAPK3
	Phosphatidylinositol signaling system	2/97	0.014611	0.0532668	0	0	11.6181	49.098	INPPL1;PIK3R2
	Prostate cancer	2/97	0.014611	0.0532668	0	0	11.6181	49.098	PIK3R2;MAPK3
	AGE-RAGE signaling pathway in diabetic complications	2/100	0.0154783	0.0532668	0	0	11.2608	46.9384	PIK3R2;MAPK3
	Progesterone-mediated oocyte maturation	2/100	0.0154783	0.0532668	0	0	11.2608	46.9384	PIK3R2;MAPK3
	Chagas disease	2/102	0.0160686	0.0532668	0	0	11.0344	45.582	PIK3R2;MAPK3
	T cell receptor signaling pathway	2/104	0.0166685	0.0532668	0	0	10.817	44.2873	PIK3R2;MAPK3
	Toll-like receptor signaling pathway	2/104	0.0166685	0.0532668	0	0	10.817	44.2873	PIK3R2;MAPK3
	C-type lectin receptor signaling pathway	2/104	0.0166685	0.0532668	0	0	10.817	44.2873	PIK3R2;MAPK3
	Parathyroid hormone synthesis, secretion and action	2/106	0.0172779	0.0535363	0	0	10.6079	43.0503	ARRB2;MAPK3
	Insulin resistance	2/108	0.0178967	0.0535363	0	0	10.4067	41.8676	PIK3R2;IRS2
	MAPK signaling pathway	3/294	0.0181526	0.0535363	0	0	5.79411	23.2282	ARRB2;MAPK8IP3;MAPK3
	HIF-1 signaling pathway	2/109	0.0182096	0.0535363	0	0	10.3089	41.2956	PIK3R2;MAPK3
	TNF signaling pathway	2/112	0.0191623	0.0550809	0	0	10.0263	39.652	PIK3R2;MAPK3
	Cholinergic synapse	2/113	0.0194844	0.0550809	0	0	9.93544	39.1271	PIK3R2;MAPK3
	MicroRNAs in cancer	3/310	0.020856	0.0573702	0	0	5.48767	21.2379	PIK3R2;IRS2;MAPK3
	Sphingolipid signaling pathway	2/119	0.0214651	0.0573702	0	0	9.42308	36.1971	PIK3R2;MAPK3
	Neurotrophin signaling pathway	2/119	0.0214651	0.0573702	0	0	9.42308	36.1971	PIK3R2;MAPK3
	Platelet activation	2/124	0.0231771	0.0608398	0	0	9.03461	34.0116	PIK3R2;MAPK3
	Osteoclast differentiation	2/127	0.0242306	0.0624894	0	0	8.81644	32.7984	PIK3R2;MAPK3
	Human papillomavirus infection	3/331	0.0247244	0.0626635	0	0	5.13084	18.9839	TSC2;PIK3R2;MAPK3
	Natural killer cell mediated cytotoxicity	2/131	0.0256655	0.0639461	0	0	8.54134	31.2836	PIK3R2;MAPK3
	Yersinia infection	2/137	0.0278813	0.0671893	0	0	8.15926	29.2085	PIK3R2;MAPK3
	Estrogen signaling pathway	2/137	0.0278813	0.0671893	0	0	8.15926	29.2085	PIK3R2;MAPK3
	PI3K-Akt signaling pathway	3/354	0.0293785	0.0693005	0	0	4.78901	16.8932	TSC2;PIK3R2;MAPK3
	Apoptosis	2/142	0.0297848	0.0693005	0	0	7.86587	27.6388	PIK3R2;MAPK3
	Signaling pathways regulating pluripotency of stem cells	2/143	0.0301716	0.0693005	0	0	7.80969	27.3406	PIK3R2;MAPK3
	Breast cancer	2/147	0.031739	0.0716315	0	0	7.59272	26.1965	PIK3R2;MAPK3
	Gastric cancer	2/149	0.0325347	0.0716315	0	0	7.48866	25.652	PIK3R2;MAPK3
	Alzheimer disease	3/369	0.0326484	0.0716315	0	0	4.58923	15.7042	PIK3R2;IRS2;MAPK3
	Non-alcoholic fatty liver disease	2/155	0.0349685	0.0755936	0	0	7.19281	24.1197	PIK3R2;IRS2
	Hepatitis C	2/157	0.0357951	0.0762592	0	0	7.09928	23.6402	PIK3R2;MAPK3
	Hepatitis B	2/162	0.0378949	0.0795794	0	0	6.87569	22.5037	PIK3R2;MAPK3
	cGMP-PKG signaling pathway	2/167	0.0400412	0.0826384	0	0	6.66566	21.4491	IRS2;MAPK3
	Hepatocellular carcinoma	2/168	0.0404759	0.0826384	0	0	6.62517	21.2472	PIK3R2;MAPK3
	Influenza A	2/172	0.0422329	0.0850443	0	0	6.46797	20.4683	PIK3R2;MAPK3
	Neutrophil extracellular trap formation	2/189	0.0500111	0.0993464	0	0	5.87493	17.5984	PIK3R2;MAPK3
	Kaposi sarcoma-associated herpesvirus infection	2/193	0.0519118	0.101747	0	0	5.75073	17.0119	PIK3R2;MAPK3
	Focal adhesion	2/201	0.0557902	0.10791	0	0	5.51731	15.9238	PIK3R2;MAPK3
	Viral carcinogenesis	2/203	0.0567755	0.10839	0	0	5.46186	15.6682	PIK3R2;MAPK3
	Proteoglycans in cancer	2/205	0.0577669	0.108868	0	0	5.4075	15.4186	PIK3R2;MAPK3
	Rap1 signaling pathway	2/210	0.0602722	0.112152	0	0	5.27618	14.8202	PIK3R2;MAPK3
	Human immunodeficiency virus 1 infection	2/212	0.0612848	0.112611	0	0	5.2254	14.5905	PIK3R2;MAPK3
	Lipid and atherosclerosis	2/215	0.0628147	0.113526	0	0	5.15102	14.2558	PIK3R2;MAPK3
	cAMP signaling pathway	2/216	0.0633276	0.113526	0	0	5.12669	14.1468	PIK3R2;MAPK3
	Human T-cell leukemia virus 1 infection	2/219	0.0648749	0.114899	0	0	5.05504	13.827	PIK3R2;MAPK3
	Thyroid cancer	1/37	0.0680071	0.119012	0	0	14.9595	40.2132	MAPK3
	Coronavirus disease	2/232	0.0717261	0.122602	0	0	4.76618	12.5584	PIK3R2;MAPK3
	Ras signaling pathway	2/232	0.0717261	0.122602	0	0	4.76618	12.5584	PIK3R2;MAPK3
	Bladder cancer	1/41	0.0750836	0.125424	0	0	13.4608	34.8521	MAPK3
	Ferroptosis	1/41	0.0750836	0.125424	0	0	13.4608	34.8521	FTH1
	Shigellosis	2/246	0.0793568	0.131072	0	0	4.48953	11.3756	PIK3R2;MAPK3
	ABC transporters	1/45	0.0821078	0.133597	0	0	12.2346	30.5832	ABCD1
	Endocytosis	2/252	0.0827029	0.133597	0	0	4.38044	10.9183	SH3GLB2;ARRB2
	Carbohydrate digestion and absorption	1/47	0.0856005	0.136775	0	0	11.7015	28.7631	PIK3R2
	Prion disease	2/273	0.0947478	0.149763	0	0	4.0367	9.51262	PIK3R2;MAPK3
	Hedgehog signaling pathway	1/56	0.101158	0.158193	0	0	9.78231	22.412	ARRB2
	Long-term depression	1/60	0.107989	0.165358	0	0	9.11727	20.2925	MAPK3
	Mineral absorption	1/60	0.107989	0.165358	0	0	9.11727	20.2925	FTH1
	Lysine degradation	1/63	0.113079	0.171368	0	0	8.6748	18.9082	EHMT2
	Long-term potentiation	1/67	0.119822	0.179734	0	0	8.14742	17.2867	MAPK3
	Adipocytokine signaling pathway	1/69	0.123175	0.182897	0	0	7.907	16.5584	IRS2
	Adherens junction	1/71	0.126516	0.185978	0	0	7.68031	15.8782	MAPK3
	p53 signaling pathway	1/73	0.129844	0.187127	0	0	7.46622	15.2417	TSC2
	Inositol phosphate metabolism	1/73	0.129844	0.187127	0	0	7.46622	15.2417	INPPL1
	Pertussis	1/76	0.134812	0.191047	0	0	7.16649	14.3607	MAPK3
	Bacterial invasion of epithelial cells	1/77	0.136462	0.191047	0	0	7.07183	14.085	PIK3R2
	Leishmaniasis	1/77	0.136462	0.191047	0	0	7.07183	14.085	MAPK3
	Peroxisome	1/82	0.144667	0.200623	0	0	6.63363	12.8249	ABCD1
	Gap junction	1/88	0.154413	0.212137	0	0	6.17428	11.5343	MAPK3
	Morphine addiction	1/91	0.159245	0.21341	0	0	5.96757	10.9643	ARRB2
	Small cell lung cancer	1/92	0.16085	0.21341	0	0	5.90169	10.7841	PIK3R2
	Th1 and Th2 cell differentiation	1/92	0.16085	0.21341	0	0	5.90169	10.7841	MAPK3
	GnRH signaling pathway	1/93	0.162451	0.21341	0	0	5.83725	10.6085	MAPK3
	TGF-beta signaling pathway	1/94	0.16405	0.21341	0	0	5.77419	10.4373	MAPK3
	IL-17 signaling pathway	1/94	0.16405	0.21341	0	0	5.77419	10.4373	MAPK3
	Circadian entrainment	1/97	0.168829	0.2177	0	0	5.59291	9.94905	MAPK3
	Inflammatory mediator regulation of TRP channels	1/98	0.170416	0.217836	0	0	5.53497	9.79421	PIK3R2
	Melanogenesis	1/101	0.175159	0.221968	0	0	5.36811	9.35158	MAPK3
	Amoebiasis	1/102	0.176734	0.22205	0	0	5.31469	9.21094	PIK3R2
	Th17 cell differentiation	1/107	0.184566	0.229925	0	0	5.06272	8.55473	MAPK3
	Toxoplasmosis	1/112	0.192325	0.235452	0	0	4.83346	7.96828	MAPK3
	Serotonergic synapse	1/113	0.193868	0.235452	0	0	4.79006	7.85845	MAPK3
	Glutamatergic synapse	1/114	0.195409	0.235452	0	0	4.74743	7.75095	MAPK3
	Leukocyte transendothelial migration	1/114	0.195409	0.235452	0	0	4.74743	7.75095	PIK3R2
	Oocyte meiosis	1/129	0.218173	0.260743	0	0	4.18792	6.37597	MAPK3
	Dopaminergic synapse	1/132	0.22265	0.263585	0	0	4.0914	6.14591	ARRB2
	Vascular smooth muscle contraction	1/133	0.224137	0.263585	0	0	4.0602	6.07202	MAPK3
	Apelin signaling pathway	1/137	0.230056	0.267585	0	0	3.93998	5.78954	MAPK3
	Fluid shear stress and atherosclerosis	1/139	0.232999	0.267585	0	0	3.88249	5.6557	PIK3R2
	Measles	1/139	0.232999	0.267585	0	0	3.88249	5.6557	PIK3R2
	Spinocerebellar ataxia	1/143	0.238853	0.272181	0	0	3.77236	5.40167	PIK3R2
	Herpes simplex virus 1 infection	2/498	0.244159	0.276088	0	0	2.18033	3.07413	TSC2;PIK3R2
	Retrograde endocannabinoid signaling	1/148	0.246109	0.276168	0	0	3.64313	5.1076	MAPK3
	Adrenergic signaling in cardiomyocytes	1/150	0.248992	0.277287	0	0	3.59387	4.99668	MAPK3
	Oxytocin signaling pathway	1/154	0.254727	0.281005	0	0	3.49921	4.78538	MAPK3
	Cushing syndrome	1/155	0.256154	0.281005	0	0	3.47631	4.73465	MAPK3
	Necroptosis	1/159	0.261836	0.28511	0	0	3.38762	4.53954	FTH1
	JAK-STAT signaling pathway	1/162	0.266069	0.287058	0	0	3.32399	4.40096	PIK3R2
	Pathways in cancer	2/531	0.267531	0.287058	0	0	2.04085	2.69091	PIK3R2;MAPK3
	Tuberculosis	1/180	0.290977	0.309161	0	0	2.98701	3.6875	MAPK3
	NOD-like receptor signaling pathway	1/181	0.292336	0.309161	0	0	2.97027	3.65299	MAPK3
	Alcoholism	1/186	0.299095	0.31405	0	0	2.88926	3.48732	MAPK3
	Pathogenic Escherichia coli infection	1/197	0.313744	0.327095	0	0	2.72559	3.15944	MAPK3
	Epstein-Barr virus infection	1/202	0.320304	0.330605	0	0	2.65712	3.02509	PIK3R2
	Diabetic cardiomyopathy	1/203	0.321609	0.330605	0	0	2.64383	2.99922	PIK3R2
	Thermogenesis	1/232	0.358399	0.365866	0	0	2.30853	2.3688	TSC2
	Salmonella infection	1/249	0.379055	0.384283	0	0	2.14843	2.08414	MAPK3
	Olfactory transduction	1/440	0.570925	0.574835	0	0	1.20193	0.673681	ARRB2
	Pathways of neurodegeneration	1/475	0.599181	0.599181	0	0	1.11119	0.569142	MAPK3

## Sheet: darkorange
Supplementary Table 7: The complete list of the KEGG pathways in the non-preserved consensus modules	Term	Overlap	P-value	Adjusted P-value	Old P-value	Old Adjusted P-value	Odds Ratio	Combined Score	Genes
	Proteasome	6/46	3.25041e-10	1.82023e-08	0	0	90.55	1978.25	PSMB7;PSMB5;PSMB2;PSMD4;PSMB3;PSMD2
	Huntington disease	8/306	1.11642e-07	3.12598e-06	0	0	17.0279	272.583	PSMB7;TUBA1B;PSMB5;PSMB2;PSMD4;PSMB3;POLR2C;PSMD2
	Spinocerebellar ataxia	6/143	3.23013e-07	6.02957e-06	0	0	26.3092	393.206	PSMB7;PSMB5;PSMB2;PSMD4;PSMB3;PSMD2
	Parkinson disease	7/249	4.66607e-07	6.53249e-06	0	0	17.8245	259.842	PSMB7;TUBA1B;PSMB5;PSMB2;PSMD4;PSMB3;PSMD2
	Prion disease	7/273	8.65537e-07	9.69401e-06	0	0	16.1965	226.102	PSMB7;TUBA1B;PSMB5;PSMB2;PSMD4;PSMB3;PSMD2
	Amyotrophic lateral sclerosis	7/364	5.81549e-06	5.08661e-05	0	0	12.0123	144.808	PSMB7;TUBA1B;PSMB5;PSMB2;PSMD4;PSMB3;PSMD2
	Alzheimer disease	7/369	6.35827e-06	5.08661e-05	0	0	11.8433	141.714	PSMB7;TUBA1B;PSMB5;PSMB2;PSMD4;PSMB3;PSMD2
	Pathways of neurodegeneration	7/475	3.24729e-05	0.00022731	0	0	9.11131	94.1664	PSMB7;TUBA1B;PSMB5;PSMB2;PSMD4;PSMB3;PSMD2
	RNA polymerase	2/31	0.0016624	0.0103438	0	0	37.1519	237.753	POLR2C;POLR3K
	Cytosolic DNA-sensing pathway	2/63	0.00671314	0.0375936	0	0	17.634	88.2352	RIPK3;POLR3K
	Phagosome	2/152	0.0353928	0.180181	0	0	7.1391	23.8535	TUBA1B;ATP6V1E1
	Arginine biosynthesis	1/22	0.0420543	0.189213	0	0	24.9875	79.1801	ARG2
	Proximal tubule bicarbonate reclamation	1/23	0.0439244	0.189213	0	0	23.8505	74.5396	ATP1B1
	Folate biosynthesis	1/26	0.0495132	0.191778	0	0	20.9853	63.0715	PCBD2
	Collecting duct acid secretion	1/27	0.0513691	0.191778	0	0	20.1771	59.9002	ATP6V1E1
	Epstein-Barr virus infection	2/202	0.0589405	0.206292	0	0	5.34081	15.121	PSMD4;PSMD2
	Aldosterone-regulated sodium reabsorption	1/37	0.0697345	0.229714	0	0	14.5651	38.7876	ATP1B1
	Salmonella infection	2/249	0.0847269	0.248246	0	0	4.31426	10.649	TUBA1B;RIPK3
	Carbohydrate digestion and absorption	1/47	0.0877534	0.248246	0	0	11.393	27.7218	ATP1B1
	Arginine and proline metabolism	1/50	0.0930924	0.248246	0	0	10.6939	25.389	ARG2
	Vibrio cholerae infection	1/50	0.0930924	0.248246	0	0	10.6939	25.389	ATP6V1E1
	Endocrine and other factor-regulated calcium reabsorption	1/53	0.098401	0.250475	0	0	10.0754	23.3619	ATP1B1
	Mineral absorption	1/60	0.11067	0.269015	0	0	8.8769	19.5398	ATP1B1
	Acute myeloid leukemia	1/67	0.122777	0.269015	0	0	7.93262	16.6378	PIM2
	Epithelial cell signaling in Helicobacter pylori infection	1/70	0.127916	0.269015	0	0	7.58658	15.6009	ATP6V1E1
	Thyroid hormone synthesis	1/75	0.136416	0.269015	0	0	7.07219	14.0881	ATP1B1
	Gastric acid secretion	1/76	0.138106	0.269015	0	0	6.97754	13.8137	ATP1B1
	Synaptic vesicle cycle	1/78	0.141477	0.269015	0	0	6.79563	13.2896	ATP6V1E1
	Insulin secretion	1/86	0.154833	0.269015	0	0	6.15356	11.4789	ATP1B1
	Cardiac muscle contraction	1/87	0.156488	0.269015	0	0	6.0817	11.2802	ATP1B1
	Gap junction	1/88	0.15814	0.269015	0	0	6.01149	11.0868	TUBA1B
	Bile secretion	1/90	0.161435	0.269015	0	0	5.87581	10.7154	ATP1B1
	Salivary secretion	1/93	0.166353	0.269015	0	0	5.68335	10.1939	ATP1B1
	Rheumatoid arthritis	1/93	0.166353	0.269015	0	0	5.68335	10.1939	ATP6V1E1
	Aldosterone synthesis and secretion	1/98	0.174488	0.269015	0	0	5.38904	9.40871	ATP1B1
	Amoebiasis	1/102	0.180941	0.269015	0	0	5.17457	8.84638	ARG2
	Pancreatic secretion	1/102	0.180941	0.269015	0	0	5.17457	8.84638	ATP1B1
	Protein digestion and absorption	1/103	0.182546	0.269015	0	0	5.12358	8.71395	ATP1B1
	Ribosome biogenesis in eukaryotes	1/108	0.190527	0.273577	0	0	4.88293	8.09572	REXO2
	TNF signaling pathway	1/112	0.196857	0.275599	0	0	4.70602	7.6486	RIPK3
	Thyroid hormone signaling pathway	1/121	0.210923	0.288091	0	0	4.3511	6.77144	ATP1B1
	Oxidative phosphorylation	1/133	0.229306	0.305741	0	0	3.95315	5.82179	ATP6V1E1
	Apoptosis	1/142	0.242819	0.316229	0	0	3.69914	5.23592	TUBA1B
	Adrenergic signaling in cardiomyocytes	1/150	0.254636	0.31898	0	0	3.49912	4.78652	ATP1B1
	mTOR signaling pathway	1/154	0.260477	0.31898	0	0	3.40695	4.58317	ATP6V1E1
	Ribosome	1/158	0.266273	0.31898	0	0	3.31948	4.39244	MRPS18C
	Necroptosis	1/159	0.267715	0.31898	0	0	3.2983	4.34661	RIPK3
	cGMP-PKG signaling pathway	1/167	0.279153	0.318984	0	0	3.13808	4.00417	ATP1B1
	Tight junction	1/169	0.281986	0.318984	0	0	3.10041	3.9248	TUBA1B
	Protein processing in endoplasmic reticulum	1/171	0.284807	0.318984	0	0	3.06362	3.84774	NPLOC4
	NOD-like receptor signaling pathway	1/181	0.298753	0.328042	0	0	2.89196	3.49389	RIPK3
	Pathogenic Escherichia coli infection	1/197	0.320517	0.345172	0	0	2.65373	3.01947	TUBA1B
	cAMP signaling pathway	1/216	0.345508	0.365065	0	0	2.41689	2.56853	ATP1B1
	Cytokine-cytokine receptor interaction	1/295	0.440151	0.456453	0	0	1.76038	1.44463	CLCF1
	Human papillomavirus infection	1/331	0.478723	0.487427	0	0	1.56547	1.15318	ATP6V1E1
	Pathways in cancer	1/531	0.650221	0.650221	0	0	0.964796	0.41529	PIM2

## Sheet: firebrick4
Supplementary Table 7: The complete list of the KEGG pathways in the non-preserved consensus modules	Term	Overlap	P-value	Adjusted P-value	Old P-value	Old Adjusted P-value	Odds Ratio	Combined Score	Genes
	Spliceosome	24/150	2.92082e-08	4.23919e-06	0	0	4.30531	74.6919	RBM17;DDX5;PRPF38B;RBM25;HNRNPA3;PPIL1;DDX46;FUS;BUD31;DDX23;THOC1;PRPF40A;CWC15;MAGOHB;HNRNPM;ZMAT2;SYF2;PRPF3;TRA2A;DHX38;ACIN1;SNRPF;HNRNPC;SLU7
	mRNA surveillance pathway	19/98	3.4187e-08	4.23919e-06	0	0	5.41736	93.1322	UPF2;DAZAP1;FUS;CSTF3;UPF3B;UPF3A;CASC3;MAGOHB;GSPT1;SMG6;GLE1;PNN;NUDT21;DDX19B;FIP1L1;PABPN1;SAP18;ACIN1;PAPOLB
	RNA transport	26/186	1.31563e-07	1.08759e-05	0	0	3.67513	58.228	NUP107;PHAX;CASC3;GLE1;PNN;TGS1;SMN2;SAP18;EIF4E;UPF2;EIF5B;PRMT5;FUS;THOC1;UPF3B;UPF3A;EIF2S2;MAGOHB;SENP2;NUP93;DDX19B;NUP50;EIF3J;ACIN1;EIF3A;EIF4G1
	Protein processing in endoplasmic reticulum	21/171	1.63284e-05	0.00101236	0	0	3.14917	34.7121	PDIA3;PPP1R15A;HSP90AB1;NGLY1;SSR3;EIF2AK3;UBE2J2;RAD23B;HSP90B1;NSFL1C;DNAJC1;HSPH1;DDIT3;BAG1;CANX;HYOU1;CALR;SEC62;SEC63;SKP1;ATF4
	Basal transcription factors	9/45	0.000110625	0.00548702	0	0	5.57798	50.8118	GTF2A2;TAF15;TBP;TAF12;TAF13;TBPL1;TAF4;TAF3;GTF2I
	Protein export	6/23	0.000344768	0.0142504	0	0	7.8551	62.6259	SRP19;SRP72;SRP68;SRP14;SEC62;SEC63
	Cell cycle	13/124	0.00277678	0.0983773	0	0	2.61507	15.3935	YWHAE;CDC7;SMC3;SMC1A;YWHAZ;CDC25A;DBF4;CDC26;MYC;CDK2;E2F5;YWHAG;SKP1
	Salmonella infection	20/249	0.00597706	0.185289	0	0	1.95406	10.0044	DCTN6;TCF7L2;RALA;HSP90AB1;ANXA2;LY96;DYNLL2;MYL12A;RHOA;MYL12B;HSP90B1;CYTH3;TUBA1C;TUBA1A;MYC;ABI1;TUBB1;RAB5A;CYTH1;SKP1
	Ribosome biogenesis in eukaryotes	11/108	0.00705734	0.194469	0	0	2.52804	12.5231	FBL;LSG1;NOB1;DKC1;FCF1;NHP2;MPHOSPH10;RIOK1;GNL2;MDN1;GNL3
	Parkinson disease	19/249	0.0121547	0.282305	0	0	1.846	8.14094	ATP5PF;DAXX;COX7B;EIF2AK3;SEPTIN5;UBE2J2;UBE2L3;TUBA1C;UCHL1;PSMD7;TUBA1A;PSMC3;UBB;PSMC4;DDIT3;PSMB1;TUBB1;SLC18A2;ATF4
	Base excision repair	5/33	0.0129803	0.282305	0	0	3.9674	17.2357	POLD3;PARP4;APEX1;POLE3;HMGB1
	Endocytosis	19/252	0.0136599	0.282305	0	0	1.82194	7.82214	WASHC5;USP8;VTA1;STAM;RBSN;RHOA;RAB11A;SPART;EEA1;CYTH3;DNAJC6;RUFY2;CHMP4A;STAMBP;VPS36;RAB5A;RAB8A;CYTH1;CHMP5
	Nucleotide excision repair	6/47	0.015235	0.290637	0	0	3.2529	13.6107	POLD3;RFC1;CETN2;POLE3;ERCC5;RAD23B
	Ubiquitin mediated proteolysis	12/140	0.0184794	0.30666	0	0	2.08899	8.33736	UBB;FBXW7;UBE2Q2;CDC26;UBE2E1;UBE2E2;UBE4A;UBE2J2;SAE1;UBE2L3;SKP1;PIAS1
	DNA replication	5/36	0.018548	0.30666	0	0	3.5829	14.2864	POLD3;POLA1;RFC1;POLE3;SSBP1
	Homologous recombination	5/41	0.0309384	0.479544	0	0	3.08446	10.7209	POLD3;RAD50;BRCC3;SSBP1;BRCA2
	Vasopressin-regulated water reabsorption	5/44	0.0403799	0.589072	0	0	2.84675	9.13642	DCTN6;STX4;DYNLL2;RAB5A;RAB11A
	Proteasome	5/46	0.0475445	0.655057	0	0	2.7076	8.24759	PSMD7;PSMC3;PSMC4;PSME3;PSMB1
	SNARE interactions in vesicular transport	4/33	0.0526327	0.658695	0	0	3.06076	9.01214	VAMP7;SNAP23;STX4;STX3
	Steroid biosynthesis	3/20	0.0531205	0.658695	0	0	3.91388	11.488	DHCR7;LSS;FDFT1
	Terpenoid backbone biosynthesis	3/22	0.0673772	0.775931	0	0	3.50153	9.44519	IDI1;ACAT2;PCYOX1
	Amyotrophic lateral sclerosis	22/364	0.0723272	0.775931	0	0	1.43405	3.76662	DCTN6;ATP5PF;DAXX;COX7B;HNRNPA3;NUP107;FUS;EIF2AK3;GLE1;NUP93;TUBA1C;PSMD7;TUBA1A;PSMC3;PSMC4;DDIT3;NUP50;PSMB1;TUBB1;RAB5A;RAB8A;ATF4
	Mitophagy	6/68	0.0733261	0.775931	0	0	2.14875	5.61433	USP8;RHOT1;UBB;FUNDC1;EIF2AK3;ATF4
	Mismatch repair	3/23	0.0750901	0.775931	0	0	3.32628	8.61195	POLD3;RFC1;SSBP1
	Pathogenic Escherichia coli infection	13/197	0.0864193	0.857279	0	0	1.57151	3.84792	MYO10;IL1R1;RHOA;CYTH3;TUBA1C;TUBA1A;NCL;ABI1;TUBB1;EZR;ABCF2;CYTH1;NCK1
	Viral carcinogenesis	13/203	0.102878	0.948311	0	0	1.5214	3.45999	YWHAE;GTF2A2;TBP;CHD4;YWHAZ;HDAC9;RHOA;C3;KAT2B;CDK2;TBPL1;YWHAG;ATF4
	Non-homologous end-joining	2/13	0.106357	0.948311	0	0	4.02907	9.02896	XRCC6;RAD50
	Oocyte meiosis	9/129	0.107067	0.948311	0	0	1.66603	3.72241	YWHAE;RPS6KA3;CDC26;CDK2;SMC3;SMC1A;YWHAZ;YWHAG;SKP1
	Antigen processing and presentation	6/78	0.12119	0.999962	0	0	1.84934	3.90284	PDIA3;HSP90AB1;PSME3;CANX;RFXAP;CALR
	Phagosome	10/152	0.123466	0.999962	0	0	1.56437	3.27233	C3;EEA1;TUBA1C;ATP6V1G1;TUBA1A;NCF1;TUBB1;CANX;CALR;RAB5A
	RNA degradation	6/79	0.126666	0.999962	0	0	1.82391	3.76857	CNOT4;ZCCHC7;EXOSC10;EXOSC9;TOB1;CNOT9
	Autophagy	9/137	0.13975	0.999962	0	0	1.56125	3.07238	IGBP1;VMP1;ATG3;UVRAG;RRAGA;EIF2AK3;SUPT20H;HMGB1;RAB8A
	Hepatitis C	10/157	0.143356	0.999962	0	0	1.51076	2.93454	YWHAE;MYC;PSME3;MX2;CDK2;ARAF;EIF2AK3;YWHAZ;YWHAG;PIAS1
	Circadian rhythm	3/31	0.148726	0.999962	0	0	2.37492	4.52575	BHLHE40;BHLHE41;SKP1
	Apoptosis	9/142	0.16249	0.999962	0	0	1.50216	2.72963	TUBA1C;DAXX;TUBA1A;PARP4;AIFM1;DDIT3;EIF2AK3;CTSH;ATF4
	Colorectal cancer	6/86	0.16816	0.999962	0	0	1.66371	2.96612	TCF7L2;RALA;MYC;ARAF;AREG;RHOA
	Shigellosis	14/246	0.180645	0.999962	0	0	1.34042	2.29376	IL1R1;MYL12A;RHOA;SEPTIN7;MYL12B;HK1;C3;CYTH3;RRAGA;CAPNS1;UBB;PPID;CYTH1;SKP1
	Neomycin, kanamycin and gentamicin biosynthesis	1/5	0.198354	0.999962	0	0	5.53559	8.95494	HK1
	Starch and sucrose metabolism	3/36	0.202895	0.999962	0	0	2.01455	3.21335	UGP2;PYGL;HK1
	Prion disease	15/273	0.205173	0.999962	0	0	1.29118	2.0451	EGR1;ATP5PF;COX7B;NCF1;EIF2AK3;TUBA1C;STIP1;PSMD7;TUBA1A;PSMC3;PSMC4;DDIT3;PSMB1;TUBB1;ATF4
	Transcriptional misregulation in cancer	11/192	0.210447	0.999962	0	0	1.34883	2.10218	DDX5;TAF15;BCL6;EWSR1;FUS;MYC;DDIT3;NUPR1;RUNX2;AFF1;DUSP6
	Thyroid cancer	3/37	0.214236	0.999962	0	0	1.9552	3.01233	TCF7L2;TPM3;MYC
	Cellular senescence	9/156	0.234403	0.999962	0	0	1.3581	1.97021	LIN54;RAD50;TRAF3IP2;MYC;CDK2;E2F5;CDC25A;PPID;LIN52
	Prostate cancer	6/97	0.242775	0.999962	0	0	1.46176	2.06929	TCF7L2;HSP90AB1;CDK2;ARAF;ATF4;HSP90B1
	Pathways of neurodegeneration	24/475	0.244134	0.999962	0	0	1.18225	1.66702	DCTN6;ATP5PF;DAXX;COX7B;FUS;ARAF;EIF2AK3;SEPTIN5;UBE2J2;UBE2L3;TUBA1C;UCHL1;PSMD7;TUBA1A;PSMC3;UBB;PSMC4;DDIT3;PSMB1;TUBB1;RAB5A;RAB8A;PPID;ATF4
	Necroptosis	9/159	0.251148	0.999962	0	0	1.33072	1.83868	TICAM2;HSP90AB1;AIFM1;CHMP4A;HMGB1;PYGL;PPIA;PPID;CHMP5
	Progesterone-mediated oocyte maturation	6/100	0.264646	0.999962	0	0	1.41488	1.88089	RPS6KA3;HSP90AB1;CDC26;CDK2;ARAF;CDC25A
	Tryptophan metabolism	3/42	0.272586	0.999962	0	0	1.70409	2.21497	CYP1A1;CYP1B1;ACAT2
	Complement and coagulation cascades	5/85	0.306616	0.999962	0	0	1.38481	1.63707	C3;THBD;CR2;MASP2;CD55
	ErbB signaling pathway	5/85	0.306616	0.999962	0	0	1.38481	1.63707	SHC1;MYC;ARAF;AREG;NCK1
	Acute myeloid leukemia	4/67	0.329267	0.999962	0	0	1.40641	1.56236	TCF7L2;MYC;ARAF;DUSP6
	Amino sugar and nucleotide sugar metabolism	3/48	0.344311	0.999962	0	0	1.47641	1.57416	UGDH;UGP2;HK1
	Human T-cell leukemia virus 1 infection	11/219	0.349309	0.999962	0	0	1.17207	1.23278	EGR1;KAT2B;TBP;IL1R1;CDC26;MYC;CANX;CDK2;TBPL1;CALR;ATF4
	Synthesis and degradation of ketone bodies	1/10	0.3574	0.999962	0	0	2.45962	2.5307	ACAT2
	Insulin signaling pathway	7/137	0.381329	0.999962	0	0	1.19271	1.14988	PRKAR1A;SHC1;PPP1R3E;ARAF;PYGL;EIF4E;HK1
	TGF-beta signaling pathway	5/94	0.384221	0.999962	0	0	1.24419	1.19011	TGIF1;MYC;E2F5;RHOA;SKP1
	Galactose metabolism	2/31	0.390251	0.999962	0	0	1.52683	1.43669	UGP2;HK1
	RNA polymerase	2/31	0.390251	0.999962	0	0	1.52683	1.43669	POLR3D;POLR3E
	Fluid shear stress and atherosclerosis	7/139	0.395581	0.999962	0	0	1.17452	1.08925	THBD;HSP90AB1;NCF1;IL1R1;HMOX1;RHOA;HSP90B1
	Fanconi anemia pathway	3/54	0.415399	0.999962	0	0	1.30231	1.1441	FANCC;BRCA2;POLH
	Chronic myeloid leukemia	4/76	0.418277	0.999962	0	0	1.23003	1.07211	CTBP2;SHC1;MYC;ARAF
	Pertussis	4/76	0.418277	0.999962	0	0	1.23003	1.07211	C3;TICAM2;LY96;RHOA
	Spinocerebellar ataxia	7/143	0.424062	0.999962	0	0	1.13973	0.977748	PSMD7;TBP;PSMC3;PSMC4;TWNK;PSMB1;TBPL1
	Pentose and glucuronate interconversions	2/34	0.435885	0.999962	0	0	1.38347	1.1488	UGDH;UGP2
	Tight junction	8/169	0.448432	0.999962	0	0	1.10013	0.8823	TUBA1C;TUBA1A;RDX;EZR;MYL12A;RAB8A;RHOA;MYL12B
	Lipid and atherosclerosis	10/215	0.452927	0.999962	0	0	1.08002	0.855399	TICAM2;HSP90AB1;NCF1;DDIT3;EIF2AK3;CYP1A1;LY96;RHOA;ATF4;HSP90B1
	Endometrial cancer	3/58	0.461414	0.999962	0	0	1.20734	0.93383	TCF7L2;MYC;ARAF
	Parathyroid hormone synthesis, secretion and action	5/106	0.486557	0.999962	0	0	1.09567	0.789323	EGR1;ARAF;RUNX2;RHOA;ATF4
	Lysine degradation	3/63	0.516587	0.999962	0	0	1.10644	0.730815	SMYD2;KMT5A;ACAT2
	Bladder cancer	2/41	0.534535	0.999962	0	0	1.13474	0.710754	MYC;ARAF
	Ferroptosis	2/41	0.534535	0.999962	0	0	1.13474	0.710754	ACSL1;HMOX1
	Fatty acid biosynthesis	1/18	0.548952	0.999962	0	0	1.30161	0.780632	ACSL1
	Leukocyte transendothelial migration	5/114	0.551354	0.999962	0	0	1.01483	0.604207	NCF1;EZR;MYL12A;RHOA;MYL12B
	Long-term potentiation	3/67	0.558455	0.999962	0	0	1.03707	0.604177	RPS6KA3;ARAF;ATF4
	Fatty acid degradation	2/43	0.560469	0.999962	0	0	1.07928	0.62488	ACSL1;ACAT2
	Hippo signaling pathway	7/163	0.561739	0.999962	0	0	0.992566	0.57243	YWHAE;TCF7L2;MYC;AREG;YWHAZ;YWHAG;STK3
	Huntington disease	13/306	0.566392	0.999962	0	0	0.981213	0.557788	DCTN6;ATP5PF;COX7B;TBP;TUBA1C;PSMD7;TUBA1A;PSMC3;PSMC4;PSMB1;TUBB1;TBPL1;TAF4
	Wnt signaling pathway	7/166	0.581169	0.999962	0	0	0.973685	0.528432	TCF7L2;CTBP2;MYC;CACYBP;SENP2;RHOA;SKP1
	IL-17 signaling pathway	4/94	0.584226	0.999962	0	0	0.983095	0.528381	HSP90AB1;TRAF3IP2;S100A9;HSP90B1
	One carbon pool by folate	1/20	0.587158	0.999962	0	0	1.16447	0.620037	MTHFS
	Neurotrophin signaling pathway	5/119	0.589762	0.999962	0	0	0.970063	0.512229	YWHAE;RPS6KA3;SHC1;RHOA;ATF4
	Hepatocellular carcinoma	7/168	0.593887	0.999962	0	0	0.961488	0.500999	SMARCE1;TCF7L2;SHC1;MYC;ARAF;HMOX1;BRD7
	Pyruvate metabolism	2/47	0.609179	0.999962	0	0	0.983134	0.487283	GLO1;ACAT2
	MAPK signaling pathway	12/294	0.622711	0.999962	0	0	0.94051	0.445494	RPS6KA3;DAXX;TAOK3;IL1R1;MYC;DDIT3;ARAF;AREG;DUSP6;MAP3K4;ATF4;STK3
	Hematopoietic cell lineage	4/99	0.625253	0.999962	0	0	0.931108	0.437248	CR2;IL1R1;CD37;CD55
	Platelet activation	5/124	0.626294	0.999962	0	0	0.92906	0.43474	PPP1R12A;SNAP23;MYL12A;RHOA;MYL12B
	Cocaine addiction	2/49	0.631947	0.999962	0	0	0.9412	0.431963	SLC18A2;ATF4
	Thyroid hormone synthesis	3/75	0.635271	0.999962	0	0	0.921452	0.418066	CANX;ATF4;HSP90B1
	Pancreatic cancer	3/76	0.644188	0.999962	0	0	0.908782	0.39965	RALA;ARAF;BRCA2
	Pancreatic secretion	4/102	0.648597	0.999962	0	0	0.902463	0.390716	PRSS2;RAB8A;RHOA;RAB11A
	Epstein-Barr virus infection	8/202	0.650204	0.999962	0	0	0.911403	0.39233	PDIA3;CR2;PSMD7;PSMC3;PSMC4;MYC;CDK2;CALR
	Bacterial invasion of epithelial cells	3/77	0.652951	0.999962	0	0	0.896454	0.382117	ARHGAP10;SHC1;RHOA
	Ovarian steroidogenesis	2/51	0.653666	0.999962	0	0	0.902689	0.383786	CYP1A1;CYP1B1
	Synaptic vesicle cycle	3/78	0.661557	0.999962	0	0	0.884455	0.36542	ATP6V1G1;STX3;SLC18A2
	NF-kappa B signaling pathway	4/104	0.663614	0.999962	0	0	0.884321	0.36262	TICAM2;IL1R1;LY96;ERC1
	Glycosylphosphatidylinositol (GPI)-anchor biosynthesis	1/26	0.68345	0.999962	0	0	0.884722	0.336727	PIGA
	Peroxisome	3/82	0.694428	0.999962	0	0	0.839496	0.306136	PEX19;ACSL1;PEX11A
	Biosynthesis of unsaturated fatty acids	1/27	0.697159	0.999962	0	0	0.85065	0.306865	FADS1
	Collecting duct acid secretion	1/27	0.697159	0.999962	0	0	0.85065	0.306865	ATP6V1G1
	Alcoholism	7/186	0.698644	0.999962	0	0	0.863981	0.309836	GNG2;SHC1;ADORA2B;ARAF;HDAC9;SLC18A2;ATF4
	Hepatitis B	6/162	0.706813	0.999962	0	0	0.849781	0.294864	TICAM2;MYC;CDK2;ARAF;YWHAZ;ATF4
	Butanoate metabolism	1/28	0.710274	0.999962	0	0	0.819102	0.280218	ACAT2
	Phototransduction	1/28	0.710274	0.999962	0	0	0.819102	0.280218	GNAT2
	Chemical carcinogenesis	9/239	0.710685	0.999962	0	0	0.864207	0.295149	RPS6KA3;HSP90AB1;BCL6;MYC;CYP1A1;CYP1B1;CDC25A;ATF4;HSP90B1
	Estrogen signaling pathway	5/137	0.711553	0.999962	0	0	0.836989	0.284832	HSP90AB1;SHC1;EBAG9;ATF4;HSP90B1
	Alzheimer disease	14/369	0.729794	0.999962	0	0	0.870293	0.274136	ATP5PF;COX7B;ARAF;EIF2AK3;TUBA1C;PSMD7;TUBA1A;PSMC3;PSMC4;DDIT3;PSMB1;TUBB1;PPID;ATF4
	Notch signaling pathway	2/59	0.730405	0.999962	0	0	0.77567	0.243681	KAT2B;CTBP2
	Kaposi sarcoma-associated herpesvirus infection	7/193	0.734217	0.999962	0	0	0.831159	0.256788	C3;ATG3;RCAN1;TCF7L2;GNG2;UBB;MYC
	Ascorbate and aldarate metabolism	1/30	0.734828	0.999962	0	0	0.762532	0.234951	UGDH
	Glyoxylate and dicarboxylate metabolism	1/30	0.734828	0.999962	0	0	0.762532	0.234951	ACAT2
	Pentose phosphate pathway	1/30	0.734828	0.999962	0	0	0.762532	0.234951	RBKS
	Viral myocarditis	2/60	0.738908	0.999962	0	0	0.762257	0.230645	CD55;EIF4G1
	Gap junction	3/88	0.739119	0.999962	0	0	0.779992	0.235789	TUBA1C;TUBA1A;TUBB1
	Steroid hormone biosynthesis	2/61	0.74718	0.999962	0	0	0.749298	0.218382	CYP1A1;CYP1B1
	Cytosolic DNA-sensing pathway	2/63	0.763051	0.999962	0	0	0.724655	0.195969	POLR3D;POLR3E
	PI3K-Akt signaling pathway	13/354	0.765289	0.999962	0	0	0.840947	0.224954	YWHAE;HSP90AB1;AREG;YWHAZ;HSP90B1;GNG2;MYC;CDK2;SPP1;COL6A3;EIF4E;YWHAG;ATF4
	Breast cancer	5/147	0.767137	0.999962	0	0	0.777637	0.206143	TCF7L2;SHC1;MYC;ARAF;BRCA2
	Fructose and mannose metabolism	1/33	0.767816	0.999962	0	0	0.690936	0.182549	HK1
	Focal adhesion	7/201	0.771169	0.999962	0	0	0.796548	0.206981	PPP1R12A;SHC1;SPP1;COL6A3;MYL12A;RHOA;MYL12B
	Phospholipase D signaling pathway	5/148	0.77222	0.999962	0	0	0.772158	0.199592	CYTH3;RALA;SHC1;RHOA;CYTH1
	GnRH signaling pathway	3/93	0.772264	0.999962	0	0	0.736466	0.190323	EGR1;MAP3K4;ATF4
	Thyroid hormone signaling pathway	4/121	0.77333	0.999962	0	0	0.755155	0.194112	RCAN1;KAT2B;MYC;MED12L
	Gastric cancer	5/149	0.777217	0.999962	0	0	0.766755	0.19325	TCF7L2;SHC1;MYC;CDK2;ARAF
	Propanoate metabolism	1/34	0.777874	0.999962	0	0	0.669964	0.168288	ACAT2
	Proteoglycans in cancer	7/205	0.788173	0.999962	0	0	0.780291	0.185738	DDX5;PPP1R12A;MYC;RDX;ARAF;EZR;RHOA
	Tuberculosis	6/180	0.795584	0.999962	0	0	0.76115	0.174058	C3;EEA1;PLK3;RFXAP;RAB5A;RHOA
	Mucin type O-glycan biosynthesis	1/36	0.796704	0.999962	0	0	0.631614	0.143548	GCNT1
	mTOR signaling pathway	5/154	0.800944	0.999962	0	0	0.74083	0.164437	RPS6KA3;ATP6V1G1;RRAGA;EIF4E;RHOA
	Amphetamine addiction	2/69	0.805568	0.999962	0	0	0.659553	0.142601	SLC18A2;ATF4
	Rap1 signaling pathway	7/210	0.808074	0.999962	0	0	0.760871	0.162143	RALA;PRKD3;ADORA2B;MAGI3;KRIT1;SIPA1L2;RHOA
	Central carbon metabolism in cancer	2/70	0.811955	0.999962	0	0	0.649819	0.135364	MYC;HK1
	Primary immunodeficiency	1/38	0.81394	0.999962	0	0	0.59741	0.122988	RFXAP
	Adherens junction	2/71	0.818155	0.999962	0	0	0.640368	0.128524	TCF7L2;RHOA
	Amoebiasis	3/102	0.823188	0.999962	0	0	0.669198	0.130206	IL1R1;RAB5A;SERPINB6
	FoxO signaling pathway	4/131	0.823439	0.999962	0	0	0.695328	0.135078	PLK3;BCL6;CDK2;ARAF
	Inositol phosphate metabolism	2/73	0.830008	0.999962	0	0	0.622264	0.11594	MTMR2;MTMR7
	p53 signaling pathway	2/73	0.830008	0.999962	0	0	0.622264	0.11594	CDK2;PPM1D
	Vascular smooth muscle contraction	4/133	0.83228	0.999962	0	0	0.684475	0.125661	PPP1R12A;ADORA2B;ARAF;RHOA
	Toll-like receptor signaling pathway	3/104	0.833087	0.999962	0	0	0.655877	0.119774	TICAM2;SPP1;LY96
	Regulation of actin cytoskeleton	7/218	0.836881	0.999962	0	0	0.731714	0.130299	PPP1R12A;RDX;ARAF;EZR;MYL12A;RHOA;MYL12B
	Glioma	2/75	0.841159	0.999962	0	0	0.605152	0.104676	SHC1;ARAF
	Metabolism of xenobiotics by cytochrome P450	2/76	0.846483	0.999962	0	0	0.596943	0.0994897	CYP1A1;CYP1B1
	Fat digestion and absorption	1/43	0.850909	0.999962	0	0	0.526152	0.084947	ACAT2
	Porphyrin and chlorophyll metabolism	1/43	0.850909	0.999962	0	0	0.526152	0.084947	HMOX1
	Insulin resistance	3/108	0.851462	0.999962	0	0	0.630759	0.101426	RPS6KA3;PPP1R3E;PYGL
	Leishmaniasis	2/77	0.851644	0.999962	0	0	0.588953	0.0945781	C3;NCF1
	HIF-1 signaling pathway	3/109	0.855771	0.999962	0	0	0.624776	0.0973105	HMOX1;EIF4E;HK1
	Human cytomegalovirus infection	7/225	0.859171	0.999962	0	0	0.707956	0.107459	PDIA3;GNG2;IL1R1;MYC;CALR;RHOA;ATF4
	Glycosphingolipid biosynthesis	1/45	0.863554	0.999962	0	0	0.502183	0.0736699	B3GALT2
	Type II diabetes mellitus	1/46	0.869468	0.999962	0	0	0.490998	0.0686776	HK1
	Serotonergic synapse	3/113	0.871931	0.999962	0	0	0.60193	0.0824917	GNG2;ARAF;SLC18A2
	Carbohydrate digestion and absorption	1/47	0.875127	0.999962	0	0	0.480299	0.0640655	HK1
	Valine, leucine and isoleucine degradation	1/48	0.88054	0.999962	0	0	0.470055	0.0598004	ACAT2
	Ether lipid metabolism	1/49	0.885719	0.999962	0	0	0.460238	0.0558524	PAFAH1B2
	Sphingolipid metabolism	1/49	0.885719	0.999962	0	0	0.460238	0.0558524	CERS6
	Vibrio cholerae infection	1/50	0.890674	0.999962	0	0	0.450822	0.0521949	ATP6V1G1
	Cardiac muscle contraction	2/87	0.895179	0.999962	0	0	0.519392	0.0575132	COX7B;TPM3
	NOD-like receptor signaling pathway	5/181	0.896369	0.999962	0	0	0.626288	0.0685176	YWHAE;HSP90AB1;BRCC3;GBP2;RHOA
	ECM-receptor interaction	2/88	0.898808	0.999962	0	0	0.513326	0.0547645	SPP1;COL6A3
	Endocrine and other factor-regulated calcium reabsorption	1/53	0.904287	0.999962	0	0	0.424746	0.042733	RAB11A
	Cushing syndrome	4/155	0.907254	0.999962	0	0	0.584074	0.0568498	USP8;TCF7L2;CDK2;ATF4
	Non-alcoholic fatty liver disease	4/155	0.907254	0.999962	0	0	0.584074	0.0568498	COX7B;DDIT3;EIF2AK3;ATF4
	Small cell lung cancer	2/92	0.912185	0.999962	0	0	0.490408	0.0450749	MYC;CDK2
	Hedgehog signaling pathway	1/56	0.916207	0.999962	0	0	0.401515	0.0351378	KIF3A
	Pyrimidine metabolism	1/56	0.916207	0.999962	0	0	0.401515	0.0351378	DCK
	Lysosome	3/128	0.919129	0.999962	0	0	0.529281	0.0446336	CD164;CTSH;AP3S1
	Legionellosis	1/57	0.919841	0.999962	0	0	0.394325	0.0329475	C3
	Staphylococcus aureus infection	2/95	0.921109	0.999962	0	0	0.474514	0.0389941	C3;MASP2
	Relaxin signaling pathway	3/129	0.921627	0.999962	0	0	0.525052	0.042852	GNG2;SHC1;ATF4
	JAK-STAT signaling pathway	4/162	0.923912	0.999962	0	0	0.557991	0.0441586	MYC;STAM;PTPN2;PIAS1
	Fc gamma R-mediated phagocytosis	2/97	0.926577	0.999962	0	0	0.464475	0.0354202	NCF1;MYO10
	Phosphatidylinositol signaling system	2/97	0.926577	0.999962	0	0	0.464475	0.0354202	MTMR2;MTMR7
	Dopaminergic synapse	3/132	0.928703	0.999962	0	0	0.512761	0.0379269	GNG2;SLC18A2;ATF4
	Aldosterone synthesis and secretion	2/98	0.929174	0.999962	0	0	0.459613	0.0337626	PRKD3;ATF4
	Long-term depression	1/60	0.929826	0.999962	0	0	0.374215	0.0272271	ARAF
	Mineral absorption	1/60	0.929826	0.999962	0	0	0.374215	0.0272271	HMOX1
	Oxidative phosphorylation	3/133	0.930928	0.999962	0	0	0.50879	0.0364156	ATP5PF;ATP6V1G1;COX7B
	cGMP-PKG signaling pathway	4/167	0.934111	0.999962	0	0	0.540732	0.0368565	PPP1R12A;RHOA;GTF2I;ATF4
	AGE-RAGE signaling pathway in diabetic complications	2/100	0.934111	0.999962	0	0	0.450186	0.0306844	EGR1;THBD
	Basal cell carcinoma	1/63	0.938568	0.999962	0	0	0.356052	0.0225737	TCF7L2
	Chagas disease	2/102	0.938721	0.999962	0	0	0.441136	0.0278959	C3;CALR
	Longevity regulating pathway	2/102	0.938721	0.999962	0	0	0.441136	0.0278959	EIF4E;ATF4
	Apelin signaling pathway	3/137	0.939204	0.999962	0	0	0.493498	0.0309533	EGR1;GNG2;SPP1
	Yersinia infection	3/137	0.939204	0.999962	0	0	0.493498	0.0309533	RPS6KA3;RHOA;SKAP2
	Protein digestion and absorption	2/103	0.94091	0.999962	0	0	0.436745	0.0266012	COL6A3;PRSS2
	GnRH secretion	1/64	0.941233	0.999962	0	0	0.350382	0.0212206	SPP1
	Measles	3/139	0.942989	0.999962	0	0	0.48619	0.0285396	MX2;CDK2;EIF2AK3
	C-type lectin receptor signaling pathway	2/104	0.943024	0.999962	0	0	0.43244	0.0253684	PLK3;RHOA
	T cell receptor signaling pathway	2/104	0.943024	0.999962	0	0	0.43244	0.0253684	RHOA;NCK1
	Influenza A	4/172	0.943055	0.999962	0	0	0.524501	0.0307518	PABPN1;MX2;PRSS2;RAB11A
	Cortisol synthesis and secretion	1/65	0.943783	0.999962	0	0	0.344889	0.0199549	ATF4
	Glycolysis / Gluconeogenesis	1/67	0.948556	0.999962	0	0	0.334403	0.0176614	HK1
	Glucagon signaling pathway	2/107	0.948943	0.999962	0	0	0.420019	0.0220116	PYGL;ATF4
	Th17 cell differentiation	2/107	0.948943	0.999962	0	0	0.420019	0.0220116	HSP90AB1;IL1R1
	Retinol metabolism	1/68	0.950788	0.999962	0	0	0.329395	0.0166226	CYP1A1
	Human papillomavirus infection	9/331	0.951882	0.999962	0	0	0.614286	0.0302934	TCF7L2;ATP6V1G1;TBP;MX2;CDK2;SPP1;TBPL1;COL6A3;CHD4
	Adipocytokine signaling pathway	1/69	0.952924	0.999962	0	0	0.324534	0.0156492	ACSL1
	Renal cell carcinoma	1/69	0.952924	0.999962	0	0	0.324534	0.0156492	ARAF
	Human immunodeficiency virus 1 infection	5/212	0.954706	0.999962	0	0	0.531626	0.0246416	DCAF1;PDIA3;GNG2;CALR;SKP1
	Epithelial cell signaling in Helicobacter pylori infection	1/70	0.954967	0.999962	0	0	0.319813	0.0147366	ATP6V1G1
	Prolactin signaling pathway	1/70	0.954967	0.999962	0	0	0.319813	0.0147366	SHC1
	Axon guidance	4/182	0.957703	0.999962	0	0	0.494774	0.021383	MYL12A;RHOA;MYL12B;NCK1
	Melanoma	1/72	0.958791	0.999962	0	0	0.310772	0.013078	ARAF
	Non-small cell lung cancer	1/72	0.958791	0.999962	0	0	0.310772	0.013078	ARAF
	Cholinergic synapse	2/113	0.959068	0.999962	0	0	0.39719	0.0165997	GNG2;ATF4
	MicroRNAs in cancer	8/310	0.960724	0.999962	0	0	0.582132	0.0233248	SHC1;MYC;RDX;CYP1B1;HMOX1;EZR;RHOA;CDC25A
	PPAR signaling pathway	1/74	0.962291	0.999962	0	0	0.302226	0.0116172	ACSL1
	Oxytocin signaling pathway	3/154	0.965117	0.999962	0	0	0.437547	0.0155356	RCAN1;PPP1R12A;RHOA
	Gastric acid secretion	1/76	0.965493	0.999962	0	0	0.294136	0.0103289	EZR
	Neutrophil extracellular trap formation	4/189	0.965793	0.999962	0	0	0.475877	0.016563	C3;NCF1;HMGB1;HDAC9
	Arrhythmogenic right ventricular cardiomyopathy	1/77	0.966991	0.999962	0	0	0.29025	0.00974245	TCF7L2
	Growth hormone synthesis, secretion and action	2/119	0.967253	0.999962	0	0	0.376702	0.0125425	SHC1;ATF4
	Sphingolipid signaling pathway	2/119	0.967253	0.999962	0	0	0.376702	0.0125425	CERS6;RHOA
	Chemokine signaling pathway	4/192	0.968799	0.999962	0	0	0.468209	0.0148412	GNG2;NCF1;SHC1;RHOA
	B cell receptor signaling pathway	1/81	0.972361	0.999962	0	0	0.27568	0.00772671	CR2
	Ras signaling pathway	5/232	0.974389	0.999962	0	0	0.484274	0.0125644	RALA;GNG2;SHC1;RAB5A;RHOA
	Thermogenesis	5/232	0.974389	0.999962	0	0	0.484274	0.0125644	SMARCE1;RPS6KA3;ATP5PF;COX7B;ACSL1
	Osteoclast differentiation	2/127	0.975749	0.999962	0	0	0.352445	0.00865256	NCF1;IL1R1
	Purine metabolism	2/129	0.977514	0.999962	0	0	0.346858	0.00788849	PRUNE1;DCK
	Insulin secretion	1/86	0.977863	0.999962	0	0	0.259395	0.00580663	ATF4
	Natural killer cell mediated cytotoxicity	2/131	0.979154	0.999962	0	0	0.341445	0.00719282	SHC1;ARAF
	GABAergic synapse	1/89	0.980624	0.999962	0	0	0.250513	0.00490147	GNG2
	PD-L1 expression and PD-1 checkpoint pathway in cancer	1/89	0.980624	0.999962	0	0	0.250513	0.00490147	TICAM2
	Hypertrophic cardiomyopathy	1/90	0.981466	0.999962	0	0	0.247685	0.00463366	TPM3
	Systemic lupus erythematosus	2/135	0.982095	0.999962	0	0	0.331106	0.00598226	C3;SSB
	Morphine addiction	1/91	0.982271	0.999962	0	0	0.24492	0.0043811	GNG2
	Rheumatoid arthritis	1/93	0.983778	0.999962	0	0	0.239571	0.00391816	ATP6V1G1
	Pathways in cancer	14/531	0.985096	0.999962	0	0	0.592435	0.00889613	TCF7L2;RALA;HSP90AB1;CTBP2;TPM3;ARAF;BRCA2;RHOA;HSP90B1;GNG2;MYC;CDK2;HMOX1;SKP1
	Dilated cardiomyopathy	1/96	0.985802	0.999962	0	0	0.231969	0.00331711	TPM3
	Circadian entrainment	1/97	0.986419	0.999962	0	0	0.22954	0.00313878	GNG2
	Glycerophospholipid metabolism	1/98	0.987009	0.999962	0	0	0.227162	0.0029704	CRLS1
	Inflammatory mediator regulation of TRP channels	1/98	0.987009	0.999962	0	0	0.227162	0.0029704	IL1R1
	Melanogenesis	1/101	0.98863	0.999962	0	0	0.220312	0.00251928	TCF7L2
	Adrenergic signaling in cardiomyocytes	2/150	0.989934	0.999962	0	0	0.297313	0.00300782	TPM3;ATF4
	Ribosome	2/158	0.992621	0.999962	0	0	0.281947	0.00208808	MRPS17;MRPL15
	TNF signaling pathway	1/112	0.993026	0.999962	0	0	0.198365	0.00138815	ATF4
	Toxoplasmosis	1/112	0.993026	0.999962	0	0	0.198365	0.00138815	LY96
	Diabetic cardiomyopathy	3/203	0.993596	0.999962	0	0	0.329495	0.00211695	ATP5PF;COX7B;NCF1
	Glutamatergic synapse	1/114	0.99362	0.999962	0	0	0.194834	0.00124708	GNG2
	AMPK signaling pathway	1/120	0.995113	0.999962	0	0	0.184952	0.000905984	RAB8A
	Coronavirus disease	3/232	0.997763	0.999962	0	0	0.287328	0.000643443	C3;MX2;MASP2
	Signaling pathways regulating pluripotency of stem cells	1/143	0.998243	0.999962	0	0	0.154807	0.000272275	MYC
	Retrograde endocannabinoid signaling	1/148	0.998593	0.999962	0	0	0.149502	0.000210495	GNG2
	cAMP signaling pathway	2/216	0.999262	0.999962	0	0	0.204904	0.000151197	PPP1R12A;RHOA
	Herpes simplex virus 1 infection	9/498	0.999425	0.999962	0	0	0.400909	0.000230393	C3;PDIA3;ZNF473;DAXX;ZFP69;EIF2AK3;ZNF227;CALR;ZNF566
	Calcium signaling pathway	2/240	0.99972	0.999962	0	0	0.184007	5.15272e-05	STIM2;ADORA2B
	Cytokine-cytokine receptor interaction	3/295	0.999789	0.999962	0	0	0.224585	4.74313e-05	IL1RN;IL1R1;IL27
	Neuroactive ligand-receptor interaction	3/341	0.999962	0.999962	0	0	0.193547	7.42443e-06	C3;ADORA2B;PRSS2

## Sheet: floralwhite
Supplementary Table 7: The complete list of the KEGG pathways in the non-preserved consensus modules	Term	Overlap	P-value	Adjusted P-value	Old P-value	Old Adjusted P-value	Odds Ratio	Combined Score	Genes
	Valine, leucine and isoleucine degradation	3/48	0.00127471	0.138944	0	0	15.4	102.642	HADHB;HADHA;HIBCH
	Fatty acid elongation	2/27	0.0063933	0.230885	0	0	18.286	92.39	HADHB;HADHA
	beta-Alanine metabolism	2/30	0.00785517	0.230885	0	0	16.3243	79.1171	HADHA;HIBCH
	Propanoate metabolism	2/34	0.0100146	0.230885	0	0	14.2809	65.7451	HADHA;HIBCH
	Nicotinate and nicotinamide metabolism	2/35	0.0105911	0.230885	0	0	13.8474	62.9746	NADK2;NMRK1
	Fatty acid degradation	2/43	0.0157088	0.285376	0	0	11.141	46.2746	HADHB;HADHA
	Sphingolipid metabolism	2/49	0.0201096	0.313135	0	0	9.71582	37.9554	ACER2;PLPP1
	Fanconi anemia pathway	2/54	0.024123	0.328676	0	0	8.7794	32.6997	POLI;FANCE
	Peroxisome	2/82	0.0517033	0.616667	0	0	5.69856	16.8805	PRDX1;SOD1
	Diabetic cardiomyopathy	3/203	0.0620757	0.616667	0	0	3.43797	9.55548	INSR;GSR;PPARA
	Longevity regulating pathway	2/102	0.0758014	0.616667	0	0	4.55425	11.7483	INSR;SOD1
	Insulin resistance	2/108	0.0836101	0.616667	0	0	4.29516	10.6588	INSR;PPARA
	Leukocyte transendothelial migration	2/114	0.0916528	0.616667	0	0	4.06383	9.71154	CXCR4;ICAM1
	FoxO signaling pathway	2/131	0.115562	0.616667	0	0	3.52526	7.60733	INSR;FBXO32
	Butanoate metabolism	1/28	0.11747	0.616667	0	0	8.36869	17.9222	HADHA
	Glyoxylate and dicarboxylate metabolism	1/30	0.125318	0.616667	0	0	7.79075	16.1806	GCSH
	RNA polymerase	1/31	0.129216	0.616667	0	0	7.53068	15.4098	POLR3A
	SNARE interactions in vesicular transport	1/33	0.136961	0.616667	0	0	7.0593	14.0343	BET1
	Phospholipase D signaling pathway	2/148	0.140847	0.616667	0	0	3.11211	6.09999	INSR;PLPP1
	Non-alcoholic fatty liver disease	2/155	0.151582	0.616667	0	0	2.96867	5.60079	INSR;PPARA
	African trypanosomiasis	1/37	0.152247	0.616667	0	0	6.27367	11.8086	ICAM1
	Aldosterone-regulated sodium reabsorption	1/37	0.152247	0.616667	0	0	6.27367	11.8086	INSR
	Glycine, serine and threonine metabolism	1/40	0.163536	0.616667	0	0	5.79021	10.4845	GCSH
	Ferroptosis	1/41	0.167265	0.616667	0	0	5.64517	10.0945	MAP1LC3B
	cGMP-PKG signaling pathway	2/167	0.170339	0.616667	0	0	2.7511	4.86934	EDNRB;INSR
	Tryptophan metabolism	1/42	0.170979	0.616667	0	0	5.50721	9.72692	HADHA
	Fat digestion and absorption	1/43	0.174675	0.616667	0	0	5.37581	9.37985	PLPP1
	Glycosphingolipid biosynthesis	1/45	0.18202	0.616667	0	0	5.13094	8.74125	ST8SIA5
	Type II diabetes mellitus	1/46	0.185669	0.616667	0	0	5.01667	8.44702	INSR
	Intestinal immune network for IgA production	1/48	0.192917	0.616667	0	0	4.80271	7.90284	CXCR4
	Ether lipid metabolism	1/49	0.196517	0.616667	0	0	4.70241	7.65086	PLPP1
	Arginine and proline metabolism	1/50	0.200101	0.616667	0	0	4.60622	7.41108	OAT
	Cholesterol metabolism	1/50	0.200101	0.616667	0	0	4.60622	7.41108	SORT1
	Cysteine and methionine metabolism	1/50	0.200101	0.616667	0	0	4.60622	7.41108	MAT2A
	Malaria	1/50	0.200101	0.616667	0	0	4.60622	7.41108	ICAM1
	Ovarian steroidogenesis	1/51	0.20367	0.616667	0	0	4.51386	7.18271	INSR
	Regulation of lipolysis in adipocytes	1/55	0.217787	0.630958	0	0	4.17866	6.36928	INSR
	Glutathione metabolism	1/57	0.224752	0.630958	0	0	4.02902	6.01434	GSR
	Viral myocarditis	1/60	0.235086	0.630958	0	0	3.82357	5.53579	ICAM1
	Glycerolipid metabolism	1/61	0.2385	0.630958	0	0	3.75966	5.38904	PLPP1
	Cytosolic DNA-sensing pathway	1/63	0.245283	0.630958	0	0	3.63801	5.11266	POLR3A
	Lysine degradation	1/63	0.245283	0.630958	0	0	3.63801	5.11266	HADHA
	Adipocytokine signaling pathway	1/69	0.265276	0.630958	0	0	3.31601	4.4003	PPARA
	Renin secretion	1/69	0.265276	0.630958	0	0	3.31601	4.4003	KCNJ2
	Adherens junction	1/71	0.271823	0.630958	0	0	3.22094	4.19561	INSR
	Inositol phosphate metabolism	1/73	0.278312	0.630958	0	0	3.13116	4.00478	PI4K2B
	PPAR signaling pathway	1/74	0.281536	0.630958	0	0	3.08811	3.91416	PPARA
	Thyroid hormone synthesis	1/75	0.284745	0.630958	0	0	3.04622	3.82655	GSR
	Gastric acid secretion	1/76	0.28794	0.630958	0	0	3.00545	3.7418	KCNJ2
	Calcium signaling pathway	2/240	0.28943	0.630958	0	0	1.90022	2.35597	EDNRB;CXCR4
	RNA degradation	1/79	0.29744	0.633368	0	0	2.88942	3.50355	HSPA9
	Endocytosis	2/252	0.309164	0.633368	0	0	1.80791	2.12227	ARAP2;CXCR4
	Rheumatoid arthritis	1/93	0.340143	0.633368	0	0	2.448	2.6399	ICAM1
	Staphylococcus aureus infection	1/95	0.34603	0.633368	0	0	2.39567	2.54236	ICAM1
	Fc gamma R-mediated phagocytosis	1/97	0.351865	0.633368	0	0	2.34553	2.44992	PLPP1
	Phosphatidylinositol signaling system	1/97	0.351865	0.633368	0	0	2.34553	2.44992	PI4K2B
	Choline metabolism in cancer	1/98	0.354763	0.633368	0	0	2.32123	2.4055	PLPP1
	mRNA surveillance pathway	1/98	0.354763	0.633368	0	0	2.32123	2.4055	PELO
	Glycerophospholipid metabolism	1/98	0.354763	0.633368	0	0	2.32123	2.4055	PLPP1
	AGE-RAGE signaling pathway in diabetic complications	1/100	0.360521	0.633368	0	0	2.2741	2.32005	ICAM1
	Viral protein interaction with cytokine and cytokine receptor	1/100	0.360521	0.633368	0	0	2.2741	2.32005	CXCR4
	Melanogenesis	1/101	0.363381	0.633368	0	0	2.25125	2.27895	EDNRB
	Amoebiasis	1/102	0.366229	0.633368	0	0	2.22885	2.23887	PRDX1
	NF-kappa B signaling pathway	1/104	0.371886	0.633368	0	0	2.18535	2.16168	ICAM1
	Glucagon signaling pathway	1/107	0.380278	0.635935	0	0	2.12318	2.0528	PPARA
	HIF-1 signaling pathway	1/109	0.385811	0.635935	0	0	2.08365	1.98449	INSR
	TNF signaling pathway	1/112	0.394018	0.635935	0	0	2.02703	1.88789	ICAM1
	Cholinergic synapse	1/113	0.39673	0.635935	0	0	2.00883	1.85716	KCNJ2
	Sphingolipid signaling pathway	1/119	0.412751	0.637696	0	0	1.90611	1.68673	ACER2
	Neurotrophin signaling pathway	1/119	0.412751	0.637696	0	0	1.90611	1.68673	SORT1
	AMPK signaling pathway	1/120	0.41538	0.637696	0	0	1.88999	1.66048	INSR
	Lysosome	1/128	0.435996	0.644612	0	0	1.77022	1.4695	SORT1
	Purine metabolism	1/129	0.438522	0.644612	0	0	1.7563	1.4478	AK3
	Relaxin signaling pathway	1/129	0.438522	0.644612	0	0	1.7563	1.4478	EDNRB
	Natural killer cell mediated cytotoxicity	1/131	0.443541	0.644612	0	0	1.72911	1.40571	ICAM1
	Insulin signaling pathway	1/137	0.458331	0.655663	0	0	1.65232	1.28908	INSR
	Fluid shear stress and atherosclerosis	1/139	0.463175	0.655663	0	0	1.62821	1.25315	ICAM1
	Cell adhesion molecules	1/148	0.484445	0.670364	0	0	1.52783	1.1073	ICAM1
	Alzheimer disease	2/369	0.490891	0.670364	0	0	1.22422	0.871071	RTN3;INSR
	mTOR signaling pathway	1/154	0.49816	0.670364	0	0	1.46747	1.02258	INSR
	Oxytocin signaling pathway	1/154	0.49816	0.670364	0	0	1.46747	1.02258	KCNJ2
	Hepatitis C	1/157	0.504882	0.671124	0	0	1.43903	0.983477	PPARA
	Influenza A	1/172	0.537178	0.70545	0	0	1.3118	0.815188	ICAM1
	Tuberculosis	1/180	0.553541	0.714965	0	0	1.25267	0.740851	HSPA9
	Axon guidance	1/182	0.557542	0.714965	0	0	1.2387	0.72367	CXCR4
	RNA transport	1/186	0.565437	0.716659	0	0	1.21167	0.690842	GEMIN2
	Chemokine signaling pathway	1/192	0.57702	0.717071	0	0	1.17325	0.645146	CXCR4
	Kaposi sarcoma-associated herpesvirus infection	1/193	0.57892	0.717071	0	0	1.16708	0.637916	ICAM1
	Epstein-Barr virus infection	1/202	0.595649	0.71765	0	0	1.11431	0.577331	ICAM1
	Rap1 signaling pathway	1/210	0.609966	0.71765	0	0	1.07123	0.529562	INSR
	Human immunodeficiency virus 1 infection	1/212	0.613467	0.71765	0	0	1.06097	0.518418	CXCR4
	Lipid and atherosclerosis	1/215	0.618659	0.71765	0	0	1.04593	0.502258	ICAM1
	cAMP signaling pathway	1/216	0.620375	0.71765	0	0	1.04101	0.497014	PPARA
	Regulation of actin cytoskeleton	1/218	0.623782	0.71765	0	0	1.03132	0.486733	CXCR4
	Human T-cell leukemia virus 1 infection	1/219	0.625475	0.71765	0	0	1.02653	0.481694	ICAM1
	Human cytomegalovirus infection	1/225	0.635474	0.719406	0	0	0.998732	0.452809	CXCR4
	Thermogenesis	1/232	0.646806	0.719406	0	0	0.968123	0.42182	NDUFAF2
	Ras signaling pathway	1/232	0.646806	0.719406	0	0	0.968123	0.42182	INSR
	Chemical carcinogenesis	1/239	0.657789	0.724233	0	0	0.939314	0.393451	PPARA
	Pathways in cancer	2/531	0.688148	0.750081	0	0	0.842275	0.314802	EDNRB;CXCR4
	Prion disease	1/273	0.706516	0.762478	0	0	0.82048	0.285042	SOD1
	MAPK signaling pathway	1/294	0.733115	0.777096	0	0	0.760859	0.236211	INSR
	Cytokine-cytokine receptor interaction	1/295	0.73432	0.777096	0	0	0.758233	0.23415	CXCR4
	Huntington disease	1/306	0.747229	0.783154	0	0	0.730477	0.212849	SOD1
	Neuroactive ligand-receptor interaction	1/341	0.784315	0.814194	0	0	0.654111	0.158913	EDNRB
	PI3K-Akt signaling pathway	1/354	0.796673	0.819221	0	0	0.629603	0.143116	INSR
	Amyotrophic lateral sclerosis	1/364	0.805701	0.820761	0	0	0.611946	0.132207	SOD1
	Pathways of neurodegeneration	1/475	0.882817	0.890992	0	0	0.465981	0.0580785	SOD1
	Herpes simplex virus 1 infection	1/498	0.894512	0.894512	0	0	0.443891	0.0494835	ZNF613

## Sheet: grey60
Supplementary Table 7: The complete list of the KEGG pathways in the non-preserved consensus modules	Term	Overlap	P-value	Adjusted P-value	Old P-value	Old Adjusted P-value	Odds Ratio	Combined Score	Genes
	Epstein-Barr virus infection	5/202	2.193e-05	0.0015351	0	0	17.3018	185.607	STAT1;STAT2;TAP1;ISG15;B2M
	Antigen processing and presentation	3/78	0.000312977	0.0109542	0	0	25.6658	207.107	TAP1;B2M;HSPA1A
	Measles	3/139	0.00167896	0.0344718	0	0	14.1105	90.1604	STAT1;STAT2;HSPA1A
	Hepatitis C	3/157	0.00237543	0.0344718	0	0	12.4499	75.2297	STAT1;STAT2;IFIT1
	Necroptosis	3/159	0.00246227	0.0344718	0	0	12.2891	73.8165	STAT1;STAT2;TNFSF10
	Influenza A	3/172	0.0030749	0.0358738	0	0	11.3363	65.5748	STAT1;STAT2;TNFSF10
	Legionellosis	2/57	0.00422234	0.0422234	0	0	22.6261	123.705	CASP7;HSPA1A
	Lipid and atherosclerosis	3/215	0.005735	0.0490121	0	0	9.01735	46.54	CASP7;TNFSF10;HSPA1A
	RIG-I-like receptor signaling pathway	2/70	0.00630156	0.0490121	0	0	18.2886	92.6676	DHX58;ISG15
	Coronavirus disease	3/232	0.00707324	0.0495127	0	0	8.34075	41.2987	STAT1;STAT2;ISG15
	Herpes simplex virus 1 infection	4/498	0.00975145	0.0620547	0	0	5.2556	24.3352	STAT1;STAT2;TAP1;B2M
	Pathways in cancer	4/531	0.0121274	0.070743	0	0	4.91815	21.7003	CASP7;STAT1;STAT2;MGST2
	C-type lectin receptor signaling pathway	2/104	0.0134816	0.0725935	0	0	12.1716	52.416	STAT1;STAT2
	Toxoplasmosis	2/112	0.0155147	0.0775736	0	0	11.2818	46.9997	STAT1;HSPA1A
	Human papillomavirus infection	3/331	0.0184035	0.0858828	0	0	5.79406	23.1485	STAT1;STAT2;ISG15
	Osteoclast differentiation	2/127	0.0196564	0.0859969	0	0	9.9205	38.9811	STAT1;STAT2
	Apoptosis	2/142	0.024209	0.099684	0	0	8.85089	32.9345	CASP7;TNFSF10
	JAK-STAT signaling pathway	2/162	0.03088	0.113768	0	0	7.73672	26.9056	STAT1;STAT2
	Hepatitis B	2/162	0.03088	0.113768	0	0	7.73672	26.9056	STAT1;STAT2
	NOD-like receptor signaling pathway	2/181	0.037812	0.132342	0	0	6.90887	22.6274	STAT1;STAT2
	Chemokine signaling pathway	2/192	0.0420735	0.13412	0	0	6.50526	20.6109	STAT1;STAT2
	Kaposi sarcoma-associated herpesvirus infection	2/193	0.0424696	0.13412	0	0	6.47088	20.4413	STAT1;STAT2
	Pathogenic Escherichia coli infection	2/197	0.044068	0.13412	0	0	6.33686	19.7838	CASP7;TNFSF10
	Human immunodeficiency virus 1 infection	2/212	0.0502584	0.146587	0	0	5.87976	17.5839	TAP1;B2M
	Human cytomegalovirus infection	2/225	0.0558634	0.156417	0	0	5.53335	15.9629	TAP1;B2M
	African trypanosomiasis	1/37	0.0610659	0.162465	0	0	16.7761	46.9026	IDO1
	Primary immunodeficiency	1/38	0.0626651	0.162465	0	0	16.3219	45.2108	TAP1
	Salmonella infection	2/249	0.0667557	0.166637	0	0	4.98963	13.5055	CASP7;TNFSF10
	Tryptophan metabolism	1/42	0.0690353	0.166637	0	0	14.7265	39.3661	IDO1
	ABC transporters	1/45	0.0737853	0.172166	0	0	13.7204	35.7635	TAP1
	Pyrimidine metabolism	1/56	0.0910017	0.202456	0	0	10.9702	26.2943	CMPK2
	Glutathione metabolism	1/57	0.0925513	0.202456	0	0	10.7738	25.6416	MGST2
	Inflammatory bowel disease	1/65	0.104856	0.222423	0	0	9.4233	21.2511	STAT1
	Prolactin signaling pathway	1/70	0.112465	0.226599	0	0	8.73825	19.0941	STAT1
	Metabolism of xenobiotics by cytochrome P450	1/76	0.121512	0.226599	0	0	8.03677	16.9394	MGST2
	Pancreatic cancer	1/76	0.121512	0.226599	0	0	8.03677	16.9394	STAT1
	Pertussis	1/76	0.121512	0.226599	0	0	8.03677	16.9394	CASP7
	Leishmaniasis	1/77	0.123011	0.226599	0	0	7.93062	16.6185	STAT1
	B cell receptor signaling pathway	1/81	0.128983	0.231507	0	0	7.53258	15.4273	IFITM1
	PD-L1 expression and PD-1 checkpoint pathway in cancer	1/89	0.140808	0.246414	0	0	6.84504	13.4187	STAT1
	Th1 and Th2 cell differentiation	1/92	0.145202	0.247906	0	0	6.61838	12.771	STAT1
	AGE-RAGE signaling pathway in diabetic complications	1/100	0.156813	0.250617	0	0	6.08111	11.2665	STAT1
	Viral protein interaction with cytokine and cytokine receptor	1/100	0.156813	0.250617	0	0	6.08111	11.2665	TNFSF10
	Longevity regulating pathway	1/102	0.159692	0.250617	0	0	5.9601	10.9338	HSPA1A
	Toll-like receptor signaling pathway	1/104	0.162562	0.250617	0	0	5.84378	10.6164	STAT1
	Th17 cell differentiation	1/107	0.166848	0.250617	0	0	5.67753	10.1666	STAT1
	Drug metabolism	1/108	0.168272	0.250617	0	0	5.62419	10.0233	MGST2
	TNF signaling pathway	1/112	0.173944	0.253668	0	0	5.42042	9.48043	CASP7
	Growth hormone synthesis, secretion and action	1/119	0.18378	0.261198	0	0	5.09707	8.63451	STAT1
	Thyroid hormone signaling pathway	1/121	0.18657	0.261198	0	0	5.01162	8.41425	STAT1
	Pathways of neurodegeneration	2/475	0.192979	0.264651	0	0	2.57571	4.2375	CASP7;UBA7
	Natural killer cell mediated cytotoxicity	1/131	0.200379	0.264651	0	0	4.62378	7.43293	TNFSF10
	FoxO signaling pathway	1/131	0.200379	0.264651	0	0	4.62378	7.43293	TNFSF10
	Estrogen signaling pathway	1/137	0.208555	0.265765	0	0	4.41845	6.92616	HSPA1A
	Fluid shear stress and atherosclerosis	1/139	0.211262	0.265765	0	0	4.35397	6.76894	MGST2
	Ubiquitin mediated proteolysis	1/140	0.212612	0.265765	0	0	4.32243	6.69236	UBA7
	Spliceosome	1/150	0.225992	0.275946	0	0	4.0303	5.9941	HSPA1A
	Phagosome	1/152	0.228641	0.275946	0	0	3.97652	5.86776	TAP1
	Non-alcoholic fatty liver disease	1/155	0.232598	0.275964	0	0	3.89847	5.68568	CASP7
	Hepatocellular carcinoma	1/168	0.249521	0.290757	0	0	3.59263	4.98734	MGST2
	Protein processing in endoplasmic reticulum	1/171	0.253374	0.290757	0	0	3.5287	4.8445	HSPA1A
	Tuberculosis	1/180	0.26482	0.29899	0	0	3.34975	4.45084	STAT1
	Human T-cell leukemia virus 1 infection	1/219	0.312479	0.347199	0	0	2.74507	3.19311	B2M
	Chemical carcinogenesis	1/239	0.335743	0.367219	0	0	2.51184	2.74145	MGST2
	Parkinson disease	1/249	0.347086	0.371692	0	0	2.40934	2.54951	UBA7
	Endocytosis	1/252	0.350452	0.371692	0	0	2.38018	2.49569	HSPA1A
	Prion disease	1/273	0.373549	0.390275	0	0	2.19407	2.16052	HSPA1A
	MAPK signaling pathway	1/294	0.395847	0.402641	0	0	2.03465	1.88556	HSPA1A
	Cytokine-cytokine receptor interaction	1/295	0.396889	0.402641	0	0	2.02762	1.87372	TNFSF10
	Alzheimer disease	1/369	0.469368	0.469368	0	0	1.6138	1.22063	CASP7

## Sheet: lavenderblush3
Supplementary Table 7: The complete list of the KEGG pathways in the non-preserved consensus modules	Term	Overlap	P-value	Adjusted P-value	Old P-value	Old Adjusted P-value	Odds Ratio	Combined Score	Genes
	Ferroptosis	3/41	0.000278039	0.0132525	0	0	26.628	218.023	GCLC;ACSL6;SLC7A11
	Proteasome	3/46	0.00039159	0.0132525	0	0	23.5258	184.567	PSMD11;PSMC1;PSMD3
	Epstein-Barr virus infection	5/202	0.00040569	0.0132525	0	0	8.79019	68.6507	PSMD11;CDK6;PSMC1;PSMD3;BCL2
	NF-kappa B signaling pathway	3/104	0.00413552	0.10132	0	0	9.98674	54.8087	TNFSF14;BCL2;TRIM25
	Measles	3/139	0.00921415	0.124896	0	0	7.40354	34.7005	CDK6;HSPA6;BCL2
	Spinocerebellar ataxia	3/143	0.00995169	0.124896	0	0	7.19056	33.1486	PSMD11;PSMC1;PSMD3
	Sphingolipid metabolism	2/49	0.0101256	0.124896	0	0	14.1071	64.7895	SGMS1;NEU1
	Prion disease	4/273	0.0101956	0.124896	0	0	5.04269	23.1248	PSMD11;PSMC1;PSMD3;HSPA6
	Hedgehog signaling pathway	2/56	0.0130771	0.142395	0	0	12.2741	53.2313	BCL2;CDON
	Protein processing in endoplasmic reticulum	3/171	0.0160667	0.157453	0	0	5.98366	24.7185	HSPA6;BCL2;UBE2D1
	p53 signaling pathway	2/73	0.0215792	0.192251	0	0	9.32723	35.7795	CDK6;BCL2
	Amyotrophic lateral sclerosis	4/364	0.0263432	0.192594	0	0	3.75057	13.6391	PSMD11;PSMC1;PSMD3;BCL2
	Peroxisome	2/82	0.0267905	0.192594	0	0	8.27417	29.9501	PEX7;ACSL6
	Alzheimer disease	4/369	0.0275135	0.192594	0	0	3.69825	13.2881	PSMD11;PSMC1;PSMD3;RTN4
	Small cell lung cancer	2/92	0.0331114	0.216328	0	0	7.35111	25.0517	CDK6;BCL2
	Parkinson disease	3/249	0.0421442	0.253754	0	0	4.07028	12.8892	PSMD11;PSMC1;PSMD3
	Toxoplasmosis	2/112	0.0472803	0.253754	0	0	6.00848	18.3359	HSPA6;BCL2
	Selenocompound metabolism	1/17	0.0514329	0.253754	0	0	20.4119	60.5718	TXNRD1
	Sphingolipid signaling pathway	2/119	0.0526785	0.253754	0	0	5.64701	16.6222	SGMS1;BCL2
	Fatty acid biosynthesis	1/18	0.054376	0.253754	0	0	19.2102	55.937	ACSL6
	Other glycan degradation	1/18	0.054376	0.253754	0	0	19.2102	55.937	NEU1
	Pathways of neurodegeneration	4/475	0.059701	0.265941	0	0	2.85043	8.03366	PSMD11;PSMC1;PSMD3;BCL2
	MAPK signaling pathway	3/294	0.0631109	0.268907	0	0	3.43299	9.48487	DUSP4;PPM1A;HSPA6
	Estrogen signaling pathway	2/137	0.0674914	0.271997	0	0	4.88963	13.1812	HSPA6;BCL2
	Huntington disease	3/306	0.0693869	0.271997	0	0	3.29502	8.79129	PSMD11;PSMC1;PSMD3
	Biosynthesis of unsaturated fatty acids	1/27	0.0804624	0.292049	0	0	12.5549	31.6378	HACD1
	Fatty acid elongation	1/27	0.0804624	0.292049	0	0	12.5549	31.6378	HACD1
	Hepatocellular carcinoma	2/168	0.0957114	0.33499	0	0	3.97028	9.31594	CDK6;TXNRD1
	Influenza A	2/172	0.099567	0.336468	0	0	3.87608	8.94182	CDK6;TRIM25
	Various types of N-glycan biosynthesis	1/39	0.114146	0.372876	0	0	8.58499	18.6318	ALG2
	Fatty acid degradation	1/43	0.125101	0.395482	0	0	7.76581	16.1422	ACSL6
	Viral carcinogenesis	2/203	0.130801	0.400577	0	0	3.27313	6.65782	CDK6;PSMC1
	Lipid and atherosclerosis	2/215	0.14344	0.403071	0	0	3.08685	5.99417	HSPA6;BCL2
	Cysteine and methionine metabolism	1/50	0.143954	0.403071	0	0	6.65406	12.8973	GCLC
	N-Glycan biosynthesis	1/50	0.143954	0.403071	0	0	6.65406	12.8973	ALG2
	Glutathione metabolism	1/57	0.162407	0.427065	0	0	5.82026	10.5792	GCLC
	Legionellosis	1/57	0.162407	0.427065	0	0	5.82026	10.5792	HSPA6
	Shigellosis	2/246	0.177162	0.427065	0	0	2.69044	4.65632	BCL2;UBE2D1
	Adipocytokine signaling pathway	1/69	0.193134	0.427065	0	0	4.79026	7.87697	ACSL6
	Central carbon metabolism in cancer	1/70	0.195644	0.427065	0	0	4.7206	7.70147	SLC7A5
	RIG-I-like receptor signaling pathway	1/70	0.195644	0.427065	0	0	4.7206	7.70147	TRIM25
	Melanoma	1/72	0.200641	0.427065	0	0	4.58716	7.36809	CDK6
	Non-small cell lung cancer	1/72	0.200641	0.427065	0	0	4.58716	7.36809	CDK6
	PPAR signaling pathway	1/74	0.205607	0.427065	0	0	4.46104	7.05642	ACSL6
	Glioma	1/75	0.208079	0.427065	0	0	4.40053	6.90813	CDK6
	Chronic myeloid leukemia	1/76	0.210543	0.427065	0	0	4.34164	6.76456	CDK6
	Pancreatic cancer	1/76	0.210543	0.427065	0	0	4.34164	6.76456	CDK6
	Synaptic vesicle cycle	1/78	0.215449	0.427065	0	0	4.22844	6.4908	SLC6A9
	Antigen processing and presentation	1/78	0.215449	0.427065	0	0	4.22844	6.4908	HSPA6
	RNA degradation	1/79	0.21789	0.427065	0	0	4.17402	6.36023	TENT4B
	Pathways in cancer	3/531	0.227193	0.430394	0	0	1.86922	2.77011	CDK6;TXNRD1;BCL2
	Cytokine-cytokine receptor interaction	2/295	0.232528	0.430394	0	0	2.23493	3.26019	IL36A;TNFSF14
	Colorectal cancer	1/86	0.234773	0.430394	0	0	3.82893	5.54863	BCL2
	Cardiac muscle contraction	1/87	0.237156	0.430394	0	0	3.78422	5.44563	ASPH
	MicroRNAs in cancer	2/310	0.249745	0.440066	0	0	2.12446	2.94729	CDK6;BCL2
	Prostate cancer	1/97	0.260583	0.440066	0	0	3.38832	4.55673	BCL2
	AGE-RAGE signaling pathway in diabetic complications	1/100	0.267472	0.440066	0	0	3.28515	4.33226	BCL2
	Viral protein interaction with cytokine and cytokine receptor	1/100	0.267472	0.440066	0	0	3.28515	4.33226	TNFSF14
	Progesterone-mediated oocyte maturation	1/100	0.267472	0.440066	0	0	3.28515	4.33226	CPEB2
	Longevity regulating pathway	1/102	0.272029	0.440066	0	0	3.21977	4.19165	HSPA6
	Human papillomavirus infection	2/331	0.273918	0.440066	0	0	1.98673	2.57266	CDK6;PSMC1
	Parathyroid hormone synthesis, secretion and action	1/106	0.28106	0.440635	0	0	3.09649	3.93002	BCL2
	Insulin resistance	1/108	0.285535	0.440635	0	0	3.0383	3.80818	TRIB3
	HIF-1 signaling pathway	1/109	0.287762	0.440635	0	0	3.01002	3.74935	BCL2
	Cholinergic synapse	1/113	0.296601	0.446011	0	0	2.90193	3.52691	BCL2
	PI3K-Akt signaling pathway	2/354	0.300374	0.446011	0	0	1.85473	2.23074	CDK6;BCL2
	Neurotrophin signaling pathway	1/119	0.309658	0.451831	0	0	2.75354	3.22794	BCL2
	Cell cycle	1/124	0.320357	0.451831	0	0	2.64094	3.00624	CDK6
	Lysosome	1/128	0.328798	0.451831	0	0	2.55725	2.84446	NEU1
	Oocyte meiosis	1/129	0.330892	0.451831	0	0	2.53714	2.80599	CPEB2
	Autophagy	1/137	0.347415	0.451831	0	0	2.38693	2.52355	BCL2
	Insulin signaling pathway	1/137	0.347415	0.451831	0	0	2.38693	2.52355	RHOQ
	Fluid shear stress and atherosclerosis	1/139	0.351483	0.451831	0	0	2.3521	2.45935	BCL2
	Ubiquitin mediated proteolysis	1/140	0.353507	0.451831	0	0	2.33506	2.42812	UBE2D1
	Apoptosis	1/142	0.357537	0.451831	0	0	2.30171	2.36734	BCL2
	Breast cancer	1/147	0.367505	0.451831	0	0	2.22232	2.22458	CDK6
	Gastric cancer	1/149	0.37145	0.451831	0	0	2.19207	2.1709	BCL2
	Adrenergic signaling in cardiomyocytes	1/150	0.373413	0.451831	0	0	2.17725	2.14474	BCL2
	Spliceosome	1/150	0.373413	0.451831	0	0	2.17725	2.14474	HSPA6
	mTOR signaling pathway	1/154	0.381205	0.451831	0	0	2.1199	2.04447	SLC7A5
	Cushing syndrome	1/155	0.383138	0.451831	0	0	2.10603	2.02043	CDK6
	Cellular senescence	1/156	0.385066	0.451831	0	0	2.09233	1.9968	CDK6
	Hepatitis C	1/157	0.386987	0.451831	0	0	2.07881	1.97355	CDK6
	Necroptosis	1/159	0.390812	0.451831	0	0	2.05229	1.92819	BCL2
	Hepatitis B	1/162	0.396505	0.451831	0	0	2.01375	1.86285	BCL2
	JAK-STAT signaling pathway	1/162	0.396505	0.451831	0	0	2.01375	1.86285	BCL2
	Tuberculosis	1/180	0.429582	0.480385	0	0	1.8096	1.52901	BCL2
	NOD-like receptor signaling pathway	1/181	0.431366	0.480385	0	0	1.79945	1.51298	BCL2
	Kaposi sarcoma-associated herpesvirus infection	1/193	0.452355	0.498098	0	0	1.68596	1.33746	CDK6
	Herpes simplex virus 1 infection	2/498	0.459253	0.500076	0	0	1.30659	1.01672	TNFSF14;BCL2
	Focal adhesion	1/201	0.465922	0.501762	0	0	1.61787	1.23563	BCL2
	Human immunodeficiency virus 1 infection	1/212	0.484038	0.515605	0	0	1.53267	1.11209	BCL2
	Human cytomegalovirus infection	1/225	0.504669	0.531802	0	0	1.44277	0.98664	CDK6
	Thermogenesis	1/232	0.51544	0.537374	0	0	1.39855	0.926868	ACSL6
	Chemical carcinogenesis	1/239	0.525981	0.538457	0	0	1.35694	0.871819	BCL2
	Calcium signaling pathway	1/240	0.527468	0.538457	0	0	1.35119	0.864312	ASPH
	Salmonella infection	1/249	0.540648	0.54496	0	0	1.30156	0.800443	BCL2
	Endocytosis	1/252	0.54496	0.54496	0	0	1.28581	0.78054	HSPA6

[truncated: 12 more sheets: lightcyan1, mediumpurple2, mediumpurple3, navajowhite2, orange, orangered3, palevioletred3, plum1, sienna3, thistle2, violet, Sheet22]
