# Supplementary material for: A framework for non-preserved consensus gene module detection in Johne's disease
Source: Front Vet Sci. 2022 Jul 27;9:974444. doi: 10.3389/fvets.2022.974444 (PMC9363878; doi:10.3389/fvets.2022.974444)
Supplement: Supplementary file 14 [file Table_14.XLSX]

## Sheet: antiquewhite4
Supplementary Table 8: The complete list of the biological processes in the preserved consensus modules	Term	Overlap	P-value	Adjusted P-value	Old P-value	Old Adjusted P-value	Odds Ratio	Combined Score	Genes
	transcription by RNA polymerase III (GO:0006383)	5/28	3.50882e-06	0.00381408	0	0	26.0962	327.774	ELL;GTF3C5;BRF1;SNAPC2;SNAPC4
	transcription, DNA-templated (GO:0006351)	10/221	2.01679e-05	0.0109612	0	0	5.81132	62.8286	GMEB2;ELL;GTF3C5;BRF1;SNAPC2;TCEA2;NELFA;ZBTB7B;MED16;NFKBIB
	negative regulation of transcription by RNA polymerase I (GO:0016479)	2/5	0.000706275	0.23402	0	0	78.6786	570.853	FLNA;NOP53
	regulation of DNA-dependent DNA replication initiation (GO:0030174)	2/6	0.00105349	0.23402	0	0	59.006	404.524	WDR18;WRNIP1
	receptor clustering (GO:0043113)	3/28	0.00169065	0.23402	0	0	14.2311	90.8323	FLNA;SCRIB;AGRN
	transcription by RNA polymerase II (GO:0006366)	9/320	0.00170895	0.23402	0	0	3.50844	22.3553	HDAC5;GMEB2;INTS1;ELL;SNAPC2;SNAPC4;NELFA;ZBTB7B;MED16
	negative regulation of nitrogen compound metabolic process (GO:0051172)	2/8	0.00194463	0.23402	0	0	39.3333	245.546	ABCA2;AP2A1
	snRNA transcription by RNA polymerase III (GO:0042796)	2/8	0.00194463	0.23402	0	0	39.3333	245.546	ELL;SNAPC4
	tRNA transcription (GO:0009304)	2/8	0.00194463	0.23402	0	0	39.3333	245.546	BRF1;GTF3C5
	regulation of cilium assembly (GO:1902017)	4/64	0.00215289	0.23402	0	0	7.93976	48.7576	RABEP2;LIMK2;TBC1D24;FUZ
	snRNA transcription by RNA polymerase II (GO:0042795)	4/70	0.00298691	0.284845	0	0	7.21577	41.949	ELL;INTS1;SNAPC2;SNAPC4
	snRNA transcription (GO:0009301)	4/71	0.00314456	0.284845	0	0	7.10771	40.9552	ELL;INTS1;SNAPC2;SNAPC4
	actin crosslink formation (GO:0051764)	2/12	0.00448247	0.32483	0	0	23.5952	127.593	FLNA;GAS2L1
	regulation of DNA-dependent DNA replication (GO:0090329)	2/12	0.00448247	0.32483	0	0	23.5952	127.593	WDR18;WRNIP1
	morphogenesis of a polarized epithelium (GO:0001738)	2/12	0.00448247	0.32483	0	0	23.5952	127.593	FUZ;SCRIB
	regulation of protein dephosphorylation (GO:0035304)	3/41	0.00507488	0.344775	0	0	9.35645	49.4343	MFHAS1;PPP6R1;PPP1R16A
	ncRNA transcription (GO:0098781)	2/14	0.00611183	0.38516	0	0	19.6607	100.221	BRF1;SNAPC2
	regulation of intrinsic apoptotic signaling pathway in response to DNA damage (GO:1902229)	2/16	0.0079703	0.38516	0	0	16.8503	81.4214	TMEM161A;NACC2
	regulation of protein modification process (GO:0031399)	3/51	0.00932023	0.38516	0	0	7.40344	34.6153	ABCA2;PPP1R16A;NOP53
	G protein-coupled acetylcholine receptor signaling pathway (GO:0007213)	2/18	0.0100497	0.38516	0	0	14.7426	67.8188	GNA11;AGRN
	rRNA catabolic process (GO:0016075)	2/18	0.0100497	0.38516	0	0	14.7426	67.8188	EXOSC4;DEDD2
	rRNA transcription (GO:0009303)	2/18	0.0100497	0.38516	0	0	14.7426	67.8188	BRF1;GTF3C5
	positive regulation of GTPase activity (GO:0043547)	6/214	0.010073	0.38516	0	0	3.45134	15.8689	TBC1D25;SCRIB;RASGRP2;AGRN;SIPA1;ARHGAP45
	DNA alkylation (GO:0006305)	2/19	0.0111698	0.38516	0	0	13.8746	62.3601	EHMT1;DMAP1
	DNA methylation or demethylation (GO:0044728)	2/19	0.0111698	0.38516	0	0	13.8746	62.3601	EHMT1;DMAP1
	response to cholesterol (GO:0070723)	2/19	0.0111698	0.38516	0	0	13.8746	62.3601	ABCA2;GRAMD1A
	ganglioside metabolic process (GO:0001573)	2/20	0.0123422	0.38516	0	0	13.1032	57.5849	ABCA2;B3GALT4
	activation of GTPase activity (GO:0090630)	4/105	0.0123945	0.38516	0	0	4.70691	20.6657	TBC1D25;SCRIB;SIPA1;ARHGAP45
	chromosome organization (GO:0051276)	4/106	0.0127973	0.38516	0	0	4.66052	20.313	HDAC5;EHMT1;PADI4;LRWD1
	acetylcholine receptor signaling pathway (GO:0095500)	2/21	0.0135659	0.38516	0	0	12.4129	53.3779	GNA11;AGRN
	negative regulation of lipid biosynthetic process (GO:0051055)	2/22	0.01484	0.38516	0	0	11.7917	49.6479	ABCA2;WDTC1
	DNA methylation (GO:0006306)	2/23	0.0161636	0.38516	0	0	11.2296	46.322	EHMT1;DMAP1
	histone modification (GO:0016570)	4/114	0.0163218	0.38516	0	0	4.31982	17.7772	HDAC5;CARM1;EHMT1;PADI4
	regulation of myotube differentiation (GO:0010830)	2/25	0.0189553	0.38516	0	0	10.2521	40.6563	HDAC5;PIEZO1
	positive regulation of protein localization to nucleus (GO:1900182)	3/68	0.0202055	0.38516	0	0	5.46246	21.3134	LIMK2;FLNA;DMAP1
	histone methylation (GO:0016571)	2/26	0.0204217	0.38516	0	0	9.8244	38.2283	CARM1;EHMT1
	DNA-templated transcription, elongation (GO:0006354)	3/69	0.0209951	0.38516	0	0	5.37942	20.7832	ELL;TCEA2;NELFA
	regulation of transcription elongation from RNA polymerase II promoter (GO:0034243)	2/27	0.021934	0.38516	0	0	9.43095	36.0236	ELL;NELFA
	regulation of DNA-templated transcription, elongation (GO:0032784)	2/28	0.0234911	0.38516	0	0	9.06777	34.0144	ELL;TCEA2
	positive regulation of protein import into nucleus (GO:0042307)	2/28	0.0234911	0.38516	0	0	9.06777	34.0144	FLNA;DMAP1
	negative regulation of epithelial to mesenchymal transition (GO:0010719)	2/29	0.0250924	0.38516	0	0	8.73148	32.1772	FUZ;LDLRAD4
	snRNA 3'-end processing (GO:0034472)	2/30	0.0267369	0.38516	0	0	8.41922	30.492	EXOSC4;INTS1
	positive regulation of protein import (GO:1904591)	2/30	0.0267369	0.38516	0	0	8.41922	30.492	FLNA;DMAP1
	primary neural tube formation (GO:0014020)	2/30	0.0267369	0.38516	0	0	8.41922	30.492	FUZ;SCRIB
	ncRNA catabolic process (GO:0034661)	2/30	0.0267369	0.38516	0	0	8.41922	30.492	EXOSC4;DEDD2
	tube closure (GO:0060606)	2/31	0.0284238	0.38516	0	0	8.12849	28.9417	FUZ;SCRIB
	RNA biosynthetic process (GO:0032774)	2/32	0.0301523	0.38516	0	0	7.85714	27.5117	BRF1;TCEA2
	positive regulation of cellular amide metabolic process (GO:0034250)	3/81	0.0317755	0.38516	0	0	4.54906	15.69	ABCA2;NSUN5;PCIF1
	regulation of cholesterol efflux (GO:0010874)	2/33	0.0319215	0.38516	0	0	7.6033	26.1894	ABCA2;ZDHHC8
	regulation of histone acetylation (GO:0035065)	2/33	0.0319215	0.38516	0	0	7.6033	26.1894	HDAC5;THAP7
	Ras protein signal transduction (GO:0007265)	4/142	0.033154	0.38516	0	0	3.43845	11.7134	ARHGEF1;RASGRP2;ARHGAP4;ERAS
	chromatin organization (GO:0006325)	4/142	0.033154	0.38516	0	0	3.43845	11.7134	HDAC5;EHMT1;PADI4;LRWD1
	neural tube closure (GO:0001843)	2/34	0.0337307	0.38516	0	0	7.36533	24.9637	FUZ;SCRIB
	spindle assembly (GO:0051225)	3/84	0.0348449	0.38516	0	0	4.37991	14.7027	FLNA;TUBGCP6;CCDC61
	semaphorin-plexin signaling pathway (GO:0071526)	2/35	0.0355789	0.38516	0	0	7.14177	23.825	FLNA;PLXNA3
	platelet aggregation (GO:0070527)	2/36	0.0374656	0.38516	0	0	6.93137	22.7649	GNAS;FLNA
	regulation of protein import into nucleus (GO:0042306)	2/36	0.0374656	0.38516	0	0	6.93137	22.7649	FLNA;DMAP1
	regulation of cell growth (GO:0001558)	5/217	0.0381224	0.38516	0	0	2.80417	9.16111	STK11;EXOSC4;RASGRP2;ING1;SIPA1
	positive regulation of myeloid cell differentiation (GO:0045639)	2/37	0.0393898	0.38516	0	0	6.73299	21.7762	BRD1;FES
	regulation of transcription, DNA-templated (GO:0006355)	27/2244	0.0397482	0.38516	0	0	1.50001	4.83783	ZNF672;HDAC5;GMEB2;CXXC1;EHMT1;AKAP17A;MED16;ING1;DEDD2;IRF2BPL;HIRA;DBP;ZNF628;NACC2;ZXDC;ZNF689;CCNL2;DMAP1;ZBTB7B;ABCA2;THAP11;THAP7;CARM1;TCEA2;ZNF316;MAP3K10;MZF1
	actin filament organization (GO:0007015)	4/152	0.0409416	0.38516	0	0	3.20449	10.2403	FLII;SPIRE2;FLNA;GAS2L1
	alpha-beta T cell differentiation (GO:0046632)	1/5	0.0417875	0.38516	0	0	29.3284	93.1223	ZBTB7B
	negative regulation of protein polyubiquitination (GO:1902915)	1/5	0.0417875	0.38516	0	0	29.3284	93.1223	PARP10
	negative regulation of sphingolipid biosynthetic process (GO:0090155)	1/5	0.0417875	0.38516	0	0	29.3284	93.1223	ABCA2
	cellular response to vitamin (GO:0071295)	1/5	0.0417875	0.38516	0	0	29.3284	93.1223	FES
	cellular response to vitamin D (GO:0071305)	1/5	0.0417875	0.38516	0	0	29.3284	93.1223	FES
	centriole assembly (GO:0098534)	1/5	0.0417875	0.38516	0	0	29.3284	93.1223	CCDC61
	regulation of intracellular cholesterol transport (GO:0032383)	1/5	0.0417875	0.38516	0	0	29.3284	93.1223	ABCA2
	regulation of low-density lipoprotein particle receptor catabolic process (GO:0032803)	1/5	0.0417875	0.38516	0	0	29.3284	93.1223	ABCA2
	regulation of metaphase plate congression (GO:0090235)	1/5	0.0417875	0.38516	0	0	29.3284	93.1223	MAD1L1
	DNA double-strand break processing involved in repair via single-strand annealing (GO:0010792)	1/5	0.0417875	0.38516	0	0	29.3284	93.1223	SLX1A
	regulation of NK T cell proliferation (GO:0051140)	1/5	0.0417875	0.38516	0	0	29.3284	93.1223	ZBTB7B
	double-strand break repair via single-strand annealing (GO:0045002)	1/5	0.0417875	0.38516	0	0	29.3284	93.1223	SLX1A
	establishment of monopolar cell polarity (GO:0061162)	1/5	0.0417875	0.38516	0	0	29.3284	93.1223	SCRIB
	establishment of T cell polarity (GO:0001768)	1/5	0.0417875	0.38516	0	0	29.3284	93.1223	SCRIB
	regulation of skeletal muscle tissue development (GO:0048641)	1/5	0.0417875	0.38516	0	0	29.3284	93.1223	USP19
	regulation of triglyceride metabolic process (GO:0090207)	1/5	0.0417875	0.38516	0	0	29.3284	93.1223	MBOAT7
	rescue of stalled ribosome (GO:0072344)	1/5	0.0417875	0.38516	0	0	29.3284	93.1223	ZNF598
	histone citrullination (GO:0036414)	1/5	0.0417875	0.38516	0	0	29.3284	93.1223	PADI4
	L-methionine salvage from methylthioadenosine (GO:0019509)	1/5	0.0417875	0.38516	0	0	29.3284	93.1223	MRI1
	mammary gland duct morphogenesis (GO:0060603)	1/5	0.0417875	0.38516	0	0	29.3284	93.1223	SCRIB
	positive regulation of store-operated calcium channel activity (GO:1901341)	1/5	0.0417875	0.38516	0	0	29.3284	93.1223	CRACR2A
	transcription initiation from RNA polymerase III promoter (GO:0006384)	1/5	0.0417875	0.38516	0	0	29.3284	93.1223	BRF1
	protein citrullination (GO:0018101)	1/5	0.0417875	0.38516	0	0	29.3284	93.1223	PADI4
	protein localization to microtubule end (GO:1905725)	1/5	0.0417875	0.38516	0	0	29.3284	93.1223	GAS2L1
	protein localization to microtubule plus-end (GO:1904825)	1/5	0.0417875	0.38516	0	0	29.3284	93.1223	GAS2L1
	sulfur compound catabolic process (GO:0044273)	2/40	0.0453803	0.38516	0	0	6.2005	19.1762	MLYCD;ADO
	protein methylation (GO:0006479)	2/41	0.0474472	0.38516	0	0	6.04121	18.4144	CARM1;EHMT1
	negative regulation of protein catabolic process (GO:0042177)	2/42	0.049548	0.38516	0	0	5.88988	17.698	SNRNP70;FLNA
	rRNA metabolic process (GO:0016072)	4/162	0.0496815	0.38516	0	0	3.00015	9.00682	EXOSC4;WDR18;NOP53;DEDD2
	positive regulation of cold-induced thermogenesis (GO:0120162)	3/97	0.0498342	0.38516	0	0	3.77169	11.3115	GNAS;EHMT1;ZBTB7B
	5S class rRNA transcription by RNA polymerase III (GO:0042791)	1/6	0.0499343	0.38516	0	0	23.4615	70.3153	GTF3C5
	negative regulation of CD8-positive, alpha-beta T cell activation (GO:2001186)	1/6	0.0499343	0.38516	0	0	23.4615	70.3153	ZBTB7B
	proton-transporting V-type ATPase complex assembly (GO:0070070)	1/6	0.0499343	0.38516	0	0	23.4615	70.3153	TMEM9
	negative regulation of lipoprotein lipase activity (GO:0051005)	1/6	0.0499343	0.38516	0	0	23.4615	70.3153	ANGPTL4
	regulation of cellular response to hypoxia (GO:1900037)	1/6	0.0499343	0.38516	0	0	23.4615	70.3153	USP19
	negative regulation of toll-like receptor 2 signaling pathway (GO:0034136)	1/6	0.0499343	0.38516	0	0	23.4615	70.3153	MFHAS1
	regulation of hyaluronan biosynthetic process (GO:1900125)	1/6	0.0499343	0.38516	0	0	23.4615	70.3153	AP2A1
	neurotransmitter receptor transport, endosome to postsynaptic membrane (GO:0098887)	1/6	0.0499343	0.38516	0	0	23.4615	70.3153	SCRIB
	establishment of lymphocyte polarity (GO:0001767)	1/6	0.0499343	0.38516	0	0	23.4615	70.3153	SCRIB
	establishment of planar polarity (GO:0001736)	1/6	0.0499343	0.38516	0	0	23.4615	70.3153	FUZ
	positive regulation of cell-cell adhesion mediated by integrin (GO:0033634)	1/6	0.0499343	0.38516	0	0	23.4615	70.3153	PIEZO1
	regulation of t-circle formation (GO:1904429)	1/6	0.0499343	0.38516	0	0	23.4615	70.3153	SLX1A
	positive regulation of toll-like receptor 2 signaling pathway (GO:0034137)	1/6	0.0499343	0.38516	0	0	23.4615	70.3153	MFHAS1
	vesicle localization (GO:0051648)	1/6	0.0499343	0.38516	0	0	23.4615	70.3153	LIMK2
	protein geranylgeranylation (GO:0018344)	1/6	0.0499343	0.38516	0	0	23.4615	70.3153	RABGGTA
	DNA synthesis involved in DNA repair (GO:0000731)	2/43	0.0516819	0.38516	0	0	5.74593	17.0232	PARP10;WRNIP1
	homotypic cell-cell adhesion (GO:0034109)	2/44	0.0538483	0.38516	0	0	5.60884	16.3867	GNAS;FLNA
	mitotic spindle assembly (GO:0090307)	2/44	0.0538483	0.38516	0	0	5.60884	16.3867	FLNA;CCDC61
	regulation of DNA repair (GO:0006282)	2/45	0.0560463	0.38516	0	0	5.47813	15.7856	TMEM161A;WRNIP1
	protein deacetylation (GO:0006476)	2/45	0.0560463	0.38516	0	0	5.47813	15.7856	HDAC5;FLNA
	regulation of protein catabolic process (GO:0042176)	3/102	0.0563094	0.38516	0	0	3.58029	10.3001	RAB26;FLNA;TMEM9
	acylglycerol acyl-chain remodeling (GO:0036155)	1/7	0.0580123	0.38516	0	0	19.5503	55.6617	DGAT1
	adenylate cyclase-activating dopamine receptor signaling pathway (GO:0007191)	1/7	0.0580123	0.38516	0	0	19.5503	55.6617	GNAS
	regulation of atrial cardiac muscle cell membrane repolarization (GO:0060372)	1/7	0.0580123	0.38516	0	0	19.5503	55.6617	FLNA
	regulation of CD8-positive, alpha-beta T cell differentiation (GO:0043376)	1/7	0.0580123	0.38516	0	0	19.5503	55.6617	ZBTB7B
	negative regulation of low-density lipoprotein receptor activity (GO:1905598)	1/7	0.0580123	0.38516	0	0	19.5503	55.6617	ABCA2
	regulation of chromatin assembly or disassembly (GO:0001672)	1/7	0.0580123	0.38516	0	0	19.5503	55.6617	PARP10
	negative regulation of protein K63-linked ubiquitination (GO:1900045)	1/7	0.0580123	0.38516	0	0	19.5503	55.6617	PARP10
	negative regulation of steroid metabolic process (GO:0045939)	1/7	0.0580123	0.38516	0	0	19.5503	55.6617	ABCA2
	negative regulation of striated muscle tissue development (GO:0045843)	1/7	0.0580123	0.38516	0	0	19.5503	55.6617	USP19
	neurotransmitter receptor transport, endosome to plasma membrane (GO:0099639)	1/7	0.0580123	0.38516	0	0	19.5503	55.6617	SCRIB
	cleavage furrow formation (GO:0036089)	1/7	0.0580123	0.38516	0	0	19.5503	55.6617	SPIRE2
	parallel actin filament bundle assembly (GO:0030046)	1/7	0.0580123	0.38516	0	0	19.5503	55.6617	SPIRE2
	phospholipase C-activating dopamine receptor signaling pathway (GO:0060158)	1/7	0.0580123	0.38516	0	0	19.5503	55.6617	GNA11
	piecemeal microautophagy of the nucleus (GO:0034727)	1/7	0.0580123	0.38516	0	0	19.5503	55.6617	ATG2A
	polyadenylation-dependent snoRNA 3'-end processing (GO:0071051)	1/7	0.0580123	0.38516	0	0	19.5503	55.6617	EXOSC4
	exocrine system development (GO:0035272)	1/7	0.0580123	0.38516	0	0	19.5503	55.6617	RAB26
	regulation of striated muscle cell differentiation (GO:0051153)	1/7	0.0580123	0.38516	0	0	19.5503	55.6617	HDAC5
	positive regulation of integrin-mediated signaling pathway (GO:2001046)	1/7	0.0580123	0.38516	0	0	19.5503	55.6617	FLNA
	histone H3-K14 acetylation (GO:0044154)	1/7	0.0580123	0.38516	0	0	19.5503	55.6617	BRD1
	inhibition of cysteine-type endopeptidase activity (GO:0097340)	1/7	0.0580123	0.38516	0	0	19.5503	55.6617	BCL2L12
	L-methionine salvage (GO:0071267)	1/7	0.0580123	0.38516	0	0	19.5503	55.6617	MRI1
	late nucleophagy (GO:0044805)	1/7	0.0580123	0.38516	0	0	19.5503	55.6617	ATG2A
	leukotriene transport (GO:0071716)	1/7	0.0580123	0.38516	0	0	19.5503	55.6617	ABCC10
	positive regulation of protein deubiquitination (GO:1903003)	1/7	0.0580123	0.38516	0	0	19.5503	55.6617	NOP53
	lysosomal microautophagy (GO:0016237)	1/7	0.0580123	0.38516	0	0	19.5503	55.6617	ATG2A
	positive regulation of receptor catabolic process (GO:2000646)	1/7	0.0580123	0.38516	0	0	19.5503	55.6617	ABCA2
	tRNA transcription by RNA polymerase III (GO:0042797)	1/7	0.0580123	0.38516	0	0	19.5503	55.6617	GTF3C5
	monoacylglycerol biosynthetic process (GO:0006640)	1/7	0.0580123	0.38516	0	0	19.5503	55.6617	DGAT1
	regulation of DNA metabolic process (GO:0051052)	2/46	0.0582754	0.38516	0	0	5.35335	15.2173	WDR18;WRNIP1
	positive regulation of nucleocytoplasmic transport (GO:0046824)	2/46	0.0582754	0.38516	0	0	5.35335	15.2173	FLNA;DMAP1
	rRNA processing (GO:0006364)	4/173	0.0603892	0.38516	0	0	2.80331	7.86873	SART1;EXOSC4;WDR18;NOP53
	regulation of cellular metabolic process (GO:0031323)	2/47	0.0605348	0.38516	0	0	5.23413	14.6793	ABCA2;MBOAT7
	regulation of protein localization to nucleus (GO:1900180)	2/47	0.0605348	0.38516	0	0	5.23413	14.6793	MFHAS1;LIMK2
	negative regulation of transcription, DNA-templated (GO:0045892)	13/948	0.0611081	0.38516	0	0	1.67332	4.67711	HDAC5;EHMT1;DEDD2;THAP11;IRF2BPL;THAP7;NACC2;MAP3K10;FLNA;DMAP1;MZF1;ZBTB7B;NOP53
	positive regulation of DNA repair (GO:0045739)	2/48	0.0628239	0.38516	0	0	5.12008	14.1694	TMEM161A;SPIRE2
	regulation of cellular localization (GO:0060341)	2/49	0.065142	0.38516	0	0	5.01089	13.6857	FES;MAD1L1
	oligosaccharide metabolic process (GO:0009311)	2/49	0.065142	0.38516	0	0	5.01089	13.6857	B3GALT4;MAN2C1
	inner mitochondrial membrane organization (GO:0007007)	2/49	0.065142	0.38516	0	0	5.01089	13.6857	TIMM10B;UQCC3
	regulation of chaperone-mediated autophagy (GO:1904714)	1/8	0.066022	0.38516	0	0	16.7566	45.5404	SNRNP70
	cellular response to UV-B (GO:0071493)	1/8	0.066022	0.38516	0	0	16.7566	45.5404	STK11
	cytoplasmic sequestering of NF-kappaB (GO:0007253)	1/8	0.066022	0.38516	0	0	16.7566	45.5404	NFKBIB
	regulation of protein glycosylation (GO:0060049)	1/8	0.066022	0.38516	0	0	16.7566	45.5404	ABCA2
	regulation of protein K63-linked ubiquitination (GO:1900044)	1/8	0.066022	0.38516	0	0	16.7566	45.5404	PARP10
	establishment of Golgi localization (GO:0051683)	1/8	0.066022	0.38516	0	0	16.7566	45.5404	COPG1
	establishment of protein localization to chromatin (GO:0071169)	1/8	0.066022	0.38516	0	0	16.7566	45.5404	LRWD1
	positive regulation of CD4-positive, alpha-beta T cell differentiation (GO:0043372)	1/8	0.066022	0.38516	0	0	16.7566	45.5404	ZBTB7B
	respiratory chain complex III assembly (GO:0017062)	1/8	0.066022	0.38516	0	0	16.7566	45.5404	UQCC3
	rRNA base methylation (GO:0070475)	1/8	0.066022	0.38516	0	0	16.7566	45.5404	NSUN5
	positive regulation of myotube differentiation (GO:0010831)	1/8	0.066022	0.38516	0	0	16.7566	45.5404	PIEZO1
	store-operated calcium entry (GO:0002115)	1/8	0.066022	0.38516	0	0	16.7566	45.5404	CRACR2A
	telomeric D-loop disassembly (GO:0061820)	1/8	0.066022	0.38516	0	0	16.7566	45.5404	SLX1A
	U4 snRNA 3'-end processing (GO:0034475)	1/8	0.066022	0.38516	0	0	16.7566	45.5404	EXOSC4
	mitochondrial respiratory chain complex III assembly (GO:0034551)	1/8	0.066022	0.38516	0	0	16.7566	45.5404	UQCC3
	negative regulation of alpha-beta T cell differentiation (GO:0046639)	1/8	0.066022	0.38516	0	0	16.7566	45.5404	ZBTB7B
	protein stabilization (GO:0050821)	4/179	0.0667061	0.38516	0	0	2.70637	7.32738	WDR81;FLNA;NOP53;USP19
	actin polymerization or depolymerization (GO:0008154)	2/50	0.0674885	0.38516	0	0	4.90625	13.2263	FLII;SPIRE2
	positive regulation of fat cell differentiation (GO:0045600)	2/51	0.0698628	0.38516	0	0	4.80588	12.7895	CARM1;ZBTB7B
	positive regulation of metabolic process (GO:0009893)	3/113	0.0718724	0.38516	0	0	3.22047	8.47905	GNAS;EHMT1;ZBTB7B
	negative regulation of cellular biosynthetic process (GO:0031327)	2/52	0.0722641	0.38516	0	0	4.70952	12.3739	ABCA2;WDTC1
	negative regulation of protein-containing complex assembly (GO:0031333)	2/52	0.0722641	0.38516	0	0	4.70952	12.3739	LDLRAD4;NOP53
	negative regulation of cell motility (GO:2000146)	3/114	0.0733738	0.38516	0	0	3.19129	8.33626	FUZ;LDLRAD4;ARHGAP4
	anoikis (GO:0043276)	1/9	0.0739639	0.38516	0	0	14.6612	38.1805	STK11
	astral microtubule organization (GO:0030953)	1/9	0.0739639	0.38516	0	0	14.6612	38.1805	LIMK2
	biotin metabolic process (GO:0006768)	1/9	0.0739639	0.38516	0	0	14.6612	38.1805	PC
	negative regulation of lipase activity (GO:0060192)	1/9	0.0739639	0.38516	0	0	14.6612	38.1805	ANGPTL4
	CD40 signaling pathway (GO:0023035)	1/9	0.0739639	0.38516	0	0	14.6612	38.1805	RNF31
	negative regulation of pathway-restricted SMAD protein phosphorylation (GO:0060394)	1/9	0.0739639	0.38516	0	0	14.6612	38.1805	LDLRAD4
	cellular response to interleukin-17 (GO:0097398)	1/9	0.0739639	0.38516	0	0	14.6612	38.1805	IL17RC
	neuronal ion channel clustering (GO:0045161)	1/9	0.0739639	0.38516	0	0	14.6612	38.1805	AGRN
	neurotransmitter receptor transport to postsynaptic membrane (GO:0098969)	1/9	0.0739639	0.38516	0	0	14.6612	38.1805	SCRIB
	regulation of leukocyte degranulation (GO:0043300)	1/9	0.0739639	0.38516	0	0	14.6612	38.1805	FES
	nuclear RNA surveillance (GO:0071027)	1/9	0.0739639	0.38516	0	0	14.6612	38.1805	EXOSC4
	oligosaccharide catabolic process (GO:0009313)	1/9	0.0739639	0.38516	0	0	14.6612	38.1805	MAN2C1
	organic acid catabolic process (GO:0016054)	1/9	0.0739639	0.38516	0	0	14.6612	38.1805	ADO
	DNA topological change (GO:0006265)	1/9	0.0739639	0.38516	0	0	14.6612	38.1805	TOP3B
	regulation of sterol biosynthetic process (GO:0106118)	1/9	0.0739639	0.38516	0	0	14.6612	38.1805	ABCA2
	histone arginine methylation (GO:0034969)	1/9	0.0739639	0.38516	0	0	14.6612	38.1805	CARM1
	response to vitamin D (GO:0033280)	1/9	0.0739639	0.38516	0	0	14.6612	38.1805	FES
	icosanoid transport (GO:0071715)	1/9	0.0739639	0.38516	0	0	14.6612	38.1805	ABCC10
	interleukin-17-mediated signaling pathway (GO:0097400)	1/9	0.0739639	0.38516	0	0	14.6612	38.1805	IL17RC
	semaphorin-plexin signaling pathway involved in axon guidance (GO:1902287)	1/9	0.0739639	0.38516	0	0	14.6612	38.1805	PLXNA3
	lysosomal lumen acidification (GO:0007042)	1/9	0.0739639	0.38516	0	0	14.6612	38.1805	TMEM9
	cellular amide metabolic process (GO:0043603)	3/115	0.0748891	0.38516	0	0	3.16264	8.19676	ABCA2;PC;MLYCD
	cytoplasmic microtubule organization (GO:0031122)	2/54	0.0771455	0.38516	0	0	4.52793	11.6008	LIMK2;TUBGCP6
	positive regulation of response to DNA damage stimulus (GO:2001022)	2/55	0.0796243	0.38516	0	0	4.44227	11.2409	TMEM161A;NACC2
	acetyl-CoA biosynthetic process (GO:0006085)	1/10	0.0818388	0.38516	0	0	13.0316	32.618	MLYCD
	protein poly-ADP-ribosylation (GO:0070212)	1/10	0.0818388	0.38516	0	0	13.0316	32.618	PARP10
	protein prenylation (GO:0018342)	1/10	0.0818388	0.38516	0	0	13.0316	32.618	RABGGTA
	regulation of cell-cell adhesion mediated by integrin (GO:0033632)	1/10	0.0818388	0.38516	0	0	13.0316	32.618	PIEZO1
	negative regulation of peptidyl-lysine acetylation (GO:2000757)	1/10	0.0818388	0.38516	0	0	13.0316	32.618	THAP7
	negative regulation of phosphatidylinositol 3-kinase signaling (GO:0014067)	1/10	0.0818388	0.38516	0	0	13.0316	32.618	NOP53
	regulation of glycoprotein biosynthetic process (GO:0010559)	1/10	0.0818388	0.38516	0	0	13.0316	32.618	ABCA2
	negative regulation of toll-like receptor 4 signaling pathway (GO:0034144)	1/10	0.0818388	0.38516	0	0	13.0316	32.618	MFHAS1
	nuclear mRNA surveillance (GO:0071028)	1/10	0.0818388	0.38516	0	0	13.0316	32.618	EXOSC4
	nuclear-transcribed mRNA catabolic process, exonucleolytic, 3'-5' (GO:0034427)	1/10	0.0818388	0.38516	0	0	13.0316	32.618	EXOSC4
	ectoderm development (GO:0007398)	1/10	0.0818388	0.38516	0	0	13.0316	32.618	ZBTB7B
	positive regulation of monocyte differentiation (GO:0045657)	1/10	0.0818388	0.38516	0	0	13.0316	32.618	FES
	lactation (GO:0007595)	1/10	0.0818388	0.38516	0	0	13.0316	32.618	ZBTB7B
	low-density lipoprotein particle receptor catabolic process (GO:0032802)	1/10	0.0818388	0.38516	0	0	13.0316	32.618	AP2A1
	low-density lipoprotein receptor particle metabolic process (GO:0032799)	1/10	0.0818388	0.38516	0	0	13.0316	32.618	AP2A1
	sulfur amino acid catabolic process (GO:0000098)	1/10	0.0818388	0.38516	0	0	13.0316	32.618	ADO
	positive regulation of receptor recycling (GO:0001921)	1/10	0.0818388	0.38516	0	0	13.0316	32.618	SCRIB
	telomeric loop disassembly (GO:0090657)	1/10	0.0818388	0.38516	0	0	13.0316	32.618	SLX1A
	positive regulation of transcription by RNA polymerase III (GO:0045945)	1/10	0.0818388	0.38516	0	0	13.0316	32.618	ELL
	myelin assembly (GO:0032288)	1/10	0.0818388	0.38516	0	0	13.0316	32.618	ABCA2
	negative regulation of alpha-beta T cell proliferation (GO:0046642)	1/10	0.0818388	0.38516	0	0	13.0316	32.618	ZBTB7B
	Rho protein signal transduction (GO:0007266)	2/56	0.0821278	0.38516	0	0	4.35979	10.8972	ARHGEF1;ARHGAP4
	cytoskeleton organization (GO:0007010)	3/120	0.0826717	0.38516	0	0	3.02672	7.54523	NCKIPSD;SIPA1;ARHGAP4
	nucleosome assembly (GO:0006334)	2/58	0.0872064	0.38516	0	0	4.20366	10.2547	HIRA;PADI4
	actin filament network formation (GO:0051639)	1/11	0.089647	0.38516	0	0	11.7278	28.286	SPIRE2
	purine nucleoside bisphosphate biosynthetic process (GO:0034033)	1/11	0.089647	0.38516	0	0	11.7278	28.286	PANK4
	negative regulation of cholesterol transport (GO:0032375)	1/11	0.089647	0.38516	0	0	11.7278	28.286	ABCA2
	regulation of amyloid precursor protein biosynthetic process (GO:0042984)	1/11	0.089647	0.38516	0	0	11.7278	28.286	ABCA2
	regulation of ERAD pathway (GO:1904292)	1/11	0.089647	0.38516	0	0	11.7278	28.286	USP19
	cellular response to cholesterol (GO:0071397)	1/11	0.089647	0.38516	0	0	11.7278	28.286	GRAMD1A
	regulation of histone H3-K9 acetylation (GO:2000615)	1/11	0.089647	0.38516	0	0	11.7278	28.286	HDAC5
	central nervous system myelination (GO:0022010)	1/11	0.089647	0.38516	0	0	11.7278	28.286	ABCA2
	regulation of lipid kinase activity (GO:0043550)	1/11	0.089647	0.38516	0	0	11.7278	28.286	WDR81
	coenzyme A biosynthetic process (GO:0015937)	1/11	0.089647	0.38516	0	0	11.7278	28.286	PANK4
	regulation of mast cell activation involved in immune response (GO:0033006)	1/11	0.089647	0.38516	0	0	11.7278	28.286	FES
	regulation of myeloid leukocyte mediated immunity (GO:0002886)	1/11	0.089647	0.38516	0	0	11.7278	28.286	FES
	peptidyl-lysine monomethylation (GO:0018026)	1/11	0.089647	0.38516	0	0	11.7278	28.286	EHMT1
	positive regulation by host of viral process (GO:0044794)	1/11	0.089647	0.38516	0	0	11.7278	28.286	PC
	formation of extrachromosomal circular DNA (GO:0001325)	1/11	0.089647	0.38516	0	0	11.7278	28.286	SLX1A
	regulation of toll-like receptor 2 signaling pathway (GO:0034135)	1/11	0.089647	0.38516	0	0	11.7278	28.286	MFHAS1
	positive regulation of integrin activation (GO:0033625)	1/11	0.089647	0.38516	0	0	11.7278	28.286	PIEZO1
	response to sterol (GO:0036314)	1/11	0.089647	0.38516	0	0	11.7278	28.286	ABCA2
	ribonucleoside bisphosphate biosynthetic process (GO:0034030)	1/11	0.089647	0.38516	0	0	11.7278	28.286	PANK4
	sphingomyelin metabolic process (GO:0006684)	1/11	0.089647	0.38516	0	0	11.7278	28.286	ABCA2
	t-circle formation (GO:0090656)	1/11	0.089647	0.38516	0	0	11.7278	28.286	SLX1A
	telomere maintenance via telomere trimming (GO:0090737)	1/11	0.089647	0.38516	0	0	11.7278	28.286	SLX1A
	positive regulation of transcription elongation from RNA polymerase II promoter (GO:0032968)	1/11	0.089647	0.38516	0	0	11.7278	28.286	ELL
	positive regulation of viral release from host cell (GO:1902188)	1/11	0.089647	0.38516	0	0	11.7278	28.286	PC
	negative regulation of activated T cell proliferation (GO:0046007)	1/11	0.089647	0.38516	0	0	11.7278	28.286	SCRIB
	selective autophagy (GO:0061912)	2/59	0.0897803	0.38516	0	0	4.1297	9.95419	WDR81;ATG2A
	cellular protein catabolic process (GO:0044257)	2/60	0.0923765	0.38516	0	0	4.05829	9.66638	RNF123;AP2A1
	RNA methylation (GO:0001510)	2/60	0.0923765	0.38516	0	0	4.05829	9.66638	NSUN5;PCIF1
	negative regulation of cell growth (GO:0030308)	3/126	0.0924487	0.38516	0	0	2.87819	6.85327	STK11;ING1;SIPA1
	negative regulation of growth (GO:0045926)	3/126	0.0924487	0.38516	0	0	2.87819	6.85327	STK11;ING1;SIPA1
	ncRNA processing (GO:0034470)	4/201	0.0926444	0.38516	0	0	2.40144	5.713	EXOSC4;INTS1;WDR18;NOP53
	negative regulation of cellular macromolecule biosynthetic process (GO:2000113)	8/547	0.0955983	0.38516	0	0	1.76742	4.14921	HDAC5;THAP7;NACC2;PCIF1;EHMT1;MAP3K10;DMAP1;DEDD2
	protein mono-ADP-ribosylation (GO:0140289)	1/12	0.0973893	0.38516	0	0	10.6611	24.8301	PARP10
	negative regulation of cilium assembly (GO:1902018)	1/12	0.0973893	0.38516	0	0	10.6611	24.8301	LIMK2
	regulation of alcohol biosynthetic process (GO:1902930)	1/12	0.0973893	0.38516	0	0	10.6611	24.8301	ABCA2
	regulation of amyloid precursor protein catabolic process (GO:1902991)	1/12	0.0973893	0.38516	0	0	10.6611	24.8301	ABCA2
	negative regulation of fatty acid biosynthetic process (GO:0045717)	1/12	0.0973893	0.38516	0	0	10.6611	24.8301	WDTC1
	attachment of mitotic spindle microtubules to kinetochore (GO:0051315)	1/12	0.0973893	0.38516	0	0	10.6611	24.8301	MAD1L1
	negative regulation of histone acetylation (GO:0035067)	1/12	0.0973893	0.38516	0	0	10.6611	24.8301	THAP7
	regulation of CD4-positive, alpha-beta T cell differentiation (GO:0043370)	1/12	0.0973893	0.38516	0	0	10.6611	24.8301	ZBTB7B
	regulation of cholesterol esterification (GO:0010872)	1/12	0.0973893	0.38516	0	0	10.6611	24.8301	ABCA2
	negative regulation of transcription elongation from RNA polymerase II promoter (GO:0034244)	1/12	0.0973893	0.38516	0	0	10.6611	24.8301	NELFA
	cellular response to thyroid hormone stimulus (GO:0097067)	1/12	0.0973893	0.38516	0	0	10.6611	24.8301	GAS2L1
	positive regulation of fatty acid oxidation (GO:0046321)	1/12	0.0973893	0.38516	0	0	10.6611	24.8301	MLYCD
	Golgi localization (GO:0051645)	1/12	0.0973893	0.38516	0	0	10.6611	24.8301	COPG1
	sno(s)RNA 3'-end processing (GO:0031126)	1/12	0.0973893	0.38516	0	0	10.6611	24.8301	EXOSC4
	mitochondrial electron transport, ubiquinol to cytochrome c (GO:0006122)	1/12	0.0973893	0.38516	0	0	10.6611	24.8301	UQCC3
	very-low-density lipoprotein particle assembly (GO:0034379)	1/12	0.0973893	0.38516	0	0	10.6611	24.8301	DGAT1
	modulation by host of viral process (GO:0044788)	1/12	0.0973893	0.38516	0	0	10.6611	24.8301	PC
	protein auto-ADP-ribosylation (GO:0070213)	1/12	0.0973893	0.38516	0	0	10.6611	24.8301	PARP10
	protein insertion into mitochondrial inner membrane (GO:0045039)	1/12	0.0973893	0.38516	0	0	10.6611	24.8301	TIMM10B
	negative regulation of nucleic acid-templated transcription (GO:1903507)	7/464	0.101576	0.38516	0	0	1.8205	4.1634	HDAC5;THAP7;NACC2;EHMT1;MAP3K10;DMAP1;DEDD2
	regulation of extrinsic apoptotic signaling pathway (GO:2001236)	2/64	0.102973	0.38516	0	0	3.7957	8.6287	BCL2L12;DEDD2
	regulation of cell adhesion (GO:0030155)	3/133	0.104427	0.38516	0	0	2.72225	6.15028	FES;SIPA1;PLXNA3
	regulation of cell motility (GO:2000145)	3/133	0.104427	0.38516	0	0	2.72225	6.15028	FES;FLNA;PLXNA3
	regulation of cellular macromolecule biosynthetic process (GO:2000112)	7/468	0.105023	0.38516	0	0	1.80433	4.0662	THAP7;ZNF628;CARM1;PCIF1;CXXC1;AKAP17A;MZF1
	regulation of autophagosome maturation (GO:1901096)	1/13	0.105066	0.38516	0	0	9.77219	22.0184	TBC1D25
	negative regulation of macromolecule biosynthetic process (GO:0010558)	1/13	0.105066	0.38516	0	0	9.77219	22.0184	AP2A1
	negative regulation of myotube differentiation (GO:0010832)	1/13	0.105066	0.38516	0	0	9.77219	22.0184	HDAC5
	regulation of lysosomal lumen pH (GO:0035751)	1/13	0.105066	0.38516	0	0	9.77219	22.0184	TMEM9
	cytoplasmic sequestering of protein (GO:0051220)	1/13	0.105066	0.38516	0	0	9.77219	22.0184	FLNA
	DNA deamination (GO:0045006)	1/13	0.105066	0.38516	0	0	9.77219	22.0184	EXOSC4
	DNA replication-independent nucleosome organization (GO:0034724)	1/13	0.105066	0.38516	0	0	9.77219	22.0184	HIRA
	establishment of protein localization to chromosome (GO:0070199)	1/13	0.105066	0.38516	0	0	9.77219	22.0184	LRWD1
	positive regulation of CD4-positive, alpha-beta T cell activation (GO:2000516)	1/13	0.105066	0.38516	0	0	9.77219	22.0184	ZBTB7B
	positive regulation of histone deacetylation (GO:0031065)	1/13	0.105066	0.38516	0	0	9.77219	22.0184	ZBTB7B
	high-density lipoprotein particle assembly (GO:0034380)	1/13	0.105066	0.38516	0	0	9.77219	22.0184	ZDHHC8
	positive regulation of insulin receptor signaling pathway (GO:0046628)	1/13	0.105066	0.38516	0	0	9.77219	22.0184	ZBTB7B
	response to thyroid hormone (GO:0097066)	1/13	0.105066	0.38516	0	0	9.77219	22.0184	GAS2L1
	response to UV-B (GO:0010224)	1/13	0.105066	0.38516	0	0	9.77219	22.0184	STK11
	reticulophagy (GO:0061709)	1/13	0.105066	0.38516	0	0	9.77219	22.0184	ATG2A
	semaphorin-plexin signaling pathway involved in neuron projection guidance (GO:1902285)	1/13	0.105066	0.38516	0	0	9.77219	22.0184	PLXNA3
	sphingoid biosynthetic process (GO:0046520)	1/13	0.105066	0.38516	0	0	9.77219	22.0184	ABCA2
	sphingosine biosynthetic process (GO:0046512)	1/13	0.105066	0.38516	0	0	9.77219	22.0184	ABCA2
	transport along microtubule (GO:0010970)	1/13	0.105066	0.38516	0	0	9.77219	22.0184	COPG1
	regulation of RNA metabolic process (GO:0051252)	2/65	0.105673	0.38516	0	0	3.73526	8.39465	SNRNP70;AKAP17A
	transcription elongation from RNA polymerase II promoter (GO:0006368)	2/67	0.111129	0.38516	0	0	3.61996	7.95329	ELL;NELFA
	negative regulation of cell migration involved in sprouting angiogenesis (GO:0090051)	1/14	0.112678	0.38516	0	0	9.02003	19.6927	HDAC5
	negative regulation of DNA-templated transcription, elongation (GO:0032785)	1/14	0.112678	0.38516	0	0	9.02003	19.6927	NELFA
	negative regulation of fibroblast growth factor receptor signaling pathway (GO:0040037)	1/14	0.112678	0.38516	0	0	9.02003	19.6927	FUZ
	negative regulation of TORC1 signaling (GO:1904262)	1/14	0.112678	0.38516	0	0	9.02003	19.6927	STK11
	regulation of histone deacetylation (GO:0031063)	1/14	0.112678	0.38516	0	0	9.02003	19.6927	ZBTB7B
	ceramide transport (GO:0035627)	1/14	0.112678	0.38516	0	0	9.02003	19.6927	ABCA2
	regulation of integrin-mediated signaling pathway (GO:2001044)	1/14	0.112678	0.38516	0	0	9.02003	19.6927	FLNA
	coenzyme A metabolic process (GO:0015936)	1/14	0.112678	0.38516	0	0	9.02003	19.6927	PANK4
	cytoplasmic sequestering of transcription factor (GO:0042994)	1/14	0.112678	0.38516	0	0	9.02003	19.6927	NFKBIB
	polarized epithelial cell differentiation (GO:0030859)	1/14	0.112678	0.38516	0	0	9.02003	19.6927	SCRIB
	positive regulation of alpha-beta T cell differentiation (GO:0046638)	1/14	0.112678	0.38516	0	0	9.02003	19.6927	ZBTB7B
	regulation of response to endoplasmic reticulum stress (GO:1905897)	1/14	0.112678	0.38516	0	0	9.02003	19.6927	USP19
	positive regulation of brown fat cell differentiation (GO:0090336)	1/14	0.112678	0.38516	0	0	9.02003	19.6927	ZBTB7B
	positive regulation of cellular response to insulin stimulus (GO:1900078)	1/14	0.112678	0.38516	0	0	9.02003	19.6927	ZBTB7B
	regulation of transcription of nucleolar large rRNA by RNA polymerase I (GO:1901836)	1/14	0.112678	0.38516	0	0	9.02003	19.6927	NOP53
	positive regulation of glycoprotein biosynthetic process (GO:0010560)	1/14	0.112678	0.38516	0	0	9.02003	19.6927	ABCA2
	positive regulation of protein deacetylation (GO:0090312)	1/14	0.112678	0.38516	0	0	9.02003	19.6927	ZBTB7B
	striated muscle cell development (GO:0055002)	1/14	0.112678	0.38516	0	0	9.02003	19.6927	FLII
	monoacylglycerol metabolic process (GO:0046462)	1/14	0.112678	0.38516	0	0	9.02003	19.6927	DGAT1
	NAD biosynthesis via nicotinamide riboside salvage pathway (GO:0034356)	1/14	0.112678	0.38516	0	0	9.02003	19.6927	PARP10
	regulation of small GTPase mediated signal transduction (GO:0051056)	3/141	0.11882	0.386229	0	0	2.56339	5.46039	ARHGEF1;ARHGAP45;ARHGAP4
	regulation of plasma membrane bounded cell projection assembly (GO:0120032)	2/70	0.119447	0.386229	0	0	3.45973	7.35153	RABEP2;TBC1D24
	acetyl-CoA metabolic process (GO:0006084)	1/15	0.120225	0.386229	0	0	8.37532	17.7422	MLYCD
	regulation of aerobic respiration (GO:1903715)	1/15	0.120225	0.386229	0	0	8.37532	17.7422	NOP53
	regulation of dephosphorylation (GO:0035303)	1/15	0.120225	0.386229	0	0	8.37532	17.7422	PPP1R16A
	regulation of integrin activation (GO:0033623)	1/15	0.120225	0.386229	0	0	8.37532	17.7422	PIEZO1
	peptidyl-arginine modification (GO:0018195)	1/15	0.120225	0.386229	0	0	8.37532	17.7422	PADI4
	electron transport chain (GO:0022900)	1/15	0.120225	0.386229	0	0	8.37532	17.7422	NDOR1
	phototransduction, visible light (GO:0007603)	1/15	0.120225	0.386229	0	0	8.37532	17.7422	GNA11
	establishment of apical/basal cell polarity (GO:0035089)	1/15	0.120225	0.386229	0	0	8.37532	17.7422	SCRIB
	ganglioside biosynthetic process (GO:0001574)	1/15	0.120225	0.386229	0	0	8.37532	17.7422	B3GALT4
	histone mRNA catabolic process (GO:0071044)	1/15	0.120225	0.386229	0	0	8.37532	17.7422	EXOSC4
	mammary gland epithelium development (GO:0061180)	1/15	0.120225	0.386229	0	0	8.37532	17.7422	SCRIB
	tRNA splicing, via endonucleolytic cleavage and ligation (GO:0006388)	1/15	0.120225	0.386229	0	0	8.37532	17.7422	TSEN54
	mRNA methylation (GO:0080009)	1/15	0.120225	0.386229	0	0	8.37532	17.7422	PCIF1
	protein localization to cell-cell junction (GO:0150105)	1/15	0.120225	0.386229	0	0	8.37532	17.7422	SCRIB
	histone acetylation (GO:0016573)	2/71	0.122253	0.386229	0	0	3.40942	7.16544	BRD1;DMAP1
	negative regulation of DNA-binding transcription factor activity (GO:0043433)	3/143	0.122529	0.386229	0	0	2.52652	5.30419	PARP10;MAP3K10;FLNA
	negative regulation of cell migration (GO:0030336)	3/144	0.124399	0.386229	0	0	2.50847	5.22831	FUZ;LDLRAD4;ARHGAP4
	cell junction organization (GO:0034330)	2/72	0.125076	0.386229	0	0	3.36054	6.98602	FLNA;AGRN
	autophagy of nucleus (GO:0044804)	1/16	0.127709	0.386229	0	0	7.81657	16.0865	ATG2A
	negative regulation of histone modification (GO:0031057)	1/16	0.127709	0.386229	0	0	7.81657	16.0865	THAP7
	body fluid secretion (GO:0007589)	1/16	0.127709	0.386229	0	0	7.81657	16.0865	ZBTB7B
	regulation of cellular carbohydrate metabolic process (GO:0010675)	1/16	0.127709	0.386229	0	0	7.81657	16.0865	MLYCD
	regulation of fatty acid oxidation (GO:0046320)	1/16	0.127709	0.386229	0	0	7.81657	16.0865	MLYCD
	negative regulation of telomere maintenance (GO:0032205)	1/16	0.127709	0.386229	0	0	7.81657	16.0865	SLX1A
	cellular response to sterol (GO:0036315)	1/16	0.127709	0.386229	0	0	7.81657	16.0865	GRAMD1A
	regulation of leukocyte activation (GO:0002694)	1/16	0.127709	0.386229	0	0	7.81657	16.0865	MFHAS1
	regulation of mast cell degranulation (GO:0043304)	1/16	0.127709	0.386229	0	0	7.81657	16.0865	FES
	oligodendrocyte development (GO:0014003)	1/16	0.127709	0.386229	0	0	7.81657	16.0865	NSUN5
	regulation of monocyte differentiation (GO:0045655)	1/16	0.127709	0.386229	0	0	7.81657	16.0865	FES
	epiboly involved in wound healing (GO:0090505)	1/16	0.127709	0.386229	0	0	7.81657	16.0865	FLNA
	glycosphingolipid biosynthetic process (GO:0006688)	1/16	0.127709	0.386229	0	0	7.81657	16.0865	B3GALT4
	Golgi to endosome transport (GO:0006895)	1/16	0.127709	0.386229	0	0	7.81657	16.0865	AP2A1
	histone H2A acetylation (GO:0043968)	1/16	0.127709	0.386229	0	0	7.81657	16.0865	DMAP1
	RNA splicing, via endonucleolytic cleavage and ligation (GO:0000394)	1/16	0.127709	0.386229	0	0	7.81657	16.0865	TSEN54
	mesenchyme development (GO:0060485)	1/16	0.127709	0.386229	0	0	7.81657	16.0865	CRELD1
	positive regulation of vasoconstriction (GO:0045907)	1/16	0.127709	0.386229	0	0	7.81657	16.0865	SMTNL2
	mRNA cis splicing, via spliceosome (GO:0045292)	1/16	0.127709	0.386229	0	0	7.81657	16.0865	SART1
	negative regulation of cell adhesion (GO:0007162)	2/73	0.127914	0.386229	0	0	3.31304	6.81294	SIPA1;PLXNA3
	positive regulation of JNK cascade (GO:0046330)	2/73	0.127914	0.386229	0	0	3.31304	6.81294	MFHAS1;MAP3K10
	ubiquitin-dependent ERAD pathway (GO:0030433)	2/73	0.127914	0.386229	0	0	3.31304	6.81294	RHBDD2;USP19
	negative regulation of transcription by RNA polymerase II (GO:0000122)	9/684	0.12955	0.390084	0	0	1.58634	3.24198	HDAC5;THAP7;NACC2;DMAP1;MZF1;ZBTB7B;NOP53;THAP11;IRF2BPL
	mitotic nuclear division (GO:0140014)	2/74	0.130767	0.392663	0	0	3.26687	6.6459	FLNA;CCDC61
	positive regulation of intracellular protein transport (GO:0090316)	3/148	0.131982	0.392743	0	0	2.43878	4.93874	RNF31;FLNA;DMAP1
	acyl-CoA biosynthetic process (GO:0071616)	1/17	0.13513	0.392743	0	0	7.32766	14.6665	MLYCD
	negative regulation of fatty acid metabolic process (GO:0045922)	1/17	0.13513	0.392743	0	0	7.32766	14.6665	WDTC1
	regulation of cellular respiration (GO:0043457)	1/17	0.13513	0.392743	0	0	7.32766	14.6665	NOP53
	regulation of cholesterol biosynthetic process (GO:0045540)	1/17	0.13513	0.392743	0	0	7.32766	14.6665	ABCA2
	detection of visible light (GO:0009584)	1/17	0.13513	0.392743	0	0	7.32766	14.6665	GNA11
	diol biosynthetic process (GO:0034312)	1/17	0.13513	0.392743	0	0	7.32766	14.6665	ABCA2
	DNA biosynthetic process (GO:0071897)	1/17	0.13513	0.392743	0	0	7.32766	14.6665	WRNIP1
	regulation of receptor recycling (GO:0001919)	1/17	0.13513	0.392743	0	0	7.32766	14.6665	SCRIB
	snRNA metabolic process (GO:0016073)	1/17	0.13513	0.392743	0	0	7.32766	14.6665	INTS1
	maturation of 5.8S rRNA (GO:0000460)	1/17	0.13513	0.392743	0	0	7.32766	14.6665	EXOSC4
	vasculature development (GO:0001944)	1/17	0.13513	0.392743	0	0	7.32766	14.6665	STK11
	regulation of RNA splicing (GO:0043484)	2/76	0.136518	0.395111	0	0	3.17825	6.32886	SNRNP70;AKAP17A
	cellular response to UV (GO:0034644)	2/77	0.139414	0.395111	0	0	3.13571	6.17833	STK11;TMEM161A
	regulation of organelle assembly (GO:1902115)	2/77	0.139414	0.395111	0	0	3.13571	6.17833	RABEP2;TBC1D24
	protein modification process (GO:0036211)	2/78	0.142323	0.395111	0	0	3.0943	6.03282	PADI4;RABGGTA
	negative regulation of fibroblast proliferation (GO:0048147)	1/18	0.142487	0.395111	0	0	6.89628	13.4374	PARP10
	regulation of brown fat cell differentiation (GO:0090335)	1/18	0.142487	0.395111	0	0	6.89628	13.4374	ZBTB7B
	regulation of catabolic process (GO:0009894)	1/18	0.142487	0.395111	0	0	6.89628	13.4374	TMEM9
	DNA conformation change (GO:0071103)	1/18	0.142487	0.395111	0	0	6.89628	13.4374	TOP3B
	phosphatidylinositol acyl-chain remodeling (GO:0036149)	1/18	0.142487	0.395111	0	0	6.89628	13.4374	MBOAT7
	positive chemotaxis (GO:0050918)	1/18	0.142487	0.395111	0	0	6.89628	13.4374	SCRIB
	regulation of protein-containing complex disassembly (GO:0043244)	1/18	0.142487	0.395111	0	0	6.89628	13.4374	TBC1D25
	positive regulation of amyloid-beta formation (GO:1902004)	1/18	0.142487	0.395111	0	0	6.89628	13.4374	ABCA2
	establishment of vesicle localization (GO:0051650)	1/18	0.142487	0.395111	0	0	6.89628	13.4374	LIMK2
	positive regulation of cell adhesion mediated by integrin (GO:0033630)	1/18	0.142487	0.395111	0	0	6.89628	13.4374	PIEZO1
	regulation of telomere maintenance via telomere lengthening (GO:1904356)	1/18	0.142487	0.395111	0	0	6.89628	13.4374	SLX1A
	regulation of transcription by RNA polymerase I (GO:0006356)	1/18	0.142487	0.395111	0	0	6.89628	13.4374	FLNA
	positive regulation of fatty acid metabolic process (GO:0045923)	1/18	0.142487	0.395111	0	0	6.89628	13.4374	MLYCD
	triglyceride biosynthetic process (GO:0019432)	1/18	0.142487	0.395111	0	0	6.89628	13.4374	DGAT1
	negative regulation of NF-kappaB transcription factor activity (GO:0032088)	2/79	0.145245	0.398077	0	0	3.05396	5.89209	PARP10;NFKBIB
	regulation of signal transduction by p53 class mediator (GO:1901796)	3/156	0.147614	0.398077	0	0	2.31032	4.42	STK11;EHMT1;NOP53
	negative regulation of cell cycle (GO:0045786)	2/80	0.14818	0.398077	0	0	3.01465	5.75595	SCRIB;SIPA1
	mitotic spindle organization (GO:0007052)	3/157	0.149609	0.398077	0	0	2.2952	4.36026	FLNA;MAD1L1;CCDC61
	actin filament capping (GO:0051693)	1/19	0.149783	0.398077	0	0	6.51282	12.365	FLII
	barbed-end actin filament capping (GO:0051016)	1/19	0.149783	0.398077	0	0	6.51282	12.365	FLII
	negative regulation of protein localization to nucleus (GO:1900181)	1/19	0.149783	0.398077	0	0	6.51282	12.365	MFHAS1
	negative regulation of striated muscle cell differentiation (GO:0051154)	1/19	0.149783	0.398077	0	0	6.51282	12.365	HDAC5
	detection of mechanical stimulus (GO:0050982)	1/19	0.149783	0.398077	0	0	6.51282	12.365	PIEZO1
	DNA double-strand break processing (GO:0000729)	1/19	0.149783	0.398077	0	0	6.51282	12.365	SLX1A
	peptidyl-lysine dimethylation (GO:0018027)	1/19	0.149783	0.398077	0	0	6.51282	12.365	EHMT1
	positive regulation of actin cytoskeleton reorganization (GO:2000251)	1/19	0.149783	0.398077	0	0	6.51282	12.365	FES
	regulation of RIG-I signaling pathway (GO:0039535)	1/19	0.149783	0.398077	0	0	6.51282	12.365	NOP53
	establishment or maintenance of apical/basal cell polarity (GO:0035088)	1/19	0.149783	0.398077	0	0	6.51282	12.365	SCRIB
	positive regulation of cellular protein catabolic process (GO:1903364)	1/19	0.149783	0.398077	0	0	6.51282	12.365	ABCA2
	positive regulation of cilium assembly (GO:0045724)	1/19	0.149783	0.398077	0	0	6.51282	12.365	FUZ
	sphingosine metabolic process (GO:0006670)	1/19	0.149783	0.398077	0	0	6.51282	12.365	ABCA2
	protein autophosphorylation (GO:0046777)	3/159	0.153626	0.407295	0	0	2.26555	4.2439	STK11;FES;MAP3K10
	organelle assembly (GO:0070925)	6/425	0.154696	0.40842	0	0	1.69489	3.16316	FLII;ATG2A;TUBGCP6;FLNA;FUZ;CCDC61
	negative regulation of dephosphorylation (GO:0035305)	1/20	0.157016	0.40842	0	0	6.16973	11.4227	MFHAS1
	neuromuscular synaptic transmission (GO:0007274)	1/20	0.157016	0.40842	0	0	6.16973	11.4227	TBC1D24
	oligodendrocyte differentiation (GO:0048709)	1/20	0.157016	0.40842	0	0	6.16973	11.4227	NSUN5
	early endosome to late endosome transport (GO:0045022)	1/20	0.157016	0.40842	0	0	6.16973	11.4227	WDR81
	regulation of protein localization to cell periphery (GO:1904375)	1/20	0.157016	0.40842	0	0	6.16973	11.4227	ABCA2
	microtubule nucleation (GO:0007020)	1/20	0.157016	0.40842	0	0	6.16973	11.4227	TUBGCP6
	positive regulation of plasma membrane bounded cell projection assembly (GO:0120034)	2/83	0.157056	0.40842	0	0	2.90256	5.37308	FUZ;AGRN
	response to insulin (GO:0032868)	2/84	0.160037	0.413133	0	0	2.86702	5.25338	HDAC5;ZBTB7B
	regulation of nucleic acid-templated transcription (GO:1903506)	6/430	0.160641	0.413133	0	0	1.67447	3.06191	THAP7;ZNF628;CARM1;CXXC1;AKAP17A;MZF1
	B cell activation (GO:0042113)	2/85	0.163028	0.413133	0	0	2.83233	5.13738	HDAC5;AKAP17A
	actin nucleation (GO:0045010)	1/21	0.164189	0.413133	0	0	5.86095	10.5892	SPIRE2
	regulation of cholesterol metabolic process (GO:0090181)	1/21	0.164189	0.413133	0	0	5.86095	10.5892	ABCA2
	regulation of lipoprotein lipase activity (GO:0051004)	1/21	0.164189	0.413133	0	0	5.86095	10.5892	ANGPTL4
	endocardial cushion development (GO:0003197)	1/21	0.164189	0.413133	0	0	5.86095	10.5892	CRELD1
	regulation of transcription by RNA polymerase III (GO:0006359)	1/21	0.164189	0.413133	0	0	5.86095	10.5892	ELL
	spindle assembly checkpoint signaling (GO:0071173)	1/21	0.164189	0.413133	0	0	5.86095	10.5892	MAD1L1
	vacuolar acidification (GO:0007035)	1/21	0.164189	0.413133	0	0	5.86095	10.5892	TMEM9
	mitotic spindle assembly checkpoint signaling (GO:0007094)	1/21	0.164189	0.413133	0	0	5.86095	10.5892	MAD1L1
	mitotic spindle checkpoint signaling (GO:0071174)	1/21	0.164189	0.413133	0	0	5.86095	10.5892	MAD1L1
	NAD biosynthetic process (GO:0009435)	1/21	0.164189	0.413133	0	0	5.86095	10.5892	PARP10
	protein localization to chromatin (GO:0071168)	1/21	0.164189	0.413133	0	0	5.86095	10.5892	LRWD1
	ERAD pathway (GO:0036503)	2/87	0.16904	0.418436	0	0	2.76541	4.91584	RHBDD2;USP19
	regulation of intracellular signal transduction (GO:1902531)	6/437	0.169128	0.418436	0	0	1.64668	2.92631	STK11;EHMT1;ARHGEF1;NOP53;ARHGAP45;ARHGAP4
	regulation of canonical Wnt signaling pathway (GO:0060828)	4/253	0.169239	0.418436	0	0	1.8949	3.36619	STK11;FUZ;TMEM9;RNF220
	regulation of cardiac muscle cell membrane repolarization (GO:0099623)	1/22	0.171301	0.418436	0	0	5.58157	9.84776	FLNA
	regulation of centrosome cycle (GO:0046605)	1/22	0.171301	0.418436	0	0	5.58157	9.84776	FBXW5
	negative regulation of mitotic metaphase/anaphase transition (GO:0045841)	1/22	0.171301	0.418436	0	0	5.58157	9.84776	MAD1L1
	negative regulation of protein dephosphorylation (GO:0035308)	1/22	0.171301	0.418436	0	0	5.58157	9.84776	MFHAS1
	positive regulation of amyloid precursor protein catabolic process (GO:1902993)	1/22	0.171301	0.418436	0	0	5.58157	9.84776	ABCA2
	fatty-acyl-CoA metabolic process (GO:0035337)	1/22	0.171301	0.418436	0	0	5.58157	9.84776	DGAT1
	positive regulation of DNA-templated transcription, initiation (GO:2000144)	1/22	0.171301	0.418436	0	0	5.58157	9.84776	MED16
	rRNA methylation (GO:0031167)	1/22	0.171301	0.418436	0	0	5.58157	9.84776	NSUN5
	metallo-sulfur cluster assembly (GO:0031163)	1/22	0.171301	0.418436	0	0	5.58157	9.84776	NDOR1
	mRNA modification (GO:0016556)	1/22	0.171301	0.418436	0	0	5.58157	9.84776	PCIF1
	post-Golgi vesicle-mediated transport (GO:0006892)	2/89	0.17509	0.421572	0	0	2.70156	4.70735	AP1B1;AP2A1
	regulation of transcription by RNA polymerase II (GO:0006357)	23/2206	0.17683	0.421572	0	0	1.26482	2.19138	ZNF672;ABCA2;HDAC5;GMEB2;MED16;THAP11;IRF2BPL;BCL2L12;HIRA;DBP;THAP7;NACC2;ZXDC;ZNF316;ZNF689;CCNL2;DMAP1;MZF1;ZBTB7B;AGRN;NOP53;IER2;SSBP4
	acylglycerol biosynthetic process (GO:0046463)	1/23	0.178352	0.421572	0	0	5.3276	9.18474	DGAT1
	oligosaccharide biosynthetic process (GO:0009312)	1/23	0.178352	0.421572	0	0	5.3276	9.18474	B3GALT4
	diacylglycerol metabolic process (GO:0046339)	1/23	0.178352	0.421572	0	0	5.3276	9.18474	DGAT1
	peptidyl-L-cysteine S-palmitoylation (GO:0018230)	1/23	0.178352	0.421572	0	0	5.3276	9.18474	ZDHHC8
	peptidyl-S-diacylglycerol-L-cysteine biosynthetic process from peptidyl-cysteine (GO:0018231)	1/23	0.178352	0.421572	0	0	5.3276	9.18474	ZDHHC8
	regulation of steroid metabolic process (GO:0019218)	1/23	0.178352	0.421572	0	0	5.3276	9.18474	ABCA2
	positive regulation of cholesterol efflux (GO:0010875)	1/23	0.178352	0.421572	0	0	5.3276	9.18474	ZDHHC8
	regulation of toll-like receptor 4 signaling pathway (GO:0034143)	1/23	0.178352	0.421572	0	0	5.3276	9.18474	MFHAS1
	positive regulation of interleukin-17 production (GO:0032740)	1/23	0.178352	0.421572	0	0	5.3276	9.18474	ZBTB7B
	positive regulation of JUN kinase activity (GO:0043507)	1/23	0.178352	0.421572	0	0	5.3276	9.18474	MAP3K10
	positive regulation of transcription initiation from RNA polymerase II promoter (GO:0060261)	1/23	0.178352	0.421572	0	0	5.3276	9.18474	MED16
	protein deacylation (GO:0035601)	1/23	0.178352	0.421572	0	0	5.3276	9.18474	HDAC5
	positive regulation of I-kappaB kinase/NF-kappaB signaling (GO:0043123)	3/171	0.178402	0.421572	0	0	2.10244	3.62401	RNF31;MIB2;FLNA
	regulation of lipid metabolic process (GO:0019216)	2/92	0.184227	0.423255	0	0	2.61111	4.41692	MBOAT7;CARM1
	purine ribonucleotide catabolic process (GO:0009154)	1/24	0.185344	0.423255	0	0	5.0957	8.58901	MLYCD
	apoptotic nuclear changes (GO:0030262)	1/24	0.185344	0.423255	0	0	5.0957	8.58901	DEDD2
	carbohydrate biosynthetic process (GO:0016051)	1/24	0.185344	0.423255	0	0	5.0957	8.58901	B3GALT4
	neuromuscular junction development (GO:0007528)	1/24	0.185344	0.423255	0	0	5.0957	8.58901	AGRN
	positive regulation of cellular response to transforming growth factor beta stimulus (GO:1903846)	1/24	0.185344	0.423255	0	0	5.0957	8.58901	STK11
	iron-sulfur cluster assembly (GO:0016226)	1/24	0.185344	0.423255	0	0	5.0957	8.58901	NDOR1
	positive regulation of p38MAPK cascade (GO:1900745)	1/24	0.185344	0.423255	0	0	5.0957	8.58901	MFHAS1
	leukotriene metabolic process (GO:0006691)	1/24	0.185344	0.423255	0	0	5.0957	8.58901	ABCC10
	long-chain fatty-acyl-CoA metabolic process (GO:0035336)	1/24	0.185344	0.423255	0	0	5.0957	8.58901	DGAT1
	sulfur amino acid metabolic process (GO:0000096)	1/24	0.185344	0.423255	0	0	5.0957	8.58901	ADO
	mammary gland development (GO:0030879)	1/24	0.185344	0.423255	0	0	5.0957	8.58901	ZBTB7B
	positive regulation of transforming growth factor beta receptor signaling pathway (GO:0030511)	1/24	0.185344	0.423255	0	0	5.0957	8.58901	STK11
	wound healing, spreading of cells (GO:0044319)	1/24	0.185344	0.423255	0	0	5.0957	8.58901	FLNA
	protein insertion into mitochondrial membrane (GO:0051204)	1/24	0.185344	0.423255	0	0	5.0957	8.58901	TIMM10B
	protein K48-linked deubiquitination (GO:0071108)	1/24	0.185344	0.423255	0	0	5.0957	8.58901	USP20
	nucleosome organization (GO:0034728)	2/94	0.190357	0.432723	0	0	2.55409	4.23686	PADI4;DMAP1
	acylglycerol homeostasis (GO:0055090)	1/25	0.192277	0.432723	0	0	4.88314	8.0514	ANGPTL4
	receptor catabolic process (GO:0032801)	1/25	0.192277	0.432723	0	0	4.88314	8.0514	AP2A1
	regulation of cholesterol transport (GO:0032374)	1/25	0.192277	0.432723	0	0	4.88314	8.0514	ABCA2
	organophosphate ester transport (GO:0015748)	1/25	0.192277	0.432723	0	0	4.88314	8.0514	PITPNM1
	positive regulation of DNA-templated transcription, elongation (GO:0032786)	1/25	0.192277	0.432723	0	0	4.88314	8.0514	ELL
	ribosomal large subunit assembly (GO:0000027)	1/25	0.192277	0.432723	0	0	4.88314	8.0514	NOP53
	regulation of translation (GO:0006417)	3/178	0.193333	0.4342	0	0	2.01762	3.31564	NSUN5;PCIF1;ZNF598
	regulation of vesicle-mediated transport (GO:0060627)	2/96	0.196514	0.435569	0	0	2.49949	4.06672	RAB26;FES
	regulated exocytosis (GO:0045055)	3/180	0.197656	0.435569	0	0	1.99462	3.23374	CYB5R1;RAB26;FLNA
	negative regulation of intrinsic apoptotic signaling pathway in response to DNA damage (GO:1902230)	1/26	0.199152	0.435569	0	0	4.68757	7.56429	TMEM161A
	negative regulation of receptor-mediated endocytosis (GO:0048261)	1/26	0.199152	0.435569	0	0	4.68757	7.56429	ABCA2
	negative regulation of telomere maintenance via telomere lengthening (GO:1904357)	1/26	0.199152	0.435569	0	0	4.68757	7.56429	SLX1A
	clathrin-dependent endocytosis (GO:0072583)	1/26	0.199152	0.435569	0	0	4.68757	7.56429	AP2A1
	regulation of myelination (GO:0031641)	1/26	0.199152	0.435569	0	0	4.68757	7.56429	NSUN5
	DNA modification (GO:0006304)	1/26	0.199152	0.435569	0	0	4.68757	7.56429	EXOSC4
	glial cell development (GO:0021782)	1/26	0.199152	0.435569	0	0	4.68757	7.56429	NSUN5
	positive regulation of filopodium assembly (GO:0051491)	1/26	0.199152	0.435569	0	0	4.68757	7.56429	AGRN
	positive regulation of microtubule polymerization or depolymerization (GO:0031112)	1/26	0.199152	0.435569	0	0	4.68757	7.56429	FES
	snRNA processing (GO:0016180)	1/26	0.199152	0.435569	0	0	4.68757	7.56429	INTS1
	positive regulation of viral transcription (GO:0050434)	1/26	0.199152	0.435569	0	0	4.68757	7.56429	NELFA
	antigen processing and presentation of exogenous peptide antigen via MHC class II (GO:0019886)	2/98	0.202696	0.442432	0	0	2.44717	3.9058	AP1B1;AP2A1
	positive regulation of stress-activated MAPK cascade (GO:0032874)	2/99	0.205796	0.442716	0	0	2.42182	3.82859	MFHAS1;MAP3K10
	negative regulation of plasma membrane bounded cell projection assembly (GO:0120033)	1/27	0.205968	0.442716	0	0	4.50706	7.12131	LIMK2
	peptidyl-lysine methylation (GO:0018022)	1/27	0.205968	0.442716	0	0	4.50706	7.12131	EHMT1
	positive regulation of cellular component movement (GO:0051272)	1/27	0.205968	0.442716	0	0	4.50706	7.12131	STK11
	positive regulation of erythrocyte differentiation (GO:0045648)	1/27	0.205968	0.442716	0	0	4.50706	7.12131	BRD1
	positive regulation of striated muscle cell differentiation (GO:0051155)	1/27	0.205968	0.442716	0	0	4.50706	7.12131	PIEZO1
	positive regulation of toll-like receptor signaling pathway (GO:0034123)	1/27	0.205968	0.442716	0	0	4.50706	7.12131	MFHAS1
	protein transport (GO:0015031)	5/369	0.206085	0.442716	0	0	1.62055	2.5596	RAB26;RAB24;TBC1D25;AP2A1;COPG1
	positive regulation of transcription, DNA-templated (GO:0045893)	13/1183	0.207125	0.443826	0	0	1.32059	2.07919	HDAC5;ELL;CXXC1;MED16;ING1;IRF2BPL;BCL2L12;DBP;ZXDC;MZF1;AGRN;IER2;SSBP4
	antigen processing and presentation of peptide antigen via MHC class II (GO:0002495)	2/100	0.2089	0.443826	0	0	2.39699	3.75344	AP1B1;AP2A1
	regulation of transforming growth factor beta receptor signaling pathway (GO:0017015)	2/100	0.2089	0.443826	0	0	2.39699	3.75344	STK11;LDLRAD4
	positive regulation of translation (GO:0045727)	2/100	0.2089	0.443826	0	0	2.39699	3.75344	NSUN5;PCIF1
	DNA metabolic process (GO:0006259)	4/277	0.210299	0.443826	0	0	1.7262	2.69154	TOP3B;SLX1A;LRWD1;NOP53
	cristae formation (GO:0042407)	1/28	0.212726	0.443826	0	0	4.33991	6.71709	UQCC3
	regulation of microtubule polymerization or depolymerization (GO:0031110)	1/28	0.212726	0.443826	0	0	4.33991	6.71709	GAS2L1
	regulation of multicellular organismal development (GO:2000026)	1/28	0.212726	0.443826	0	0	4.33991	6.71709	EHMT1
	regulation of phosphatase activity (GO:0010921)	1/28	0.212726	0.443826	0	0	4.33991	6.71709	PPP6R1
	regulation of postsynapse organization (GO:0099175)	1/28	0.212726	0.443826	0	0	4.33991	6.71709	LZTS3
	regulation of small molecule metabolic process (GO:0062012)	1/28	0.212726	0.443826	0	0	4.33991	6.71709	MLYCD
	histone mRNA metabolic process (GO:0008334)	1/28	0.212726	0.443826	0	0	4.33991	6.71709	EXOSC4
	positive regulation of microtubule polymerization (GO:0031116)	1/28	0.212726	0.443826	0	0	4.33991	6.71709	FES
	positive regulation of synapse assembly (GO:0051965)	1/28	0.212726	0.443826	0	0	4.33991	6.71709	AGRN
	protein localization to cell surface (GO:0034394)	1/28	0.212726	0.443826	0	0	4.33991	6.71709	FLNA
	cell junction assembly (GO:0034329)	2/102	0.215124	0.447112	0	0	2.34881	3.60905	ARVCF;FLNA
	positive regulation of cellular protein metabolic process (GO:0032270)	2/102	0.215124	0.447112	0	0	2.34881	3.60905	NSUN5;PCIF1
	regulation of GTPase activity (GO:0043087)	3/189	0.217385	0.449185	0	0	1.89724	2.89534	RASGRP2;AGRN;PLXNA3
	antigen processing and presentation of exogenous peptide antigen (GO:0002478)	2/103	0.218242	0.449185	0	0	2.32544	3.53967	AP1B1;AP2A1
	chromatin remodeling (GO:0006338)	2/103	0.218242	0.449185	0	0	2.32544	3.53967	HDAC5;PADI4
	actin filament polymerization (GO:0030041)	1/29	0.219427	0.449185	0	0	4.1847	6.34708	SPIRE2
	aggrephagy (GO:0035973)	1/29	0.219427	0.449185	0	0	4.1847	6.34708	WDR81
	regulation of fatty acid biosynthetic process (GO:0042304)	1/29	0.219427	0.449185	0	0	4.1847	6.34708	WDTC1
	positive regulation of extrinsic apoptotic signaling pathway (GO:2001238)	1/29	0.219427	0.449185	0	0	4.1847	6.34708	DEDD2
	protein ADP-ribosylation (GO:0006471)	1/29	0.219427	0.449185	0	0	4.1847	6.34708	PARP10
	ribosome biogenesis (GO:0042254)	3/192	0.224053	0.45256	0	0	1.86684	2.79255	EXOSC4;WDR18;NOP53
	regulation of JNK cascade (GO:0046328)	2/105	0.22449	0.45256	0	0	2.28005	3.40622	MFHAS1;MAP3K10
	non-motile cilium assembly (GO:1905515)	1/30	0.226072	0.45256	0	0	4.0402	6.00738	FUZ
	regulation of macrophage activation (GO:0043030)	1/30	0.226072	0.45256	0	0	4.0402	6.00738	MFHAS1
	phosphatidylcholine acyl-chain remodeling (GO:0036151)	1/30	0.226072	0.45256	0	0	4.0402	6.00738	MBOAT7
	plasma membrane invagination (GO:0099024)	1/30	0.226072	0.45256	0	0	4.0402	6.00738	SPIRE2
	extrinsic apoptotic signaling pathway via death domain receptors (GO:0008625)	1/30	0.226072	0.45256	0	0	4.0402	6.00738	DEDD2
	regulation of vasoconstriction (GO:0019229)	1/30	0.226072	0.45256	0	0	4.0402	6.00738	SMTNL2
	response to alcohol (GO:0097305)	1/30	0.226072	0.45256	0	0	4.0402	6.00738	ABCA2
	Golgi to plasma membrane protein transport (GO:0043001)	1/30	0.226072	0.45256	0	0	4.0402	6.00738	RAB26
	histone H3-K4 methylation (GO:0051568)	1/30	0.226072	0.45256	0	0	4.0402	6.00738	CXXC1
	microtubule polymerization (GO:0046785)	1/30	0.226072	0.45256	0	0	4.0402	6.00738	TUBGCP6
	regulation of cell cycle process (GO:0010564)	2/106	0.22762	0.453155	0	0	2.25801	3.34204	MAD1L1;USP19
	small GTPase mediated signal transduction (GO:0007264)	2/106	0.22762	0.453155	0	0	2.25801	3.34204	RASGRP2;ERAS
	protein localization to nucleus (GO:0034504)	2/106	0.22762	0.453155	0	0	2.25801	3.34204	IPO9;NOP53
	protein localization to membrane (GO:0072657)	3/195	0.230761	0.453228	0	0	1.83739	2.6943	FLNA;SCRIB;AGRN
	protein palmitoylation (GO:0018345)	1/31	0.23266	0.453228	0	0	3.90533	5.69466	ZDHHC8
	purine nucleoside bisphosphate metabolic process (GO:0034032)	1/31	0.23266	0.453228	0	0	3.90533	5.69466	MLYCD
	aminoglycan catabolic process (GO:0006026)	1/31	0.23266	0.453228	0	0	3.90533	5.69466	AGRN
	negative regulation of proteasomal ubiquitin-dependent protein catabolic process (GO:0032435)	1/31	0.23266	0.453228	0	0	3.90533	5.69466	NOP53
	cellular nitrogen compound biosynthetic process (GO:0044271)	1/31	0.23266	0.453228	0	0	3.90533	5.69466	ABCA2
	negative regulation of response to DNA damage stimulus (GO:2001021)	1/31	0.23266	0.453228	0	0	3.90533	5.69466	TMEM161A
	organelle transport along microtubule (GO:0072384)	1/31	0.23266	0.453228	0	0	3.90533	5.69466	COPG1
	embryonic skeletal system morphogenesis (GO:0048704)	1/31	0.23266	0.453228	0	0	3.90533	5.69466	FUZ
	ribonucleoside bisphosphate metabolic process (GO:0033875)	1/31	0.23266	0.453228	0	0	3.90533	5.69466	MLYCD
	positive regulation of protein targeting to mitochondrion (GO:1903955)	1/31	0.23266	0.453228	0	0	3.90533	5.69466	RNF31
	triglyceride homeostasis (GO:0070328)	1/31	0.23266	0.453228	0	0	3.90533	5.69466	ANGPTL4
	lipid transport (GO:0006869)	2/109	0.237025	0.456946	0	0	2.19437	3.15899	ABCA2;PITPNM1
	regulation of cell migration involved in sprouting angiogenesis (GO:0090049)	1/32	0.239192	0.456946	0	0	3.77916	5.40603	HDAC5
	regulation of cellular amide metabolic process (GO:0034248)	1/32	0.239192	0.456946	0	0	3.77916	5.40603	PCIF1
	regulation of centrosome duplication (GO:0010824)	1/32	0.239192	0.456946	0	0	3.77916	5.40603	FBXW5
	regulation of dendritic spine morphogenesis (GO:0061001)	1/32	0.239192	0.456946	0	0	3.77916	5.40603	LZTS3
	regulation of intracellular estrogen receptor signaling pathway (GO:0033146)	1/32	0.239192	0.456946	0	0	3.77916	5.40603	CARM1
	establishment or maintenance of epithelial cell apical/basal polarity (GO:0045197)	1/32	0.239192	0.456946	0	0	3.77916	5.40603	SCRIB
	intra-Golgi vesicle-mediated transport (GO:0006891)	1/32	0.239192	0.456946	0	0	3.77916	5.40603	COPG1
	skeletal muscle organ development (GO:0060538)	1/32	0.239192	0.456946	0	0	3.77916	5.40603	IGSF8
	positive regulation of telomere maintenance (GO:0032206)	1/32	0.239192	0.456946	0	0	3.77916	5.40603	SLX1A
	protein K63-linked deubiquitination (GO:0070536)	1/32	0.239192	0.456946	0	0	3.77916	5.40603	USP20
	regulation of cell cycle (GO:0051726)	4/296	0.244606	0.462012	0	0	1.61231	2.27031	STK11;GAS2L1;NOP53;SIPA1
	positive regulation of transcription by RNA polymerase II (GO:0045944)	10/908	0.244766	0.462012	0	0	1.31765	1.85453	BCL2L12;HDAC5;DBP;ELL;MZF1;MED16;AGRN;IER2;SSBP4;IRF2BPL
	regulation of interleukin-17 production (GO:0032660)	1/33	0.24567	0.462012	0	0	3.66087	5.13901	ZBTB7B
	regulation of protein localization to cell surface (GO:2000008)	1/33	0.24567	0.462012	0	0	3.66087	5.13901	ABCA2
	exonucleolytic catabolism of deadenylated mRNA (GO:0043928)	1/33	0.24567	0.462012	0	0	3.66087	5.13901	EXOSC4
	positive regulation of cholesterol transport (GO:0032376)	1/33	0.24567	0.462012	0	0	3.66087	5.13901	ZDHHC8
	positive regulation of histone modification (GO:0031058)	1/33	0.24567	0.462012	0	0	3.66087	5.13901	ZBTB7B
	signal transduction by p53 class mediator (GO:0072331)	1/33	0.24567	0.462012	0	0	3.66087	5.13901	STK11
	mitotic G2 DNA damage checkpoint signaling (GO:0007095)	1/33	0.24567	0.462012	0	0	3.66087	5.13901	NOP53
	phosphatidylinositol metabolic process (GO:0046488)	2/112	0.246452	0.462682	0	0	2.1342	2.98914	PITPNM1;MBOAT7
	negative regulation of blood vessel endothelial cell migration (GO:0043537)	1/34	0.252092	0.465236	0	0	3.54976	4.89143	HDAC5
	regulation of activated T cell proliferation (GO:0046006)	1/34	0.252092	0.465236	0	0	3.54976	4.89143	SCRIB
	regulation of amyloid-beta formation (GO:1902003)	1/34	0.252092	0.465236	0	0	3.54976	4.89143	ABCA2
	regulation of glucose metabolic process (GO:0010906)	1/34	0.252092	0.465236	0	0	3.54976	4.89143	MLYCD
	organelle disassembly (GO:1903008)	1/34	0.252092	0.465236	0	0	3.54976	4.89143	ATG2A
	epithelial tube morphogenesis (GO:0060562)	1/34	0.252092	0.465236	0	0	3.54976	4.89143	SCRIB
	response to steroid hormone (GO:0048545)	1/34	0.252092	0.465236	0	0	3.54976	4.89143	ABCA2
	histone lysine methylation (GO:0034968)	1/34	0.252092	0.465236	0	0	3.54976	4.89143	CXXC1
	striated muscle tissue development (GO:0014706)	1/34	0.252092	0.465236	0	0	3.54976	4.89143	IGSF8
	synaptic vesicle recycling (GO:0036465)	1/34	0.252092	0.465236	0	0	3.54976	4.89143	TBC1D24
	response to lipid (GO:0033993)	2/114	0.252744	0.465649	0	0	2.09588	2.88262	ABCA2;TMEM161A
	bicarbonate transport (GO:0015701)	1/35	0.25846	0.468244	0	0	3.44518	4.66138	CYB5R1
	negative regulation of organelle assembly (GO:1902116)	1/35	0.25846	0.468244	0	0	3.44518	4.66138	LIMK2
	negative regulation of T cell proliferation (GO:0042130)	1/35	0.25846	0.468244	0	0	3.44518	4.66138	SCRIB
	regulation of JUN kinase activity (GO:0043506)	1/35	0.25846	0.468244	0	0	3.44518	4.66138	MAP3K10
	nuclear-transcribed mRNA catabolic process, exonucleolytic (GO:0000291)	1/35	0.25846	0.468244	0	0	3.44518	4.66138	EXOSC4
	regulation of phosphatidylinositol 3-kinase activity (GO:0043551)	1/35	0.25846	0.468244	0	0	3.44518	4.66138	WDR81
	embryonic skeletal system development (GO:0048706)	1/35	0.25846	0.468244	0	0	3.44518	4.66138	FUZ
	regulation of TORC1 signaling (GO:1903432)	1/35	0.25846	0.468244	0	0	3.44518	4.66138	STK11
	intracellular pH reduction (GO:0051452)	1/35	0.25846	0.468244	0	0	3.44518	4.66138	TMEM9
	smoothened signaling pathway (GO:0007224)	1/35	0.25846	0.468244	0	0	3.44518	4.66138	MAP3K10
	cytosolic transport (GO:0016482)	2/116	0.259041	0.468515	0	0	2.0589	2.7811	WDR81;AP2A1
	positive regulation of cell projection organization (GO:0031346)	2/117	0.26219	0.471047	0	0	2.04089	2.73211	FES;PLXNA3
	negative regulation of cellular protein localization (GO:1903828)	1/36	0.264774	0.471047	0	0	3.34658	4.44719	MFHAS1
	regulation of embryonic development (GO:0045995)	1/36	0.264774	0.471047	0	0	3.34658	4.44719	EHMT1
	negative regulation of toll-like receptor signaling pathway (GO:0034122)	1/36	0.264774	0.471047	0	0	3.34658	4.44719	MFHAS1
	establishment of protein localization to plasma membrane (GO:0061951)	1/36	0.264774	0.471047	0	0	3.34658	4.44719	RAB26
	intrinsic apoptotic signaling pathway by p53 class mediator (GO:0072332)	1/36	0.264774	0.471047	0	0	3.34658	4.44719	STK11
	positive regulation of myeloid leukocyte differentiation (GO:0002763)	1/36	0.264774	0.471047	0	0	3.34658	4.44719	FES
	telomere maintenance via telomere lengthening (GO:0010833)	1/36	0.264774	0.471047	0	0	3.34658	4.44719	SLX1A
	positive regulation of substrate adhesion-dependent cell spreading (GO:1900026)	1/36	0.264774	0.471047	0	0	3.34658	4.44719	FLNA
	mitochondrion disassembly (GO:0061726)	1/36	0.264774	0.471047	0	0	3.34658	4.44719	ATG2A
	regulation of cell migration (GO:0030334)	5/408	0.267034	0.472897	0	0	1.46079	1.92879	FLNA;FUZ;LDLRAD4;PLXNA3;ARHGAP4
	protein modification by small protein conjugation (GO:0032446)	5/409	0.268652	0.472897	0	0	1.4571	1.91512	FBXW5;MIB2;TRIM47;ZNF598;RNF220
	acyl-CoA metabolic process (GO:0006637)	1/37	0.271035	0.472897	0	0	3.25345	4.24741	MLYCD
	regulation of actin cytoskeleton reorganization (GO:2000249)	1/37	0.271035	0.472897	0	0	3.25345	4.24741	FES
	negative regulation of G1/S transition of mitotic cell cycle (GO:2000134)	1/37	0.271035	0.472897	0	0	3.25345	4.24741	NACC2
	regulation of erythrocyte differentiation (GO:0045646)	1/37	0.271035	0.472897	0	0	3.25345	4.24741	BRD1
	regulation of intracellular steroid hormone receptor signaling pathway (GO:0033143)	1/37	0.271035	0.472897	0	0	3.25345	4.24741	CARM1
	regulation of microtubule cytoskeleton organization (GO:0070507)	1/37	0.271035	0.472897	0	0	3.25345	4.24741	GAS2L1
	regulation of p38MAPK cascade (GO:1900744)	1/37	0.271035	0.472897	0	0	3.25345	4.24741	MFHAS1
	positive regulation of calcium ion transport (GO:0051928)	1/37	0.271035	0.472897	0	0	3.25345	4.24741	CRACR2A
	regulation of transport (GO:0051049)	1/37	0.271035	0.472897	0	0	3.25345	4.24741	FES
	skeletal muscle tissue development (GO:0007519)	1/37	0.271035	0.472897	0	0	3.25345	4.24741	IGSF8
	regulation of apoptotic signaling pathway (GO:2001233)	1/38	0.277243	0.475335	0	0	3.16536	4.06072	BCL2L12
	negative regulation of G0 to G1 transition (GO:0070317)	1/38	0.277243	0.475335	0	0	3.16536	4.06072	EHMT1
	negative regulation of proteasomal protein catabolic process (GO:1901799)	1/38	0.277243	0.475335	0	0	3.16536	4.06072	NOP53
	negative regulation of TOR signaling (GO:0032007)	1/38	0.277243	0.475335	0	0	3.16536	4.06072	STK11
	negative regulation of ubiquitin-dependent protein catabolic process (GO:2000059)	1/38	0.277243	0.475335	0	0	3.16536	4.06072	NOP53
	DNA replication initiation (GO:0006270)	1/38	0.277243	0.475335	0	0	3.16536	4.06072	LRWD1
	regulation of phosphoprotein phosphatase activity (GO:0043666)	1/38	0.277243	0.475335	0	0	3.16536	4.06072	PPP6R1
	histone exchange (GO:0043486)	1/38	0.277243	0.475335	0	0	3.16536	4.06072	DMAP1
	spliceosomal snRNP assembly (GO:0000387)	1/38	0.277243	0.475335	0	0	3.16536	4.06072	SART1
	positive regulation of potassium ion transport (GO:0043268)	1/38	0.277243	0.475335	0	0	3.16536	4.06072	FLNA
	positive regulation of signaling (GO:0023056)	1/38	0.277243	0.475335	0	0	3.16536	4.06072	SCRIB
	protein monoubiquitination (GO:0006513)	1/39	0.283398	0.479834	0	0	3.08191	3.88599	ZNF598
	negative regulation of cellular metabolic process (GO:0031324)	1/39	0.283398	0.479834	0	0	3.08191	3.88599	ABCA2
	regulation of cellular component biogenesis (GO:0044087)	1/39	0.283398	0.479834	0	0	3.08191	3.88599	PARP10
	cellular response to ketone (GO:1901655)	1/39	0.283398	0.479834	0	0	3.08191	3.88599	NDOR1
	DNA replication-independent nucleosome assembly (GO:0006336)	1/39	0.283398	0.479834	0	0	3.08191	3.88599	HIRA
	regulation of protein targeting to mitochondrion (GO:1903214)	1/39	0.283398	0.479834	0	0	3.08191	3.88599	RNF31
	positive regulation of intracellular transport (GO:0032388)	1/39	0.283398	0.479834	0	0	3.08191	3.88599	STK11
	protein acylation (GO:0043543)	1/39	0.283398	0.479834	0	0	3.08191	3.88599	ZDHHC8
	defense response to symbiont (GO:0140546)	2/124	0.28423	0.480495	0	0	1.92311	2.41921	EXOSC4;FLNA
	platelet degranulation (GO:0002576)	2/125	0.287376	0.483391	0	0	1.90738	2.37843	CYB5R1;FLNA
	protein ubiquitination (GO:0016567)	6/525	0.289025	0.483391	0	0	1.36127	1.68967	RNF31;FBXW5;MIB2;TRIM47;ZNF598;RNF220
	autophagy of mitochondrion (GO:0000422)	1/40	0.289501	0.483391	0	0	3.00273	3.72218	ATG2A
	bone development (GO:0060348)	1/40	0.289501	0.483391	0	0	3.00273	3.72218	GNAS
	negative regulation of protein kinase B signaling (GO:0051898)	1/40	0.289501	0.483391	0	0	3.00273	3.72218	NOP53
	regulation of microtubule polymerization (GO:0031113)	1/40	0.289501	0.483391	0	0	3.00273	3.72218	FES
	positive regulation of double-strand break repair (GO:2000781)	1/40	0.289501	0.483391	0	0	3.00273	3.72218	SPIRE2
	positive regulation of intrinsic apoptotic signaling pathway (GO:2001244)	1/40	0.289501	0.483391	0	0	3.00273	3.72218	NACC2
	phosphatidylinositol biosynthetic process (GO:0006661)	2/126	0.29052	0.483833	0	0	1.8919	2.33854	PITPNM1;MBOAT7
	acylglycerol metabolic process (GO:0006639)	1/41	0.295552	0.483833	0	0	2.92751	3.56838	DGAT1
	carbohydrate catabolic process (GO:0016052)	1/41	0.295552	0.483833	0	0	2.92751	3.56838	MAN2C1
	carboxylic acid transmembrane transport (GO:1905039)	1/41	0.295552	0.483833	0	0	2.92751	3.56838	SLC38A10
	regulation of filopodium assembly (GO:0051489)	1/41	0.295552	0.483833	0	0	2.92751	3.56838	AGRN
	regulation of G0 to G1 transition (GO:0070316)	1/41	0.295552	0.483833	0	0	2.92751	3.56838	EHMT1
	endosome organization (GO:0007032)	1/41	0.295552	0.483833	0	0	2.92751	3.56838	TMEM9
	regulation of response to DNA damage stimulus (GO:2001020)	1/41	0.295552	0.483833	0	0	2.92751	3.56838	WRNIP1
	positive regulation of cation transmembrane transport (GO:1904064)	1/41	0.295552	0.483833	0	0	2.92751	3.56838	FLNA
	gluconeogenesis (GO:0006094)	1/41	0.295552	0.483833	0	0	2.92751	3.56838	PC
	regulation of viral transcription (GO:0046782)	1/41	0.295552	0.483833	0	0	2.92751	3.56838	NELFA
	JNK cascade (GO:0007254)	1/41	0.295552	0.483833	0	0	2.92751	3.56838	MAP3K10
	positive regulation of TOR signaling (GO:0032008)	1/41	0.295552	0.483833	0	0	2.92751	3.56838	WDR24
	regulation of I-kappaB kinase/NF-kappaB signaling (GO:0043122)	3/224	0.297083	0.485608	0	0	1.59393	1.93462	RNF31;MIB2;FLNA
	DNA-dependent DNA replication (GO:0006261)	2/129	0.299941	0.485611	0	0	1.84693	2.22401	WRNIP1;LRWD1
	positive regulation of macromolecule biosynthetic process (GO:0010557)	2/129	0.299941	0.485611	0	0	1.84693	2.22401	NSUN5;PCIF1
	ATP-dependent chromatin remodeling (GO:0043044)	1/42	0.301552	0.485611	0	0	2.85597	3.42377	DMAP1
	regulation of double-strand break repair (GO:2000779)	1/42	0.301552	0.485611	0	0	2.85597	3.42377	SPIRE2
	ceramide biosynthetic process (GO:0046513)	1/42	0.301552	0.485611	0	0	2.85597	3.42377	B3GALT4
	nucleic acid-templated transcription (GO:0097659)	1/42	0.301552	0.485611	0	0	2.85597	3.42377	NFKBIB
	regulation of nervous system development (GO:0051960)	1/42	0.301552	0.485611	0	0	2.85597	3.42377	NSUN5
	histone H3 acetylation (GO:0043966)	1/42	0.301552	0.485611	0	0	2.85597	3.42377	BRD1
	skeletal system morphogenesis (GO:0048705)	1/42	0.301552	0.485611	0	0	2.85597	3.42377	FUZ
	translesion synthesis (GO:0019985)	1/42	0.301552	0.485611	0	0	2.85597	3.42377	PARP10
	positive regulation of canonical Wnt signaling pathway (GO:0090263)	2/130	0.303077	0.487345	0	0	1.8324	2.18746	TMEM9;RNF220
	cellular protein localization (GO:0034613)	4/329	0.306688	0.490828	0	0	1.44615	1.70924	RAB24;TBC1D25;FLNA;AP2A1
	positive regulation of axonogenesis (GO:0050772)	1/43	0.307501	0.490828	0	0	2.78783	3.28762	PLXNA3
	lipid modification (GO:0030258)	1/43	0.307501	0.490828	0	0	2.78783	3.28762	MBOAT7
	positive regulation of T cell differentiation (GO:0045582)	1/43	0.307501	0.490828	0	0	2.78783	3.28762	SART1
	myofibril assembly (GO:0030239)	1/43	0.307501	0.490828	0	0	2.78783	3.28762	FLII
	regulation of gene expression (GO:0010468)	11/1079	0.31122	0.495875	0	0	1.21536	1.41863	PARP10;HDAC5;PC;THAP7;SNRNP70;ZNF628;CARM1;CXXC1;AKAP17A;MZF1;ZBTB7B
	defense response to virus (GO:0051607)	2/133	0.312471	0.495875	0	0	1.79017	2.0824	EXOSC4;FLNA
	embryonic organ morphogenesis (GO:0048562)	1/44	0.3134	0.495875	0	0	2.72286	3.15926	FUZ
	hexose biosynthetic process (GO:0019319)	1/44	0.3134	0.495875	0	0	2.72286	3.15926	PC
	positive regulation of potassium ion transmembrane transport (GO:1901381)	1/44	0.3134	0.495875	0	0	2.72286	3.15926	FLNA
	mRNA catabolic process (GO:0006402)	1/44	0.3134	0.495875	0	0	2.72286	3.15926	EXOSC4
	action potential (GO:0001508)	1/45	0.319249	0.50148	0	0	2.66084	3.0381	GNA11
	amino acid transmembrane transport (GO:0003333)	1/45	0.319249	0.50148	0	0	2.66084	3.0381	SLC38A10
	regulation of insulin receptor signaling pathway (GO:0046626)	1/45	0.319249	0.50148	0	0	2.66084	3.0381	ZBTB7B
	microtubule bundle formation (GO:0001578)	1/45	0.319249	0.50148	0	0	2.66084	3.0381	GAS2L1
	mitotic G2/M transition checkpoint (GO:0044818)	1/45	0.319249	0.50148	0	0	2.66084	3.0381	NOP53
	intracellular protein transport (GO:0006886)	4/336	0.320108	0.502103	0	0	1.41515	1.612	IPO9;RAB24;TBC1D25;AP2A1
	ribonucleoprotein complex assembly (GO:0022618)	2/136	0.321838	0.504034	0	0	1.74982	1.98379	SART1;NOP53
	regulation of cellular protein localization (GO:1903827)	1/46	0.325049	0.504034	0	0	2.60158	2.9236	ABCA2
	regulation of fibroblast proliferation (GO:0048145)	1/46	0.325049	0.504034	0	0	2.60158	2.9236	PARP10
	erythrocyte differentiation (GO:0030218)	1/46	0.325049	0.504034	0	0	2.60158	2.9236	MFHAS1
	establishment of protein localization to extracellular region (GO:0035592)	1/46	0.325049	0.504034	0	0	2.60158	2.9236	COPG1
	positive regulation of organelle assembly (GO:1902117)	1/46	0.325049	0.504034	0	0	2.60158	2.9236	FUZ
	postreplication repair (GO:0006301)	1/46	0.325049	0.504034	0	0	2.60158	2.9236	PARP10
	posttranscriptional regulation of gene expression (GO:0010608)	1/46	0.325049	0.504034	0	0	2.60158	2.9236	PCIF1
	negative regulation of cold-induced thermogenesis (GO:0120163)	1/47	0.330799	0.509895	0	0	2.54489	2.81527	STK11
	positive regulation of cell-cell adhesion (GO:0022409)	1/47	0.330799	0.509895	0	0	2.54489	2.81527	PIEZO1
	glycosphingolipid metabolic process (GO:0006687)	1/47	0.330799	0.509895	0	0	2.54489	2.81527	ABCA2
	histone deacetylation (GO:0016575)	1/47	0.330799	0.509895	0	0	2.54489	2.81527	HDAC5
	regulation of cellular component organization (GO:0051128)	2/139	0.331174	0.509895	0	0	1.71124	1.89112	STK11;RASGRP2
	purine ribonucleotide biosynthetic process (GO:0009152)	1/48	0.336501	0.512267	0	0	2.49062	2.71267	PANK4
	negative regulation of mitotic cell cycle (GO:0045930)	1/48	0.336501	0.512267	0	0	2.49062	2.71267	SCRIB
	cellular response to alcohol (GO:0097306)	1/48	0.336501	0.512267	0	0	2.49062	2.71267	GRAMD1A
	cognition (GO:0050890)	1/48	0.336501	0.512267	0	0	2.49062	2.71267	NSUN5
	regulation of protein metabolic process (GO:0051246)	1/48	0.336501	0.512267	0	0	2.49062	2.71267	TMEM9
	establishment of protein localization to mitochondrion (GO:0072655)	1/48	0.336501	0.512267	0	0	2.49062	2.71267	TIMM10B
	Golgi to plasma membrane transport (GO:0006893)	1/48	0.336501	0.512267	0	0	2.49062	2.71267	RAB26
	histone H4 acetylation (GO:0043967)	1/48	0.336501	0.512267	0	0	2.49062	2.71267	DMAP1
	positive regulation of multicellular organismal process (GO:0051240)	4/345	0.337427	0.512267	0	0	1.37717	1.49616	GNAS;EHMT1;ZBTB7B;SMTNL2
	post-translational protein modification (GO:0043687)	4/345	0.337427	0.512267	0	0	1.37717	1.49616	FBXW5;ASB6;RABGGTA;WDTC1
	negative regulation of catabolic process (GO:0009895)	1/49	0.342154	0.515841	0	0	2.43861	2.6154	FLNA
	aminoglycan biosynthetic process (GO:0006023)	1/49	0.342154	0.515841	0	0	2.43861	2.6154	AGRN
	regulation of cellular protein metabolic process (GO:0032268)	1/49	0.342154	0.515841	0	0	2.43861	2.6154	PCIF1
	cellular response to mechanical stimulus (GO:0071260)	1/49	0.342154	0.515841	0	0	2.43861	2.6154	PIEZO1
	positive regulation of actin filament polymerization (GO:0030838)	1/49	0.342154	0.515841	0	0	2.43861	2.6154	SPIRE2
	amino acid transport (GO:0006865)	1/50	0.347759	0.520588	0	0	2.38872	2.52307	SLC38A10
	regulation of cellular component movement (GO:0051270)	1/50	0.347759	0.520588	0	0	2.38872	2.52307	FES
	positive regulation of cell morphogenesis involved in differentiation (GO:0010770)	1/50	0.347759	0.520588	0	0	2.38872	2.52307	FLNA
	positive regulation of ion transport (GO:0043270)	1/50	0.347759	0.520588	0	0	2.38872	2.52307	CRACR2A
	ribosome assembly (GO:0042255)	1/50	0.347759	0.520588	0	0	2.38872	2.52307	NOP53
	positive regulation of DNA-binding transcription factor activity (GO:0051091)	3/246	0.348176	0.520588	0	0	1.44799	1.5277	RNF31;HDAC5;NFKBIB
	negative regulation of cellular process (GO:0048523)	6/566	0.350259	0.522983	0	0	1.25893	1.32072	STK11;NACC2;FUZ;ING1;SIPA1;PLXNA3
	regulation of axonogenesis (GO:0050770)	1/51	0.353317	0.523951	0	0	2.34083	2.43537	PLXNA3
	regulation of smoothened signaling pathway (GO:0008589)	1/51	0.353317	0.523951	0	0	2.34083	2.43537	FUZ
	regulation of substrate adhesion-dependent cell spreading (GO:1900024)	1/51	0.353317	0.523951	0	0	2.34083	2.43537	FLNA
	sensory perception (GO:0007600)	1/51	0.353317	0.523951	0	0	2.34083	2.43537	GNAS
	mitotic metaphase plate congression (GO:0007080)	1/51	0.353317	0.523951	0	0	2.34083	2.43537	MAD1L1
	negative regulation of protein metabolic process (GO:0051248)	1/52	0.358828	0.526378	0	0	2.29481	2.35198	FLNA
	regulation of exocytosis (GO:0017157)	1/52	0.358828	0.526378	0	0	2.29481	2.35198	RAB26
	positive regulation of developmental growth (GO:0048639)	1/52	0.358828	0.526378	0	0	2.29481	2.35198	AGRN
	glycolipid metabolic process (GO:0006664)	1/52	0.358828	0.526378	0	0	2.29481	2.35198	ABCA2
	response to peptide hormone (GO:0043434)	1/52	0.358828	0.526378	0	0	2.29481	2.35198	ZBTB7B
	positive regulation of protein localization to cell periphery (GO:1904377)	1/52	0.358828	0.526378	0	0	2.29481	2.35198	ZDHHC8
	positive regulation of protein localization to plasma membrane (GO:1903078)	1/52	0.358828	0.526378	0	0	2.29481	2.35198	ZDHHC8
	myeloid cell differentiation (GO:0030099)	1/52	0.358828	0.526378	0	0	2.29481	2.35198	MFHAS1
	positive regulation of hydrolase activity (GO:0051345)	2/149	0.362013	0.530334	0	0	1.59402	1.61965	RASGRP2;AGRN
	IRE1-mediated unfolded protein response (GO:0036498)	1/53	0.364292	0.532955	0	0	2.25057	2.27262	CXXC1
	negative regulation of viral genome replication (GO:0045071)	1/54	0.36971	0.537985	0	0	2.20799	2.19703	PARP10
	regulation of potassium ion transmembrane transport (GO:1901379)	1/54	0.36971	0.537985	0	0	2.20799	2.19703	FLNA
	regulation of proteasomal protein catabolic process (GO:0061136)	1/54	0.36971	0.537985	0	0	2.20799	2.19703	USP19
	glycosaminoglycan metabolic process (GO:0030203)	1/54	0.36971	0.537985	0	0	2.20799	2.19703	AGRN
	positive regulation of Wnt signaling pathway (GO:0030177)	2/153	0.374205	0.540735	0	0	1.55148	1.52503	TMEM9;RNF220
	protein targeting to mitochondrion (GO:0006626)	1/55	0.375082	0.540735	0	0	2.167	2.12498	TIMM10B
	pyruvate metabolic process (GO:0006090)	1/55	0.375082	0.540735	0	0	2.167	2.12498	PC
	negative regulation of cysteine-type endopeptidase activity involved in apoptotic process (GO:0043154)	1/55	0.375082	0.540735	0	0	2.167	2.12498	BCL2L12
	ceramide metabolic process (GO:0006672)	1/55	0.375082	0.540735	0	0	2.167	2.12498	ABCA2
	interstrand cross-link repair (GO:0036297)	1/55	0.375082	0.540735	0	0	2.167	2.12498	SLX1A
	triglyceride metabolic process (GO:0006641)	1/55	0.375082	0.540735	0	0	2.167	2.12498	DGAT1
	positive regulation of NF-kappaB transcription factor activity (GO:0051092)	2/155	0.380266	0.541236	0	0	1.53105	1.48034	RNF31;NFKBIB
	autophagosome organization (GO:1905037)	1/56	0.380409	0.541236	0	0	2.12749	2.05624	ATG2A
	negative regulation of metabolic process (GO:0009892)	1/56	0.380409	0.541236	0	0	2.12749	2.05624	STK11
	nuclear-transcribed mRNA catabolic process, deadenylation-dependent decay (GO:0000288)	1/56	0.380409	0.541236	0	0	2.12749	2.05624	EXOSC4
	DNA damage response, signal transduction by p53 class mediator resulting in cell cycle arrest (GO:0006977)	1/56	0.380409	0.541236	0	0	2.12749	2.05624	CARM1
	peptidyl-tyrosine modification (GO:0018212)	1/56	0.380409	0.541236	0	0	2.12749	2.05624	FES
	positive regulation of establishment of protein localization to mitochondrion (GO:1903749)	1/56	0.380409	0.541236	0	0	2.12749	2.05624	RNF31
	glycosaminoglycan catabolic process (GO:0006027)	1/56	0.380409	0.541236	0	0	2.12749	2.05624	AGRN
	telomere maintenance (GO:0000723)	1/56	0.380409	0.541236	0	0	2.12749	2.05624	SLX1A
	mitochondrial transport (GO:0006839)	1/56	0.380409	0.541236	0	0	2.12749	2.05624	TIMM10B
	positive regulation of interferon-gamma production (GO:0032729)	1/57	0.38569	0.546603	0	0	2.08939	1.99061	SCRIB
	icosanoid metabolic process (GO:0006690)	1/57	0.38569	0.546603	0	0	2.08939	1.99061	ABCC10
	ribosomal large subunit biogenesis (GO:0042273)	1/57	0.38569	0.546603	0	0	2.08939	1.99061	NOP53
	neutrophil degranulation (GO:0043312)	5/481	0.388702	0.549014	0	0	1.23211	1.16427	CRACR2A;DGAT1;RAB24;CYSTM1;ARHGAP45
	cellular response to starvation (GO:0009267)	2/158	0.389312	0.549014	0	0	1.50137	1.41636	GAS2L1;WDR24
	autophagosome assembly (GO:0000045)	1/58	0.390926	0.549014	0	0	2.05263	1.92791	ATG2A
	regulation of calcium ion transport (GO:0051924)	1/58	0.390926	0.549014	0	0	2.05263	1.92791	CRACR2A
	regulation of pathway-restricted SMAD protein phosphorylation (GO:0060393)	1/58	0.390926	0.549014	0	0	2.05263	1.92791	LDLRAD4
	regulation of tumor necrosis factor-mediated signaling pathway (GO:0010803)	1/58	0.390926	0.549014	0	0	2.05263	1.92791	RNF31
	RNA modification (GO:0009451)	1/58	0.390926	0.549014	0	0	2.05263	1.92791	NSUN5
	neutrophil activation involved in immune response (GO:0002283)	5/485	0.395447	0.55132	0	0	1.22159	1.13332	CRACR2A;DGAT1;RAB24;CYSTM1;ARHGAP45
	negative regulation of autophagy (GO:0010507)	1/59	0.396119	0.55132	0	0	2.01714	1.86796	SNRNP70
	protein polymerization (GO:0051258)	1/59	0.396119	0.55132	0	0	2.01714	1.86796	SPIRE2
	phospholipid transport (GO:0015914)	1/59	0.396119	0.55132	0	0	2.01714	1.86796	PITPNM1
	positive regulation of apoptotic signaling pathway (GO:2001235)	1/59	0.396119	0.55132	0	0	2.01714	1.86796	DEDD2
	regulation of secretion by cell (GO:1903530)	1/59	0.396119	0.55132	0	0	2.01714	1.86796	RAB26
	mitotic DNA damage checkpoint signaling (GO:0044773)	1/59	0.396119	0.55132	0	0	2.01714	1.86796	NOP53
	protein deubiquitination (GO:0016579)	3/267	0.396629	0.551324	0	0	1.33138	1.2312	RNF123;USP20;USP19
	neutrophil mediated immunity (GO:0002446)	5/488	0.400502	0.554932	0	0	1.21382	1.11068	CRACR2A;DGAT1;RAB24;CYSTM1;ARHGAP45
	adenylate cyclase-inhibiting G protein-coupled receptor signaling pathway (GO:0007193)	1/60	0.401267	0.554932	0	0	1.98285	1.8106	FLNA
	peptidyl-threonine phosphorylation (GO:0018107)	1/60	0.401267	0.554932	0	0	1.98285	1.8106	MAP3K10
	response to organic cyclic compound (GO:0014070)	1/60	0.401267	0.554932	0	0	1.98285	1.8106	ABCA2
	negative regulation of cell population proliferation (GO:0008285)	4/379	0.402922	0.556514	0	0	1.25012	1.13637	PARP10;STK11;NACC2;FUZ
	B cell differentiation (GO:0030183)	1/61	0.406371	0.559146	0	0	1.9497	1.75569	HDAC5
	regulation of DNA-templated transcription, initiation (GO:2000142)	1/61	0.406371	0.559146	0	0	1.9497	1.75569	MED16
	protein lipidation (GO:0006497)	1/61	0.406371	0.559146	0	0	1.9497	1.75569	ZDHHC8
	negative regulation of canonical Wnt signaling pathway (GO:0090090)	2/165	0.410187	0.561138	0	0	1.43639	1.28003	STK11;FUZ
	adenylate cyclase-modulating G protein-coupled receptor signaling pathway (GO:0007188)	2/165	0.410187	0.561138	0	0	1.43639	1.28003	GNA11;GNAS
	regulation of neuron projection development (GO:0010975)	2/165	0.410187	0.561138	0	0	1.43639	1.28003	FES;LZTS3
	glucose metabolic process (GO:0006006)	1/62	0.411433	0.561138	0	0	1.91764	1.70308	PC
	response to retinoic acid (GO:0032526)	1/62	0.411433	0.561138	0	0	1.91764	1.70308	TMEM161A
	I-kappaB kinase/NF-kappaB signaling (GO:0007249)	1/62	0.411433	0.561138	0	0	1.91764	1.70308	RNF31
	stress-activated MAPK cascade (GO:0051403)	1/62	0.411433	0.561138	0	0	1.91764	1.70308	MAP3K10
	actin cytoskeleton reorganization (GO:0031532)	1/63	0.416451	0.562338	0	0	1.88662	1.65265	FLNA
	COPII vesicle coating (GO:0048208)	1/63	0.416451	0.562338	0	0	1.88662	1.65265	PPP6R1
	organonitrogen compound catabolic process (GO:1901565)	1/63	0.416451	0.562338	0	0	1.88662	1.65265	ADO
	positive regulation of DNA metabolic process (GO:0051054)	1/63	0.416451	0.562338	0	0	1.88662	1.65265	TMEM161A
	positive regulation of viral process (GO:0048524)	1/63	0.416451	0.562338	0	0	1.88662	1.65265	NELFA
	vesicle coating (GO:0006901)	1/63	0.416451	0.562338	0	0	1.88662	1.65265	PPP6R1
	vesicle targeting, rough ER to cis-Golgi (GO:0048207)	1/63	0.416451	0.562338	0	0	1.88662	1.65265	PPP6R1
	monocarboxylic acid biosynthetic process (GO:0072330)	1/63	0.416451	0.562338	0	0	1.88662	1.65265	MLYCD
	protein modification by small protein removal (GO:0070646)	3/276	0.417128	0.562554	0	0	1.2869	1.12521	RNF123;USP20;USP19
	DNA-templated transcription, initiation (GO:0006352)	2/168	0.419027	0.562765	0	0	1.41021	1.22663	HDAC5;BRF1
	protein secretion (GO:0009306)	1/64	0.421427	0.562765	0	0	1.85658	1.60429	COPG1
	negative regulation of cell cycle process (GO:0010948)	1/64	0.421427	0.562765	0	0	1.85658	1.60429	EHMT1
	negative regulation of intrinsic apoptotic signaling pathway (GO:2001243)	1/64	0.421427	0.562765	0	0	1.85658	1.60429	TMEM161A
	diterpenoid metabolic process (GO:0016101)	1/64	0.421427	0.562765	0	0	1.85658	1.60429	AGRN
	regulation of transcription initiation from RNA polymerase II promoter (GO:0060260)	1/64	0.421427	0.562765	0	0	1.85658	1.60429	MED16
	lipid homeostasis (GO:0055088)	1/64	0.421427	0.562765	0	0	1.85658	1.60429	ABCA2
	tRNA processing (GO:0008033)	1/64	0.421427	0.562765	0	0	1.85658	1.60429	TSEN54
	regulation of cellular catabolic process (GO:0031329)	1/65	0.42636	0.567263	0	0	1.82748	1.55787	WDR24
	mitotic G1 DNA damage checkpoint signaling (GO:0031571)	1/65	0.42636	0.567263	0	0	1.82748	1.55787	CARM1
	protein autoubiquitination (GO:0051865)	1/65	0.42636	0.567263	0	0	1.82748	1.55787	RNF220
	cell-cell junction assembly (GO:0007043)	1/66	0.431252	0.571672	0	0	1.79927	1.5133	ARVCF
	cellular response to nutrient levels (GO:0031669)	1/66	0.431252	0.571672	0	0	1.79927	1.5133	GAS2L1
	positive regulation of cell cycle (GO:0045787)	1/66	0.431252	0.571672	0	0	1.79927	1.5133	USP19
	peptidyl-threonine modification (GO:0018210)	1/67	0.436103	0.576695	0	0	1.77192	1.47048	MAP3K10
	regulation of viral genome replication (GO:0045069)	1/67	0.436103	0.576695	0	0	1.77192	1.47048	PARP10
	mitochondrion organization (GO:0007005)	2/175	0.439391	0.579961	0	0	1.35267	1.11239	TIMM10B;WDR81
	positive regulation of programmed cell death (GO:0043068)	3/286	0.439639	0.579961	0	0	1.24079	1.01968	MAP3K10;SCRIB;ARHGEF1
	negative regulation of transforming growth factor beta receptor signaling pathway (GO:0030512)	1/68	0.440912	0.580231	0	0	1.74539	1.42931	LDLRAD4
	regulation of myeloid cell differentiation (GO:0045637)	1/68	0.440912	0.580231	0	0	1.74539	1.42931	FES
	proteolysis (GO:0006508)	3/287	0.441873	0.580793	0	0	1.23636	1.00978	RNF123;RNPEPL1;PCSK7
	regulation of apoptotic process (GO:0042981)	7/742	0.443984	0.580881	0	0	1.11569	0.905902	MAP3K10;FLNA;SCRIB;ARHGEF1;ANGPTL4;RABGGTA;NOP53
	glycerophospholipid biosynthetic process (GO:0046474)	2/177	0.445138	0.580881	0	0	1.33707	1.08219	PITPNM1;MBOAT7
	cellular response to calcium ion (GO:0071277)	1/69	0.44568	0.580881	0	0	1.71963	1.38973	RASGRP2
	cellular response to decreased oxygen levels (GO:0036294)	1/69	0.44568	0.580881	0	0	1.71963	1.38973	NOP53
	peptidyl-tyrosine phosphorylation (GO:0018108)	1/69	0.44568	0.580881	0	0	1.71963	1.38973	FES
	positive regulation of MAP kinase activity (GO:0043406)	1/69	0.44568	0.580881	0	0	1.71963	1.38973	MAP3K10
	positive regulation of protein polymerization (GO:0032273)	1/69	0.44568	0.580881	0	0	1.71963	1.38973	FES
	aerobic electron transport chain (GO:0019646)	1/70	0.450408	0.582731	0	0	1.69462	1.35163	UQCC3
	carbohydrate homeostasis (GO:0033500)	1/70	0.450408	0.582731	0	0	1.69462	1.35163	STK11
	cellular response to light stimulus (GO:0071482)	1/70	0.450408	0.582731	0	0	1.69462	1.35163	TMEM161A
	negative regulation of viral process (GO:0048525)	1/70	0.450408	0.582731	0	0	1.69462	1.35163	PARP10
	COPII-coated vesicle budding (GO:0090114)	1/70	0.450408	0.582731	0	0	1.69462	1.35163	PPP6R1
	positive regulation of cell-substrate adhesion (GO:0010811)	1/70	0.450408	0.582731	0	0	1.69462	1.35163	FLNA
	RNA processing (GO:0006396)	2/179	0.450853	0.582731	0	0	1.32183	1.05299	TSEN54;DEDD2
	positive regulation of cellular biosynthetic process (GO:0031328)	2/180	0.453698	0.58336	0	0	1.31434	1.03875	NSUN5;PCIF1
	cholesterol homeostasis (GO:0042632)	1/71	0.455096	0.58336	0	0	1.67033	1.31496	ABCA2
	fatty acid biosynthetic process (GO:0006633)	1/71	0.455096	0.58336	0	0	1.67033	1.31496	MLYCD
	Fc-gamma receptor signaling pathway involved in phagocytosis (GO:0038096)	1/71	0.455096	0.58336	0	0	1.67033	1.31496	NCKIPSD
	positive regulation of cellular protein localization (GO:1903829)	1/71	0.455096	0.58336	0	0	1.67033	1.31496	LIMK2
	regulation of TOR signaling (GO:0032006)	1/71	0.455096	0.58336	0	0	1.67033	1.31496	WDR24
	mitochondrial ATP synthesis coupled electron transport (GO:0042775)	1/71	0.455096	0.58336	0	0	1.67033	1.31496	UQCC3
	cytoskeleton-dependent cytokinesis (GO:0061640)	1/72	0.459744	0.585178	0	0	1.64672	1.27964	SPIRE2
	extrinsic apoptotic signaling pathway (GO:0097191)	1/72	0.459744	0.585178	0	0	1.64672	1.27964	DEDD2
	Fc-gamma receptor signaling pathway (GO:0038094)	1/72	0.459744	0.585178	0	0	1.64672	1.27964	NCKIPSD
	response to ionizing radiation (GO:0010212)	1/72	0.459744	0.585178	0	0	1.64672	1.27964	STK11
	positive regulation of neurogenesis (GO:0050769)	1/72	0.459744	0.585178	0	0	1.64672	1.27964	PLXNA3
	sterol homeostasis (GO:0055092)	1/72	0.459744	0.585178	0	0	1.64672	1.27964	ABCA2
	regulation of hydrolase activity (GO:0051336)	1/73	0.464353	0.589663	0	0	1.62377	1.24561	PLXNA3
	chromatin assembly (GO:0031497)	1/73	0.464353	0.589663	0	0	1.62377	1.24561	PADI4
	DNA repair (GO:0006281)	3/298	0.466209	0.591321	0	0	1.18959	0.907799	WRNIP1;SLX1A;NOP53
	proteolysis involved in cellular protein catabolic process (GO:0051603)	1/74	0.468923	0.591321	0	0	1.60144	1.2128	RNF123
	regulation of cytokine-mediated signaling pathway (GO:0001959)	1/74	0.468923	0.591321	0	0	1.60144	1.2128	RNF31
	cellular response to amino acid starvation (GO:0034198)	1/74	0.468923	0.591321	0	0	1.60144	1.2128	WDR24
	DNA damage response, signal transduction by p53 class mediator (GO:0030330)	1/74	0.468923	0.591321	0	0	1.60144	1.2128	CARM1
	Fc receptor mediated stimulatory signaling pathway (GO:0002431)	1/74	0.468923	0.591321	0	0	1.60144	1.2128	NCKIPSD
	fibroblast growth factor receptor signaling pathway (GO:0008543)	1/75	0.473454	0.595653	0	0	1.57972	1.18116	FGFRL1
	response to amino acid starvation (GO:1990928)	1/75	0.473454	0.595653	0	0	1.57972	1.18116	WDR24
	actomyosin structure organization (GO:0031032)	1/76	0.477946	0.595788	0	0	1.55858	1.15063	FLII
	regulation of epithelial to mesenchymal transition (GO:0010717)	1/76	0.477946	0.595788	0	0	1.55858	1.15063	LDLRAD4
	cellular response to hormone stimulus (GO:0032870)	1/76	0.477946	0.595788	0	0	1.55858	1.15063	GAS2L1
	phospholipid metabolic process (GO:0006644)	1/76	0.477946	0.595788	0	0	1.55858	1.15063	ABCA2
	establishment of protein localization to organelle (GO:0072594)	1/76	0.477946	0.595788	0	0	1.55858	1.15063	IPO9
	positive regulation of growth (GO:0045927)	1/76	0.477946	0.595788	0	0	1.55858	1.15063	EXOSC4
	water-soluble vitamin metabolic process (GO:0006767)	1/76	0.477946	0.595788	0	0	1.55858	1.15063	PC
	protein import into nucleus (GO:0006606)	1/76	0.477946	0.595788	0	0	1.55858	1.15063	IPO9
	organelle organization (GO:0006996)	4/420	0.480189	0.597899	0	0	1.12454	0.824932	NCKIPSD;WDR81;SIPA1;ARHGAP4
	purine ribonucleotide metabolic process (GO:0009150)	1/77	0.482401	0.597913	0	0	1.53799	1.12117	MLYCD
	negative regulation of developmental process (GO:0051093)	1/77	0.482401	0.597913	0	0	1.53799	1.12117	FUZ
	phosphatidylcholine metabolic process (GO:0046470)	1/77	0.482401	0.597913	0	0	1.53799	1.12117	MBOAT7
	import into nucleus (GO:0051170)	1/77	0.482401	0.597913	0	0	1.53799	1.12117	IPO9
	negative regulation of Wnt signaling pathway (GO:0030178)	2/191	0.484427	0.599741	0	0	1.23715	0.896672	STK11;FUZ
	recombinational repair (GO:0000725)	1/79	0.491196	0.605747	0	0	1.49841	1.06523	SLX1A
	positive regulation of proteasomal ubiquitin-dependent protein catabolic process (GO:0032436)	1/79	0.491196	0.605747	0	0	1.49841	1.06523	NOP53
	positive regulation of ubiquitin-dependent protein catabolic process (GO:2000060)	1/79	0.491196	0.605747	0	0	1.49841	1.06523	NOP53
	positive regulation of apoptotic process (GO:0043065)	3/310	0.492219	0.605747	0	0	1.14239	0.80976	MAP3K10;SCRIB;ARHGEF1
	negative regulation of macromolecule metabolic process (GO:0010605)	2/194	0.492622	0.605747	0	0	1.21763	0.8621	PARP10;PC
	regulation of programmed cell death (GO:0043067)	2/194	0.492622	0.605747	0	0	1.21763	0.8621	RABGGTA;NOP53
	negative regulation of cellular component organization (GO:0051129)	1/80	0.495538	0.605906	0	0	1.47936	1.03868	NOP53
	regulation of fat cell differentiation (GO:0045598)	1/80	0.495538	0.605906	0	0	1.47936	1.03868	CARM1
	regulation of organelle organization (GO:0033043)	1/80	0.495538	0.605906	0	0	1.47936	1.03868	TBC1D25
	regulation of protein localization to plasma membrane (GO:1903076)	1/80	0.495538	0.605906	0	0	1.47936	1.03868	ZDHHC8
	lipid biosynthetic process (GO:0008610)	1/80	0.495538	0.605906	0	0	1.47936	1.03868	MLYCD
	positive regulation of intracellular signal transduction (GO:1902533)	5/546	0.496582	0.6065	0	0	1.08043	0.756311	RNF31;MFHAS1;MIB2;FLNA;WDR24
	negative regulation of protein modification process (GO:0031400)	1/81	0.499843	0.609114	0	0	1.4608	1.01301	MFHAS1
	phospholipase C-activating G protein-coupled receptor signaling pathway (GO:0007200)	1/81	0.499843	0.609114	0	0	1.4608	1.01301	GNA11
	protein polyubiquitination (GO:0000209)	3/314	0.500752	0.609533	0	0	1.12746	0.779804	RNF31;FBXW5;MIB2
	regulation of signal transduction (GO:0009966)	2/198	0.503422	0.609533	0	0	1.19254	0.818474	USP20;FUZ
	cell-cell junction organization (GO:0045216)	1/82	0.504112	0.609533	0	0	1.44269	0.988181	ARVCF
	regulation of G protein-coupled receptor signaling pathway (GO:0008277)	1/82	0.504112	0.609533	0	0	1.44269	0.988181	USP20
	regulation of gene expression, epigenetic (GO:0040029)	1/82	0.504112	0.609533	0	0	1.44269	0.988181	HDAC5
	ephrin receptor signaling pathway (GO:0048013)	1/82	0.504112	0.609533	0	0	1.44269	0.988181	AP2A1
	positive regulation of cytoskeleton organization (GO:0051495)	1/82	0.504112	0.609533	0	0	1.44269	0.988181	FES
	glycoprotein biosynthetic process (GO:0009101)	1/83	0.508344	0.613886	0	0	1.42503	0.964167	B3GALT4
	cellular protein modification process (GO:0006464)	9/1025	0.508842	0.613886	0	0	1.03515	0.699367	PARP10;STK11;FBXW5;LIMK2;B3GALT4;ASB6;PADI4;RABGGTA;WDTC1
	lymphocyte differentiation (GO:0030098)	1/84	0.512541	0.616979	0	0	1.40778	0.940928	HDAC5
	vascular transport (GO:0010232)	1/84	0.512541	0.616979	0	0	1.40778	0.940928	ABCA2
	proteasome-mediated ubiquitin-dependent protein catabolic process (GO:0043161)	3/321	0.515509	0.619245	0	0	1.10225	0.73035	FBXW5;RHBDD2;USP19
	negative regulation of defense response (GO:0031348)	1/85	0.516702	0.619245	0	0	1.39096	0.918433	MFHAS1
	retrograde vesicle-mediated transport, Golgi to endoplasmic reticulum (GO:0006890)	1/85	0.516702	0.619245	0	0	1.39096	0.918433	COPG1
	Wnt signaling pathway, planar cell polarity pathway (GO:0060071)	1/85	0.516702	0.619245	0	0	1.39096	0.918433	AP2A1
	negative regulation of gene expression (GO:0010629)	3/322	0.517598	0.619636	0	0	1.09874	0.723579	PARP10;PC;PCIF1
	negative regulation of cellular amide metabolic process (GO:0034249)	1/86	0.520827	0.620087	0	0	1.37452	0.896651	PCIF1
	regulation of interferon-gamma production (GO:0032649)	1/86	0.520827	0.620087	0	0	1.37452	0.896651	SCRIB
	glucose homeostasis (GO:0042593)	1/86	0.520827	0.620087	0	0	1.37452	0.896651	STK11
	positive regulation of proteasomal protein catabolic process (GO:1901800)	1/86	0.520827	0.620087	0	0	1.37452	0.896651	NOP53
	transport across blood-brain barrier (GO:0150104)	1/86	0.520827	0.620087	0	0	1.37452	0.896651	ABCA2
	regulation of protein kinase B signaling (GO:0051896)	2/207	0.527174	0.626957	0	0	1.13966	0.729639	MFHAS1;NOP53
	regulation of establishment of planar polarity (GO:0090175)	1/88	0.528974	0.627039	0	0	1.34279	0.855109	AP2A1
	sensory perception of mechanical stimulus (GO:0050954)	1/88	0.528974	0.627039	0	0	1.34279	0.855109	TPRN
	positive regulation of neuron projection development (GO:0010976)	1/88	0.528974	0.627039	0	0	1.34279	0.855109	FES
	SCF-dependent proteasomal ubiquitin-dependent protein catabolic process (GO:0031146)	1/89	0.532995	0.630431	0	0	1.32746	0.835296	FBXW5
	protein import (GO:0017038)	1/89	0.532995	0.630431	0	0	1.32746	0.835296	IPO9
	negative regulation of translation (GO:0017148)	1/90	0.536982	0.632394	0	0	1.31248	0.816087	PCIF1
	positive regulation of autophagy (GO:0010508)	1/90	0.536982	0.632394	0	0	1.31248	0.816087	STK11
	mitochondrial respiratory chain complex assembly (GO:0033108)	1/90	0.536982	0.632394	0	0	1.31248	0.816087	UQCC3
	protein complex oligomerization (GO:0051259)	1/90	0.536982	0.632394	0	0	1.31248	0.816087	NACC2
	sensory perception of sound (GO:0007605)	1/91	0.540936	0.635673	0	0	1.29783	0.797458	TPRN
	positive regulation of supramolecular fiber organization (GO:1902905)	1/91	0.540936	0.635673	0	0	1.29783	0.797458	FES
	cellular response to fibroblast growth factor stimulus (GO:0044344)	1/92	0.544856	0.636455	0	0	1.2835	0.779387	FGFRL1
	positive regulation of cellular component biogenesis (GO:0044089)	1/92	0.544856	0.636455	0	0	1.2835	0.779387	SLX1A
	retinoid metabolic process (GO:0001523)	1/92	0.544856	0.636455	0	0	1.2835	0.779387	AGRN
	T cell activation (GO:0042110)	1/92	0.544856	0.636455	0	0	1.2835	0.779387	SCRIB
	positive regulation of transmembrane receptor protein serine/threonine kinase signaling pathway (GO:0090100)	1/92	0.544856	0.636455	0	0	1.2835	0.779387	STK11
	negative regulation of multicellular organismal process (GO:0051241)	2/214	0.545115	0.636455	0	0	1.10164	0.668429	STK11;LDLRAD4
	visual perception (GO:0007601)	1/93	0.548742	0.640003	0	0	1.26949	0.761853	RABGGTA
	negative regulation of cellular protein metabolic process (GO:0032269)	1/94	0.552596	0.643807	0	0	1.25577	0.744835	PCIF1
	sensory perception of light stimulus (GO:0050953)	1/95	0.556417	0.647564	0	0	1.24235	0.728314	RABGGTA
	cellular response to lipid (GO:0071396)	2/219	0.557639	0.648292	0	0	1.07598	0.628421	FES;NFKBIB
	protein maturation (GO:0051604)	1/97	0.563961	0.653546	0	0	1.21635	0.696686	PCSK7
	double-strand break repair via homologous recombination (GO:0000724)	1/97	0.563961	0.653546	0	0	1.21635	0.696686	SLX1A
	glycosaminoglycan biosynthetic process (GO:0006024)	1/97	0.563961	0.653546	0	0	1.21635	0.696686	AGRN
	organic anion transport (GO:0015711)	1/99	0.571379	0.66003	0	0	1.1914	0.666832	CYB5R1
	response to UV (GO:0009411)	1/99	0.571379	0.66003	0	0	1.1914	0.666832	TMEM161A
	sensory perception of chemical stimulus (GO:0007606)	1/99	0.571379	0.66003	0	0	1.1914	0.666832	GNAS
	cellular response to DNA damage stimulus (GO:0006974)	3/350	0.574061	0.662425	0	0	1.00863	0.559808	STK11;SLX1A;NOP53
	cell-matrix adhesion (GO:0007160)	1/100	0.57504	0.662851	0	0	1.17931	0.65253	TIMM10B
	cellular response to chemical stress (GO:0062197)	1/101	0.57867	0.664218	0	0	1.16746	0.638624	TMEM161A
	epithelial cell differentiation (GO:0030855)	1/101	0.57867	0.664218	0	0	1.16746	0.638624	SCRIB
	positive regulation of cell cycle process (GO:0090068)	1/101	0.57867	0.664218	0	0	1.16746	0.638624	USP19
	positive regulation of protein localization to membrane (GO:1905477)	1/101	0.57867	0.664218	0	0	1.16746	0.638624	ZDHHC8
	cilium organization (GO:0044782)	2/228	0.579562	0.66454	0	0	1.03266	0.563297	FLNA;FUZ
	regulation of proteasomal ubiquitin-dependent protein catabolic process (GO:0032434)	1/102	0.58227	0.66484	0	0	1.15584	0.625102	NOP53
	positive regulation of cell growth (GO:0030307)	1/102	0.58227	0.66484	0	0	1.15584	0.625102	EXOSC4
	intrinsic apoptotic signaling pathway (GO:0097193)	1/102	0.58227	0.66484	0	0	1.15584	0.625102	STK11
	positive regulation of vasculature development (GO:1904018)	1/102	0.58227	0.66484	0	0	1.15584	0.625102	ANGPTL4
	inflammatory response (GO:0006954)	2/230	0.584326	0.666487	0	0	1.0235	0.549921	MFHAS1;HDAC5
	apoptotic process (GO:0006915)	2/231	0.586692	0.667785	0	0	1.01897	0.543373	STK11;MAP3K10
	regulation of autophagy (GO:0010506)	2/231	0.586692	0.667785	0	0	1.01897	0.543373	STK11;WDR24
	translational elongation (GO:0006414)	1/104	0.589377	0.670139	0	0	1.13328	0.599152	ZNF598
	positive regulation of cellular metabolic process (GO:0031325)	1/105	0.592886	0.673424	0	0	1.12233	0.5867	SCRIB
	protein processing (GO:0016485)	1/106	0.596364	0.675259	0	0	1.11158	0.57458	PCSK7
	cellular response to peptide hormone stimulus (GO:0071375)	1/106	0.596364	0.675259	0	0	1.11158	0.57458	HDAC5
	regulation of phosphatidylinositol 3-kinase signaling (GO:0014066)	1/106	0.596364	0.675259	0	0	1.11158	0.57458	NOP53
	response to calcium ion (GO:0051592)	1/107	0.599814	0.678457	0	0	1.10104	0.562781	RASGRP2
	negative regulation of transmembrane receptor protein serine/threonine kinase signaling pathway (GO:0090101)	1/108	0.603234	0.680908	0	0	1.09069	0.551292	LDLRAD4
	DNA replication (GO:0006260)	1/108	0.603234	0.680908	0	0	1.09069	0.551292	WRNIP1
	response to endoplasmic reticulum stress (GO:0034976)	1/110	0.609986	0.687817	0	0	1.07057	0.529204	USP19
	protein phosphorylation (GO:0006468)	4/496	0.611317	0.688602	0	0	0.947105	0.466109	STK11;FES;LIMK2;MAP3K10
	regulation of macroautophagy (GO:0016241)	1/112	0.616625	0.693863	0	0	1.05118	0.508237	TBC1D25
	activation of protein kinase activity (GO:0032147)	1/114	0.623151	0.700481	0	0	1.03247	0.488321	STK11
	calcium ion transport (GO:0006816)	1/115	0.626373	0.701925	0	0	1.02336	0.478736	CRACR2A
	cellular response to molecule of bacterial origin (GO:0071219)	1/115	0.626373	0.701925	0	0	1.02336	0.478736	NFKBIB
	positive regulation of protein metabolic process (GO:0051247)	1/115	0.626373	0.701925	0	0	1.02336	0.478736	ABCA2
	regulation of protein-containing complex assembly (GO:0043254)	1/116	0.629567	0.702607	0	0	1.01441	0.46939	NOP53
	positive regulation of angiogenesis (GO:0045766)	1/116	0.629567	0.702607	0	0	1.01441	0.46939	ANGPTL4
	ion transport (GO:0006811)	1/116	0.629567	0.702607	0	0	1.01441	0.46939	PIEZO1
	sphingolipid metabolic process (GO:0006665)	1/116	0.629567	0.702607	0	0	1.01441	0.46939	ABCA2
	RNA splicing, via transesterification reactions with bulged adenosine as nucleophile (GO:0000377)	2/251	0.631947	0.703865	0	0	0.936173	0.429656	SART1;SNRNP70
	positive regulation of signal transduction (GO:0009967)	2/252	0.634106	0.703865	0	0	0.932381	0.424736	FLNA;ZBTB7B
	positive regulation of nucleic acid-templated transcription (GO:1903508)	4/511	0.634712	0.703865	0	0	0.918372	0.417477	ZXDC;CXXC1;MED16;ING1
	adenylate cyclase-activating G protein-coupled receptor signaling pathway (GO:0007189)	1/118	0.635874	0.703865	0	0	0.996966	0.451381	GNAS
	regulation of cellular response to stress (GO:0080135)	1/118	0.635874	0.703865	0	0	0.996966	0.451381	USP19
	negative regulation of response to external stimulus (GO:0032102)	1/118	0.635874	0.703865	0	0	0.996966	0.451381	MFHAS1
	regulation of protein binding (GO:0043393)	1/118	0.635874	0.703865	0	0	0.996966	0.451381	HDAC5
	positive regulation of protein-containing complex assembly (GO:0031334)	1/118	0.635874	0.703865	0	0	0.996966	0.451381	PIEZO1
	cellular response to lipopolysaccharide (GO:0071222)	1/120	0.642074	0.710005	0	0	0.98011	0.434239	NFKBIB
	protein homooligomerization (GO:0051260)	1/121	0.645135	0.712665	0	0	0.971893	0.425977	NACC2
	positive regulation of cell differentiation (GO:0045597)	2/258	0.646853	0.713837	0	0	0.910249	0.396537	FES;CARM1
	regulation of mRNA catabolic process (GO:0061013)	1/122	0.64817	0.713841	0	0	0.963812	0.417912	EXOSC4
	potassium ion transport (GO:0006813)	1/122	0.64817	0.713841	0	0	0.963812	0.417912	TMEM175
	regulation of anatomical structure morphogenesis (GO:0022603)	1/123	0.651179	0.715704	0	0	0.955864	0.410038	LZTS3
	cellular response to organic substance (GO:0071310)	1/123	0.651179	0.715704	0	0	0.955864	0.410038	NDOR1
	non-canonical Wnt signaling pathway (GO:0035567)	1/124	0.654162	0.717532	0	0	0.948044	0.40235	AP2A1
	fatty acid metabolic process (GO:0006631)	1/124	0.654162	0.717532	0	0	0.948044	0.40235	MLYCD
	protein targeting (GO:0006605)	1/125	0.65712	0.718601	0	0	0.940351	0.394843	TIMM10B
	cellular response to oxidative stress (GO:0034599)	1/125	0.65712	0.718601	0	0	0.940351	0.394843	TMEM161A
	regulation of phosphorylation (GO:0042325)	1/125	0.65712	0.718601	0	0	0.940351	0.394843	NOP53
	circulatory system development (GO:0072359)	1/126	0.660053	0.720359	0	0	0.932781	0.38751	STK11
	synapse organization (GO:0050808)	1/126	0.660053	0.720359	0	0	0.932781	0.38751	AGRN
	regulation of protein phosphorylation (GO:0001932)	2/266	0.663303	0.72318	0	0	0.882305	0.362207	LIMK2;NOP53
	plasma membrane bounded cell projection organization (GO:0120036)	1/128	0.665844	0.724497	0	0	0.917998	0.37335	TBC1D24
	microtubule cytoskeleton organization involved in mitosis (GO:1902850)	1/128	0.665844	0.724497	0	0	0.917998	0.37335	MAD1L1
	cellular response to insulin stimulus (GO:0032869)	1/129	0.668702	0.72688	0	0	0.91078	0.366513	HDAC5
	transmembrane receptor protein tyrosine kinase signaling pathway (GO:0007169)	3/404	0.670711	0.727777	0	0	0.870384	0.347646	FES;AP2A1;FGFRL1
	regulation of primary metabolic process (GO:0080090)	1/130	0.671537	0.727777	0	0	0.903674	0.359831	CARM1
	protein glycosylation (GO:0006486)	1/130	0.671537	0.727777	0	0	0.903674	0.359831	B3GALT4
	cellular response to hypoxia (GO:0071456)	1/131	0.674347	0.729368	0	0	0.896677	0.3533	NOP53
	cellular response to metal ion (GO:0071248)	1/131	0.674347	0.729368	0	0	0.896677	0.3533	RASGRP2
	mRNA splicing, via spliceosome (GO:0000398)	2/274	0.679135	0.733817	0	0	0.856005	0.331218	SART1;SNRNP70
	RNA metabolic process (GO:0016070)	1/133	0.679896	0.733909	0	0	0.883002	0.340676	DEDD2
	plasma membrane bounded cell projection assembly (GO:0120031)	2/278	0.686823	0.740498	0	0	0.843427	0.316858	FLNA;FUZ
	protein localization to plasma membrane (GO:0072659)	1/136	0.688043	0.740498	0	0	0.863248	0.322771	FLNA
	organic substance transport (GO:0071702)	1/136	0.688043	0.740498	0	0	0.863248	0.322771	ABCA2
	potassium ion transmembrane transport (GO:0071805)	1/139	0.695985	0.747565	0	0	0.844353	0.306017	TMEM175
	protein dephosphorylation (GO:0006470)	1/139	0.695985	0.747565	0	0	0.844353	0.306017	STK11
	enzyme linked receptor protein signaling pathway (GO:0007167)	1/140	0.698587	0.748142	0	0	0.838236	0.300672	FES
	transcription initiation from RNA polymerase II promoter (GO:0006367)	1/140	0.698587	0.748142	0	0	0.838236	0.300672	HDAC5
	protein localization to cell periphery (GO:1990778)	1/140	0.698587	0.748142	0	0	0.838236	0.300672	FLNA
	positive regulation of cellular catabolic process (GO:0031331)	1/141	0.701167	0.750166	0	0	0.832206	0.295441	STK11
	protein-DNA complex assembly (GO:0065004)	1/143	0.706261	0.752653	0	0	0.820402	0.285311	PADI4
	receptor-mediated endocytosis (GO:0006898)	1/143	0.706261	0.752653	0	0	0.820402	0.285311	AP2A1
	neuron development (GO:0048666)	1/143	0.706261	0.752653	0	0	0.820402	0.285311	TBC1D24
	monocarboxylic acid metabolic process (GO:0032787)	1/143	0.706261	0.752653	0	0	0.820402	0.285311	PC
	regulation of mRNA stability (GO:0043488)	1/146	0.713742	0.75988	0	0	0.803305	0.270902	EXOSC4
	brain development (GO:0007420)	1/150	0.723421	0.768679	0	0	0.781581	0.253047	PITPNM1
	cellular response to organic cyclic compound (GO:0071407)	1/150	0.723421	0.768679	0	0	0.781581	0.253047	FES
	mRNA processing (GO:0006397)	2/300	0.726448	0.771142	0	0	0.780281	0.249368	SART1;SNRNP70
	negative regulation of protein phosphorylation (GO:0001933)	1/152	0.728139	0.772182	0	0	0.771151	0.244658	LDLRAD4
	innate immune response (GO:0045087)	2/302	0.729833	0.773143	0	0	0.775	0.244078	MFHAS1;FES
	dephosphorylation (GO:0016311)	1/153	0.730467	0.773143	0	0	0.766039	0.240591	STK11
	positive regulation of protein kinase activity (GO:0045860)	1/154	0.732776	0.774832	0	0	0.760993	0.236605	STK11
	regulation of cell differentiation (GO:0045595)	1/156	0.737334	0.778138	0	0	0.751098	0.22887	FES
	peptidyl-serine phosphorylation (GO:0018105)	1/156	0.737334	0.778138	0	0	0.751098	0.22887	MAP3K10
	skeletal system development (GO:0001501)	1/158	0.741816	0.78135	0	0	0.741454	0.221439	GNAS
	T cell receptor signaling pathway (GO:0050852)	1/158	0.741816	0.78135	0	0	0.741454	0.221439	RNF31
	response to lipopolysaccharide (GO:0032496)	1/159	0.744028	0.782922	0	0	0.736724	0.217832	NFKBIB
	positive regulation of protein kinase B signaling (GO:0051897)	1/161	0.748395	0.786756	0	0	0.727441	0.21083	MFHAS1
	cilium assembly (GO:0060271)	2/314	0.749408	0.787059	0	0	0.744734	0.214835	FLNA;FUZ
	double-strand break repair (GO:0006302)	1/164	0.754808	0.791202	0	0	0.713943	0.200826	SLX1A
	heart development (GO:0007507)	1/164	0.754808	0.791202	0	0	0.713943	0.200826	CRELD1
	cellular response to oxygen-containing compound (GO:1901701)	2/323	0.763283	0.799315	0	0	0.72352	0.195442	FES;NFKBIB
	peptidyl-serine modification (GO:0018209)	1/169	0.765138	0.800486	0	0	0.692519	0.185387	MAP3K10
	cell-cell adhesion via plasma-membrane adhesion molecules (GO:0098742)	1/170	0.767151	0.80182	0	0	0.688386	0.182472	FGFRL1
	neuron projection development (GO:0031175)	1/171	0.769147	0.802364	0	0	0.684302	0.179611	TBC1D24
	nuclear-transcribed mRNA catabolic process (GO:0000956)	1/171	0.769147	0.802364	0	0	0.684302	0.179611	EXOSC4
	positive regulation of ERK1 and ERK2 cascade (GO:0070374)	1/172	0.771126	0.803657	0	0	0.680266	0.176803	MFHAS1
	cation transport (GO:0006812)	1/174	0.775034	0.806184	0	0	0.672333	0.171343	PIEZO1
	neuron differentiation (GO:0030182)	1/174	0.775034	0.806184	0	0	0.672333	0.171343	IER2
	positive regulation of gene expression (GO:0010628)	3/482	0.780565	0.810578	0	0	0.725726	0.179789	NSUN5;PCIF1;ZBTB7B
	positive regulation of cytokine production (GO:0001819)	2/335	0.78075	0.810578	0	0	0.697018	0.172512	SCRIB;ZBTB7B
	regulation of mitotic cell cycle (GO:0007346)	1/178	0.782652	0.811777	0	0	0.657005	0.161011	SCRIB
	antigen receptor-mediated signaling pathway (GO:0050851)	1/185	0.795371	0.823398	0	0	0.631785	0.144645	RNF31
	endoplasmic reticulum to Golgi vesicle-mediated transport (GO:0006888)	1/185	0.795371	0.823398	0	0	0.631785	0.144645	COPG1
	supramolecular fiber organization (GO:0097435)	2/351	0.802285	0.829766	0	0	0.664518	0.146387	FLII;TUBGCP6
	negative regulation of cell differentiation (GO:0045596)	1/191	0.805682	0.832138	0	0	0.611647	0.132156	LDLRAD4
	ubiquitin-dependent protein catabolic process (GO:0006511)	2/354	0.806109	0.832138	0	0	0.658753	0.141985	FBXW5;WDR81
	gene expression (GO:0010467)	2/356	0.808622	0.83394	0	0	0.654964	0.13913	DEDD2;NFKBIB
	negative regulation of intracellular signal transduction (GO:1902532)	1/198	0.817061	0.841844	0	0	0.589704	0.119145	NOP53
	modification-dependent protein catabolic process (GO:0019941)	1/201	0.821732	0.845855	0	0	0.580769	0.114028	WDR81
	generation of neurons (GO:0048699)	1/202	0.823263	0.846588	0	0	0.57785	0.11238	IER2
	regulation of angiogenesis (GO:0045765)	1/203	0.824781	0.846588	0	0	0.57496	0.110759	ANGPTL4
	axon guidance (GO:0007411)	1/203	0.824781	0.846588	0	0	0.57496	0.110759	PLXNA3
	proteasomal protein catabolic process (GO:0010498)	1/205	0.827777	0.848862	0	0	0.569266	0.107598	FBXW5
	regulation of inflammatory response (GO:0050727)	1/206	0.829256	0.849577	0	0	0.56646	0.106056	MFHAS1
	negative regulation of programmed cell death (GO:0043069)	2/381	0.837679	0.855981	0	0	0.610975	0.108216	FLNA;ANGPTL4
	negative regulation of inflammatory response (GO:0050728)	1/212	0.837869	0.855981	0	0	0.550184	0.097324	MFHAS1
	phosphate-containing compound metabolic process (GO:0006796)	1/212	0.837869	0.855981	0	0	0.550184	0.097324	LIMK2
	positive regulation of protein modification process (GO:0031401)	1/214	0.840643	0.857451	0	0	0.544962	0.0945992	LIMK2
	positive regulation of macromolecule metabolic process (GO:0010604)	2/384	0.840885	0.857451	0	0	0.606083	0.105034	SCRIB;ZBTB7B
	extracellular structure organization (GO:0043062)	1/216	0.843369	0.859178	0	0	0.539838	0.0919615	AGRN
	external encapsulating structure organization (GO:0045229)	1/217	0.844715	0.859743	0	0	0.537311	0.0906743	AGRN
	phosphorylation (GO:0016310)	2/400	0.857043	0.871474	0	0	0.58124	0.0896662	STK11;LIMK2
	regulation of ERK1 and ERK2 cascade (GO:0070372)	1/238	0.870467	0.884297	0	0	0.489177	0.0678611	MFHAS1
	cellular protein metabolic process (GO:0044267)	2/417	0.872566	0.885601	0	0	0.556942	0.0759208	PADI4;RABGGTA
	membrane organization (GO:0061024)	1/242	0.874868	0.887109	0	0	0.48096	0.064296	AP2A1
	positive regulation of phosphorylation (GO:0042327)	1/253	0.886217	0.89778	0	0	0.459707	0.0555297	LIMK2
	regulation of cell population proliferation (GO:0042127)	4/764	0.893388	0.9038	0	0	0.604629	0.0681625	STK11;FES;NACC2;FUZ
	cellular component assembly (GO:0022607)	1/261	0.893822	0.9038	0	0	0.44538	0.0499932	FLNA
	nervous system development (GO:0007399)	2/447	0.896247	0.905409	0	0	0.518593	0.0568063	IGSF8;IRF2BPL
	protein-containing complex assembly (GO:0065003)	1/267	0.899193	0.907542	0	0	0.4352	0.0462435	PPP6R1
	central nervous system development (GO:0007417)	1/268	0.900061	0.907576	0	0	0.433548	0.0456494	PITPNM1
	positive regulation of MAPK cascade (GO:0043410)	1/274	0.905118	0.910984	0	0	0.42389	0.0422576	MFHAS1
	inorganic cation transmembrane transport (GO:0098662)	1/274	0.905118	0.910984	0	0	0.42389	0.0422576	TMEM175
	negative regulation of apoptotic process (GO:0043066)	2/485	0.920401	0.925509	0	0	0.476856	0.0395533	FLNA;ANGPTL4
	extracellular matrix organization (GO:0030198)	1/300	0.924249	0.92852	0	0	0.386515	0.0304474	AGRN
	chemical synaptic transmission (GO:0007268)	1/306	0.928087	0.931515	0	0	0.378795	0.0282692	TBC1D24
	cellular macromolecule biosynthetic process (GO:0034645)	1/314	0.932907	0.935489	0	0	0.368962	0.0256245	NFKBIB
	positive regulation of protein phosphorylation (GO:0001934)	1/371	0.959104	0.960872	0	0	0.311211	0.0129948	LIMK2
	cytokine-mediated signaling pathway (GO:0019221)	1/621	0.995414	0.995573	0	0	0.183337	0.000842679	IL17RC
	positive regulation of cellular process (GO:0048522)	1/625	0.995573	0.995573	0	0	0.182123	0.000808065	EXOSC4

## Sheet: darkseagreen4
Supplementary Table 8: The complete list of the biological processes in the preserved consensus modules	Term	Overlap	P-value	Adjusted P-value	Old P-value	Old Adjusted P-value	Odds Ratio	Combined Score	Genes
	mitochondrial respiratory chain complex I assembly (GO:0032981)	7/58	6.89145e-06	0.00428648	0	0	11.3152	134.484	NDUFAF8;TIMMDC1;NDUFB10;NDUFA12;NDUFB3;NDUFS2;FOXRED1
	NADH dehydrogenase complex assembly (GO:0010257)	7/58	6.89145e-06	0.00428648	0	0	11.3152	134.484	NDUFAF8;TIMMDC1;NDUFB10;NDUFA12;NDUFB3;NDUFS2;FOXRED1
	mitochondrial respiratory chain complex assembly (GO:0033108)	8/90	1.52016e-05	0.00630361	0	0	8.06395	89.4623	COA3;NDUFAF8;TIMMDC1;NDUFB10;NDUFA12;NDUFB3;NDUFS2;FOXRED1
	erythrose 4-phosphate/phosphoenolpyruvate family amino acid metabolic process (GO:1902221)	3/6	3.57728e-05	0.0111253	0	0	81.2798	832.169	QDPR;KYAT1;PCBD1
	cellular amino acid catabolic process (GO:0009063)	7/90	0.000122692	0.0303092	0	0	6.94142	62.5133	MCCC2;BCKDK;QDPR;GOT1;ABAT;KYAT1;HSD17B10
	L-phenylalanine metabolic process (GO:0006558)	3/9	0.000146186	0.0303092	0	0	40.6337	358.822	QDPR;KYAT1;PCBD1
	aromatic amino acid family metabolic process (GO:0009072)	3/10	0.000206941	0.0367764	0	0	34.8272	295.441	QDPR;KYAT1;PCBD1
	nucleotide-sugar metabolic process (GO:0009225)	3/12	0.000372539	0.0579299	0	0	27.085	213.841	FUT8;GALT;GMDS
	glutamine family amino acid metabolic process (GO:0009064)	4/37	0.00107237	0.148225	0	0	9.87779	67.5432	GOT1;FPGS;PYCR1;KYAT1
	mitochondrial electron transport, NADH to ubiquinone (GO:0006120)	4/39	0.0013101	0.152427	0	0	9.3124	61.8125	NDUFB10;NDUFA12;NDUFB3;NDUFS2
	sulfide oxidation (GO:0019418)	2/5	0.00147036	0.152427	0	0	53.9645	351.97	SQOR;SUOX
	sulfide oxidation, using sulfide:quinone oxidoreductase (GO:0070221)	2/5	0.00147036	0.152427	0	0	53.9645	351.97	SQOR;SUOX
	branched-chain amino acid catabolic process (GO:0009083)	3/20	0.00179507	0.159505	0	0	14.3333	90.6255	MCCC2;BCKDK;HSD17B10
	branched-chain amino acid metabolic process (GO:0009081)	3/20	0.00179507	0.159505	0	0	14.3333	90.6255	MCCC2;BCKDK;HSD17B10
	pteridine-containing compound biosynthetic process (GO:0042559)	2/6	0.00218766	0.160774	0	0	40.4713	247.884	QDPR;FPGS
	ATP synthesis coupled electron transport (GO:0042773)	2/6	0.00218766	0.160774	0	0	40.4713	247.884	NDUFA12;NDUFS2
	heme biosynthetic process (GO:0006783)	3/22	0.00238137	0.160774	0	0	12.8233	77.4535	ALAD;ABCB6;UROD
	alpha-amino acid metabolic process (GO:1901605)	4/46	0.00243052	0.160774	0	0	7.75758	46.6979	GOT1;MTHFD1;PYCR1;KYAT1
	water-soluble vitamin metabolic process (GO:0006767)	5/76	0.00245555	0.160774	0	0	5.75156	34.5635	MCCC2;VNN1;MTHFD1;HLCS;FPGS
	endosome to lysosome transport via multivesicular body sorting pathway (GO:0032510)	2/7	0.00303791	0.182078	0	0	32.3754	187.667	MVB12A;UBXN6
	porphyrin-containing compound biosynthetic process (GO:0006779)	3/24	0.00307366	0.182078	0	0	11.6008	67.1094	ALAD;ABCB6;UROD
	regulation of acetyl-CoA biosynthetic process from pyruvate (GO:0010510)	2/8	0.00401777	0.208254	0	0	26.9781	148.839	PDP2;PDPR
	regulation of acyl-CoA biosynthetic process (GO:0050812)	2/8	0.00401777	0.208254	0	0	26.9781	148.839	PDP2;PDPR
	aspartate family amino acid biosynthetic process (GO:0009067)	2/8	0.00401777	0.208254	0	0	26.9781	148.839	GOT1;MTHFD1
	peptidyl-lysine methylation (GO:0018022)	3/27	0.00432313	0.215119	0	0	10.1492	55.2498	CSKMT;SETD6;SMYD3
	biotin metabolic process (GO:0006768)	2/9	0.00512394	0.227209	0	0	23.123	121.947	MCCC2;HLCS
	galactose metabolic process (GO:0006012)	2/9	0.00512394	0.227209	0	0	23.123	121.947	GALT;GALK2
	mitochondrial tRNA modification (GO:0070900)	2/9	0.00512394	0.227209	0	0	23.123	121.947	RPUSD4;HSD17B10
	dicarboxylic acid metabolic process (GO:0043648)	4/57	0.00529667	0.227209	0	0	6.14408	32.1992	MTHFD1;GOT1;ADHFE1;FPGS
	alpha-amino acid catabolic process (GO:1901606)	3/30	0.00584046	0.242184	0	0	9.02012	46.39	KYAT1;HSD17B10;THNSL2
	nuclear-transcribed mRNA catabolic process, exonucleolytic, 3'-5' (GO:0034427)	2/10	0.00635319	0.24698	0	0	20.2316	102.347	EXOSC7;SKIV2L
	dicarboxylic acid biosynthetic process (GO:0043650)	2/10	0.00635319	0.24698	0	0	20.2316	102.347	GOT1;MTHFD1
	cilium organization (GO:0044782)	8/228	0.00740887	0.273764	0	0	2.98457	14.6395	BBS2;ARMC2;IFT140;TCTN2;ARMC9;EXOC4;IFT122;CFAP410
	peptidyl-lysine monomethylation (GO:0018026)	2/11	0.00770236	0.273764	0	0	17.9827	87.5079	CSKMT;SETD6
	glycerol metabolic process (GO:0006071)	2/11	0.00770236	0.273764	0	0	17.9827	87.5079	COQ2;GOT1
	protein localization to cilium (GO:0061512)	3/35	0.00900105	0.308254	0	0	7.6088	35.8406	IFT140;TCTN2;IFT122
	serine family amino acid biosynthetic process (GO:0009070)	2/12	0.00916833	0.308254	0	0	16.1836	75.9335	MTHFD1;PHGDH
	pteridine-containing compound metabolic process (GO:0042558)	2/13	0.0107481	0.336381	0	0	14.7116	66.6882	QDPR;FPGS
	intraciliary retrograde transport (GO:0035721)	2/13	0.0107481	0.336381	0	0	14.7116	66.6882	IFT140;IFT122
	aerobic electron transport chain (GO:0019646)	4/70	0.010866	0.336381	0	0	4.93063	22.2969	NDUFB10;NDUFA12;NDUFB3;NDUFS2
	mitochondrial ATP synthesis coupled electron transport (GO:0042775)	4/71	0.0114061	0.336381	0	0	4.85679	21.7274	NDUFB10;NDUFA12;NDUFB3;NDUFS2
	2-oxoglutarate metabolic process (GO:0006103)	2/14	0.0124385	0.336381	0	0	13.485	59.158	GOT1;ADHFE1
	cellular copper ion homeostasis (GO:0006878)	2/14	0.0124385	0.336381	0	0	13.485	59.158	ABCB6;CCDC22
	negative regulation of viral transcription (GO:0032897)	2/14	0.0124385	0.336381	0	0	13.485	59.158	TRIM31;MID2
	covalent chromatin modification (GO:0016569)	2/14	0.0124385	0.336381	0	0	13.485	59.158	HLCS;AURKC
	positive regulation of mitochondrial translation (GO:0070131)	2/14	0.0124385	0.336381	0	0	13.485	59.158	RPUSD4;COA3
	carbohydrate catabolic process (GO:0016052)	3/41	0.0138924	0.33757	0	0	6.40546	27.3924	PFKFB2;ENOSF1;PFKM
	nucleobase-containing compound catabolic process (GO:0034655)	3/41	0.0138924	0.33757	0	0	6.40546	27.3924	EXOSC7;SKIV2L;NUDT5
	endosome organization (GO:0007032)	3/41	0.0138924	0.33757	0	0	6.40546	27.3924	ALS2CL;HOOK2;PLEKHJ1
	cellular amide metabolic process (GO:0043603)	5/115	0.0138973	0.33757	0	0	3.70502	15.8429	MCCC2;VNN1;MTHFD1;HLCS;FPGS
	heterocycle biosynthetic process (GO:0018130)	2/15	0.0142368	0.33757	0	0	12.447	52.9239	NFS1;PYCR1
	tRNA 5'-end processing (GO:0099116)	2/15	0.0142368	0.33757	0	0	12.447	52.9239	POP7;HSD17B10
	cytosolic transport (GO:0016482)	5/116	0.014382	0.33757	0	0	3.67145	15.5735	AP4M1;HOOK2;VPS52;PLEKHJ1;STX10
	cilium assembly (GO:0060271)	9/314	0.016067	0.353125	0	0	2.42154	10.0034	BBS2;IFT140;TBC1D32;TCTN2;ARMC9;EXOC4;HAUS4;IFT122;CFAP410
	aromatic amino acid family catabolic process (GO:0009074)	2/16	0.01614	0.353125	0	0	11.5574	47.691	QDPR;KYAT1
	serine family amino acid metabolic process (GO:0009069)	2/16	0.01614	0.353125	0	0	11.5574	47.691	MTHFD1;THNSL2
	phosphate-containing compound metabolic process (GO:0006796)	7/212	0.0161802	0.353125	0	0	2.793	11.5182	PFKFB2;BCKDK;G6PC3;INPP5K;NUDT5;THNSL2;PFKM
	organelle assembly (GO:0070925)	11/425	0.0165409	0.354774	0	0	2.18666	8.9695	BBS2;HDAC3;ABCB6;IFT140;TCTN2;ARMC9;EXOC4;HAUS4;MVB12A;IFT122;CFAP410
	negative regulation of peptidyl-threonine phosphorylation (GO:0010801)	2/17	0.0181453	0.370045	0	0	10.7863	43.2461	CADM4;INPP5K
	negative regulation of viral entry into host cell (GO:0046597)	2/17	0.0181453	0.370045	0	0	10.7863	43.2461	TRIM31;MID2
	copper ion homeostasis (GO:0055070)	2/17	0.0181453	0.370045	0	0	10.7863	43.2461	ABCB6;CCDC22
	vesicle organization (GO:0016050)	3/46	0.0189187	0.379594	0	0	5.6592	22.4535	ALS2CL;HOOK2;PLEKHJ1
	intermediate filament organization (GO:0045109)	2/18	0.0202499	0.399856	0	0	10.1117	39.4315	PKP2;KLHL24
	Golgi to plasma membrane transport (GO:0006893)	3/48	0.0211749	0.411587	0	0	5.40713	20.8442	BBS2;EXOC4;CCDC22
	plasma membrane bounded cell projection assembly (GO:0120031)	8/278	0.0221087	0.416854	0	0	2.42565	9.24604	BBS2;IFT140;TCTN2;ARMC9;EXOC4;INPP5K;IFT122;CFAP410
	aspartate family amino acid metabolic process (GO:0009066)	2/19	0.0224511	0.416854	0	0	9.51639	36.1282	GOT1;MTHFD1
	folic acid metabolic process (GO:0046655)	2/19	0.0224511	0.416854	0	0	9.51639	36.1282	MTHFD1;FPGS
	negative regulation of viral life cycle (GO:1903901)	2/20	0.0247463	0.44615	0	0	8.98725	33.2446	TRIM31;MID2
	folic acid-containing compound metabolic process (GO:0006760)	2/20	0.0247463	0.44615	0	0	8.98725	33.2446	MTHFD1;FPGS
	androgen metabolic process (GO:0008209)	2/21	0.0271327	0.449829	0	0	8.51381	30.7094	AKR1C4;HSD17B10
	regulation of mitochondrial translation (GO:0070129)	2/21	0.0271327	0.449829	0	0	8.51381	30.7094	RPUSD4;COA3
	mitochondrial calcium ion transmembrane transport (GO:0006851)	2/21	0.0271327	0.449829	0	0	8.51381	30.7094	PHB;MAIP1
	cellular macromolecule catabolic process (GO:0044265)	3/53	0.0274322	0.449829	0	0	4.86519	17.4954	EXOSC7;CHEK2;SKIV2L
	protein localization to cell periphery (GO:1990778)	5/140	0.0295989	0.449829	0	0	3.01506	10.6131	AP4M1;CACNB2;TMEM150A;PKP2;INPP5K
	glutamate metabolic process (GO:0006536)	2/22	0.0296078	0.449829	0	0	8.0877	28.4664	GOT1;FPGS
	regulation of viral release from host cell (GO:1902186)	2/22	0.0296078	0.449829	0	0	8.0877	28.4664	TRIM31;MID2
	metallo-sulfur cluster assembly (GO:0031163)	2/22	0.0296078	0.449829	0	0	8.0877	28.4664	NFS1;ISCU
	monocarboxylic acid metabolic process (GO:0032787)	5/143	0.0320153	0.449829	0	0	2.94906	10.1493	MCCC2;VNN1;HLCS;HYI;ABAT
	cytoskeleton-dependent intracellular transport (GO:0030705)	2/23	0.0321691	0.449829	0	0	7.70219	26.4705	HOOK2;MAP6D1
	protein alkylation (GO:0008213)	2/23	0.0321691	0.449829	0	0	7.70219	26.4705	CSKMT;LCMT1
	regulation of calcium ion transport (GO:0051924)	3/58	0.0345663	0.449829	0	0	4.42177	14.8787	CACNB2;INPP5K;IL16
	C21-steroid hormone metabolic process (GO:0008207)	2/24	0.0348142	0.449829	0	0	7.35171	24.6851	AKR1C4;HSD17B10
	iron-sulfur cluster assembly (GO:0016226)	2/24	0.0348142	0.449829	0	0	7.35171	24.6851	NFS1;ISCU
	protein insertion into mitochondrial membrane (GO:0051204)	2/24	0.0348142	0.449829	0	0	7.35171	24.6851	BAX;MAIP1
	endomembrane system organization (GO:0010256)	6/199	0.0368238	0.449829	0	0	2.53381	8.36565	ALS2CL;HOOK2;COG4;OBSL1;PLEKHJ1;SYNE1
	endosome transport via multivesicular body sorting pathway (GO:0032509)	2/25	0.0375405	0.449829	0	0	7.03172	23.0804	MVB12A;UBXN6
	histone methylation (GO:0016571)	2/26	0.0403458	0.449829	0	0	6.73839	21.632	SETD6;SMYD3
	monocarboxylic acid biosynthetic process (GO:0072330)	3/63	0.0425637	0.449829	0	0	4.05226	12.792	AKR1C4;HSD17B10;HSD17B8
	bile acid biosynthetic process (GO:0006699)	2/27	0.0432276	0.449829	0	0	6.46852	20.3194	AKR1C4;HSD17B10
	calcium ion import (GO:0070509)	2/28	0.0461837	0.449829	0	0	6.21942	19.1255	CACNB2;MAIP1
	negative regulation of oxidative stress-induced cell death (GO:1903202)	2/28	0.0461837	0.449829	0	0	6.21942	19.1255	VNN1;PYCR1
	macromolecule catabolic process (GO:0009057)	2/28	0.0461837	0.449829	0	0	6.21942	19.1255	LRSAM1;MVB12A
	glycolytic process (GO:0006096)	2/29	0.0492118	0.449829	0	0	5.98877	18.0359	PFKFB2;PFKM
	protein N-linked glycosylation (GO:0006487)	3/67	0.0495688	0.449829	0	0	3.79823	11.4114	KRTCAP2;FUT8;ALG3
	non-motile cilium assembly (GO:1905515)	2/30	0.0523098	0.449829	0	0	5.77459	17.0383	TBC1D32;IFT122
	estrogen metabolic process (GO:0008210)	2/30	0.0523098	0.449829	0	0	5.77459	17.0383	HSD17B10;HSD17B8
	fatty-acyl-CoA biosynthetic process (GO:0046949)	2/30	0.0523098	0.449829	0	0	5.77459	17.0383	ELOVL6;HSD17B8
	primary neural tube formation (GO:0014020)	2/30	0.0523098	0.449829	0	0	5.77459	17.0383	MTHFD1;IFT122
	tube closure (GO:0060606)	2/31	0.0554754	0.449829	0	0	5.57518	16.1224	MTHFD1;IFT122
	activation of protein kinase C activity (GO:1990051)	1/5	0.0600112	0.449829	0	0	20.1531	56.6951	PHB
	regulation of interleukin-1 alpha production (GO:0032650)	1/5	0.0600112	0.449829	0	0	20.1531	56.6951	IL16
	chronic inflammatory response (GO:0002544)	1/5	0.0600112	0.449829	0	0	20.1531	56.6951	VNN1
	pentose catabolic process (GO:0019323)	1/5	0.0600112	0.449829	0	0	20.1531	56.6951	NUDT5
	embryonic viscerocranium morphogenesis (GO:0048703)	1/5	0.0600112	0.449829	0	0	20.1531	56.6951	MTHFD1
	erythrose 4-phosphate/phosphoenolpyruvate family amino acid catabolic process (GO:1902222)	1/5	0.0600112	0.449829	0	0	20.1531	56.6951	QDPR
	fructose 2,6-bisphosphate metabolic process (GO:0006003)	1/5	0.0600112	0.449829	0	0	20.1531	56.6951	PFKFB2
	gamma-aminobutyric acid metabolic process (GO:0009448)	1/5	0.0600112	0.449829	0	0	20.1531	56.6951	ABAT
	glucose-6-phosphate transport (GO:0015760)	1/5	0.0600112	0.449829	0	0	20.1531	56.6951	SLC37A1
	glutamate catabolic process (GO:0006538)	1/5	0.0600112	0.449829	0	0	20.1531	56.6951	ADHFE1
	glycerol biosynthetic process (GO:0006114)	1/5	0.0600112	0.449829	0	0	20.1531	56.6951	GOT1
	hexose phosphate transport (GO:0015712)	1/5	0.0600112	0.449829	0	0	20.1531	56.6951	SLC37A1
	ribose phosphate metabolic process (GO:0019693)	1/5	0.0600112	0.449829	0	0	20.1531	56.6951	NUDT5
	L-phenylalanine catabolic process (GO:0006559)	1/5	0.0600112	0.449829	0	0	20.1531	56.6951	QDPR
	leucine catabolic process (GO:0006552)	1/5	0.0600112	0.449829	0	0	20.1531	56.6951	MCCC2
	maintenance of animal organ identity (GO:0048496)	1/5	0.0600112	0.449829	0	0	20.1531	56.6951	PKP2
	membrane depolarization during AV node cell action potential (GO:0086045)	1/5	0.0600112	0.449829	0	0	20.1531	56.6951	CACNB2
	tRNA thio-modification (GO:0034227)	1/5	0.0600112	0.449829	0	0	20.1531	56.6951	CTU2
	positive regulation of translation in response to stress (GO:0032056)	1/5	0.0600112	0.449829	0	0	20.1531	56.6951	IMPACT
	mitochondrial RNA 3'-end processing (GO:0000965)	1/5	0.0600112	0.449829	0	0	20.1531	56.6951	HSD17B10
	mitochondrial tRNA methylation (GO:0070901)	1/5	0.0600112	0.449829	0	0	20.1531	56.6951	HSD17B10
	proline biosynthetic process (GO:0006561)	1/5	0.0600112	0.449829	0	0	20.1531	56.6951	PYCR1
	cytoskeleton organization (GO:0007010)	4/120	0.0609476	0.449829	0	0	2.79823	7.82873	STRIP1;ABI2;CFAP410;OBSL1
	macroautophagy (GO:0016236)	4/120	0.0609476	0.449829	0	0	2.79823	7.82873	MVB12A;TOMM7;KLHL3;UBXN6
	bile acid metabolic process (GO:0008206)	2/33	0.0620012	0.449829	0	0	5.21497	14.5007	AKR1C4;HSD17B10
	exonucleolytic catabolism of deadenylated mRNA (GO:0043928)	2/33	0.0620012	0.449829	0	0	5.21497	14.5007	EXOSC7;SKIV2L
	nucleic acid phosphodiester bond hydrolysis (GO:0090305)	3/75	0.0651355	0.449829	0	0	3.37483	9.21762	EXD2;RFC4;GTF2H4
	neural tube closure (GO:0001843)	2/34	0.0653573	0.449829	0	0	5.05174	13.7806	MTHFD1;IFT122
	organic cyclic compound biosynthetic process (GO:1901362)	2/34	0.0653573	0.449829	0	0	5.05174	13.7806	NFS1;PYCR1
	histone lysine methylation (GO:0034968)	2/34	0.0653573	0.449829	0	0	5.05174	13.7806	SETD6;SMYD3
	mitochondrion organization (GO:0007005)	5/175	0.0654271	0.449829	0	0	2.39004	6.51721	FMC1;TOMM7;BAX;PHB;HSD17B10
	nuclear-transcribed mRNA catabolic process, exonucleolytic (GO:0000291)	2/35	0.0687729	0.449829	0	0	4.89841	13.1128	EXOSC7;SKIV2L
	muscle cell differentiation (GO:0042692)	2/35	0.0687729	0.449829	0	0	4.89841	13.1128	CHRNB1;SYNE1
	protein localization to perinuclear region of cytoplasm (GO:1905719)	1/6	0.0715759	0.449829	0	0	16.1216	42.5127	HOOK2
	activation of cysteine-type endopeptidase activity involved in apoptotic process by cytochrome c (GO:0008635)	1/6	0.0715759	0.449829	0	0	16.1216	42.5127	BAX
	alditol metabolic process (GO:0019400)	1/6	0.0715759	0.449829	0	0	16.1216	42.5127	COQ2
	aminophospholipid transport (GO:0015917)	1/6	0.0715759	0.449829	0	0	16.1216	42.5127	ATP8A1
	aspartate metabolic process (GO:0006531)	1/6	0.0715759	0.449829	0	0	16.1216	42.5127	GOT1
	negative regulation of glucocorticoid receptor signaling pathway (GO:2000323)	1/6	0.0715759	0.449829	0	0	16.1216	42.5127	PHB
	negative regulation of glycogen biosynthetic process (GO:0045719)	1/6	0.0715759	0.449829	0	0	16.1216	42.5127	INPP5K
	bundle of His cell-Purkinje myocyte adhesion involved in cell communication (GO:0086073)	1/6	0.0715759	0.449829	0	0	16.1216	42.5127	PKP2
	negative regulation of lamellipodium organization (GO:1902744)	1/6	0.0715759	0.449829	0	0	16.1216	42.5127	ARPIN
	cellular carbohydrate catabolic process (GO:0044275)	1/6	0.0715759	0.449829	0	0	16.1216	42.5127	ENOSF1
	negative regulation of protein targeting to membrane (GO:0090315)	1/6	0.0715759	0.449829	0	0	16.1216	42.5127	INPP5K
	cellular response to granulocyte macrophage colony-stimulating factor stimulus (GO:0097011)	1/6	0.0715759	0.449829	0	0	16.1216	42.5127	NPR2
	nuclear polyadenylation-dependent ncRNA catabolic process (GO:0071046)	1/6	0.0715759	0.449829	0	0	16.1216	42.5127	EXOSC7
	nuclear polyadenylation-dependent rRNA catabolic process (GO:0071035)	1/6	0.0715759	0.449829	0	0	16.1216	42.5127	EXOSC7
	nuclear polyadenylation-dependent tRNA catabolic process (GO:0071038)	1/6	0.0715759	0.449829	0	0	16.1216	42.5127	EXOSC7
	regulation of mitotic sister chromatid segregation (GO:0033047)	1/6	0.0715759	0.449829	0	0	16.1216	42.5127	LCMT1
	regulation of mitotic spindle checkpoint (GO:1903504)	1/6	0.0715759	0.449829	0	0	16.1216	42.5127	LCMT1
	enzyme-directed rRNA pseudouridine synthesis (GO:0000455)	1/6	0.0715759	0.449829	0	0	16.1216	42.5127	RPUSD4
	positive regulation of autophagy of mitochondrion in response to mitochondrial depolarization (GO:1904925)	1/6	0.0715759	0.449829	0	0	16.1216	42.5127	TOMM7
	galactose catabolic process (GO:0019388)	1/6	0.0715759	0.449829	0	0	16.1216	42.5127	GALT
	GDP-mannose metabolic process (GO:0019673)	1/6	0.0715759	0.449829	0	0	16.1216	42.5127	GMDS
	response to granulocyte macrophage colony-stimulating factor (GO:0097012)	1/6	0.0715759	0.449829	0	0	16.1216	42.5127	NPR2
	histone H4-K12 acetylation (GO:0043983)	1/6	0.0715759	0.449829	0	0	16.1216	42.5127	JADE1
	hydrogen sulfide metabolic process (GO:0070813)	1/6	0.0715759	0.449829	0	0	16.1216	42.5127	SQOR
	ruffle assembly (GO:0097178)	1/6	0.0715759	0.449829	0	0	16.1216	42.5127	INPP5K
	isoleucine metabolic process (GO:0006549)	1/6	0.0715759	0.449829	0	0	16.1216	42.5127	HSD17B10
	positive regulation of non-membrane spanning protein tyrosine kinase activity (GO:1903997)	1/6	0.0715759	0.449829	0	0	16.1216	42.5127	DOCK3
	L-serine biosynthetic process (GO:0006564)	1/6	0.0715759	0.449829	0	0	16.1216	42.5127	PHGDH
	lymphocyte apoptotic process (GO:0070227)	1/6	0.0715759	0.449829	0	0	16.1216	42.5127	BAX
	magnesium ion homeostasis (GO:0010960)	1/6	0.0715759	0.449829	0	0	16.1216	42.5127	CNNM2
	melanosome assembly (GO:1903232)	1/6	0.0715759	0.449829	0	0	16.1216	42.5127	ABCB6
	positive regulation of T cell differentiation in thymus (GO:0033089)	1/6	0.0715759	0.449829	0	0	16.1216	42.5127	VNN1
	tRNA 3'-end processing (GO:0042780)	1/6	0.0715759	0.449829	0	0	16.1216	42.5127	HSD17B10
	tRNA pseudouridine synthesis (GO:0031119)	1/6	0.0715759	0.449829	0	0	16.1216	42.5127	RPUSD4
	tRNA surveillance (GO:0106354)	1/6	0.0715759	0.449829	0	0	16.1216	42.5127	EXOSC7
	mitochondrial proton-transporting ATP synthase complex assembly (GO:0033615)	1/6	0.0715759	0.449829	0	0	16.1216	42.5127	FMC1
	molybdopterin cofactor biosynthetic process (GO:0032324)	1/6	0.0715759	0.449829	0	0	16.1216	42.5127	NFS1
	protein insertion into mitochondrial membrane involved in apoptotic signaling pathway (GO:0001844)	1/6	0.0715759	0.449829	0	0	16.1216	42.5127	BAX
	protein localization to ciliary transition zone (GO:1904491)	1/6	0.0715759	0.449829	0	0	16.1216	42.5127	TCTN2
	negative regulation of NF-kappaB transcription factor activity (GO:0032088)	3/79	0.0736616	0.449829	0	0	3.19656	8.33749	SETD6;CCDC22;MTURN
	nucleotide-excision repair, DNA incision, 5'-to lesion (GO:0006296)	2/37	0.0757745	0.449829	0	0	4.61803	11.9145	RFC4;GTF2H4
	negative regulation of cellular component organization (GO:0051129)	3/80	0.0758671	0.449829	0	0	3.15488	8.13572	LRSAM1;IMPACT;LCMT1
	organelle organization (GO:0006996)	9/420	0.0760582	0.449829	0	0	1.78721	4.60432	ARMC2;STRIP1;ABI2;COG4;PHB;CFAP410;OBSL1;HSD17B10;SYNE1
	Golgi organization (GO:0007030)	4/130	0.0768468	0.449829	0	0	2.57484	6.60689	STK25;COG4;OBSL1;SYNE1
	protein glycosylation (GO:0006486)	4/130	0.0768468	0.449829	0	0	2.57484	6.60689	KRTCAP2;FUT8;POMT1;ALG3
	negative regulation of protein modification process (GO:0031400)	3/81	0.0781017	0.449829	0	0	3.11428	7.94061	IMPACT;CADM4;INPP5K
	regulation of heart rate by cardiac conduction (GO:0086091)	2/39	0.0829909	0.449829	0	0	4.36797	10.872	CACNB2;PKP2
	nucleotide-excision repair, DNA incision (GO:0033683)	2/39	0.0829909	0.449829	0	0	4.36797	10.872	RFC4;GTF2H4
	regulation of peptidyl-threonine phosphorylation (GO:0010799)	2/39	0.0829909	0.449829	0	0	4.36797	10.872	CADM4;INPP5K
	regulation of viral entry into host cell (GO:0046596)	2/39	0.0829909	0.449829	0	0	4.36797	10.872	TRIM31;MID2
	proton-transporting ATP synthase complex assembly (GO:0043461)	1/7	0.0829989	0.449829	0	0	13.434	33.4363	FMC1
	AV node cell action potential (GO:0086016)	1/7	0.0829989	0.449829	0	0	13.434	33.4363	CACNB2
	negative regulation of glycogen metabolic process (GO:0070874)	1/7	0.0829989	0.449829	0	0	13.434	33.4363	INPP5K
	cardiac muscle cell-cardiac muscle cell adhesion (GO:0086042)	1/7	0.0829989	0.449829	0	0	13.434	33.4363	PKP2
	negative regulation of neurotransmitter secretion (GO:0046929)	1/7	0.0829989	0.449829	0	0	13.434	33.4363	PNKD
	cellular protein complex disassembly (GO:0043624)	1/7	0.0829989	0.449829	0	0	13.434	33.4363	APEH
	regulation of glucocorticoid receptor signaling pathway (GO:2000322)	1/7	0.0829989	0.449829	0	0	13.434	33.4363	PHB
	regulation of glycogen (starch) synthase activity (GO:2000465)	1/7	0.0829989	0.449829	0	0	13.434	33.4363	INPP5K
	nicotinamide nucleotide biosynthetic process (GO:0019359)	1/7	0.0829989	0.449829	0	0	13.434	33.4363	NADSYN1
	desmosome organization (GO:0002934)	1/7	0.0829989	0.449829	0	0	13.434	33.4363	PKP2
	pantothenate metabolic process (GO:0015939)	1/7	0.0829989	0.449829	0	0	13.434	33.4363	VNN1
	DNA ligation (GO:0006266)	1/7	0.0829989	0.449829	0	0	13.434	33.4363	MGMT
	regulation of non-membrane spanning protein tyrosine kinase activity (GO:1903995)	1/7	0.0829989	0.449829	0	0	13.434	33.4363	DOCK3
	polyamine biosynthetic process (GO:0006596)	1/7	0.0829989	0.449829	0	0	13.434	33.4363	SRM
	fatty acid elongation, monounsaturated fatty acid (GO:0034625)	1/7	0.0829989	0.449829	0	0	13.434	33.4363	ELOVL6
	fatty acid elongation, polyunsaturated fatty acid (GO:0034626)	1/7	0.0829989	0.449829	0	0	13.434	33.4363	ELOVL6
	fatty acid elongation, saturated fatty acid (GO:0019367)	1/7	0.0829989	0.449829	0	0	13.434	33.4363	ELOVL6
	fatty acid elongation, unsaturated fatty acid (GO:0019368)	1/7	0.0829989	0.449829	0	0	13.434	33.4363	ELOVL6
	positive regulation of cilium movement (GO:0003353)	1/7	0.0829989	0.449829	0	0	13.434	33.4363	TACR2
	positive regulation of cilium-dependent cell motility (GO:2000155)	1/7	0.0829989	0.449829	0	0	13.434	33.4363	TACR2
	positive regulation of flagellated sperm motility (GO:1902093)	1/7	0.0829989	0.449829	0	0	13.434	33.4363	TACR2
	heme transport (GO:0015886)	1/7	0.0829989	0.449829	0	0	13.434	33.4363	ABCB6
	positive regulation of humoral immune response (GO:0002922)	1/7	0.0829989	0.449829	0	0	13.434	33.4363	PHB
	hexose catabolic process (GO:0019320)	1/7	0.0829989	0.449829	0	0	13.434	33.4363	GALT
	positive regulation of IRE1-mediated unfolded protein response (GO:1903896)	1/7	0.0829989	0.449829	0	0	13.434	33.4363	BAX
	RIG-I signaling pathway (GO:0039529)	1/7	0.0829989	0.449829	0	0	13.434	33.4363	PHB
	positive regulation of mitophagy in response to mitochondrial depolarization (GO:0098779)	1/7	0.0829989	0.449829	0	0	13.434	33.4363	TOMM7
	intermediate filament bundle assembly (GO:0045110)	1/7	0.0829989	0.449829	0	0	13.434	33.4363	PKP2
	iron coordination entity transport (GO:1901678)	1/7	0.0829989	0.449829	0	0	13.434	33.4363	ABCB6
	leucine metabolic process (GO:0006551)	1/7	0.0829989	0.449829	0	0	13.434	33.4363	MCCC2
	tachykinin receptor signaling pathway (GO:0007217)	1/7	0.0829989	0.449829	0	0	13.434	33.4363	TACR2
	tRNA threonylcarbamoyladenosine metabolic process (GO:0070525)	1/7	0.0829989	0.449829	0	0	13.434	33.4363	OSGEP
	positive regulation of urine volume (GO:0035810)	1/7	0.0829989	0.449829	0	0	13.434	33.4363	INPP5K
	positive regulation of voltage-gated calcium channel activity (GO:1901387)	1/7	0.0829989	0.449829	0	0	13.434	33.4363	CACNB2
	monoacylglycerol catabolic process (GO:0052651)	1/7	0.0829989	0.449829	0	0	13.434	33.4363	ABHD16A
	proline metabolic process (GO:0006560)	1/7	0.0829989	0.449829	0	0	13.434	33.4363	PYCR1
	protein localization to basolateral plasma membrane (GO:1903361)	1/7	0.0829989	0.449829	0	0	13.434	33.4363	AP4M1
	spindle assembly (GO:0051225)	3/84	0.0849756	0.449829	0	0	2.99848	7.39242	HDAC3;CHEK2;HAUS4
	positive regulation of double-strand break repair (GO:2000781)	2/40	0.0866751	0.449829	0	0	4.2528	10.4006	MRNIP;MGMT
	response to organonitrogen compound (GO:0010243)	2/40	0.0866751	0.449829	0	0	4.2528	10.4006	HLCS;UBXN6
	intraciliary transport involved in cilium assembly (GO:0035735)	2/40	0.0866751	0.449829	0	0	4.2528	10.4006	IFT140;IFT122
	protein localization to plasma membrane (GO:0072659)	4/136	0.087289	0.449829	0	0	2.45705	5.99159	CACNB2;TMEM150A;PKP2;INPP5K
	negative regulation of phosphorylation (GO:0042326)	3/86	0.0896966	0.449829	0	0	2.92593	7.05535	IMPACT;CADM4;INPP5K
	protein methylation (GO:0006479)	2/41	0.0904075	0.449829	0	0	4.14355	9.95872	CSKMT;LCMT1
	regulation of mitochondrial membrane potential (GO:0051881)	2/41	0.0904075	0.449829	0	0	4.14355	9.95872	PYCR1;BAX
	gluconeogenesis (GO:0006094)	2/41	0.0904075	0.449829	0	0	4.14355	9.95872	G6PC3;GOT1
	regulation of viral transcription (GO:0046782)	2/41	0.0904075	0.449829	0	0	4.14355	9.95872	TRIM31;MID2
	hexose metabolic process (GO:0019318)	2/41	0.0904075	0.449829	0	0	4.14355	9.95872	GALT;GALK2
	protein localization to membrane (GO:0072657)	5/195	0.0934475	0.449829	0	0	2.13627	5.06373	AP4M1;CACNB2;TMEM150A;PKP2;INPP5K
	regulation of double-strand break repair (GO:2000779)	2/42	0.0941865	0.449829	0	0	4.03975	9.54383	MRNIP;MGMT
	negative regulation of appetite (GO:0032099)	1/8	0.094282	0.449829	0	0	11.5143	27.1906	BBS2
	benzene-containing compound metabolic process (GO:0042537)	1/8	0.094282	0.449829	0	0	11.5143	27.1906	KYAT1
	negative regulation of mitochondrial membrane potential (GO:0010917)	1/8	0.094282	0.449829	0	0	11.5143	27.1906	BAX
	negative regulation of response to reactive oxygen species (GO:1901032)	1/8	0.094282	0.449829	0	0	11.5143	27.1906	PYCR1
	regulation of intrinsic apoptotic signaling pathway by p53 class mediator (GO:1902253)	1/8	0.094282	0.449829	0	0	11.5143	27.1906	ARMC10
	cytoplasmic sequestering of NF-kappaB (GO:0007253)	1/8	0.094282	0.449829	0	0	11.5143	27.1906	CCDC22
	DNA damage induced protein phosphorylation (GO:0006975)	1/8	0.094282	0.449829	0	0	11.5143	27.1906	CHEK2
	positive regulation of Arp2/3 complex-mediated actin nucleation (GO:2000601)	1/8	0.094282	0.449829	0	0	11.5143	27.1906	ABI2
	establishment of Golgi localization (GO:0051683)	1/8	0.094282	0.449829	0	0	11.5143	27.1906	STK25
	regulation of response to wounding (GO:1903034)	1/8	0.094282	0.449829	0	0	11.5143	27.1906	CADM4
	glyoxylate metabolic process (GO:0046487)	1/8	0.094282	0.449829	0	0	11.5143	27.1906	HYI
	ribosome disassembly (GO:0032790)	1/8	0.094282	0.449829	0	0	11.5143	27.1906	MCTS1
	lens fiber cell development (GO:0070307)	1/8	0.094282	0.449829	0	0	11.5143	27.1906	ABI2
	spermidine metabolic process (GO:0008216)	1/8	0.094282	0.449829	0	0	11.5143	27.1906	SRM
	sulfur amino acid biosynthetic process (GO:0000097)	1/8	0.094282	0.449829	0	0	11.5143	27.1906	MTHFD1
	methionine metabolic process (GO:0006555)	1/8	0.094282	0.449829	0	0	11.5143	27.1906	MTHFD1
	tRNA aminoacylation for mitochondrial protein translation (GO:0070127)	1/8	0.094282	0.449829	0	0	11.5143	27.1906	SARS2
	U4 snRNA 3'-end processing (GO:0034475)	1/8	0.094282	0.449829	0	0	11.5143	27.1906	EXOSC7
	mitochondrial tRNA processing (GO:0090646)	1/8	0.094282	0.449829	0	0	11.5143	27.1906	HSD17B10
	postsynapse organization (GO:0099173)	1/8	0.094282	0.449829	0	0	11.5143	27.1906	CHRNB1
	mitotic spindle elongation (GO:0000022)	1/8	0.094282	0.449829	0	0	11.5143	27.1906	AURKC
	mitotic spindle midzone assembly (GO:0051256)	1/8	0.094282	0.449829	0	0	11.5143	27.1906	AURKC
	progesterone receptor signaling pathway (GO:0050847)	1/8	0.094282	0.449829	0	0	11.5143	27.1906	PHB
	negative regulation of actin nucleation (GO:0051126)	1/8	0.094282	0.449829	0	0	11.5143	27.1906	ARPIN
	protein localization to microtubule (GO:0035372)	1/8	0.094282	0.449829	0	0	11.5143	27.1906	MID2
	protein localization to microtubule cytoskeleton (GO:0072698)	1/8	0.094282	0.449829	0	0	11.5143	27.1906	MID2
	retrograde transport, endosome to Golgi (GO:0042147)	3/88	0.0945252	0.449829	0	0	2.85679	6.73885	VPS52;PLEKHJ1;STX10
	post-Golgi vesicle-mediated transport (GO:0006892)	3/89	0.0969788	0.449829	0	0	2.82343	6.5878	AP4M1;EXOC4;CCDC22
	protein localization to organelle (GO:0033365)	4/142	0.0983801	0.449829	0	0	2.3495	5.4483	BBS2;IFT140;IFT122;OBSL1
	hexose biosynthetic process (GO:0019319)	2/44	0.101877	0.449829	0	0	3.84699	8.78648	G6PC3;GOT1
	mitotic spindle assembly (GO:0090307)	2/44	0.101877	0.449829	0	0	3.84699	8.78648	CHEK2;AURKC
	alpha-amino acid biosynthetic process (GO:1901607)	1/9	0.105427	0.449829	0	0	10.0745	22.665	MTHFD1
	bundle of His cell to Purkinje myocyte communication (GO:0086069)	1/9	0.105427	0.449829	0	0	10.0745	22.665	PKP2
	negative regulation of membrane potential (GO:0045837)	1/9	0.105427	0.449829	0	0	10.0745	22.665	BAX
	CD40 signaling pathway (GO:0023035)	1/9	0.105427	0.449829	0	0	10.0745	22.665	PHB
	regulation of DNA-directed DNA polymerase activity (GO:1900262)	1/9	0.105427	0.449829	0	0	10.0745	22.665	RFC4
	regulation of glucan biosynthetic process (GO:0010962)	1/9	0.105427	0.449829	0	0	10.0745	22.665	INPP5K
	nuclear RNA surveillance (GO:0071027)	1/9	0.105427	0.449829	0	0	10.0745	22.665	EXOSC7
	nucleoside diphosphate catabolic process (GO:0009134)	1/9	0.105427	0.449829	0	0	10.0745	22.665	NUDT5
	phosphorylation of RNA polymerase II C-terminal domain (GO:0070816)	1/9	0.105427	0.449829	0	0	10.0745	22.665	GTF2H4
	positive regulation of autophagosome assembly (GO:2000786)	1/9	0.105427	0.449829	0	0	10.0745	22.665	LRSAM1
	estrogen biosynthetic process (GO:0006703)	1/9	0.105427	0.449829	0	0	10.0745	22.665	HSD17B8
	exonucleolytic trimming involved in rRNA processing (GO:0000459)	1/9	0.105427	0.449829	0	0	10.0745	22.665	EXOSC7
	exonucleolytic trimming to generate mature 3'-end of 5.8S rRNA from tricistronic rRNA transcript (SSU-rRNA, 5.8S rRNA, LSU-rRNA) (GO:0000467)	1/9	0.105427	0.449829	0	0	10.0745	22.665	EXOSC7
	fructose 1,6-bisphosphate metabolic process (GO:0030388)	1/9	0.105427	0.449829	0	0	10.0745	22.665	PFKM
	fucose catabolic process (GO:0019317)	1/9	0.105427	0.449829	0	0	10.0745	22.665	FUT8
	positive regulation of DNA-directed DNA polymerase activity (GO:1900264)	1/9	0.105427	0.449829	0	0	10.0745	22.665	RFC4
	response to UV-C (GO:0010225)	1/9	0.105427	0.449829	0	0	10.0745	22.665	IMPACT
	response to vitamin (GO:0033273)	1/9	0.105427	0.449829	0	0	10.0745	22.665	HLCS
	positive regulation of megakaryocyte differentiation (GO:0045654)	1/9	0.105427	0.449829	0	0	10.0745	22.665	MTURN
	kynurenine metabolic process (GO:0070189)	1/9	0.105427	0.449829	0	0	10.0745	22.665	KYAT1
	L-fucose catabolic process (GO:0042355)	1/9	0.105427	0.449829	0	0	10.0745	22.665	FUT8
	L-fucose metabolic process (GO:0042354)	1/9	0.105427	0.449829	0	0	10.0745	22.665	FUT8
	tetrahydrofolate interconversion (GO:0035999)	1/9	0.105427	0.449829	0	0	10.0745	22.665	MTHFD1
	mitochondrial fragmentation involved in apoptotic process (GO:0043653)	1/9	0.105427	0.449829	0	0	10.0745	22.665	BAX
	progesterone metabolic process (GO:0042448)	1/9	0.105427	0.449829	0	0	10.0745	22.665	AKR1C4
	protein deacetylation (GO:0006476)	2/45	0.105786	0.449829	0	0	3.75734	8.44025	HDAC3;PHB
	histone deacetylation (GO:0016575)	2/47	0.113721	0.449829	0	0	3.58998	7.80464	HDAC3;PHB
	cellular transition metal ion homeostasis (GO:0046916)	3/96	0.114855	0.449829	0	0	2.60998	5.64822	ABCB6;CCDC22;ISCU
	receptor guanylyl cyclase signaling pathway (GO:0007168)	1/10	0.116435	0.449829	0	0	8.95465	19.2563	NPR2
	receptor recycling (GO:0001881)	1/10	0.116435	0.449829	0	0	8.95465	19.2563	PLEKHJ1
	calcium import into the mitochondrion (GO:0036444)	1/10	0.116435	0.449829	0	0	8.95465	19.2563	MAIP1
	negative regulation of protein autophosphorylation (GO:0031953)	1/10	0.116435	0.449829	0	0	8.95465	19.2563	IMPACT
	regulation of endoplasmic reticulum unfolded protein response (GO:1900101)	1/10	0.116435	0.449829	0	0	8.95465	19.2563	BAX
	cellular response to acidic pH (GO:0071468)	1/10	0.116435	0.449829	0	0	8.95465	19.2563	IMPACT
	cellular response to leucine starvation (GO:1990253)	1/10	0.116435	0.449829	0	0	8.95465	19.2563	IMPACT
	cellular response to oxygen levels (GO:0071453)	1/10	0.116435	0.449829	0	0	8.95465	19.2563	NDUFS2
	negative regulation of transcription by competitive promoter binding (GO:0010944)	1/10	0.116435	0.449829	0	0	8.95465	19.2563	PHB
	regulation of high voltage-gated calcium channel activity (GO:1901841)	1/10	0.116435	0.449829	0	0	8.95465	19.2563	CACNB2
	negative regulation of transcription from RNA polymerase II promoter in response to stress (GO:0097201)	1/10	0.116435	0.449829	0	0	8.95465	19.2563	IMPACT
	negative regulation of transmembrane transport (GO:0034763)	1/10	0.116435	0.449829	0	0	8.95465	19.2563	INPP5K
	regulation of hydrogen peroxide-induced cell death (GO:1903205)	1/10	0.116435	0.449829	0	0	8.95465	19.2563	PYCR1
	negative regulation of vascular endothelial growth factor signaling pathway (GO:1900747)	1/10	0.116435	0.449829	0	0	8.95465	19.2563	CADM4
	cGMP biosynthetic process (GO:0006182)	1/10	0.116435	0.449829	0	0	8.95465	19.2563	NPR2
	nuclear mRNA surveillance (GO:0071028)	1/10	0.116435	0.449829	0	0	8.95465	19.2563	EXOSC7
	cytoplasmic pattern recognition receptor signaling pathway in response to virus (GO:0039528)	1/10	0.116435	0.449829	0	0	8.95465	19.2563	PHB
	DNA dealkylation (GO:0035510)	1/10	0.116435	0.449829	0	0	8.95465	19.2563	MGMT
	DNA dealkylation involved in DNA repair (GO:0006307)	1/10	0.116435	0.449829	0	0	8.95465	19.2563	MGMT
	formation of translation preinitiation complex (GO:0001731)	1/10	0.116435	0.449829	0	0	8.95465	19.2563	MCTS1
	fructose 6-phosphate metabolic process (GO:0006002)	1/10	0.116435	0.449829	0	0	8.95465	19.2563	PFKM
	regulation of urine volume (GO:0035809)	1/10	0.116435	0.449829	0	0	8.95465	19.2563	INPP5K
	histone H4 deacetylation (GO:0070933)	1/10	0.116435	0.449829	0	0	8.95465	19.2563	HDAC3
	indolalkylamine catabolic process (GO:0046218)	1/10	0.116435	0.449829	0	0	8.95465	19.2563	KYAT1
	rRNA 3'-end processing (GO:0031125)	1/10	0.116435	0.449829	0	0	8.95465	19.2563	EXOSC7
	rRNA pseudouridine synthesis (GO:0031118)	1/10	0.116435	0.449829	0	0	8.95465	19.2563	RPUSD4
	serine family amino acid catabolic process (GO:0009071)	1/10	0.116435	0.449829	0	0	8.95465	19.2563	THNSL2
	iron ion transmembrane transport (GO:0034755)	1/10	0.116435	0.449829	0	0	8.95465	19.2563	ABCB6
	L-serine metabolic process (GO:0006563)	1/10	0.116435	0.449829	0	0	8.95465	19.2563	PHGDH
	leptin-mediated signaling pathway (GO:0033210)	1/10	0.116435	0.449829	0	0	8.95465	19.2563	BBS2
	lipid phosphorylation (GO:0046834)	1/10	0.116435	0.449829	0	0	8.95465	19.2563	DGKA
	establishment of protein localization to mitochondrion (GO:0072655)	2/48	0.117745	0.453483	0	0	3.51176	7.51247	TOMM7;TOMM40L
	dephosphorylation (GO:0016311)	4/153	0.120308	0.45509	0	0	2.17483	4.60564	PDP2;PPM1L;INPP5K;THNSL2
	response to hydrogen peroxide (GO:0042542)	2/49	0.121804	0.45509	0	0	3.43687	7.23578	IMPACT;STK25
	RNA catabolic process (GO:0006401)	2/49	0.121804	0.45509	0	0	3.43687	7.23578	EXOSC7;SKIV2L
	organic hydroxy compound biosynthetic process (GO:1901617)	2/50	0.125897	0.45509	0	0	3.3651	6.97345	AKR1C4;HSD17B10
	positive regulation of ion transport (GO:0043270)	2/50	0.125897	0.45509	0	0	3.3651	6.97345	CACNB2;PKP2
	regulation of calcium ion transmembrane transport via high voltage-gated calcium channel (GO:1902514)	1/11	0.127308	0.45509	0	0	8.05878	16.6103	CACNB2
	camera-type eye morphogenesis (GO:0048593)	1/11	0.127308	0.45509	0	0	8.05878	16.6103	IFT122
	regulation of lamellipodium morphogenesis (GO:2000392)	1/11	0.127308	0.45509	0	0	8.05878	16.6103	ARPIN
	phosphorylated carbohydrate dephosphorylation (GO:0046838)	1/11	0.127308	0.45509	0	0	8.05878	16.6103	INPP5K
	positive regulation of actin nucleation (GO:0051127)	1/11	0.127308	0.45509	0	0	8.05878	16.6103	ABI2
	positive regulation of cellular respiration (GO:1901857)	1/11	0.127308	0.45509	0	0	8.05878	16.6103	ISCU
	glutamine family amino acid biosynthetic process (GO:0009084)	1/11	0.127308	0.45509	0	0	8.05878	16.6103	PYCR1
	glycerolipid metabolic process (GO:0046486)	1/11	0.127308	0.45509	0	0	8.05878	16.6103	DGKA
	Golgi inheritance (GO:0048313)	1/11	0.127308	0.45509	0	0	8.05878	16.6103	STK25
	Golgi to lysosome transport (GO:0090160)	1/11	0.127308	0.45509	0	0	8.05878	16.6103	AP4M1
	response to corticosteroid (GO:0031960)	1/11	0.127308	0.45509	0	0	8.05878	16.6103	GOT1
	induction of positive chemotaxis (GO:0050930)	1/11	0.127308	0.45509	0	0	8.05878	16.6103	IL16
	inositol phosphate dephosphorylation (GO:0046855)	1/11	0.127308	0.45509	0	0	8.05878	16.6103	INPP5K
	somite development (GO:0061053)	1/11	0.127308	0.45509	0	0	8.05878	16.6103	MTHFD1
	tetrahydrobiopterin metabolic process (GO:0046146)	1/11	0.127308	0.45509	0	0	8.05878	16.6103	QDPR
	tetrahydrofolate metabolic process (GO:0046653)	1/11	0.127308	0.45509	0	0	8.05878	16.6103	MTHFD1
	tryptophan catabolic process (GO:0006569)	1/11	0.127308	0.45509	0	0	8.05878	16.6103	KYAT1
	tryptophan metabolic process (GO:0006568)	1/11	0.127308	0.45509	0	0	8.05878	16.6103	KYAT1
	positive regulation of vacuole organization (GO:0044090)	1/11	0.127308	0.45509	0	0	8.05878	16.6103	LRSAM1
	monocyte differentiation (GO:0030224)	1/11	0.127308	0.45509	0	0	8.05878	16.6103	PIR
	regulation of smoothened signaling pathway (GO:0008589)	2/51	0.130023	0.457952	0	0	3.29625	6.72451	ARMC9;IFT122
	intrinsic apoptotic signaling pathway in response to DNA damage (GO:0008630)	2/51	0.130023	0.457952	0	0	3.29625	6.72451	CHEK2;BAX
	negative regulation of protein-containing complex assembly (GO:0031333)	2/52	0.134179	0.457952	0	0	3.23016	6.48804	IMPACT;LCMT1
	endocytic recycling (GO:0032456)	2/52	0.134179	0.457952	0	0	3.23016	6.48804	VPS52;CCDC22
	fatty acid beta-oxidation (GO:0006635)	2/52	0.134179	0.457952	0	0	3.23016	6.48804	ECI2;HSD17B10
	steroid metabolic process (GO:0008202)	3/104	0.136665	0.457952	0	0	2.40227	4.78105	AKR1C4;HSD17B10;DHRS4
	purine nucleotide biosynthetic process (GO:0006164)	1/12	0.138048	0.457952	0	0	7.32579	14.5062	MTHFD1
	negative regulation of cellular response to vascular endothelial growth factor stimulus (GO:1902548)	1/12	0.138048	0.457952	0	0	7.32579	14.5062	CADM4
	regulation of actin nucleation (GO:0051125)	1/12	0.138048	0.457952	0	0	7.32579	14.5062	ARPIN
	negative regulation of glucose transmembrane transport (GO:0010829)	1/12	0.138048	0.457952	0	0	7.32579	14.5062	INPP5K
	brain morphogenesis (GO:0048854)	1/12	0.138048	0.457952	0	0	7.32579	14.5062	BBS2
	C-terminal protein amino acid modification (GO:0018410)	1/12	0.138048	0.457952	0	0	7.32579	14.5062	LCMT1
	carboxylic acid catabolic process (GO:0046395)	1/12	0.138048	0.457952	0	0	7.32579	14.5062	BCKDK
	cellular response to fluid shear stress (GO:0071498)	1/12	0.138048	0.457952	0	0	7.32579	14.5062	HDAC3
	regulation of flagellated sperm motility (GO:1901317)	1/12	0.138048	0.457952	0	0	7.32579	14.5062	TACR2
	regulation of glycogen metabolic process (GO:0070873)	1/12	0.138048	0.457952	0	0	7.32579	14.5062	INPP5K
	cGMP metabolic process (GO:0046068)	1/12	0.138048	0.457952	0	0	7.32579	14.5062	NPR2
	phosphate ion transmembrane transport (GO:0035435)	1/12	0.138048	0.457952	0	0	7.32579	14.5062	SLC37A1
	early endosome to Golgi transport (GO:0034498)	1/12	0.138048	0.457952	0	0	7.32579	14.5062	STX10
	ethanol oxidation (GO:0006069)	1/12	0.138048	0.457952	0	0	7.32579	14.5062	ACSS2
	positive regulation of endoplasmic reticulum unfolded protein response (GO:1900103)	1/12	0.138048	0.457952	0	0	7.32579	14.5062	BAX
	regulation of ventricular cardiac muscle cell action potential (GO:0098911)	1/12	0.138048	0.457952	0	0	7.32579	14.5062	PKP2
	glycine metabolic process (GO:0006544)	1/12	0.138048	0.457952	0	0	7.32579	14.5062	GCAT
	replicative senescence (GO:0090399)	1/12	0.138048	0.457952	0	0	7.32579	14.5062	CHEK2
	Golgi localization (GO:0051645)	1/12	0.138048	0.457952	0	0	7.32579	14.5062	STK25
	inositol phosphate catabolic process (GO:0071545)	1/12	0.138048	0.457952	0	0	7.32579	14.5062	INPP5K
	intrinsic apoptotic signaling pathway in response to oxidative stress (GO:0008631)	1/12	0.138048	0.457952	0	0	7.32579	14.5062	STK25
	cellular response to DNA damage stimulus (GO:0006974)	7/350	0.141744	0.463481	0	0	1.6575	3.23832	RPAIN;MRNIP;RFC4;MGMT;CHEK2;BAX;GTF2H4
	protein targeting to mitochondrion (GO:0006626)	2/55	0.146821	0.463481	0	0	3.04686	5.84552	TOMM7;TOMM40L
	pyruvate metabolic process (GO:0006090)	2/55	0.146821	0.463481	0	0	3.04686	5.84552	PFKFB2;PFKM
	atrial cardiac muscle cell action potential (GO:0086014)	1/13	0.148657	0.463481	0	0	6.71497	12.7995	CACNB2
	negative regulation of hydrogen peroxide-induced cell death (GO:1903206)	1/13	0.148657	0.463481	0	0	6.71497	12.7995	PYCR1
	negative regulation of myotube differentiation (GO:0010832)	1/13	0.148657	0.463481	0	0	6.71497	12.7995	HDAC3
	cellular biogenic amine metabolic process (GO:0006576)	1/13	0.148657	0.463481	0	0	6.71497	12.7995	SRM
	negative regulation of vascular endothelial growth factor receptor signaling pathway (GO:0030948)	1/13	0.148657	0.463481	0	0	6.71497	12.7995	CADM4
	negative regulation of viral release from host cell (GO:1902187)	1/13	0.148657	0.463481	0	0	6.71497	12.7995	MID2
	regulation of mitotic cell cycle spindle assembly checkpoint (GO:0090266)	1/13	0.148657	0.463481	0	0	6.71497	12.7995	LCMT1
	oligosaccharide-lipid intermediate biosynthetic process (GO:0006490)	1/13	0.148657	0.463481	0	0	6.71497	12.7995	ALG3
	polyamine metabolic process (GO:0006595)	1/13	0.148657	0.463481	0	0	6.71497	12.7995	SRM
	fatty acid elongation (GO:0030497)	1/13	0.148657	0.463481	0	0	6.71497	12.7995	ELOVL6
	regulation of T cell differentiation in thymus (GO:0033081)	1/13	0.148657	0.463481	0	0	6.71497	12.7995	VNN1
	response to interleukin-6 (GO:0070741)	1/13	0.148657	0.463481	0	0	6.71497	12.7995	PHB
	positive regulation of sodium ion transport (GO:0010765)	1/13	0.148657	0.463481	0	0	6.71497	12.7995	PKP2
	transport along microtubule (GO:0010970)	1/13	0.148657	0.463481	0	0	6.71497	12.7995	COPG2
	tRNA 5'-leader removal (GO:0001682)	1/13	0.148657	0.463481	0	0	6.71497	12.7995	POP7
	mitochondrial outer membrane permeabilization (GO:0097345)	1/13	0.148657	0.463481	0	0	6.71497	12.7995	BAX
	mitotic DNA integrity checkpoint signaling (GO:0044774)	1/13	0.148657	0.463481	0	0	6.71497	12.7995	CHEK2
	very long-chain fatty acid biosynthetic process (GO:0042761)	1/13	0.148657	0.463481	0	0	6.71497	12.7995	ELOVL6
	protein heterotetramerization (GO:0051290)	1/13	0.148657	0.463481	0	0	6.71497	12.7995	HSD17B8
	negative regulation by host of viral transcription (GO:0043922)	1/13	0.148657	0.463481	0	0	6.71497	12.7995	INPP5K
	protein localization to mitochondrion (GO:0070585)	1/13	0.148657	0.463481	0	0	6.71497	12.7995	MAIP1
	nuclear-transcribed mRNA catabolic process, deadenylation-dependent decay (GO:0000288)	2/56	0.151088	0.467547	0	0	2.99029	5.65131	EXOSC7;SKIV2L
	DNA damage response, signal transduction by p53 class mediator resulting in cell cycle arrest (GO:0006977)	2/56	0.151088	0.467547	0	0	2.99029	5.65131	CHEK2;BAX
	mitochondrial transport (GO:0006839)	2/56	0.151088	0.467547	0	0	2.99029	5.65131	TOMM7;MAIP1
	regulation of mitotic nuclear division (GO:0007088)	2/57	0.15538	0.475264	0	0	2.93577	5.46605	OBSL1;LCMT1
	monocarboxylic acid transport (GO:0015718)	2/57	0.15538	0.475264	0	0	2.93577	5.46605	SLC16A12;AKR1C4
	quinone biosynthetic process (GO:1901663)	1/14	0.159135	0.475264	0	0	6.19812	11.3922	COQ2
	antiviral innate immune response (GO:0140374)	1/14	0.159135	0.475264	0	0	6.19812	11.3922	PHB
	carbohydrate transport (GO:0008643)	1/14	0.159135	0.475264	0	0	6.19812	11.3922	SLC50A1
	negative regulation of translational initiation (GO:0045947)	1/14	0.159135	0.475264	0	0	6.19812	11.3922	EIF4EBP3
	regulation of IRE1-mediated unfolded protein response (GO:1903894)	1/14	0.159135	0.475264	0	0	6.19812	11.3922	BAX
	cytoplasmic sequestering of transcription factor (GO:0042994)	1/14	0.159135	0.475264	0	0	6.19812	11.3922	CCDC22
	dicarboxylic acid catabolic process (GO:0043649)	1/14	0.159135	0.475264	0	0	6.19812	11.3922	GOT1
	renal absorption (GO:0070293)	1/14	0.159135	0.475264	0	0	6.19812	11.3922	KLHL3
	tRNA wobble base modification (GO:0002097)	1/14	0.159135	0.475264	0	0	6.19812	11.3922	CTU2
	tRNA wobble uridine modification (GO:0002098)	1/14	0.159135	0.475264	0	0	6.19812	11.3922	CTU2
	monoacylglycerol metabolic process (GO:0046462)	1/14	0.159135	0.475264	0	0	6.19812	11.3922	ABHD16A
	receptor metabolic process (GO:0043112)	2/58	0.159695	0.475264	0	0	2.8832	5.2892	MVB12A;PLEKHJ1
	cellular iron ion homeostasis (GO:0006879)	2/58	0.159695	0.475264	0	0	2.8832	5.2892	ABCB6;ISCU
	membrane lipid biosynthetic process (GO:0046467)	2/58	0.159695	0.475264	0	0	2.8832	5.2892	PPM1L;ELOVL6
	DNA repair (GO:0006281)	6/298	0.162393	0.475935	0	0	1.66627	3.02883	RPAIN;EXD2;RFC4;MGMT;CHEK2;GTF2H4
	fatty acid oxidation (GO:0019395)	2/59	0.164032	0.475935	0	0	2.83247	5.12025	ECI2;HSD17B10
	response to reactive oxygen species (GO:0000302)	2/59	0.164032	0.475935	0	0	2.83247	5.12025	TXNRD2;STK25
	mitotic DNA damage checkpoint signaling (GO:0044773)	2/59	0.164032	0.475935	0	0	2.83247	5.12025	MRNIP;CHEK2
	histone modification (GO:0016570)	3/114	0.165708	0.475935	0	0	2.18474	3.92713	HLCS;PHB;AURKC
	negative regulation of androgen receptor signaling pathway (GO:0060766)	1/15	0.169485	0.475935	0	0	5.7551	10.2153	PHB
	cardiac myofibril assembly (GO:0055003)	1/15	0.169485	0.475935	0	0	5.7551	10.2153	OBSL1
	regulation of dephosphorylation (GO:0035303)	1/15	0.169485	0.475935	0	0	5.7551	10.2153	INPP5K
	negative regulation of single stranded viral RNA replication via double stranded DNA intermediate (GO:0045869)	1/15	0.169485	0.475935	0	0	5.7551	10.2153	INPP5K
	nucleobase-containing small molecule catabolic process (GO:0034656)	1/15	0.169485	0.475935	0	0	5.7551	10.2153	NUDT5
	peptidyl-arginine modification (GO:0018195)	1/15	0.169485	0.475935	0	0	5.7551	10.2153	KRTCAP2
	embryonic cranial skeleton morphogenesis (GO:0048701)	1/15	0.169485	0.475935	0	0	5.7551	10.2153	MTHFD1
	fatty acid beta-oxidation using acyl-CoA oxidase (GO:0033540)	1/15	0.169485	0.475935	0	0	5.7551	10.2153	ECI2
	positive regulation of double-strand break repair via homologous recombination (GO:1905168)	1/15	0.169485	0.475935	0	0	5.7551	10.2153	MRNIP
	response to acidic pH (GO:0010447)	1/15	0.169485	0.475935	0	0	5.7551	10.2153	IMPACT
	histone H3 deacetylation (GO:0070932)	1/15	0.169485	0.475935	0	0	5.7551	10.2153	HDAC3
	histone H4-K5 acetylation (GO:0043981)	1/15	0.169485	0.475935	0	0	5.7551	10.2153	JADE1
	histone H4-K8 acetylation (GO:0043982)	1/15	0.169485	0.475935	0	0	5.7551	10.2153	JADE1
	positive regulation of lyase activity (GO:0051349)	1/15	0.169485	0.475935	0	0	5.7551	10.2153	ISCU
	RNA phosphodiester bond hydrolysis, endonucleolytic (GO:0090502)	1/15	0.169485	0.475935	0	0	5.7551	10.2153	POP7
	integrated stress response signaling (GO:0140467)	1/15	0.169485	0.475935	0	0	5.7551	10.2153	IMPACT
	ubiquinone biosynthetic process (GO:0006744)	1/15	0.169485	0.475935	0	0	5.7551	10.2153	COQ2
	ubiquinone metabolic process (GO:0006743)	1/15	0.169485	0.475935	0	0	5.7551	10.2153	COQ2
	mitotic intra-S DNA damage checkpoint signaling (GO:0031573)	1/15	0.169485	0.475935	0	0	5.7551	10.2153	CHEK2
	modulation by host of viral genome replication (GO:0044827)	1/15	0.169485	0.475935	0	0	5.7551	10.2153	PHB
	regulation of protein-containing complex assembly (GO:0043254)	3/116	0.171723	0.481133	0	0	2.14585	3.78073	IMPACT;BAX;LCMT1
	iron ion homeostasis (GO:0055072)	2/61	0.172766	0.482969	0	0	2.73618	4.80422	ABCB6;ISCU
	glucose metabolic process (GO:0006006)	2/62	0.177162	0.494086	0	0	2.69044	4.65632	G6PC3;GOT1
	regulation of cellular carbohydrate metabolic process (GO:0010675)	1/16	0.179708	0.494086	0	0	5.37116	9.21918	BCKDK
	regulation of ERBB signaling pathway (GO:1901184)	1/16	0.179708	0.494086	0	0	5.37116	9.21918	MVB12A
	regulation of Rac protein signal transduction (GO:0035020)	1/16	0.179708	0.494086	0	0	5.37116	9.21918	CADM4
	Golgi to endosome transport (GO:0006895)	1/16	0.179708	0.494086	0	0	5.37116	9.21918	AP4M1
	organonitrogen compound catabolic process (GO:1901565)	2/63	0.181575	0.494086	0	0	2.6462	4.51464	BCKDK;LRSAM1
	negative regulation of intrinsic apoptotic signaling pathway (GO:2001243)	2/64	0.186004	0.494086	0	0	2.60338	4.37885	VNN1;ARMC10
	tRNA processing (GO:0008033)	2/64	0.186004	0.494086	0	0	2.60338	4.37885	CTU2;POP7
	protein catabolic process (GO:0030163)	2/64	0.186004	0.494086	0	0	2.60338	4.37885	LRSAM1;CHEK2
	acyl-CoA biosynthetic process (GO:0071616)	1/17	0.189805	0.494086	0	0	5.0352	8.36728	HSD17B8
	amyloid-beta metabolic process (GO:0050435)	1/17	0.189805	0.494086	0	0	5.0352	8.36728	APEH
	regulation of Arp2/3 complex-mediated actin nucleation (GO:0034315)	1/17	0.189805	0.494086	0	0	5.0352	8.36728	ABI2
	negative regulation of intrinsic apoptotic signaling pathway by p53 class mediator (GO:1902254)	1/17	0.189805	0.494086	0	0	5.0352	8.36728	ARMC10
	cell communication by electrical coupling involved in cardiac conduction (GO:0086064)	1/17	0.189805	0.494086	0	0	5.0352	8.36728	PKP2
	cellular biogenic amine biosynthetic process (GO:0042401)	1/17	0.189805	0.494086	0	0	5.0352	8.36728	SRM
	cellular modified amino acid catabolic process (GO:0042219)	1/17	0.189805	0.494086	0	0	5.0352	8.36728	ABHD16A
	cellular response to fatty acid (GO:0071398)	1/17	0.189805	0.494086	0	0	5.0352	8.36728	AKR1C4
	regulation of metal ion transport (GO:0010959)	1/17	0.189805	0.494086	0	0	5.0352	8.36728	IL16
	diol biosynthetic process (GO:0034312)	1/17	0.189805	0.494086	0	0	5.0352	8.36728	QDPR
	dolichol-linked oligosaccharide biosynthetic process (GO:0006488)	1/17	0.189805	0.494086	0	0	5.0352	8.36728	ALG3
	phosphate ion transport (GO:0006817)	1/17	0.189805	0.494086	0	0	5.0352	8.36728	SLC37A1
	gliogenesis (GO:0042063)	1/17	0.189805	0.494086	0	0	5.0352	8.36728	NDUFS2
	ruffle organization (GO:0031529)	1/17	0.189805	0.494086	0	0	5.0352	8.36728	INPP5K
	snRNA metabolic process (GO:0016073)	1/17	0.189805	0.494086	0	0	5.0352	8.36728	INTS11
	positive regulation of positive chemotaxis (GO:0050927)	1/17	0.189805	0.494086	0	0	5.0352	8.36728	IL16
	membrane depolarization during cardiac muscle cell action potential (GO:0086012)	1/17	0.189805	0.494086	0	0	5.0352	8.36728	CACNB2
	modified amino acid transport (GO:0072337)	1/17	0.189805	0.494086	0	0	5.0352	8.36728	SLC16A12
	monosaccharide transmembrane transport (GO:0015749)	1/17	0.189805	0.494086	0	0	5.0352	8.36728	SLC50A1
	protein heterooligomerization (GO:0051291)	1/17	0.189805	0.494086	0	0	5.0352	8.36728	HSD17B8
	steroid biosynthetic process (GO:0006694)	2/65	0.190449	0.494086	0	0	2.56193	4.24863	AKR1C4;HSD17B10
	tRNA modification (GO:0006400)	2/65	0.190449	0.494086	0	0	2.56193	4.24863	CTU2;OSGEP
	mitotic G1 DNA damage checkpoint signaling (GO:0031571)	2/65	0.190449	0.494086	0	0	2.56193	4.24863	CHEK2;BAX
	protein autoubiquitination (GO:0051865)	2/65	0.190449	0.494086	0	0	2.56193	4.24863	LRSAM1;KLHL24
	cellular protein modification process (GO:0006464)	16/1025	0.196235	0.494086	0	0	1.29237	2.10455	PPM1L;ASB13;ALG3;KLHL3;AURKC;SPSB3;BCKDK;PDP2;HLCS;STK25;CHEK2;FASTK;CCDC22;CD247;OBSL1;LCMT1
	protein O-linked mannosylation (GO:0035269)	1/18	0.199779	0.494086	0	0	4.73878	7.632	POMT1
	regulation of catabolic process (GO:0009894)	1/18	0.199779	0.494086	0	0	4.73878	7.632	CHEK2
	negative regulation of signal transduction by p53 class mediator (GO:1901797)	1/18	0.199779	0.494086	0	0	4.73878	7.632	ARMC10
	cellular response to pH (GO:0071467)	1/18	0.199779	0.494086	0	0	4.73878	7.632	IMPACT
	nucleotide biosynthetic process (GO:0009165)	1/18	0.199779	0.494086	0	0	4.73878	7.632	MTHFD1
	regulation of mitochondrial outer membrane permeabilization involved in apoptotic signaling pathway (GO:1901028)	1/18	0.199779	0.494086	0	0	4.73878	7.632	BAX
	regulation of multicellular organism growth (GO:0040014)	1/18	0.199779	0.494086	0	0	4.73878	7.632	BBS2
	outer dynein arm assembly (GO:0036158)	1/18	0.199779	0.494086	0	0	4.73878	7.632	DNAH17
	DNA strand elongation (GO:0022616)	1/18	0.199779	0.494086	0	0	4.73878	7.632	RFC4
	DNA strand elongation involved in DNA replication (GO:0006271)	1/18	0.199779	0.494086	0	0	4.73878	7.632	RFC4
	regulation of oxidative stress-induced intrinsic apoptotic signaling pathway (GO:1902175)	1/18	0.199779	0.494086	0	0	4.73878	7.632	VNN1
	embryonic heart tube development (GO:0035050)	1/18	0.199779	0.494086	0	0	4.73878	7.632	IFT122
	pigment granule transport (GO:0051904)	1/18	0.199779	0.494086	0	0	4.73878	7.632	BBS2
	regulation of single stranded viral RNA replication via double stranded DNA intermediate (GO:0045091)	1/18	0.199779	0.494086	0	0	4.73878	7.632	INPP5K
	release of cytochrome c from mitochondria (GO:0001836)	1/18	0.199779	0.494086	0	0	4.73878	7.632	BAX
	rRNA catabolic process (GO:0016075)	1/18	0.199779	0.494086	0	0	4.73878	7.632	EXOSC7
	long-chain fatty-acyl-CoA biosynthetic process (GO:0035338)	1/18	0.199779	0.494086	0	0	4.73878	7.632	ELOVL6
	positive regulation of response to endoplasmic reticulum stress (GO:1905898)	1/18	0.199779	0.494086	0	0	4.73878	7.632	BAX
	melanosome transport (GO:0032402)	1/18	0.199779	0.494086	0	0	4.73878	7.632	BBS2
	positive regulation of stress-activated protein kinase signaling cascade (GO:0070304)	1/18	0.199779	0.494086	0	0	4.73878	7.632	STK25
	tRNA metabolic process (GO:0006399)	1/18	0.199779	0.494086	0	0	4.73878	7.632	POP7
	mitochondrial fusion (GO:0008053)	1/18	0.199779	0.494086	0	0	4.73878	7.632	BAX
	ventricular cardiac muscle cell action potential (GO:0086005)	1/18	0.199779	0.494086	0	0	4.73878	7.632	PKP2
	prostanoid metabolic process (GO:0006692)	1/18	0.199779	0.494086	0	0	4.73878	7.632	AKR1C4
	phosphatidylinositol biosynthetic process (GO:0006661)	3/126	0.202661	0.495781	0	0	1.97039	3.14518	TMEM150A;PGAP2;INPP5K
	regulation of translational initiation (GO:0006446)	2/68	0.203864	0.495781	0	0	2.44511	3.88846	IMPACT;EIF4EBP3
	negative regulation of calcium ion transport (GO:0051926)	1/19	0.209631	0.495781	0	0	4.47528	6.99222	INPP5K
	Rac protein signal transduction (GO:0016601)	1/19	0.209631	0.495781	0	0	4.47528	6.99222	ABI2
	negative regulation of cytokine production involved in inflammatory response (GO:1900016)	1/19	0.209631	0.495781	0	0	4.47528	6.99222	CHID1
	aspartate family amino acid catabolic process (GO:0009068)	1/19	0.209631	0.495781	0	0	4.47528	6.99222	GOT1
	cardiac muscle cell contraction (GO:0086003)	1/19	0.209631	0.495781	0	0	4.47528	6.99222	PKP2
	negative regulation of oxidative stress-induced intrinsic apoptotic signaling pathway (GO:1902176)	1/19	0.209631	0.495781	0	0	4.47528	6.99222	VNN1
	negative regulation of striated muscle cell differentiation (GO:0051154)	1/19	0.209631	0.495781	0	0	4.47528	6.99222	HDAC3
	regulation of glucose transmembrane transport (GO:0010827)	1/19	0.209631	0.495781	0	0	4.47528	6.99222	INPP5K
	cytoplasmic translational initiation (GO:0002183)	1/19	0.209631	0.495781	0	0	4.47528	6.99222	MCTS1
	DNA double-strand break processing (GO:0000729)	1/19	0.209631	0.495781	0	0	4.47528	6.99222	EXD2
	peptidyl-lysine dimethylation (GO:0018027)	1/19	0.209631	0.495781	0	0	4.47528	6.99222	CSKMT
	establishment of melanosome localization (GO:0032401)	1/19	0.209631	0.495781	0	0	4.47528	6.99222	BBS2
	ethanol metabolic process (GO:0006067)	1/19	0.209631	0.495781	0	0	4.47528	6.99222	ACSS2
	regulation of vascular endothelial growth factor signaling pathway (GO:1900746)	1/19	0.209631	0.495781	0	0	4.47528	6.99222	CADM4
	positive regulation of G protein-coupled receptor signaling pathway (GO:0045745)	1/19	0.209631	0.495781	0	0	4.47528	6.99222	PHB
	histone H4-K16 acetylation (GO:0043984)	1/19	0.209631	0.495781	0	0	4.47528	6.99222	JADE1
	positive regulation of oxidoreductase activity (GO:0051353)	1/19	0.209631	0.495781	0	0	4.47528	6.99222	PDP2
	synaptic transmission, cholinergic (GO:0007271)	1/19	0.209631	0.495781	0	0	4.47528	6.99222	CHRNB1
	postsynaptic membrane organization (GO:0001941)	1/19	0.209631	0.495781	0	0	4.47528	6.99222	CHRNB1
	protein import into mitochondrial matrix (GO:0030150)	1/19	0.209631	0.495781	0	0	4.47528	6.99222	TOMM40L
	N-glycan processing (GO:0006491)	1/19	0.209631	0.495781	0	0	4.47528	6.99222	FUT8
	cellular response to insulin stimulus (GO:0032869)	3/129	0.212187	0.496156	0	0	1.92318	2.98149	GOT1;INPP5K;ATP6V0E2
	muscle contraction (GO:0006936)	3/129	0.212187	0.496156	0	0	1.92318	2.98149	CHRNB1;TACR2;TNNI2
	negative regulation of viral process (GO:0048525)	2/70	0.212865	0.496156	0	0	2.37295	3.67119	TRIM31;MID2
	fatty acid catabolic process (GO:0009062)	2/70	0.212865	0.496156	0	0	2.37295	3.67119	ECI2;HSD17B10
	G2/M transition of mitotic cell cycle (GO:0000086)	3/130	0.215384	0.496156	0	0	1.90794	2.92933	CHEK2;HAUS4;LCMT1
	protein tetramerization (GO:0051262)	2/71	0.21738	0.496156	0	0	2.33844	3.56872	HSD17B10;HSD17B8
	fatty acid biosynthetic process (GO:0006633)	2/71	0.21738	0.496156	0	0	2.33844	3.56872	ELOVL6;HSD17B8
	Fc-gamma receptor signaling pathway involved in phagocytosis (GO:0038096)	2/71	0.21738	0.496156	0	0	2.33844	3.56872	FCGR2A;CD247
	cell cycle G2/M phase transition (GO:0044839)	3/131	0.218591	0.496156	0	0	1.89294	2.87831	CHEK2;HAUS4;LCMT1
	protein targeting to lysosome (GO:0006622)	1/20	0.219362	0.496156	0	0	4.23953	6.43151	AP4M1
	adaptive immune response based on somatic recombination of immune receptors built from immunoglobulin superfamily domains (GO:0002460)	1/20	0.219362	0.496156	0	0	4.23953	6.43151	PHB
	negative regulation of dephosphorylation (GO:0035305)	1/20	0.219362	0.496156	0	0	4.23953	6.43151	INPP5K
	cellular modified amino acid biosynthetic process (GO:0042398)	1/20	0.219362	0.496156	0	0	4.23953	6.43151	FPGS
	neuromuscular synaptic transmission (GO:0007274)	1/20	0.219362	0.496156	0	0	4.23953	6.43151	CHRNB1
	cortical actin cytoskeleton organization (GO:0030866)	1/20	0.219362	0.496156	0	0	4.23953	6.43151	STRIP1
	regulation of nuclear division (GO:0051783)	1/20	0.219362	0.496156	0	0	4.23953	6.43151	OBSL1
	early endosome to late endosome transport (GO:0045022)	1/20	0.219362	0.496156	0	0	4.23953	6.43151	HOOK2
	endoplasmic reticulum calcium ion homeostasis (GO:0032469)	1/20	0.219362	0.496156	0	0	4.23953	6.43151	BAX
	positive regulation of activated T cell proliferation (GO:0042104)	1/20	0.219362	0.496156	0	0	4.23953	6.43151	HHLA2
	eye morphogenesis (GO:0048592)	1/20	0.219362	0.496156	0	0	4.23953	6.43151	IFT122
	positive regulation of dendrite morphogenesis (GO:0050775)	1/20	0.219362	0.496156	0	0	4.23953	6.43151	OBSL1
	skeletal muscle contraction (GO:0003009)	1/20	0.219362	0.496156	0	0	4.23953	6.43151	TNNI2
	maintenance of protein location in nucleus (GO:0051457)	1/20	0.219362	0.496156	0	0	4.23953	6.43151	SYNE1
	mitochondrial cytochrome c oxidase assembly (GO:0033617)	1/20	0.219362	0.496156	0	0	4.23953	6.43151	COA3
	Fc-gamma receptor signaling pathway (GO:0038094)	2/72	0.221903	0.500994	0	0	2.30492	3.47009	FCGR2A;CD247
	transcription-coupled nucleotide-excision repair (GO:0006283)	2/73	0.226434	0.503255	0	0	2.27234	3.37511	RFC4;GTF2H4
	negative regulation of peptidyl-serine phosphorylation (GO:0033137)	1/21	0.228973	0.503255	0	0	4.02735	5.93692	INPP5K
	cyclic purine nucleotide metabolic process (GO:0052652)	1/21	0.228973	0.503255	0	0	4.02735	5.93692	NPR2
	nucleotide-excision repair, DNA incision, 3'-to lesion (GO:0006295)	1/21	0.228973	0.503255	0	0	4.02735	5.93692	GTF2H4
	nucleotide-excision repair, preincision complex stabilization (GO:0006293)	1/21	0.228973	0.503255	0	0	4.02735	5.93692	GTF2H4
	error-prone translesion synthesis (GO:0042276)	1/21	0.228973	0.503255	0	0	4.02735	5.93692	RFC4
	extrinsic apoptotic signaling pathway in absence of ligand (GO:0097192)	1/21	0.228973	0.503255	0	0	4.02735	5.93692	BAX
	positive regulation of glycolytic process (GO:0045821)	1/21	0.228973	0.503255	0	0	4.02735	5.93692	PFKFB2
	response to progesterone (GO:0032570)	1/21	0.228973	0.503255	0	0	4.02735	5.93692	CATSPERG
	positive regulation of purine nucleotide metabolic process (GO:1900544)	1/21	0.228973	0.503255	0	0	4.02735	5.93692	PFKFB2
	melanosome localization (GO:0032400)	1/21	0.228973	0.503255	0	0	4.02735	5.93692	BBS2
	positive regulation of smoothened signaling pathway (GO:0045880)	1/21	0.228973	0.503255	0	0	4.02735	5.93692	ARMC9
	vacuolar acidification (GO:0007035)	1/21	0.228973	0.503255	0	0	4.02735	5.93692	ATP6V0E2
	NAD biosynthetic process (GO:0009435)	1/21	0.228973	0.503255	0	0	4.02735	5.93692	NADSYN1
	protein localization to chromatin (GO:0071168)	1/21	0.228973	0.503255	0	0	4.02735	5.93692	MRNIP
	cellular response to amino acid starvation (GO:0034198)	2/74	0.230972	0.504086	0	0	2.24066	3.2836	IMPACT;ATP6V0E2
	DNA damage response, signal transduction by p53 class mediator (GO:0030330)	2/74	0.230972	0.504086	0	0	2.24066	3.2836	CHEK2;BAX
	Fc receptor mediated stimulatory signaling pathway (GO:0002431)	2/74	0.230972	0.504086	0	0	2.24066	3.2836	FCGR2A;CD247
	sphingolipid biosynthetic process (GO:0030148)	2/74	0.230972	0.504086	0	0	2.24066	3.2836	PPM1L;ELOVL6
	organic substance transport (GO:0071702)	3/136	0.234769	0.507098	0	0	1.82131	2.63936	ATP8A1;ABCB6;SLC50A1
	ncRNA processing (GO:0034470)	4/201	0.235234	0.507098	0	0	1.64089	2.37466	INTS11;EXOSC7;POP7;DDX49
	response to amino acid starvation (GO:1990928)	2/75	0.235515	0.507098	0	0	2.20986	3.19541	IMPACT;ATP6V0E2
	protein mannosylation (GO:0035268)	1/22	0.238467	0.507098	0	0	3.83537	5.49811	POMT1
	negative regulation of phosphate metabolic process (GO:0045936)	1/22	0.238467	0.507098	0	0	3.83537	5.49811	INPP5K
	negative regulation of small molecule metabolic process (GO:0062014)	1/22	0.238467	0.507098	0	0	3.83537	5.49811	BCKDK
	nucleotide-excision repair, DNA duplex unwinding (GO:0000717)	1/22	0.238467	0.507098	0	0	3.83537	5.49811	GTF2H4
	organelle fusion (GO:0048284)	1/22	0.238467	0.507098	0	0	3.83537	5.49811	BAX
	error-free translesion synthesis (GO:0070987)	1/22	0.238467	0.507098	0	0	3.83537	5.49811	RFC4
	fatty-acyl-CoA metabolic process (GO:0035337)	1/22	0.238467	0.507098	0	0	3.83537	5.49811	HSD17B8
	regulation of voltage-gated calcium channel activity (GO:1901385)	1/22	0.238467	0.507098	0	0	3.83537	5.49811	CACNB2
	maturation of 5.8S rRNA from tricistronic rRNA transcript (SSU-rRNA, 5.8S rRNA, LSU-rRNA) (GO:0000466)	1/22	0.238467	0.507098	0	0	3.83537	5.49811	EXOSC7
	tetrapyrrole metabolic process (GO:0033013)	1/22	0.238467	0.507098	0	0	3.83537	5.49811	ABCB6
	mitochondrial calcium ion homeostasis (GO:0051560)	1/22	0.238467	0.507098	0	0	3.83537	5.49811	MAIP1
	ubiquitin-dependent protein catabolic process via the multivesicular body sorting pathway (GO:0043162)	1/22	0.238467	0.507098	0	0	3.83537	5.49811	MVB12A
	cellular response to hormone stimulus (GO:0032870)	2/76	0.240064	0.508755	0	0	2.17988	3.11037	INPP5K;AKR1C4
	establishment of protein localization to organelle (GO:0072594)	2/76	0.240064	0.508755	0	0	2.17988	3.11037	RPAIN;LRSAM1
	positive regulation of protein modification by small protein conjugation or removal (GO:1903322)	2/77	0.244616	0.514721	0	0	2.15071	3.02834	HDAC3;HSPBP1
	negative regulation of intracellular protein transport (GO:0090317)	1/23	0.247844	0.514721	0	0	3.66085	5.10673	INPP5K
	negative regulation of smoothened signaling pathway (GO:0045879)	1/23	0.247844	0.514721	0	0	3.66085	5.10673	IFT122
	cilium-dependent cell motility (GO:0060285)	1/23	0.247844	0.514721	0	0	3.66085	5.10673	DNAH17
	nucleotide metabolic process (GO:0009117)	1/23	0.247844	0.514721	0	0	3.66085	5.10673	NUDT5
	oligosaccharide biosynthetic process (GO:0009312)	1/23	0.247844	0.514721	0	0	3.66085	5.10673	FUT8
	diacylglycerol metabolic process (GO:0046339)	1/23	0.247844	0.514721	0	0	3.66085	5.10673	DGKA
	glucose 6-phosphate metabolic process (GO:0051156)	1/23	0.247844	0.514721	0	0	3.66085	5.10673	G6PC3
	respiratory chain complex IV assembly (GO:0008535)	1/23	0.247844	0.514721	0	0	3.66085	5.10673	COA3
	hexose transmembrane transport (GO:0008645)	1/23	0.247844	0.514721	0	0	3.66085	5.10673	SLC50A1
	positive regulation of interleukin-17 production (GO:0032740)	1/23	0.247844	0.514721	0	0	3.66085	5.10673	PHB
	protein deacylation (GO:0035601)	1/23	0.247844	0.514721	0	0	3.66085	5.10673	HDAC3
	positive regulation of ubiquitin-dependent protein catabolic process (GO:2000060)	2/79	0.253731	0.518379	0	0	2.09463	2.87275	CCDC22;HSPBP1
	DNA metabolic process (GO:0006259)	5/277	0.255655	0.518379	0	0	1.486	2.02679	RPAIN;EXD2;RFC4;MGMT;GTF2H4
	purine nucleotide metabolic process (GO:0006163)	1/24	0.257106	0.518379	0	0	3.50151	4.75598	MTHFD1
	canonical glycolysis (GO:0061621)	1/24	0.257106	0.518379	0	0	3.50151	4.75598	PFKM
	carbohydrate biosynthetic process (GO:0016051)	1/24	0.257106	0.518379	0	0	3.50151	4.75598	FUT8
	cardiac muscle cell development (GO:0055013)	1/24	0.257106	0.518379	0	0	3.50151	4.75598	OBSL1
	negative regulation of stress fiber assembly (GO:0051497)	1/24	0.257106	0.518379	0	0	3.50151	4.75598	INPP5K
	negative regulation of synaptic transmission (GO:0050805)	1/24	0.257106	0.518379	0	0	3.50151	4.75598	PNKD
	neuromuscular junction development (GO:0007528)	1/24	0.257106	0.518379	0	0	3.50151	4.75598	CACNB2
	nucleotide-excision repair, DNA gap filling (GO:0006297)	1/24	0.257106	0.518379	0	0	3.50151	4.75598	RFC4
	positive regulation of carbohydrate metabolic process (GO:0045913)	1/24	0.257106	0.518379	0	0	3.50151	4.75598	PFKFB2
	glucose catabolic process to pyruvate (GO:0061718)	1/24	0.257106	0.518379	0	0	3.50151	4.75598	PFKM
	regulation of vascular endothelial growth factor receptor signaling pathway (GO:0030947)	1/24	0.257106	0.518379	0	0	3.50151	4.75598	CADM4
	positive regulation of lamellipodium assembly (GO:0010592)	1/24	0.257106	0.518379	0	0	3.50151	4.75598	ABI2
	positive regulation of neuron apoptotic process (GO:0043525)	1/24	0.257106	0.518379	0	0	3.50151	4.75598	BAX
	lipid translocation (GO:0034204)	1/24	0.257106	0.518379	0	0	3.50151	4.75598	ATP8A1
	long-chain fatty-acyl-CoA metabolic process (GO:0035336)	1/24	0.257106	0.518379	0	0	3.50151	4.75598	ELOVL6
	sulfur amino acid metabolic process (GO:0000096)	1/24	0.257106	0.518379	0	0	3.50151	4.75598	MTHFD1
	lipid biosynthetic process (GO:0008610)	2/80	0.258292	0.519927	0	0	2.06768	2.79894	ACSS2;HSD17B8
	receptor catabolic process (GO:0032801)	1/25	0.266255	0.526583	0	0	3.35544	4.44027	MVB12A
	negative regulation of endocytosis (GO:0045806)	1/25	0.266255	0.526583	0	0	3.35544	4.44027	LRSAM1
	regulation of cardiac muscle cell action potential (GO:0098901)	1/25	0.266255	0.526583	0	0	3.35544	4.44027	PKP2
	negative regulation of ion transport (GO:0043271)	1/25	0.266255	0.526583	0	0	3.35544	4.44027	INPP5K
	regulation of myotube differentiation (GO:0010830)	1/25	0.266255	0.526583	0	0	3.35544	4.44027	HDAC3
	divalent inorganic cation homeostasis (GO:0072507)	1/25	0.266255	0.526583	0	0	3.35544	4.44027	CNNM2
	phosphatidylinositol dephosphorylation (GO:0046856)	1/25	0.266255	0.526583	0	0	3.35544	4.44027	INPP5K
	glycolytic process through glucose-6-phosphate (GO:0061620)	1/25	0.266255	0.526583	0	0	3.35544	4.44027	PFKM
	in utero embryonic development (GO:0001701)	1/25	0.266255	0.526583	0	0	3.35544	4.44027	FUT8
	positive regulation of release of cytochrome c from mitochondria (GO:0090200)	1/25	0.266255	0.526583	0	0	3.35544	4.44027	BAX
	ventricular cardiac muscle tissue development (GO:0003229)	1/25	0.266255	0.526583	0	0	3.35544	4.44027	PKP2
	positive regulation of protein ubiquitination (GO:0031398)	2/82	0.267416	0.52757	0	0	2.01578	2.65871	HDAC3;HSPBP1
	protein phosphorylation (GO:0006468)	8/496	0.267602	0.52757	0	0	1.32704	1.74938	BCKDK;ABI2;STK25;CHEK2;FASTK;GTF2H4;AURKC;STK32C
	purine-containing compound biosynthetic process (GO:0072522)	1/26	0.275291	0.535097	0	0	3.22106	4.15493	MTHFD1
	negative regulation of protein localization to membrane (GO:1905476)	1/26	0.275291	0.535097	0	0	3.22106	4.15493	INPP5K
	negative regulation of proteolysis involved in cellular protein catabolic process (GO:1903051)	1/26	0.275291	0.535097	0	0	3.22106	4.15493	ALAD
	regulation of glycogen biosynthetic process (GO:0005979)	1/26	0.275291	0.535097	0	0	3.22106	4.15493	INPP5K
	regulation of mitotic metaphase/anaphase transition (GO:0030071)	1/26	0.275291	0.535097	0	0	3.22106	4.15493	LCMT1
	global genome nucleotide-excision repair (GO:0070911)	1/26	0.275291	0.535097	0	0	3.22106	4.15493	GTF2H4
	regulation of viral life cycle (GO:1903900)	1/26	0.275291	0.535097	0	0	3.22106	4.15493	TRIM31
	snRNA processing (GO:0016180)	1/26	0.275291	0.535097	0	0	3.22106	4.15493	INTS11
	mononuclear cell differentiation (GO:1903131)	1/26	0.275291	0.535097	0	0	3.22106	4.15493	PIR
	response to insulin (GO:0032868)	2/84	0.276539	0.535848	0	0	1.96641	2.52764	GOT1;INPP5K
	vascular transport (GO:0010232)	2/84	0.276539	0.535848	0	0	1.96641	2.52764	ATP8A1;SLC16A12
	brain development (GO:0007420)	3/150	0.281022	0.541447	0	0	1.64668	2.09017	BBS2;ABCB6;PHGDH
	retrograde vesicle-mediated transport, Golgi to endoplasmic reticulum (GO:0006890)	2/85	0.281098	0.541447	0	0	1.94262	2.46529	COG4;COPG2
	acute inflammatory response (GO:0002526)	1/27	0.284216	0.541447	0	0	3.09702	3.89611	VNN1
	regulation of cardiac muscle cell contraction (GO:0086004)	1/27	0.284216	0.541447	0	0	3.09702	3.89611	PKP2
	negative regulation of insulin receptor signaling pathway (GO:0046627)	1/27	0.284216	0.541447	0	0	3.09702	3.89611	INPP5K
	camera-type eye development (GO:0043010)	1/27	0.284216	0.541447	0	0	3.09702	3.89611	IFT122
	cellular response to unfolded protein (GO:0034620)	1/27	0.284216	0.541447	0	0	3.09702	3.89611	BAX
	positive regulation of calcium ion transmembrane transport (GO:1904427)	1/27	0.284216	0.541447	0	0	3.09702	3.89611	CACNB2
	response to glucocorticoid (GO:0051384)	1/27	0.284216	0.541447	0	0	3.09702	3.89611	GOT1
	melanosome organization (GO:0032438)	1/27	0.284216	0.541447	0	0	3.09702	3.89611	ABCB6
	negative regulation of actin filament bundle assembly (GO:0032232)	1/27	0.284216	0.541447	0	0	3.09702	3.89611	INPP5K
	transport across blood-brain barrier (GO:0150104)	2/86	0.285655	0.542459	0	0	1.9194	2.40495	ATP8A1;SLC16A12
	negative regulation of protein phosphorylation (GO:0001933)	3/152	0.287708	0.542459	0	0	1.62441	2.0237	IMPACT;CADM4;INPP5K
	calcium ion transmembrane transport (GO:0070588)	2/87	0.29021	0.542459	0	0	1.89672	2.34653	PHB;MAIP1
	negative regulation of cellular response to insulin stimulus (GO:1900077)	1/28	0.293032	0.542459	0	0	2.98216	3.66052	INPP5K
	bile acid and bile salt transport (GO:0015721)	1/28	0.293032	0.542459	0	0	2.98216	3.66052	AKR1C4
	cellular response to epidermal growth factor stimulus (GO:0071364)	1/28	0.293032	0.542459	0	0	2.98216	3.66052	INPP5K
	cellular response to interleukin-6 (GO:0071354)	1/28	0.293032	0.542459	0	0	2.98216	3.66052	PHB
	regulation of immunoglobulin production (GO:0002637)	1/28	0.293032	0.542459	0	0	2.98216	3.66052	PHB
	cytosolic calcium ion transport (GO:0060401)	1/28	0.293032	0.542459	0	0	2.98216	3.66052	MAIP1
	phagosome acidification (GO:0090383)	1/28	0.293032	0.542459	0	0	2.98216	3.66052	ATP6V0E2
	regulation of postsynapse organization (GO:0099175)	1/28	0.293032	0.542459	0	0	2.98216	3.66052	ABI2
	regulation of small molecule metabolic process (GO:0062012)	1/28	0.293032	0.542459	0	0	2.98216	3.66052	BCKDK
	glycerophospholipid catabolic process (GO:0046475)	1/28	0.293032	0.542459	0	0	2.98216	3.66052	ABHD16A
	GPI anchor metabolic process (GO:0006505)	1/28	0.293032	0.542459	0	0	2.98216	3.66052	PGAP2
	response to ketone (GO:1901654)	1/28	0.293032	0.542459	0	0	2.98216	3.66052	CATSPERG
	RNA phosphodiester bond hydrolysis (GO:0090501)	1/28	0.293032	0.542459	0	0	2.98216	3.66052	POP7
	positive regulation of protein import into nucleus (GO:0042307)	1/28	0.293032	0.542459	0	0	2.98216	3.66052	HDAC3
	protein localization to Golgi apparatus (GO:0034067)	1/28	0.293032	0.542459	0	0	2.98216	3.66052	OBSL1
	protein localization to lysosome (GO:0061462)	1/28	0.293032	0.542459	0	0	2.98216	3.66052	AP4M1
	regulation of signal transduction by p53 class mediator (GO:1901796)	3/156	0.301116	0.552007	0	0	1.58162	1.89835	RFC4;TTC5;CHEK2
	regulation of calcium ion transmembrane transporter activity (GO:1901019)	1/29	0.30174	0.552007	0	0	2.87551	3.4454	CACNB2
	regulation of double-strand break repair via nonhomologous end joining (GO:2001032)	1/29	0.30174	0.552007	0	0	2.87551	3.4454	MRNIP
	negative regulation of transferase activity (GO:0051348)	1/29	0.30174	0.552007	0	0	2.87551	3.4454	INPP5K
	nucleotide-excision repair, preincision complex assembly (GO:0006294)	1/29	0.30174	0.552007	0	0	2.87551	3.4454	GTF2H4
	regulation of protein targeting to membrane (GO:0090313)	1/29	0.30174	0.552007	0	0	2.87551	3.4454	INPP5K
	intrinsic apoptotic signaling pathway in response to endoplasmic reticulum stress (GO:0070059)	1/29	0.30174	0.552007	0	0	2.87551	3.4454	BAX
	limb development (GO:0060173)	1/29	0.30174	0.552007	0	0	2.87551	3.4454	IFT122
	protein transport (GO:0015031)	6/369	0.302431	0.552457	0	0	1.33547	1.59709	BBS2;AP4M1;LRSAM1;COPG2;ATP6V0E2;STX10
	organonitrogen compound biosynthetic process (GO:1901566)	3/158	0.307832	0.553101	0	0	1.56105	1.83923	NFS1;PPM1L;ELOVL6
	positive regulation of transport (GO:0051050)	2/91	0.308386	0.553101	0	0	1.81111	2.13059	INPP5K;BAX
	protein N-linked glycosylation via asparagine (GO:0018279)	1/30	0.310341	0.553101	0	0	2.77621	3.2484	FUT8
	negative regulation of cytoskeleton organization (GO:0051494)	1/30	0.310341	0.553101	0	0	2.77621	3.2484	ARPIN
	cardiac muscle cell action potential (GO:0086001)	1/30	0.310341	0.553101	0	0	2.77621	3.2484	PKP2
	peptidyl-lysine trimethylation (GO:0018023)	1/30	0.310341	0.553101	0	0	2.77621	3.2484	CSKMT
	extrinsic apoptotic signaling pathway via death domain receptors (GO:0008625)	1/30	0.310341	0.553101	0	0	2.77621	3.2484	BAX
	positive regulation of DNA recombination (GO:0045911)	1/30	0.310341	0.553101	0	0	2.77621	3.2484	MRNIP
	Golgi to plasma membrane protein transport (GO:0043001)	1/30	0.310341	0.553101	0	0	2.77621	3.2484	BBS2
	heterotypic cell-cell adhesion (GO:0034113)	1/30	0.310341	0.553101	0	0	2.77621	3.2484	PKP2
	ion homeostasis (GO:0050801)	1/30	0.310341	0.553101	0	0	2.77621	3.2484	KLHL3
	snRNA 3'-end processing (GO:0034472)	1/30	0.310341	0.553101	0	0	2.77621	3.2484	EXOSC7
	long-chain fatty acid biosynthetic process (GO:0042759)	1/30	0.310341	0.553101	0	0	2.77621	3.2484	ELOVL6
	positive regulation of protein import (GO:1904591)	1/30	0.310341	0.553101	0	0	2.77621	3.2484	HDAC3
	termination of RNA polymerase I transcription (GO:0006363)	1/30	0.310341	0.553101	0	0	2.77621	3.2484	GTF2H4
	multivesicular body assembly (GO:0036258)	1/30	0.310341	0.553101	0	0	2.77621	3.2484	MVB12A
	ncRNA catabolic process (GO:0034661)	1/30	0.310341	0.553101	0	0	2.77621	3.2484	EXOSC7
	regulation of lipid metabolic process (GO:0019216)	2/92	0.312917	0.554594	0	0	1.79089	2.08069	HDAC3;ELOVL6
	cardiac muscle cell action potential involved in contraction (GO:0086002)	1/31	0.318837	0.554594	0	0	2.68354	3.06749	PKP2
	negative regulation of peptidyl-tyrosine phosphorylation (GO:0050732)	1/31	0.318837	0.554594	0	0	2.68354	3.06749	CADM4
	cellular response to cAMP (GO:0071320)	1/31	0.318837	0.554594	0	0	2.68354	3.06749	INPP5K
	organelle transport along microtubule (GO:0072384)	1/31	0.318837	0.554594	0	0	2.68354	3.06749	COPG2
	peptide cross-linking (GO:0018149)	1/31	0.318837	0.554594	0	0	2.68354	3.06749	CD247
	peptidyl-asparagine modification (GO:0018196)	1/31	0.318837	0.554594	0	0	2.68354	3.06749	FUT8
	phospholipid translocation (GO:0045332)	1/31	0.318837	0.554594	0	0	2.68354	3.06749	ATP8A1
	steroid hormone biosynthetic process (GO:0120178)	1/31	0.318837	0.554594	0	0	2.68354	3.06749	HSD17B8
	positive regulation of protein targeting to mitochondrion (GO:1903955)	1/31	0.318837	0.554594	0	0	2.68354	3.06749	TOMM7
	positive regulation of proteolysis involved in cellular protein catabolic process (GO:1903052)	1/31	0.318837	0.554594	0	0	2.68354	3.06749	CCDC22
	prostaglandin metabolic process (GO:0006693)	1/31	0.318837	0.554594	0	0	2.68354	3.06749	AKR1C4
	multivesicular body organization (GO:0036257)	1/31	0.318837	0.554594	0	0	2.68354	3.06749	MVB12A
	negative regulation of MAPK cascade (GO:0043409)	2/94	0.321959	0.554594	0	0	1.75178	1.98535	INPP5K;PHB
	ciliary basal body-plasma membrane docking (GO:0097711)	2/95	0.32647	0.554594	0	0	1.73286	1.93979	TCTN2;HAUS4
	7-methylguanosine mRNA capping (GO:0006370)	1/32	0.327228	0.554594	0	0	2.59684	2.90092	GTF2H4
	7-methylguanosine RNA capping (GO:0009452)	1/32	0.327228	0.554594	0	0	2.59684	2.90092	GTF2H4
	activation of phospholipase C activity (GO:0007202)	1/32	0.327228	0.554594	0	0	2.59684	2.90092	PHB
	protein transmembrane import into intracellular organelle (GO:0044743)	1/32	0.327228	0.554594	0	0	2.59684	2.90092	TOMM40L
	negative regulation of developmental growth (GO:0048640)	1/32	0.327228	0.554594	0	0	2.59684	2.90092	BBS2
	axonemal dynein complex assembly (GO:0070286)	1/32	0.327228	0.554594	0	0	2.59684	2.90092	DNAH17
	negative regulation of intracellular steroid hormone receptor signaling pathway (GO:0033144)	1/32	0.327228	0.554594	0	0	2.59684	2.90092	PHB
	regulation of cell morphogenesis (GO:0022604)	1/32	0.327228	0.554594	0	0	2.59684	2.90092	STRIP1
	cardiac muscle tissue morphogenesis (GO:0055008)	1/32	0.327228	0.554594	0	0	2.59684	2.90092	PKP2
	regulation of dendrite morphogenesis (GO:0048814)	1/32	0.327228	0.554594	0	0	2.59684	2.90092	OBSL1
	regulation of dendritic spine morphogenesis (GO:0061001)	1/32	0.327228	0.554594	0	0	2.59684	2.90092	ABI2
	cellular response to topologically incorrect protein (GO:0035967)	1/32	0.327228	0.554594	0	0	2.59684	2.90092	BAX
	DNA damage checkpoint signaling (GO:0000077)	1/32	0.327228	0.554594	0	0	2.59684	2.90092	CHEK2
	GPI anchor biosynthetic process (GO:0006506)	1/32	0.327228	0.554594	0	0	2.59684	2.90092	PGAP2
	hematopoietic progenitor cell differentiation (GO:0002244)	1/32	0.327228	0.554594	0	0	2.59684	2.90092	ARMC6
	positive regulation of immune effector process (GO:0002699)	1/32	0.327228	0.554594	0	0	2.59684	2.90092	PHB
	positive regulation of lamellipodium organization (GO:1902745)	1/32	0.327228	0.554594	0	0	2.59684	2.90092	ABI2
	intra-Golgi vesicle-mediated transport (GO:0006891)	1/32	0.327228	0.554594	0	0	2.59684	2.90092	COPG2
	transcription initiation from RNA polymerase I promoter (GO:0006361)	1/32	0.327228	0.554594	0	0	2.59684	2.90092	GTF2H4
	mitochondrial membrane organization (GO:0007006)	1/32	0.327228	0.554594	0	0	2.59684	2.90092	MAIP1
	modulation by host of symbiont process (GO:0051851)	1/32	0.327228	0.554594	0	0	2.59684	2.90092	INPP5K
	heart development (GO:0007507)	3/164	0.328008	0.555158	0	0	1.50242	1.67477	MTHFD1;PKP2;IFT122
	positive regulation of cold-induced thermogenesis (GO:0120162)	2/97	0.335466	0.559494	0	0	1.6962	1.85265	HDAC3;ELOVL6
	apoptotic mitochondrial changes (GO:0008637)	1/33	0.335517	0.559494	0	0	2.51556	2.7472	BAX
	negative regulation of JNK cascade (GO:0046329)	1/33	0.335517	0.559494	0	0	2.51556	2.7472	HDAC3
	regulation of interleukin-17 production (GO:0032660)	1/33	0.335517	0.559494	0	0	2.51556	2.7472	PHB
	neuron projection extension (GO:1990138)	1/33	0.335517	0.559494	0	0	2.51556	2.7472	IMPACT
	regulation of neurotransmitter secretion (GO:0046928)	1/33	0.335517	0.559494	0	0	2.51556	2.7472	PNKD
	positive regulation of ATP metabolic process (GO:1903580)	1/33	0.335517	0.559494	0	0	2.51556	2.7472	PFKFB2
	lytic vacuole organization (GO:0080171)	1/33	0.335517	0.559494	0	0	2.51556	2.7472	HOOK2
	mitotic G2 DNA damage checkpoint signaling (GO:0007095)	1/33	0.335517	0.559494	0	0	2.51556	2.7472	MRNIP
	very long-chain fatty acid metabolic process (GO:0000038)	1/33	0.335517	0.559494	0	0	2.51556	2.7472	ELOVL6
	muscle cell development (GO:0055001)	1/33	0.335517	0.559494	0	0	2.51556	2.7472	CHRNB1
	positive regulation of defense response (GO:0031349)	2/98	0.339951	0.561111	0	0	1.67845	1.81097	LRSAM1;IL16
	regulation of activated T cell proliferation (GO:0046006)	1/34	0.343703	0.561111	0	0	2.43921	2.60502	HHLA2
	B cell receptor signaling pathway (GO:0050853)	1/34	0.343703	0.561111	0	0	2.43921	2.60502	BAX
	cardiac muscle contraction (GO:0060048)	1/34	0.343703	0.561111	0	0	2.43921	2.60502	TNNI2
	regulation of glucose metabolic process (GO:0010906)	1/34	0.343703	0.561111	0	0	2.43921	2.60502	BCKDK
	regulation of lamellipodium assembly (GO:0010591)	1/34	0.343703	0.561111	0	0	2.43921	2.60502	ABI2
	organelle disassembly (GO:1903008)	1/34	0.343703	0.561111	0	0	2.43921	2.60502	MCTS1
	phosphatidylserine metabolic process (GO:0006658)	1/34	0.343703	0.561111	0	0	2.43921	2.60502	ABHD16A
	positive regulation of interleukin-12 production (GO:0032735)	1/34	0.343703	0.561111	0	0	2.43921	2.60502	IL16
	response to steroid hormone (GO:0048545)	1/34	0.343703	0.561111	0	0	2.43921	2.60502	CATSPERG
	positive regulation of mitochondrial outer membrane permeabilization involved in apoptotic signaling pathway (GO:1901030)	1/34	0.343703	0.561111	0	0	2.43921	2.60502	BAX
	transcription by RNA polymerase I (GO:0006360)	1/34	0.343703	0.561111	0	0	2.43921	2.60502	GTF2H4
	tRNA methylation (GO:0030488)	1/34	0.343703	0.561111	0	0	2.43921	2.60502	HSD17B10
	ventricular cardiac muscle tissue morphogenesis (GO:0055010)	1/34	0.343703	0.561111	0	0	2.43921	2.60502	PKP2
	protein insertion into membrane (GO:0051205)	1/34	0.343703	0.561111	0	0	2.43921	2.60502	MAIP1
	protein localization to chromosome (GO:0034502)	1/34	0.343703	0.561111	0	0	2.43921	2.60502	MRNIP
	positive regulation of stress-activated MAPK cascade (GO:0032874)	2/99	0.344427	0.561556	0	0	1.66106	1.77048	STK25;MTURN
	positive regulation of translation (GO:0045727)	2/100	0.348893	0.564679	0	0	1.64403	1.73114	RPUSD4;COA3
	acylglycerol catabolic process (GO:0046464)	1/35	0.351789	0.564679	0	0	2.36735	2.47322	ABHD16A
	negative regulation of cell cycle G1/S phase transition (GO:1902807)	1/35	0.351789	0.564679	0	0	2.36735	2.47322	JADE1
	regulation of autophagosome assembly (GO:2000785)	1/35	0.351789	0.564679	0	0	2.36735	2.47322	LRSAM1
	base-excision repair, gap-filling (GO:0006287)	1/35	0.351789	0.564679	0	0	2.36735	2.47322	RFC4
	bicarbonate transport (GO:0015701)	1/35	0.351789	0.564679	0	0	2.36735	2.47322	CA5B
	cellular response to hydrogen peroxide (GO:0070301)	1/35	0.351789	0.564679	0	0	2.36735	2.47322	IMPACT
	cellular response to virus (GO:0098586)	1/35	0.351789	0.564679	0	0	2.36735	2.47322	BAX
	positive regulation of immunoglobulin production (GO:0002639)	1/35	0.351789	0.564679	0	0	2.36735	2.47322	PHB
	intracellular pH reduction (GO:0051452)	1/35	0.351789	0.564679	0	0	2.36735	2.47322	ATP6V0E2
	smoothened signaling pathway (GO:0007224)	1/35	0.351789	0.564679	0	0	2.36735	2.47322	TCTN2
	positive regulation of reproductive process (GO:2000243)	1/35	0.351789	0.564679	0	0	2.36735	2.47322	TACR2
	cellular response to chemical stress (GO:0062197)	2/101	0.353349	0.566452	0	0	1.62734	1.69292	TXNRD2;PYCR1
	regulation of cell death (GO:0010941)	2/102	0.357795	0.569417	0	0	1.61098	1.65576	IMPACT;PHB
	cell junction assembly (GO:0034329)	2/102	0.357795	0.569417	0	0	1.61098	1.65576	PKP2;OBSL1
	regulation of protein catabolic process (GO:0042176)	2/102	0.357795	0.569417	0	0	1.61098	1.65576	CHEK2;PHB
	intrinsic apoptotic signaling pathway (GO:0097193)	2/102	0.357795	0.569417	0	0	1.61098	1.65576	CHEK2;BAX
	regulation of androgen receptor signaling pathway (GO:0060765)	1/36	0.359776	0.569417	0	0	2.29959	2.35081	PHB
	regulation of microtubule-based process (GO:0032886)	1/36	0.359776	0.569417	0	0	2.29959	2.35081	MAP6D1
	regulation of protein import into nucleus (GO:0042306)	1/36	0.359776	0.569417	0	0	2.29959	2.35081	HDAC3
	establishment of protein localization to plasma membrane (GO:0061951)	1/36	0.359776	0.569417	0	0	2.29959	2.35081	BBS2
	regulation of sodium ion transport (GO:0002028)	1/36	0.359776	0.569417	0	0	2.29959	2.35081	PKP2
	transferrin transport (GO:0033572)	1/36	0.359776	0.569417	0	0	2.29959	2.35081	ATP6V0E2
	cellular response to organonitrogen compound (GO:0071417)	2/103	0.362229	0.57257	0	0	1.59495	1.61964	IMPACT;INPP5K
	proton transmembrane transport (GO:1902600)	1/37	0.367665	0.574592	0	0	2.2356	2.2369	ATP6V0E2
	negative regulation of G1/S transition of mitotic cell cycle (GO:2000134)	1/37	0.367665	0.574592	0	0	2.2356	2.2369	JADE1
	negative regulation of stress-activated MAPK cascade (GO:0032873)	1/37	0.367665	0.574592	0	0	2.2356	2.2369	HDAC3
	regulation of microtubule cytoskeleton organization (GO:0070507)	1/37	0.367665	0.574592	0	0	2.2356	2.2369	MAP6D1
	phagosome maturation (GO:0090382)	1/37	0.367665	0.574592	0	0	2.2356	2.2369	ATP6V0E2
	regulation of protein autophosphorylation (GO:0031952)	1/37	0.367665	0.574592	0	0	2.2356	2.2369	IMPACT
	positive regulation of calcium ion transport (GO:0051928)	1/37	0.367665	0.574592	0	0	2.2356	2.2369	CACNB2
	positive regulation of cytokinesis (GO:0032467)	1/37	0.367665	0.574592	0	0	2.2356	2.2369	AURKC
	positive regulation of myeloid cell differentiation (GO:0045639)	1/37	0.367665	0.574592	0	0	2.2356	2.2369	MTURN
	phosphorylation (GO:0016310)	6/400	0.369743	0.577115	0	0	1.22843	1.22222	BCKDK;STK25;CHEK2;FASTK;DGKA;AURKC
	regulation of JNK cascade (GO:0046328)	2/105	0.371063	0.577724	0	0	1.56382	1.55035	HDAC3;MTURN
	nucleotide-excision repair (GO:0006289)	2/105	0.371063	0.577724	0	0	1.56382	1.55035	RFC4;GTF2H4
	actin-myosin filament sliding (GO:0033275)	1/38	0.375457	0.578062	0	0	2.17507	2.13072	TNNI2
	negative regulation of proteasomal protein catabolic process (GO:1901799)	1/38	0.375457	0.578062	0	0	2.17507	2.13072	ALAD
	response to cAMP (GO:0051591)	1/38	0.375457	0.578062	0	0	2.17507	2.13072	INPP5K
	positive regulation of production of molecular mediator of immune response (GO:0002702)	1/38	0.375457	0.578062	0	0	2.17507	2.13072	PHB
	lysosome organization (GO:0007040)	1/38	0.375457	0.578062	0	0	2.17507	2.13072	HOOK2
	tRNA aminoacylation (GO:0043039)	1/38	0.375457	0.578062	0	0	2.17507	2.13072	SARS2
	muscle filament sliding (GO:0030049)	1/38	0.375457	0.578062	0	0	2.17507	2.13072	TNNI2
	regulation of cell cycle process (GO:0010564)	2/106	0.375461	0.578062	0	0	1.54871	1.51711	OBSL1;AURKC
	cellular response to peptide hormone stimulus (GO:0071375)	2/106	0.375461	0.578062	0	0	1.54871	1.51711	GOT1;INPP5K
	neutrophil degranulation (GO:0043312)	7/481	0.379971	0.583407	0	0	1.19132	1.15279	ALAD;COMMD9;VNN1;FCGR2A;ATP8A1;METTL7A;APEH
	regulation of dendrite development (GO:0050773)	1/39	0.383154	0.583407	0	0	2.11772	2.03157	RTN4IP1
	negative regulation of secretion by cell (GO:1903531)	1/39	0.383154	0.583407	0	0	2.11772	2.03157	PNKD
	organophosphate biosynthetic process (GO:0090407)	1/39	0.383154	0.583407	0	0	2.11772	2.03157	NFS1
	DNA integrity checkpoint signaling (GO:0031570)	1/39	0.383154	0.583407	0	0	2.11772	2.03157	CHEK2
	DNA recombination (GO:0006310)	1/39	0.383154	0.583407	0	0	2.11772	2.03157	RPAIN
	phospholipid dephosphorylation (GO:0046839)	1/39	0.383154	0.583407	0	0	2.11772	2.03157	INPP5K
	regulation of protein targeting to mitochondrion (GO:1903214)	1/39	0.383154	0.583407	0	0	2.11772	2.03157	TOMM7
	replication fork processing (GO:0031297)	1/39	0.383154	0.583407	0	0	2.11772	2.03157	EXD2
	DNA replication (GO:0006260)	2/108	0.384221	0.584316	0	0	1.51933	1.4533	RPAIN;RFC4
	neutrophil activation involved in immune response (GO:0002283)	7/485	0.388017	0.586369	0	0	1.18111	1.11816	ALAD;COMMD9;VNN1;FCGR2A;ATP8A1;METTL7A;APEH
	regulation of protein ubiquitination (GO:0031396)	2/109	0.388581	0.586369	0	0	1.50506	1.42266	HDAC3;HSPBP1
	lipid transport (GO:0006869)	2/109	0.388581	0.586369	0	0	1.50506	1.42266	ATP8A1;AKR1C4
	negative regulation of I-kappaB kinase/NF-kappaB signaling (GO:0043124)	1/40	0.390756	0.586369	0	0	2.06332	1.93884	CCDC22
	negative regulation of protein kinase B signaling (GO:0051898)	1/40	0.390756	0.586369	0	0	2.06332	1.93884	INPP5K
	organic hydroxy compound transport (GO:0015850)	1/40	0.390756	0.586369	0	0	2.06332	1.93884	AKR1C4
	fatty acid derivative biosynthetic process (GO:1901570)	1/40	0.390756	0.586369	0	0	2.06332	1.93884	HSD17B8
	glycolipid biosynthetic process (GO:0009247)	1/40	0.390756	0.586369	0	0	2.06332	1.93884	PGAP2
	positive regulation of intrinsic apoptotic signaling pathway (GO:2001244)	1/40	0.390756	0.586369	0	0	2.06332	1.93884	BAX
	ribosomal small subunit biogenesis (GO:0042274)	1/40	0.390756	0.586369	0	0	2.06332	1.93884	METTL17
	stem cell differentiation (GO:0048863)	1/40	0.390756	0.586369	0	0	2.06332	1.93884	SETD6
	regulation of protein kinase activity (GO:0045859)	2/110	0.392927	0.588209	0	0	1.49104	1.39283	MRNIP;INPP5K
	response to endoplasmic reticulum stress (GO:0034976)	2/110	0.392927	0.588209	0	0	1.49104	1.39283	BAX;UBXN6
	neutrophil mediated immunity (GO:0002446)	7/488	0.394054	0.589186	0	0	1.17356	1.0929	ALAD;COMMD9;VNN1;FCGR2A;ATP8A1;METTL7A;APEH
	acylglycerol metabolic process (GO:0006639)	1/41	0.398265	0.591219	0	0	2.01163	1.85199	DGKA
	cortical cytoskeleton organization (GO:0030865)	1/41	0.398265	0.591219	0	0	2.01163	1.85199	STRIP1
	regulation of release of cytochrome c from mitochondria (GO:0090199)	1/41	0.398265	0.591219	0	0	2.01163	1.85199	BAX
	heart contraction (GO:0060047)	1/41	0.398265	0.591219	0	0	2.01163	1.85199	TNNI2
	import into cell (GO:0098657)	1/41	0.398265	0.591219	0	0	2.01163	1.85199	LRSAM1
	positive regulation of TOR signaling (GO:0032008)	1/41	0.398265	0.591219	0	0	2.01163	1.85199	HDAC3
	regulation of macroautophagy (GO:0016241)	2/112	0.401578	0.595427	0	0	1.46379	1.33549	EXOC4;ATP6V0E2
	negative regulation of protein catabolic process (GO:0042177)	1/42	0.405681	0.596124	0	0	1.96247	1.77052	PHB
	phosphatidylinositol phosphate biosynthetic process (GO:0046854)	1/42	0.405681	0.596124	0	0	1.96247	1.77052	TMEM150A
	regulation of ubiquitin-dependent protein catabolic process (GO:2000058)	1/42	0.405681	0.596124	0	0	1.96247	1.77052	CCDC22
	histone H3 acetylation (GO:0043966)	1/42	0.405681	0.596124	0	0	1.96247	1.77052	JADE1
	positive regulation of protein tyrosine kinase activity (GO:0061098)	1/42	0.405681	0.596124	0	0	1.96247	1.77052	DOCK3
	translesion synthesis (GO:0019985)	1/42	0.405681	0.596124	0	0	1.96247	1.77052	RFC4
	nuclear-transcribed mRNA catabolic process, nonsense-mediated decay (GO:0000184)	2/113	0.405882	0.596124	0	0	1.45052	1.30793	RPS18;SKIV2L
	positive regulation of metabolic process (GO:0009893)	2/113	0.405882	0.596124	0	0	1.45052	1.30793	HDAC3;ELOVL6
	regulation of cytokine production involved in inflammatory response (GO:1900015)	1/43	0.413007	0.59951	0	0	1.91565	1.69399	CHID1
	cellular response to glucose starvation (GO:0042149)	1/43	0.413007	0.59951	0	0	1.91565	1.69399	IMPACT
	DNA synthesis involved in DNA repair (GO:0000731)	1/43	0.413007	0.59951	0	0	1.91565	1.69399	RFC4
	DNA-dependent DNA replication maintenance of fidelity (GO:0045005)	1/43	0.413007	0.59951	0	0	1.91565	1.69399	EXD2
	positive regulation of neuron differentiation (GO:0045666)	1/43	0.413007	0.59951	0	0	1.91565	1.69399	IMPACT
	positive regulation of phospholipase C activity (GO:0010863)	1/43	0.413007	0.59951	0	0	1.91565	1.69399	PHB
	lipid modification (GO:0030258)	1/43	0.413007	0.59951	0	0	1.91565	1.69399	DGKA
	positive regulation of T cell differentiation (GO:0045582)	1/43	0.413007	0.59951	0	0	1.91565	1.69399	VNN1
	tRNA aminoacylation for protein translation (GO:0006418)	1/43	0.413007	0.59951	0	0	1.91565	1.69399	SARS2
	myofibril assembly (GO:0030239)	1/43	0.413007	0.59951	0	0	1.91565	1.69399	OBSL1
	regulation of protein phosphorylation (GO:0001932)	4/266	0.41418	0.600512	0	0	1.2297	1.08393	IMPACT;CADM4;HDAC3;INPP5K
	sphingolipid metabolic process (GO:0006665)	2/116	0.418702	0.603673	0	0	1.41214	1.2294	PPM1L;ELOVL6
	post-translational protein modification (GO:0043687)	5/345	0.4193	0.603673	0	0	1.18465	1.02966	SPSB3;ASB13;KLHL3;CCDC22;OBSL1
	cardiac ventricle morphogenesis (GO:0003208)	1/44	0.420242	0.603673	0	0	1.871	1.62202	PKP2
	neurogenesis (GO:0022008)	1/44	0.420242	0.603673	0	0	1.871	1.62202	NDUFS2
	positive regulation of cell division (GO:0051781)	1/44	0.420242	0.603673	0	0	1.871	1.62202	AURKC
	intracellular protein transmembrane transport (GO:0065002)	1/44	0.420242	0.603673	0	0	1.871	1.62202	TOMM40L
	intracellular steroid hormone receptor signaling pathway (GO:0030518)	1/44	0.420242	0.603673	0	0	1.871	1.62202	PHB
	metal ion homeostasis (GO:0055065)	1/44	0.420242	0.603673	0	0	1.871	1.62202	CNNM2
	ribosome biogenesis (GO:0042254)	3/192	0.421258	0.604435	0	0	1.27801	1.10485	EXOSC7;DDX49;METTL17
	positive regulation of protein-containing complex assembly (GO:0031334)	2/118	0.427172	0.610981	0	0	1.38765	1.18029	BAX;GTF2H4
	regulation of insulin receptor signaling pathway (GO:0046626)	1/45	0.427389	0.610981	0	0	1.82839	1.55424	INPP5K
	mitotic G2/M transition checkpoint (GO:0044818)	1/45	0.427389	0.610981	0	0	1.82839	1.55424	MRNIP
	regulation of programmed cell death (GO:0043067)	3/194	0.427785	0.610981	0	0	1.26449	1.07373	BAX;PHB;LCMT1
	regulation of double-strand break repair via homologous recombination (GO:0010569)	1/46	0.434448	0.616252	0	0	1.78766	1.49034	MRNIP
	establishment of protein localization to extracellular region (GO:0035592)	1/46	0.434448	0.616252	0	0	1.78766	1.49034	COPG2
	positive regulation of nucleocytoplasmic transport (GO:0046824)	1/46	0.434448	0.616252	0	0	1.78766	1.49034	HDAC3
	positive regulation of organelle assembly (GO:1902117)	1/46	0.434448	0.616252	0	0	1.78766	1.49034	LRSAM1
	positive regulation of smooth muscle cell proliferation (GO:0048661)	1/46	0.434448	0.616252	0	0	1.78766	1.49034	PHB
	postreplication repair (GO:0006301)	1/46	0.434448	0.616252	0	0	1.78766	1.49034	RFC4
	protein homooligomerization (GO:0051260)	2/121	0.439754	0.623068	0	0	1.35246	1.1111	ALAD;HSD17B10
	regulation of wound healing (GO:0061041)	1/47	0.44142	0.624008	0	0	1.74871	1.43002	CADM4
	positive regulation of neuron death (GO:1901216)	1/47	0.44142	0.624008	0	0	1.74871	1.43002	BAX
	epithelium development (GO:0060429)	2/122	0.443914	0.626622	0	0	1.34112	1.08916	MTHFD1;IFT122
	regulation of anatomical structure morphogenesis (GO:0022603)	2/123	0.448057	0.626622	0	0	1.32997	1.06774	STRIP1;ABI2
	purine ribonucleotide biosynthetic process (GO:0009152)	1/48	0.448307	0.626622	0	0	1.71142	1.37303	NPR2
	base-excision repair (GO:0006284)	1/48	0.448307	0.626622	0	0	1.71142	1.37303	RFC4
	negative regulation of MAP kinase activity (GO:0043407)	1/48	0.448307	0.626622	0	0	1.71142	1.37303	INPP5K
	nucleus organization (GO:0006997)	1/48	0.448307	0.626622	0	0	1.71142	1.37303	SYNE1
	phosphatidic acid biosynthetic process (GO:0006654)	1/48	0.448307	0.626622	0	0	1.71142	1.37303	DGKA
	regulation of protein metabolic process (GO:0051246)	1/48	0.448307	0.626622	0	0	1.71142	1.37303	CHEK2
	positive regulation of DNA repair (GO:0045739)	1/48	0.448307	0.626622	0	0	1.71142	1.37303	MGMT
	histone H4 acetylation (GO:0043967)	1/48	0.448307	0.626622	0	0	1.71142	1.37303	JADE1
	negative regulation of catabolic process (GO:0009895)	1/49	0.455109	0.631166	0	0	1.67568	1.31913	PHB
	oligosaccharide metabolic process (GO:0009311)	1/49	0.455109	0.631166	0	0	1.67568	1.31913	FUT8
	regulation of smooth muscle cell proliferation (GO:0048660)	1/49	0.455109	0.631166	0	0	1.67568	1.31913	PHB
	regulation of stress-activated MAPK cascade (GO:0032872)	1/49	0.455109	0.631166	0	0	1.67568	1.31913	STK25
	response to unfolded protein (GO:0006986)	1/49	0.455109	0.631166	0	0	1.67568	1.31913	BAX
	inner mitochondrial membrane organization (GO:0007007)	1/49	0.455109	0.631166	0	0	1.67568	1.31913	MAIP1
	positive regulation of reactive oxygen species metabolic process (GO:2000379)	1/49	0.455109	0.631166	0	0	1.67568	1.31913	DHRS4
	protein targeting (GO:0006605)	2/125	0.456292	0.631334	0	0	1.30821	1.02645	AP4M1;TOMM7
	cellular response to oxidative stress (GO:0034599)	2/125	0.456292	0.631334	0	0	1.30821	1.02645	TXNRD2;PYCR1
	negative regulation of cell growth (GO:0030308)	2/126	0.460383	0.631334	0	0	1.29759	1.00654	JADE1;PHB
	negative regulation of growth (GO:0045926)	2/126	0.460383	0.631334	0	0	1.29759	1.00654	JADE1;PHB
	circulatory system development (GO:0072359)	2/126	0.460383	0.631334	0	0	1.29759	1.00654	MTHFD1;PKP2
	synapse organization (GO:0050808)	2/126	0.460383	0.631334	0	0	1.29759	1.00654	CACNB2;OBSL1
	actin polymerization or depolymerization (GO:0008154)	1/50	0.461828	0.631334	0	0	1.6414	1.26809	ABI2
	negative regulation of ERK1 and ERK2 cascade (GO:0070373)	1/50	0.461828	0.631334	0	0	1.6414	1.26809	PHB
	regulation of cellular component movement (GO:0051270)	1/50	0.461828	0.631334	0	0	1.6414	1.26809	CADM4
	regulation of complement activation (GO:0030449)	1/50	0.461828	0.631334	0	0	1.6414	1.26809	PHB
	phosphatidic acid metabolic process (GO:0046473)	1/50	0.461828	0.631334	0	0	1.6414	1.26809	DGKA
	positive regulation of cell morphogenesis involved in differentiation (GO:0010770)	1/50	0.461828	0.631334	0	0	1.6414	1.26809	OBSL1
	iron ion transport (GO:0006826)	1/50	0.461828	0.631334	0	0	1.6414	1.26809	ATP6V0E2
	negative regulation of transport (GO:0051051)	1/51	0.468464	0.637603	0	0	1.60849	1.21971	LRSAM1
	regulation of interleukin-12 production (GO:0032655)	1/51	0.468464	0.637603	0	0	1.60849	1.21971	IL16
	DNA duplex unwinding (GO:0032508)	1/51	0.468464	0.637603	0	0	1.60849	1.21971	GTF2H4
	regulation of protein modification process (GO:0031399)	1/51	0.468464	0.637603	0	0	1.60849	1.21971	CADM4
	DNA-dependent DNA replication (GO:0006261)	2/129	0.472547	0.640914	0	0	1.26675	0.949577	RPAIN;RFC4
	negative regulation of protein metabolic process (GO:0051248)	1/52	0.475018	0.640914	0	0	1.57687	1.17383	PHB
	regulation of intrinsic apoptotic signaling pathway (GO:2001242)	1/52	0.475018	0.640914	0	0	1.57687	1.17383	BAX
	cilium movement (GO:0003341)	1/52	0.475018	0.640914	0	0	1.57687	1.17383	DNAH17
	signal transduction in response to DNA damage (GO:0042770)	1/52	0.475018	0.640914	0	0	1.57687	1.17383	CHEK2
	positive regulation of protein localization to cell periphery (GO:1904377)	1/52	0.475018	0.640914	0	0	1.57687	1.17383	CNPY4
	positive regulation of protein localization to plasma membrane (GO:1903078)	1/52	0.475018	0.640914	0	0	1.57687	1.17383	CNPY4
	protein homotetramerization (GO:0051289)	1/52	0.475018	0.640914	0	0	1.57687	1.17383	HSD17B10
	mitotic cell cycle phase transition (GO:0044772)	3/209	0.475827	0.64131	0	0	1.17152	0.870089	CHEK2;HAUS4;LCMT1
	regulation of primary metabolic process (GO:0080090)	2/130	0.476565	0.64161	0	0	1.25679	0.931469	HDAC3;ELOVL6
	positive regulation of macroautophagy (GO:0016239)	1/53	0.481492	0.646145	0	0	1.54647	1.13026	LRSAM1
	IRE1-mediated unfolded protein response (GO:0036498)	1/53	0.481492	0.646145	0	0	1.54647	1.13026	KLHDC3
	positive regulation of NIK/NF-kappaB signaling (GO:1901224)	1/53	0.481492	0.646145	0	0	1.54647	1.13026	PHB
	regulation of cellular amino acid metabolic process (GO:0006521)	1/54	0.487887	0.650516	0	0	1.51721	1.08886	BCKDK
	negative regulation of viral genome replication (GO:0045071)	1/54	0.487887	0.650516	0	0	1.51721	1.08886	INPP5K
	regulation of megakaryocyte differentiation (GO:0045652)	1/54	0.487887	0.650516	0	0	1.51721	1.08886	MTURN
	cytoplasmic microtubule organization (GO:0031122)	1/54	0.487887	0.650516	0	0	1.51721	1.08886	HOOK2
	regulation of proteasomal protein catabolic process (GO:0061136)	1/54	0.487887	0.650516	0	0	1.51721	1.08886	ALAD
	striated muscle contraction (GO:0006941)	1/54	0.487887	0.650516	0	0	1.51721	1.08886	TNNI2
	RNA metabolic process (GO:0016070)	2/133	0.488508	0.650646	0	0	1.22782	0.879609	EXOSC7;SKIV2L
	translation (GO:0006412)	3/214	0.491433	0.653843	0	0	1.14347	0.812352	SARS2;RPS18;APEH
	regulation of cardiac conduction (GO:1903779)	1/55	0.494203	0.656124	0	0	1.48904	1.04949	NPR2
	glycoprotein metabolic process (GO:0009100)	1/55	0.494203	0.656124	0	0	1.48904	1.04949	FUT8
	negative regulation of inflammatory response to antigenic stimulus (GO:0002862)	2/136	0.500279	0.661205	0	0	1.20015	0.831209	FCGR2A;CD247
	cellular calcium ion homeostasis (GO:0006874)	2/136	0.500279	0.661205	0	0	1.20015	0.831209	BAX;MAIP1
	peptidyl-tyrosine modification (GO:0018212)	1/56	0.500441	0.661205	0	0	1.46189	1.01202	ABI2
	positive regulation of establishment of protein localization to mitochondrion (GO:1903749)	1/56	0.500441	0.661205	0	0	1.46189	1.01202	TOMM7
	regulation of cell growth (GO:0001558)	3/217	0.500688	0.661205	0	0	1.12726	0.779811	DDX49;JADE1;PHB
	regulation of inflammatory response to antigenic stimulus (GO:0002861)	2/137	0.504164	0.665091	0	0	1.1912	0.815794	FCGR2A;CD247
	carboxylic acid transport (GO:0046942)	1/57	0.506603	0.666189	0	0	1.43571	0.976325	SLC16A12
	regulation of reactive oxygen species metabolic process (GO:2000377)	1/57	0.506603	0.666189	0	0	1.43571	0.976325	DHRS4
	protein K48-linked ubiquitination (GO:0070936)	1/57	0.506603	0.666189	0	0	1.43571	0.976325	KLHL3
	innate immune response (GO:0045087)	4/302	0.510929	0.66924	0	0	1.07915	0.724677	VNN1;PHB;TRIM31;MID2
	positive regulation of response to external stimulus (GO:0032103)	2/139	0.511876	0.66924	0	0	1.17369	0.785986	LRSAM1;IL16
	protein dephosphorylation (GO:0006470)	2/139	0.511876	0.66924	0	0	1.17369	0.785986	PDP2;PPM1L
	chordate embryonic development (GO:0043009)	1/58	0.512689	0.66924	0	0	1.41045	0.942304	FUT8
	fat cell differentiation (GO:0045444)	1/58	0.512689	0.66924	0	0	1.41045	0.942304	BBS2
	RNA modification (GO:0009451)	1/58	0.512689	0.66924	0	0	1.41045	0.942304	CTU2
	positive regulation of mitochondrion organization (GO:0010822)	1/58	0.512689	0.66924	0	0	1.41045	0.942304	BAX
	transcription initiation from RNA polymerase II promoter (GO:0006367)	2/140	0.515702	0.672467	0	0	1.16512	0.771574	HDAC3;GTF2H4
	phospholipid transport (GO:0015914)	1/59	0.518701	0.674257	0	0	1.38607	0.909853	ATP8A1
	positive regulation of apoptotic signaling pathway (GO:2001235)	1/59	0.518701	0.674257	0	0	1.38607	0.909853	BAX
	selective autophagy (GO:0061912)	1/59	0.518701	0.674257	0	0	1.38607	0.909853	KLHL3
	positive regulation of cellular catabolic process (GO:0031331)	2/141	0.519509	0.674602	0	0	1.15668	0.757478	PFKFB2;MID2
	chromatin organization (GO:0006325)	2/142	0.523295	0.677023	0	0	1.14836	0.743689	HDAC3;NUDT5
	cellular protein catabolic process (GO:0044257)	1/60	0.524638	0.677023	0	0	1.3625	0.878879	CHEK2
	Notch signaling pathway (GO:0007219)	1/60	0.524638	0.677023	0	0	1.3625	0.878879	GMDS
	response to organic cyclic compound (GO:0014070)	1/60	0.524638	0.677023	0	0	1.3625	0.878879	HLCS
	homophilic cell adhesion via plasma membrane adhesion molecules (GO:0007156)	1/60	0.524638	0.677023	0	0	1.3625	0.878879	OBSL1
	ribonucleoprotein complex biogenesis (GO:0022613)	1/60	0.524638	0.677023	0	0	1.3625	0.878879	METTL17
	negative regulation of DNA-binding transcription factor activity (GO:0043433)	2/143	0.527062	0.679446	0	0	1.14016	0.7302	SETD6;MTURN
	regulation of DNA-templated transcription, initiation (GO:2000142)	1/61	0.530503	0.681058	0	0	1.33973	0.849294	BAX
	regulation of endocytosis (GO:0030100)	1/61	0.530503	0.681058	0	0	1.33973	0.849294	LRSAM1
	positive regulation of DNA biosynthetic process (GO:2000573)	1/61	0.530503	0.681058	0	0	1.33973	0.849294	RFC4
	protein lipidation (GO:0006497)	1/61	0.530503	0.681058	0	0	1.33973	0.849294	PGAP2
	negative regulation of kinase activity (GO:0033673)	1/62	0.536295	0.687076	0	0	1.3177	0.821019	INPP5K
	positive regulation of interleukin-1 production (GO:0032732)	1/62	0.536295	0.687076	0	0	1.3177	0.821019	IL16
	cellular response to reactive oxygen species (GO:0034614)	1/63	0.542016	0.693692	0	0	1.29638	0.793979	IMPACT
	regulation of autophagy (GO:0010506)	3/231	0.5427	0.693853	0	0	1.05729	0.646213	EXOC4;ATP6V0E2;MID2
	positive regulation of intracellular protein transport (GO:0090316)	2/148	0.545592	0.696624	0	0	1.10083	0.666975	HDAC3;TOMM7
	protein secretion (GO:0009306)	1/64	0.547667	0.696624	0	0	1.27574	0.768105	COPG2
	regulation of cilium assembly (GO:1902017)	1/64	0.547667	0.696624	0	0	1.27574	0.768105	IFT140
	diterpenoid metabolic process (GO:0016101)	1/64	0.547667	0.696624	0	0	1.27574	0.768105	AKR1C4
	regulation of transcription initiation from RNA polymerase II promoter (GO:0060260)	1/64	0.547667	0.696624	0	0	1.27574	0.768105	BAX
	cellular response to organic cyclic compound (GO:0071407)	2/150	0.552862	0.700857	0	0	1.08584	0.643523	IMPACT;INPP5K
	chemical homeostasis (GO:0048878)	1/65	0.553249	0.700857	0	0	1.25574	0.743332	KLHL3
	regulation of RNA metabolic process (GO:0051252)	1/65	0.553249	0.700857	0	0	1.25574	0.743332	FASTK
	inorganic anion transmembrane transport (GO:0098661)	1/65	0.553249	0.700857	0	0	1.25574	0.743332	SLC37A1
	transcription by RNA polymerase II (GO:0006366)	4/320	0.556565	0.703542	0	0	1.01674	0.59578	INTS11;HDAC3;PIR;GTF2H4
	cell-cell junction assembly (GO:0007043)	1/66	0.558762	0.703542	0	0	1.23636	0.7196	PKP2
	embryonic organ development (GO:0048568)	1/66	0.558762	0.703542	0	0	1.23636	0.7196	IFT122
	regulation of protein localization (GO:0032880)	1/66	0.558762	0.703542	0	0	1.23636	0.7196	STX10
	positive regulation of cell death (GO:0010942)	1/66	0.558762	0.703542	0	0	1.23636	0.7196	PHB
	positive regulation of T cell proliferation (GO:0042102)	1/66	0.558762	0.703542	0	0	1.23636	0.7196	HHLA2
	anion transmembrane transport (GO:0098656)	1/67	0.564207	0.708248	0	0	1.21756	0.696853	SLC16A12
	regulation of epidermal growth factor receptor signaling pathway (GO:0042058)	1/67	0.564207	0.708248	0	0	1.21756	0.696853	MVB12A
	transcription elongation from RNA polymerase II promoter (GO:0006368)	1/67	0.564207	0.708248	0	0	1.21756	0.696853	GTF2H4
	interferon-gamma-mediated signaling pathway (GO:0060333)	1/68	0.569585	0.713559	0	0	1.19933	0.675039	TRIM31
	positive regulation of protein localization to nucleus (GO:1900182)	1/68	0.569585	0.713559	0	0	1.19933	0.675039	HDAC3
	peptidyl-tyrosine phosphorylation (GO:0018108)	1/69	0.574898	0.718045	0	0	1.18163	0.654109	ABI2
	DNA-templated transcription, elongation (GO:0006354)	1/69	0.574898	0.718045	0	0	1.18163	0.654109	GTF2H4
	synapse assembly (GO:0007416)	1/69	0.574898	0.718045	0	0	1.18163	0.654109	OBSL1
	mitotic spindle organization (GO:0007052)	2/157	0.577656	0.719512	0	0	1.03644	0.568771	CHEK2;AURKC
	anterograde trans-synaptic signaling (GO:0098916)	3/244	0.579834	0.719512	0	0	0.99959	0.544791	CHRNB1;CACNB2;EXOC4
	carbohydrate homeostasis (GO:0033500)	1/70	0.580144	0.719512	0	0	1.16445	0.634017	INPP5K
	DNA-templated transcription, termination (GO:0006353)	1/70	0.580144	0.719512	0	0	1.16445	0.634017	GTF2H4
	regulation of plasma membrane bounded cell projection assembly (GO:0120032)	1/70	0.580144	0.719512	0	0	1.16445	0.634017	IFT140
	snRNA transcription by RNA polymerase II (GO:0042795)	1/70	0.580144	0.719512	0	0	1.16445	0.634017	INTS11
	cellular response to starvation (GO:0009267)	2/158	0.581116	0.719512	0	0	1.02974	0.558948	IMPACT;ATP6V0E2
	T cell receptor signaling pathway (GO:0050852)	2/158	0.581116	0.719512	0	0	1.02974	0.558948	HHLA2;CD247
	protein autophosphorylation (GO:0046777)	2/159	0.584554	0.719512	0	0	1.02313	0.549324	STK25;CHEK2
	regulation of G1/S transition of mitotic cell cycle (GO:2000045)	1/71	0.585327	0.719512	0	0	1.14776	0.614721	JADE1
	regulation of glycolytic process (GO:0006110)	1/71	0.585327	0.719512	0	0	1.14776	0.614721	PFKFB2
	nucleic acid metabolic process (GO:0090304)	1/71	0.585327	0.719512	0	0	1.14776	0.614721	EXD2
	regulation of TOR signaling (GO:0032006)	1/71	0.585327	0.719512	0	0	1.14776	0.614721	HDAC3
	histone acetylation (GO:0016573)	1/71	0.585327	0.719512	0	0	1.14776	0.614721	JADE1
	snRNA transcription (GO:0009301)	1/71	0.585327	0.719512	0	0	1.14776	0.614721	INTS11
	myeloid leukocyte differentiation (GO:0002573)	1/71	0.585327	0.719512	0	0	1.14776	0.614721	PIR
	cell morphogenesis involved in differentiation (GO:0000904)	1/72	0.590445	0.722236	0	0	1.13153	0.59618	ABI2
	negative regulation of supramolecular fiber organization (GO:1902904)	1/72	0.590445	0.722236	0	0	1.13153	0.59618	ARPIN
	extrinsic apoptotic signaling pathway (GO:0097191)	1/72	0.590445	0.722236	0	0	1.13153	0.59618	BAX
	response to ionizing radiation (GO:0010212)	1/72	0.590445	0.722236	0	0	1.13153	0.59618	MRNIP
	positive regulation of neurogenesis (GO:0050769)	1/72	0.590445	0.722236	0	0	1.13153	0.59618	OBSL1
	rRNA metabolic process (GO:0016072)	2/162	0.594745	0.725566	0	0	1.00379	0.521593	EXOSC7;DDX49
	intracellular protein transport (GO:0006886)	4/336	0.59516	0.725566	0	0	0.966942	0.501771	RPAIN;AP4M1;MAIP1;STX10
	positive regulation of JNK cascade (GO:0046330)	1/73	0.595501	0.725566	0	0	1.11576	0.578356	MTURN
	insulin receptor signaling pathway (GO:0008286)	1/73	0.595501	0.725566	0	0	1.11576	0.578356	ATP6V0E2
	negative regulation of protein binding (GO:0032091)	1/74	0.600495	0.729507	0	0	1.10042	0.561216	BAX
	regulation of stress fiber assembly (GO:0051492)	1/74	0.600495	0.729507	0	0	1.10042	0.561216	INPP5K
	mitotic nuclear division (GO:0140014)	1/74	0.600495	0.729507	0	0	1.10042	0.561216	CHEK2
	double-strand break repair (GO:0006302)	2/164	0.601435	0.729576	0	0	0.991297	0.504013	EXD2;CHEK2
	positive regulation of signal transduction (GO:0009967)	3/252	0.601724	0.729576	0	0	0.967078	0.491233	ARMC9;BAX;PHB
	regulation of neuron projection development (GO:0010975)	2/165	0.604748	0.732529	0	0	0.985165	0.495482	ABI2;RTN4IP1
	regulation of cell division (GO:0051302)	1/76	0.610298	0.73567	0	0	1.07097	0.528851	AURKC
	regulation of RNA splicing (GO:0043484)	1/76	0.610298	0.73567	0	0	1.07097	0.528851	FASTK
	positive regulation of growth (GO:0045927)	1/76	0.610298	0.73567	0	0	1.07097	0.528851	DDX49
	positive regulation of interleukin-6 production (GO:0032755)	1/76	0.610298	0.73567	0	0	1.07097	0.528851	IL16
	protein import into nucleus (GO:0006606)	1/76	0.610298	0.73567	0	0	1.07097	0.528851	RPAIN
	DNA-templated transcription, initiation (GO:0006352)	2/168	0.614564	0.737895	0	0	0.967213	0.470879	HDAC3;GTF2H4
	negative regulation of developmental process (GO:0051093)	1/77	0.61511	0.737895	0	0	1.05682	0.513567	ARPIN
	cellular response to UV (GO:0034644)	1/77	0.61511	0.737895	0	0	1.05682	0.513567	IMPACT
	regulation of organelle assembly (GO:1902115)	1/77	0.61511	0.737895	0	0	1.05682	0.513567	IFT140
	import into nucleus (GO:0051170)	1/77	0.61511	0.737895	0	0	1.05682	0.513567	RPAIN
	positive regulation of multicellular organismal process (GO:0051240)	4/345	0.615979	0.738225	0	0	0.940985	0.455948	HDAC3;HHLA2;INPP5K;ELOVL6
	protein modification process (GO:0036211)	1/78	0.619862	0.741451	0	0	1.04304	0.498843	LCMT1
	negative regulation of protein serine/threonine kinase activity (GO:0071901)	1/78	0.619862	0.741451	0	0	1.04304	0.498843	INPP5K
	nuclear-transcribed mRNA catabolic process (GO:0000956)	2/171	0.624194	0.743491	0	0	0.949898	0.447682	EXOSC7;RPS18
	positive regulation of I-kappaB kinase/NF-kappaB signaling (GO:0043123)	2/171	0.624194	0.743491	0	0	0.949898	0.447682	CCDC22;MID2
	recombinational repair (GO:0000725)	1/79	0.624556	0.743491	0	0	1.02962	0.484655	EXD2
	regulation of neuron differentiation (GO:0045664)	1/79	0.624556	0.743491	0	0	1.02962	0.484655	IMPACT
	positive regulation of proteasomal ubiquitin-dependent protein catabolic process (GO:0032436)	1/79	0.624556	0.743491	0	0	1.02962	0.484655	HSPBP1
	cellular component assembly (GO:0022607)	3/261	0.625443	0.743835	0	0	0.932912	0.437811	STK25;PKP2;CD247
	positive regulation of ERK1 and ERK2 cascade (GO:0070374)	2/172	0.627362	0.744734	0	0	0.944262	0.440245	PHB;MTURN
	negative regulation of cellular response to growth factor stimulus (GO:0090288)	1/80	0.629193	0.744734	0	0	1.01653	0.470978	CADM4
	regulation of NIK/NF-kappaB signaling (GO:1901222)	1/80	0.629193	0.744734	0	0	1.01653	0.470978	PHB
	regulation of protein localization to plasma membrane (GO:1903076)	1/80	0.629193	0.744734	0	0	1.01653	0.470978	CNPY4
	skin development (GO:0043588)	1/80	0.629193	0.744734	0	0	1.01653	0.470978	ABCB6
	rRNA processing (GO:0006364)	2/173	0.63051	0.745584	0	0	0.938692	0.43295	EXOSC7;DDX49
	activation of cysteine-type endopeptidase activity involved in apoptotic process (GO:0006919)	1/81	0.633772	0.748729	0	0	1.00378	0.457788	BAX
	cell-cell junction organization (GO:0045216)	1/82	0.638295	0.752643	0	0	0.991333	0.445064	PKP2
	regulation of G protein-coupled receptor signaling pathway (GO:0008277)	1/82	0.638295	0.752643	0	0	0.991333	0.445064	PHB
	negative regulation of signal transduction (GO:0009968)	3/267	0.640712	0.753069	0	0	0.911429	0.405746	CADM4;INPP5K;IFT122
	regulation of defense response (GO:0031347)	1/83	0.642762	0.753069	0	0	0.979194	0.432785	SETD6
	peptide metabolic process (GO:0006518)	1/83	0.642762	0.753069	0	0	0.979194	0.432785	APEH
	glycoprotein biosynthetic process (GO:0009101)	1/83	0.642762	0.753069	0	0	0.979194	0.432785	ALG3
	positive regulation of plasma membrane bounded cell projection assembly (GO:0120034)	1/83	0.642762	0.753069	0	0	0.979194	0.432785	ABI2
	long-chain fatty acid metabolic process (GO:0001676)	1/83	0.642762	0.753069	0	0	0.979194	0.432785	ELOVL6
	glycerophospholipid biosynthetic process (GO:0046474)	2/177	0.642894	0.753069	0	0	0.917049	0.40513	DGKA;INPP5K
	negative regulation of immune response (GO:0050777)	2/178	0.645938	0.755924	0	0	0.911792	0.3985	FCGR2A;CD247
	regulation of cytokinesis (GO:0032465)	1/84	0.647174	0.756659	0	0	0.967347	0.420931	AURKC
	protein stabilization (GO:0050821)	2/179	0.648962	0.757326	0	0	0.906594	0.391994	CHEK2;PHB
	regulation of immune response (GO:0050776)	2/179	0.648962	0.757326	0	0	0.906594	0.391994	FCGR2A;CD247
	B cell activation (GO:0042113)	1/85	0.651532	0.758191	0	0	0.955782	0.409484	PHB
	regulation of cell cycle G2/M phase transition (GO:1902749)	1/85	0.651532	0.758191	0	0	0.955782	0.409484	HAUS4
	Wnt signaling pathway, planar cell polarity pathway (GO:0060071)	1/85	0.651532	0.758191	0	0	0.955782	0.409484	VANGL1
	regulation of Ras protein signal transduction (GO:0046578)	1/86	0.655837	0.761064	0	0	0.94449	0.398427	CADM4
	glucose homeostasis (GO:0042593)	1/86	0.655837	0.761064	0	0	0.94449	0.398427	INPP5K
	positive regulation of proteasomal protein catabolic process (GO:1901800)	1/86	0.655837	0.761064	0	0	0.94449	0.398427	HSPBP1
	positive regulation of MAPK cascade (GO:0043410)	3/274	0.657969	0.762828	0	0	0.887568	0.371533	STK25;PHB;MTURN
	ERAD pathway (GO:0036503)	1/87	0.660088	0.76386	0	0	0.93346	0.387742	UBXN6
	regulation of transcription from RNA polymerase II promoter in response to stress (GO:0043618)	1/87	0.660088	0.76386	0	0	0.93346	0.387742	IMPACT
	negative regulation of binding (GO:0051100)	1/88	0.664287	0.767292	0	0	0.922684	0.377415	BAX
	regulation of establishment of planar polarity (GO:0090175)	1/88	0.664287	0.767292	0	0	0.922684	0.377415	VANGL1
	antigen receptor-mediated signaling pathway (GO:0050851)	2/185	0.666679	0.768515	0	0	0.876601	0.355414	HHLA2;CD247
	endoplasmic reticulum to Golgi vesicle-mediated transport (GO:0006888)	2/185	0.666679	0.768515	0	0	0.876601	0.355414	COG4;COPG2
	regulation of cation channel activity (GO:2001257)	1/89	0.668435	0.768515	0	0	0.912152	0.36743	CACNB2
	positive regulation of inflammatory response (GO:0050729)	1/89	0.668435	0.768515	0	0	0.912152	0.36743	IL16
	protein import (GO:0017038)	1/89	0.668435	0.768515	0	0	0.912152	0.36743	RPAIN
	negative regulation of protein kinase activity (GO:0006469)	1/90	0.672531	0.769668	0	0	0.901857	0.357773	INPP5K
	negative regulation of translation (GO:0017148)	1/90	0.672531	0.769668	0	0	0.901857	0.357773	EIF4EBP3
	positive regulation of autophagy (GO:0010508)	1/90	0.672531	0.769668	0	0	0.901857	0.357773	MID2
	SRP-dependent cotranslational protein targeting to membrane (GO:0006614)	1/90	0.672531	0.769668	0	0	0.901857	0.357773	RPS18
	protein complex oligomerization (GO:0051259)	1/90	0.672531	0.769668	0	0	0.901857	0.357773	ALAD
	negative regulation of mitotic cell cycle phase transition (GO:1901991)	1/92	0.680574	0.776016	0	0	0.881947	0.33939	JADE1
	regulation of peptidyl-tyrosine phosphorylation (GO:0050730)	1/92	0.680574	0.776016	0	0	0.881947	0.33939	CADM4
	positive regulation of cellular component biogenesis (GO:0044089)	1/92	0.680574	0.776016	0	0	0.881947	0.33939	BAX
	retinoid metabolic process (GO:0001523)	1/92	0.680574	0.776016	0	0	0.881947	0.33939	AKR1C4
	regulation of heart contraction (GO:0008016)	1/93	0.684521	0.778376	0	0	0.872316	0.330639	NPR2
	cytoplasmic translation (GO:0002181)	1/93	0.684521	0.778376	0	0	0.872316	0.330639	RPS18
	visual perception (GO:0007601)	1/93	0.684521	0.778376	0	0	0.872316	0.330639	BBS2
	negative regulation of cell death (GO:0060548)	1/94	0.688419	0.780669	0	0	0.862892	0.322167	IMPACT
	cotranslational protein targeting to membrane (GO:0006613)	1/94	0.688419	0.780669	0	0	0.862892	0.322167	RPS18
	hemopoiesis (GO:0030097)	1/94	0.688419	0.780669	0	0	0.862892	0.322167	ARMC6
	sensory perception of light stimulus (GO:0050953)	1/95	0.69227	0.78432	0	0	0.853669	0.313962	BBS2
	translational termination (GO:0006415)	1/96	0.696073	0.787911	0	0	0.84464	0.306014	APEH
	regulation of MAP kinase activity (GO:0043405)	1/97	0.699829	0.790724	0	0	0.835799	0.298313	INPP5K
	double-strand break repair via homologous recombination (GO:0000724)	1/97	0.699829	0.790724	0	0	0.835799	0.298313	EXD2
	negative regulation of intracellular signal transduction (GO:1902532)	2/198	0.702594	0.792756	0	0	0.817916	0.288704	INPP5K;CCDC22
	regulation of neuron apoptotic process (GO:0043523)	1/98	0.703539	0.792756	0	0	0.827141	0.290849	BAX
	regulation of peptidyl-serine phosphorylation (GO:0033135)	1/98	0.703539	0.792756	0	0	0.827141	0.290849	INPP5K
	organic anion transport (GO:0015711)	1/99	0.707204	0.796164	0	0	0.818659	0.283613	CA5B
	organic acid transport (GO:0015849)	1/100	0.710823	0.799515	0	0	0.810348	0.276598	AKR1C4
	positive regulation of cell cycle process (GO:0090068)	1/101	0.714398	0.802086	0	0	0.802204	0.269794	AURKC
	positive regulation of protein localization to membrane (GO:1905477)	1/101	0.714398	0.802086	0	0	0.802204	0.269794	CNPY4
	protein O-linked glycosylation (GO:0006493)	1/102	0.717928	0.803873	0	0	0.794221	0.263193	POMT1
	regulation of proteasomal ubiquitin-dependent protein catabolic process (GO:0032434)	1/102	0.717928	0.803873	0	0	0.794221	0.263193	HSPBP1
	positive regulation of cell growth (GO:0030307)	1/102	0.717928	0.803873	0	0	0.794221	0.263193	DDX49
	proteasomal protein catabolic process (GO:0010498)	2/205	0.720571	0.805602	0	0	0.789429	0.258705	SPSB3;UBXN6
	protein targeting to ER (GO:0045047)	1/103	0.721416	0.805602	0	0	0.786395	0.256789	RPS18
	chromatin remodeling (GO:0006338)	1/103	0.721416	0.805602	0	0	0.786395	0.256789	NUDT5
	regulation of inflammatory response (GO:0050727)	2/206	0.723063	0.806718	0	0	0.785519	0.254711	SETD6;IL16
	regulation of protein kinase B signaling (GO:0051896)	2/207	0.725537	0.808752	0	0	0.781647	0.250787	INPP5K;PHB
	positive regulation of cellular metabolic process (GO:0031325)	1/105	0.728262	0.811063	0	0	0.771193	0.244541	DHRS4
	chemical synaptic transmission (GO:0007268)	3/306	0.729222	0.811407	0	0	0.792527	0.250261	CHRNB1;CACNB2;EXOC4
	protein processing (GO:0016485)	1/106	0.731622	0.811898	0	0	0.76381	0.238684	TMEM208
	chromosome organization (GO:0051276)	1/106	0.731622	0.811898	0	0	0.76381	0.238684	HDAC3
	protein localization to nucleus (GO:0034504)	1/106	0.731622	0.811898	0	0	0.76381	0.238684	RPAIN
	negative regulation of inflammatory response (GO:0050728)	2/212	0.737627	0.817832	0	0	0.762842	0.232146	FCGR2A;CD247
	protein modification by small protein conjugation (GO:0032446)	4/409	0.743896	0.823421	0	0	0.789675	0.233628	KLHL3;KLHL24;CCDC22;TRIM31
	regulation of interleukin-6 production (GO:0032675)	1/110	0.744653	0.823421	0	0	0.73563	0.216891	IL16
	response to tumor necrosis factor (GO:0034612)	1/110	0.744653	0.823421	0	0	0.73563	0.216891	INPP5K
	protein-containing complex subunit organization (GO:0043933)	1/112	0.75093	0.828154	0	0	0.722302	0.206898	CD247
	regulation of cytoskeleton organization (GO:0051493)	1/112	0.75093	0.828154	0	0	0.722302	0.206898	MAP6D1
	phosphatidylinositol metabolic process (GO:0046488)	1/112	0.75093	0.828154	0	0	0.722302	0.206898	INPP5K
	activation of protein kinase activity (GO:0032147)	1/114	0.757054	0.831557	0	0	0.709446	0.197453	PHB
	negative regulation of cell motility (GO:2000146)	1/114	0.757054	0.831557	0	0	0.709446	0.197453	ARPIN
	positive regulation of cellular component organization (GO:0051130)	1/114	0.757054	0.831557	0	0	0.709446	0.197453	BAX
	positive regulation of kinase activity (GO:0033674)	1/114	0.757054	0.831557	0	0	0.709446	0.197453	MRNIP
	cellular protein metabolic process (GO:0044267)	4/417	0.757359	0.831557	0	0	0.774058	0.215125	RPS18;CHEK2;TMEM208;LCMT1
	transcription, DNA-templated (GO:0006351)	2/221	0.758248	0.8318	0	0	0.731155	0.202343	PIR;GTF2H4
	calcium ion transport (GO:0006816)	1/115	0.760059	0.833052	0	0	0.703187	0.192925	CACNB2
	ion transport (GO:0006811)	1/116	0.763028	0.835569	0	0	0.697036	0.188521	CHRNB1
	regulation of I-kappaB kinase/NF-kappaB signaling (GO:0043122)	2/224	0.764805	0.836779	0	0	0.721164	0.193369	CCDC22;MID2
	positive regulation of cell projection organization (GO:0031346)	1/117	0.76596	0.837305	0	0	0.690992	0.184236	OBSL1
	regulation of protein binding (GO:0043393)	1/118	0.768855	0.839733	0	0	0.685051	0.180068	BAX
	positive regulation of cysteine-type endopeptidase activity involved in apoptotic process (GO:0043280)	1/119	0.771715	0.842117	0	0	0.679211	0.176011	BAX
	cellular protein localization (GO:0034613)	3/329	0.772887	0.842657	0	0	0.735742	0.189544	BBS2;AP4M1;STX10
	protein ubiquitination (GO:0016567)	5/525	0.776963	0.846018	0	0	0.767395	0.193662	LRSAM1;KLHL3;KLHL24;CCDC22;TRIM31
	cellular response to interferon-gamma (GO:0071346)	1/121	0.77733	0.846018	0	0	0.667823	0.168218	TRIM31
	apoptotic process (GO:0006915)	2/231	0.779509	0.846794	0	0	0.698869	0.174082	JADE1;BAX
	regulation of mRNA catabolic process (GO:0061013)	1/122	0.780085	0.846794	0	0	0.66227	0.164476	EXOSC7
	potassium ion transport (GO:0006813)	1/122	0.780085	0.846794	0	0	0.66227	0.164476	KCND1
	cellular response to organic substance (GO:0071310)	1/123	0.782807	0.848789	0	0	0.656808	0.160832	INPP5K
	positive regulation of cytokine production (GO:0001819)	3/335	0.783288	0.848789	0	0	0.722222	0.176407	HHLA2;IL16;PHB
	non-canonical Wnt signaling pathway (GO:0035567)	1/124	0.785495	0.8497	0	0	0.651435	0.157284	VANGL1
	fatty acid metabolic process (GO:0006631)	1/124	0.785495	0.8497	0	0	0.651435	0.157284	HSD17B8
	regulation of phosphorylation (GO:0042325)	1/125	0.78815	0.851092	0	0	0.646149	0.153827	CADM4
	platelet degranulation (GO:0002576)	1/125	0.78815	0.851092	0	0	0.646149	0.153827	CHID1
	regulation of ERK1 and ERK2 cascade (GO:0070372)	2/238	0.793404	0.856023	0	0	0.677897	0.15688	PHB;MTURN
	plasma membrane bounded cell projection organization (GO:0120036)	1/128	0.795919	0.85725	0	0	0.630789	0.143982	ARMC2
	microtubule cytoskeleton organization involved in mitosis (GO:1902850)	1/128	0.795919	0.85725	0	0	0.630789	0.143982	AURKC
	regulation of response to external stimulus (GO:0032101)	1/130	0.800941	0.861224	0	0	0.620946	0.13783	SETD6
	membrane organization (GO:0061024)	2/242	0.800994	0.861224	0	0	0.666462	0.147889	CHRNB1;REPS1
	positive regulation of intracellular signal transduction (GO:1902533)	5/546	0.80503	0.864816	0	0	0.736802	0.159795	HDAC3;BAX;PHB;CCDC22;MID2
	regulation of cell motility (GO:2000145)	1/133	0.808243	0.866124	0	0	0.606741	0.12917	CADM4
	defense response to virus (GO:0051607)	1/133	0.808243	0.866124	0	0	0.606741	0.12917	PHB
	positive regulation of DNA-binding transcription factor activity (GO:0051091)	2/246	0.808336	0.866124	0	0	0.655402	0.139455	TRIM31;MID2
	ubiquitin-dependent protein catabolic process (GO:0006511)	3/354	0.813661	0.87108	0	0	0.682459	0.140731	SPSB3;MVB12A;KLHL3
	ribonucleoprotein complex assembly (GO:0022618)	1/136	0.815279	0.872061	0	0	0.593167	0.121139	MCTS1
	positive regulation of phosphorylation (GO:0042327)	2/253	0.820608	0.877007	0	0	0.636895	0.125921	PFKFB2;HDAC3
	potassium ion transmembrane transport (GO:0071805)	1/139	0.822058	0.877802	0	0	0.580183	0.113684	KCND1
	neuron projection morphogenesis (GO:0048812)	1/140	0.824262	0.878647	0	0	0.57598	0.111318	IMPACT
	enzyme linked receptor protein signaling pathway (GO:0007167)	1/140	0.824262	0.878647	0	0	0.57598	0.111318	NPR2
	Ras protein signal transduction (GO:0007265)	1/142	0.828588	0.882503	0	0	0.567752	0.106756	ABI2
	protein-DNA complex assembly (GO:0065004)	1/143	0.830712	0.883252	0	0	0.563725	0.104556	GTF2H4
	nitrogen compound transport (GO:0071705)	1/143	0.830712	0.883252	0	0	0.563725	0.104556	ABCB6
	negative regulation of cell migration (GO:0030336)	1/144	0.832809	0.884726	0	0	0.559755	0.102408	ARPIN
	regulation of mRNA stability (GO:0043488)	1/146	0.836926	0.888341	0	0	0.551977	0.0982628	EXOSC7
	positive regulation of transferase activity (GO:0051347)	1/148	0.840942	0.891843	0	0	0.544412	0.0943098	RFC4
	regulation of G2/M transition of mitotic cell cycle (GO:0010389)	1/149	0.842913	0.893172	0	0	0.540706	0.092402	HAUS4
	central nervous system development (GO:0007417)	2/268	0.844566	0.893712	0	0	0.600518	0.101447	ABCB6;PHGDH
	regulation of cytokine production (GO:0001817)	1/150	0.84486	0.893712	0	0	0.53705	0.0905383	HHLA2
	cellular response to cytokine stimulus (GO:0071345)	4/482	0.847255	0.895484	0	0	0.666551	0.110483	NPR2;INPP5K;IL16;PHB
	actin filament organization (GO:0007015)	1/152	0.848681	0.896231	0	0	0.529882	0.0869386	ABI2
	negative regulation of transcription by RNA polymerase II (GO:0000122)	6/684	0.849983	0.896722	0	0	0.703392	0.114329	CBX7;IMPACT;HDAC3;HSF4;PHB;ZNF555
	negative regulation of programmed cell death (GO:0043069)	3/381	0.850588	0.896722	0	0	0.63283	0.102409	HDAC3;MGMT;NAA38
	positive regulation of protein kinase activity (GO:0045860)	1/154	0.852409	0.89788	0	0	0.522902	0.0835016	MRNIP
	inorganic cation transmembrane transport (GO:0098662)	2/274	0.853312	0.898071	0	0	0.58709	0.0931304	KCND1;ATP6V0E2
	positive regulation of NF-kappaB transcription factor activity (GO:0051092)	1/155	0.854238	0.898286	0	0	0.519481	0.0818415	MID2
	peptidyl-serine phosphorylation (GO:0018105)	1/156	0.856045	0.899426	0	0	0.516103	0.0802188	STK32C
	cellular response to growth factor stimulus (GO:0071363)	1/158	0.859592	0.902391	0	0	0.509476	0.0770822	INPP5K
	positive regulation of protein kinase B signaling (GO:0051897)	1/161	0.86475	0.90704	0	0	0.499847	0.0726349	PHB
	peptide biosynthetic process (GO:0043043)	1/162	0.866427	0.908033	0	0	0.496717	0.0712177	RPS18
	negative regulation of canonical Wnt signaling pathway (GO:0090090)	1/165	0.871335	0.912408	0	0	0.487556	0.0671503	JADE1
	cellular protein-containing complex assembly (GO:0034622)	1/168	0.876064	0.916588	0	0	0.478724	0.0633432	COG4
	positive regulation of nucleic acid-templated transcription (GO:1903508)	4/511	0.877299	0.916655	0	0	0.62748	0.0821416	CHEK2;INPP5K;TNNI2;PHB
	peptidyl-serine modification (GO:0018209)	1/169	0.877601	0.916655	0	0	0.47585	0.0621286	STK32C
	cell-cell adhesion via plasma-membrane adhesion molecules (GO:0098742)	1/170	0.879119	0.91747	0	0	0.473011	0.0609402	OBSL1
	cation transport (GO:0006812)	1/174	0.885007	0.922841	0	0	0.461979	0.0564352	CHRNB1
	regulation of mitotic cell cycle (GO:0007346)	1/178	0.890609	0.927128	0	0	0.451447	0.0522998	OBSL1
	regulation of translation (GO:0006417)	1/178	0.890609	0.927128	0	0	0.451447	0.0522998	IMPACT
	regulated exocytosis (GO:0045055)	1/180	0.893308	0.92916	0	0	0.446357	0.0503598	CHID1
	negative regulation of cytokine production (GO:0001818)	1/182	0.89594	0.931119	0	0	0.44138	0.0484997	CHID1
	regulation of apoptotic process (GO:0042981)	6/742	0.897645	0.932112	0	0	0.645992	0.0697546	HDAC3;MGMT;BAX;NAA38;PHB;LCMT1
	protein polyubiquitination (GO:0000209)	2/314	0.901034	0.934072	0	0	0.510771	0.0532286	LRSAM1;KLHL3
	cellular macromolecule biosynthetic process (GO:0034645)	2/314	0.901034	0.934072	0	0	0.510771	0.0532286	RFC4;RPS18
	regulation of mitotic cell cycle phase transition (GO:1901990)	1/188	0.903454	0.935801	0	0	0.427087	0.0433621	HAUS4
	negative regulation of cell differentiation (GO:0045596)	1/191	0.907006	0.937583	0	0	0.420279	0.0410218	PKP2
	negative regulation of Wnt signaling pathway (GO:0030178)	1/191	0.907006	0.937583	0	0	0.420279	0.0410218	JADE1
	regulation of intracellular signal transduction (GO:1902531)	3/437	0.907436	0.937583	0	0	0.549582	0.0533821	RFC4;TTC5;CHEK2
	cellular response to oxygen-containing compound (GO:1901701)	2/323	0.909568	0.939007	0	0	0.496221	0.0470343	IMPACT;INPP5K
	cellular response to tumor necrosis factor (GO:0071356)	1/194	0.910428	0.939115	0	0	0.413683	0.0388202	INPP5K
	regulation of macromolecule metabolic process (GO:0060255)	1/200	0.9169	0.945007	0	0	0.401087	0.0347971	TRIM31
	modification-dependent protein catabolic process (GO:0019941)	1/201	0.917932	0.945288	0	0	0.399061	0.0341722	KLHL3
	negative regulation of nucleic acid-templated transcription (GO:1903507)	3/464	0.927161	0.954002	0	0	0.516671	0.0390746	HDAC3;INPP5K;PHB
	negative regulation of multicellular organismal process (GO:0051241)	1/214	0.930247	0.955596	0	0	0.374456	0.0270752	BBS2
	positive regulation of protein modification process (GO:0031401)	1/214	0.930247	0.955596	0	0	0.374456	0.0270752	HDAC3
	supramolecular fiber organization (GO:0097435)	2/351	0.931925	0.95653	0	0	0.455752	0.0321318	HOOK2;KLHL24
	negative regulation of apoptotic process (GO:0043066)	3/485	0.939761	0.963778	0	0	0.493622	0.0306684	HDAC3;MGMT;NAA38
	inflammatory response (GO:0006954)	1/230	0.942905	0.966206	0	0	0.348008	0.0204593	VNN1
	positive regulation of protein phosphorylation (GO:0001934)	2/371	0.944585	0.967131	0	0	0.430606	0.0245485	MRNIP;HDAC3
	negative regulation of transcription, DNA-templated (GO:0045892)	7/948	0.949799	0.97167	0	0	0.585556	0.0301588	CBX7;IMPACT;HDAC3;HSF4;INPP5K;PHB;ZNF555
	regulation of canonical Wnt signaling pathway (GO:0060828)	1/253	0.957198	0.978434	0	0	0.315873	0.0138178	JADE1
	positive regulation of cell differentiation (GO:0045597)	1/258	0.959799	0.980287	0	0	0.309648	0.0127054	IMPACT
	protein-containing complex assembly (GO:0065003)	1/267	0.964089	0.983862	0	0	0.299033	0.010936	CD247
	negative regulation of cellular macromolecule biosynthetic process (GO:2000113)	3/547	0.966168	0.985175	0	0	0.435957	0.0150044	HDAC3;INPP5K;PHB
	regulation of nucleic acid-templated transcription (GO:1903506)	2/430	0.97017	0.987944	0	0	0.370116	0.0112086	CHEK2;PHB
	positive regulation of programmed cell death (GO:0043068)	1/286	0.971708	0.987944	0	0	0.278826	0.00800236	BAX
	negative regulation of cellular process (GO:0048523)	3/566	0.971775	0.987944	0	0	0.420828	0.0120487	IMPACT;JADE1;PHB
	proteolysis (GO:0006508)	1/287	0.972061	0.987944	0	0	0.277836	0.00787305	APEH
	nervous system development (GO:0007399)	2/447	0.975121	0.990245	0	0	0.355664	0.00896055	NDUFS2;OBSL1
	mRNA processing (GO:0006397)	1/300	0.97627	0.990603	0	0	0.265579	0.00637823	GTF2H4
	positive regulation of apoptotic process (GO:0043065)	1/310	0.979072	0.992637	0	0	0.256852	0.00543238	BAX
	regulation of cellular macromolecule biosynthetic process (GO:2000112)	2/468	0.980151	0.992922	0	0	0.339267	0.00680186	CHEK2;PHB
	positive regulation of cell population proliferation (GO:0008284)	2/474	0.981397	0.99295	0	0	0.33485	0.00628772	MCTS1;PHB
	proteasome-mediated ubiquitin-dependent protein catabolic process (GO:0043161)	1/321	0.981776	0.99295	0	0	0.247883	0.00455918	SPSB3
	positive regulation of gene expression (GO:0010628)	2/482	0.982942	0.993323	0	0	0.329133	0.00566266	HHLA2;PHB
	positive regulation of cellular process (GO:0048522)	3/625	0.984106	0.993691	0	0	0.379739	0.00608423	MCTS1;DDX49;PHB
	gene expression (GO:0010467)	1/356	0.98827	0.997086	0	0	0.223041	0.0026318	RPS18
	negative regulation of cell population proliferation (GO:0008285)	1/379	0.991222	0.998178	0	0	0.209221	0.00184464	PHB
	positive regulation of transcription, DNA-templated (GO:0045893)	7/1183	0.99171	0.998178	0	0	0.462692	0.0038517	HDAC3;CHEK2;INPP5K;TNNI2;PHB;PFKM;SSBP3
	positive regulation of macromolecule metabolic process (GO:0010604)	1/384	0.991759	0.998178	0	0	0.206437	0.00170837	PHB
	transmembrane receptor protein tyrosine kinase signaling pathway (GO:0007169)	1/404	0.993597	0.99873	0	0	0.195989	0.00125892	ATP6V0E2
	regulation of cell migration (GO:0030334)	1/408	0.993913	0.99873	0	0	0.194023	0.00118471	ARPIN
	regulation of cell population proliferation (GO:0042127)	3/764	0.996125	0.999166	0	0	0.308123	0.00119625	MCTS1;CADM4;PHB
	cytokine-mediated signaling pathway (GO:0019221)	2/621	0.996346	0.999166	0	0	0.253383	0.000927644	IL16;TRIM31
	regulation of transcription by RNA polymerase II (GO:0006357)	15/2206	0.997276	0.999166	0	0	0.520518	0.00141959	CBX7;HDAC3;EBF4;PHB;IKZF2;GTF2H4;IMPACT;ZNF704;HSF4;BAX;ZNF555;PFKM;SSBP3;MXD3;ZNF286A
	regulation of gene expression (GO:0010468)	5/1079	0.99756	0.999166	0	0	0.360849	0.000881531	HHLA2;CHEK2;FASTK;PHB;TRIM31
	positive regulation of transcription by RNA polymerase II (GO:0045944)	3/908	0.99916	0.99985	0	0	0.257131	0.000215964	HDAC3;PFKM;SSBP3
	regulation of transcription, DNA-templated (GO:0006355)	12/2244	0.99985	0.99985	0	0	0.402582	6.02208e-05	HDAC3;CHEK2;ZNF704;HSF4;INPP5K;TNNI2;EBF4;PHB;IKZF2;ZNF555;MXD3;ZNF286A

## Sheet: darkviolet
Supplementary Table 8: The complete list of the biological processes in the preserved consensus modules	Term	Overlap	P-value	Adjusted P-value	Old P-value	Old Adjusted P-value	Odds Ratio	Combined Score	Genes
	RNA splicing, via transesterification reactions with bulged adenosine as nucleophile (GO:0000377)	12/251	1.21526e-06	0.000511239	0	0	6.43072	87.5899	SF3B5;PRPF6;PUF60;POLR2E;CSTF2T;POLR2F;WDR83;RALY;PRPF31;SNRPD3;POLR2I;ESS2
	mRNA processing (GO:0006397)	13/300	1.30166e-06	0.000511239	0	0	5.82533	78.944	SF3B5;CSTF2T;WDR83;ESS2;PRPF6;PUF60;POLR2E;POLR2F;RALY;PRPF31;SNRPD3;AURKAIP1;POLR2I
	aerobic electron transport chain (GO:0019646)	7/70	1.77368e-06	0.000511239	0	0	13.9044	184.128	COX8A;NDUFS8;NDUFB7;NDUFA11;COX4I1;NDUFA10;SDHA
	mitochondrial ATP synthesis coupled electron transport (GO:0042775)	7/71	1.95413e-06	0.000511239	0	0	13.6864	179.916	COX8A;NDUFS8;NDUFB7;NDUFA11;COX4I1;NDUFA10;SDHA
	positive regulation of viral transcription (GO:0050434)	5/26	2.05614e-06	0.000511239	0	0	29.4851	386.098	CDK9;POLR2E;POLR2F;POLR2I;NELFE
	translational elongation (GO:0006414)	8/104	2.38155e-06	0.000511239	0	0	10.4772	135.656	MRPL2;MRPS26;EEF1D;MRPL58;AURKAIP1;MRPS5;TUFM;MRPL55
	mRNA splicing, via spliceosome (GO:0000398)	12/274	3.02469e-06	0.000556543	0	0	5.8593	74.4641	SF3B5;PRPF6;PUF60;POLR2E;CSTF2T;POLR2F;WDR83;RALY;PRPF31;SNRPD3;POLR2I;ESS2
	mitochondrial translational elongation (GO:0070125)	7/89	8.94174e-06	0.00143962	0	0	10.6724	124.064	MRPL2;MRPS26;MRPL58;AURKAIP1;MRPS5;TUFM;MRPL55
	regulation of viral transcription (GO:0046782)	5/41	2.11975e-05	0.0030336	0	0	17.1866	184.956	CDK9;POLR2E;POLR2F;POLR2I;NELFE
	mitochondrial translation (GO:0032543)	7/105	2.64532e-05	0.00340717	0	0	8.92269	94.0464	MRPL2;MRPS26;MRPL58;AURKAIP1;MRPS5;TUFM;MRPL55
	mitochondrial translational termination (GO:0070126)	6/89	9.50341e-05	0.0111276	0	0	8.98022	83.1683	MRPL2;MRPS26;MRPL58;AURKAIP1;MRPS5;MRPL55
	translational termination (GO:0006415)	6/96	0.000144587	0.0147024	0	0	8.27883	73.1983	MRPL2;MRPS26;MRPL58;AURKAIP1;MRPS5;MRPL55
	spliceosomal tri-snRNP complex assembly (GO:0000244)	3/13	0.000148394	0.0147024	0	0	36.713	323.648	PRPF6;PRPF31;AAR2
	positive regulation of viral process (GO:0048524)	5/63	0.000171793	0.0158049	0	0	10.6557	92.3767	CDK9;POLR2E;POLR2F;POLR2I;NELFE
	transcription elongation from RNA polymerase II promoter (GO:0006368)	5/67	0.000229868	0.019738	0	0	9.96623	83.4971	CDK9;POLR2E;POLR2F;POLR2I;NELFE
	DNA-templated transcription, elongation (GO:0006354)	5/69	0.000263975	0.0198836	0	0	9.65381	79.544	CDK9;POLR2E;POLR2F;POLR2I;NELFE
	spliceosomal snRNP assembly (GO:0000387)	4/38	0.000264923	0.0198836	0	0	14.4691	119.169	PRPF6;PRPF31;SNRPD3;AAR2
	cellular macromolecule biosynthetic process (GO:0034645)	10/314	0.000288687	0.0198836	0	0	4.14495	33.782	PPP5C;EEF1D;GRWD1;RPLP1;POLR2E;POLR2F;POLR2I;MRPS5;TUFM;MRPL55
	mitochondrial electron transport, NADH to ubiquinone (GO:0006120)	4/39	0.000293313	0.0198836	0	0	14.055	114.327	NDUFB7;NDUFS8;NDUFA11;NDUFA10
	transcription by RNA polymerase II (GO:0006366)	10/320	0.000335377	0.0215983	0	0	4.06348	32.5088	CDK9;NOTCH4;TAF10;POLR2E;CSTF2T;POLR2F;SNRPD3;RPAP1;POLR2I;NELFE
	nucleic acid-templated transcription (GO:0097659)	4/42	0.000391553	0.0240152	0	0	12.9434	101.546	PPP5C;POLR2E;POLR2F;POLR2I
	transcription, DNA-templated (GO:0006351)	8/221	0.000509224	0.0298128	0	0	4.69412	35.5937	CDK9;PPP5C;TAF10;POLR2E;POLR2F;RPAP1;POLR2I;NELFE
	negative regulation of DNA recombination at telomere (GO:0048239)	3/22	0.000756623	0.0406054	0	0	19.3138	138.802	POLR2E;POLR2F;POLR2I
	regulation of DNA recombination at telomere (GO:0072695)	3/22	0.000756623	0.0406054	0	0	19.3138	138.802	POLR2E;POLR2F;POLR2I
	negative regulation of Arp2/3 complex-mediated actin nucleation (GO:0034316)	2/6	0.000992921	0.0491878	0	0	60.8313	420.64	PICK1;CORO1B
	enzyme-directed rRNA pseudouridine synthesis (GO:0000455)	2/6	0.000992921	0.0491878	0	0	60.8313	420.64	RPUSD3;TSR3
	transcription initiation from RNA polymerase II promoter (GO:0006367)	6/140	0.00108705	0.0518565	0	0	5.54801	37.8612	CDK9;NOTCH4;TAF10;POLR2E;POLR2F;POLR2I
	mitochondrial respiratory chain complex I assembly (GO:0032981)	4/58	0.00133991	0.0595104	0	0	9.10099	60.2044	NDUFS8;NDUFB7;NDUFA11;NDUFA10
	NADH dehydrogenase complex assembly (GO:0010257)	4/58	0.00133991	0.0595104	0	0	9.10099	60.2044	NDUFS8;NDUFB7;NDUFA11;NDUFA10
	negative regulation of mRNA polyadenylation (GO:1900364)	2/8	0.00183343	0.076176	0	0	40.5501	255.529	CDK9;NELFE
	negative regulation of actin nucleation (GO:0051126)	2/8	0.00183343	0.076176	0	0	40.5501	255.529	PICK1;CORO1B
	7-methylguanosine mRNA capping (GO:0006370)	3/32	0.00229409	0.0888155	0	0	12.6475	76.8642	POLR2E;POLR2F;POLR2I
	7-methylguanosine RNA capping (GO:0009452)	3/32	0.00229409	0.0888155	0	0	12.6475	76.8642	POLR2E;POLR2F;POLR2I
	negative regulation of mRNA 3'-end processing (GO:0031441)	2/9	0.00234451	0.0888155	0	0	34.7555	210.468	CDK9;NELFE
	DNA-templated transcription, termination (GO:0006353)	4/70	0.00268264	0.091567	0	0	7.44175	44.0623	POLR2E;CSTF2T;POLR2F;SNRPD3
	snRNA transcription by RNA polymerase II (GO:0042795)	4/70	0.00268264	0.091567	0	0	7.44175	44.0623	CDK9;POLR2E;POLR2F;POLR2I
	DNA-templated transcription, initiation (GO:0006352)	6/168	0.00273868	0.091567	0	0	4.58258	27.0385	CDK9;NOTCH4;TAF10;POLR2E;POLR2F;POLR2I
	nucleic acid metabolic process (GO:0090304)	4/71	0.00282478	0.091567	0	0	7.3303	43.024	POLR2E;POLR2F;DNASE2;POLR2I
	snRNA transcription (GO:0009301)	4/71	0.00282478	0.091567	0	0	7.3303	43.024	CDK9;POLR2E;POLR2F;POLR2I
	cellular response to oxygen levels (GO:0071453)	2/10	0.00291479	0.091567	0	0	30.4095	177.529	PICK1;ATP6V0D1
	rRNA pseudouridine synthesis (GO:0031118)	2/10	0.00291479	0.091567	0	0	30.4095	177.529	RPUSD3;TSR3
	transcription-coupled nucleotide-excision repair (GO:0006283)	4/73	0.00312436	0.0936186	0	0	7.11711	41.0552	ERCC1;POLR2E;POLR2F;POLR2I
	rRNA processing (GO:0006364)	6/173	0.00316625	0.0936186	0	0	4.44424	25.5775	BOP1;TBL3;RPLP1;TSR3;NOC4L;NOL6
	macroautophagy (GO:0016236)	5/120	0.00319815	0.0936186	0	0	5.3587	30.7867	VAMP8;TOMM40;CHMP2A;PGAM5;VPS28
	regulation of actin nucleation (GO:0051125)	2/12	0.00422895	0.121042	0	0	24.3252	132.956	PICK1;CORO1B
	cellular respiration (GO:0045333)	3/42	0.00499965	0.13999	0	0	9.39981	49.8038	NDUFS8;MDH2;SDHA
	positive regulation of mitochondrial translation (GO:0070131)	2/14	0.00576807	0.151618	0	0	20.2689	104.495	RPUSD3;MPV17L2
	T-helper cell differentiation (GO:0042093)	2/14	0.00576807	0.151618	0	0	20.2689	104.495	IL12B;BATF
	myeloid dendritic cell activation (GO:0001773)	2/14	0.00576807	0.151618	0	0	20.2689	104.495	PYCARD;BATF
	post-Golgi vesicle-mediated transport (GO:0006892)	4/89	0.00633261	0.160868	0	0	5.77274	29.2219	VAMP8;DTNBP1;CHMP2A;CORO7
	mitochondrial respiratory chain complex assembly (GO:0033108)	4/90	0.00658536	0.160868	0	0	5.70533	28.6573	NDUFS8;NDUFB7;NDUFA11;NDUFA10
	clathrin coat assembly (GO:0048268)	2/15	0.00661959	0.160868	0	0	18.7088	93.8757	CLTB;AP2S1
	mitotic recombination (GO:0006312)	2/15	0.00661959	0.160868	0	0	18.7088	93.8757	RAD52;ERCC1
	regulation of Arp2/3 complex-mediated actin nucleation (GO:0034315)	2/17	0.00848184	0.198629	0	0	16.2127	77.3317	PICK1;CORO1B
	mitochondrial electron transport, cytochrome c to oxygen (GO:0006123)	2/17	0.00848184	0.198629	0	0	16.2127	77.3317	COX8A;COX4I1
	translation (GO:0006412)	6/214	0.00877165	0.199999	0	0	3.56078	16.8647	MRPL2;EEF1D;RPLP1;MRPS5;TUFM;MRPL55
	RNA splicing (GO:0008380)	4/98	0.00885088	0.199999	0	0	5.21766	24.6651	PRPF6;PPP2R1A;WDR83;SNRPD3
	chromatin disassembly (GO:0031498)	2/18	0.00949073	0.203734	0	0	15.1986	70.7867	SMARCB1;GRWD1
	nucleosome disassembly (GO:0006337)	2/18	0.00949073	0.203734	0	0	15.1986	70.7867	SMARCB1;GRWD1
	regulation of mRNA polyadenylation (GO:1900363)	2/18	0.00949073	0.203734	0	0	15.1986	70.7867	CDK9;NELFE
	regulation of gene silencing by RNA (GO:0060966)	3/55	0.0105698	0.211513	0	0	7.04523	32.0541	POLR2E;POLR2F;POLR2I
	regulation of posttranscriptional gene silencing (GO:0060147)	3/55	0.0105698	0.211513	0	0	7.04523	32.0541	POLR2E;POLR2F;POLR2I
	rRNA metabolic process (GO:0016072)	5/162	0.0111416	0.211513	0	0	3.9168	17.6141	BOP1;TBL3;RPLP1;NOC4L;NOL6
	nucleotide-excision repair (GO:0006289)	4/105	0.0112069	0.211513	0	0	4.85431	21.8018	ERCC1;POLR2E;POLR2F;POLR2I
	negative regulation of DNA recombination (GO:0045910)	3/57	0.0116485	0.211513	0	0	6.78361	30.2045	POLR2E;POLR2F;POLR2I
	positive regulation of gene expression, epigenetic (GO:0045815)	3/57	0.0116485	0.211513	0	0	6.78361	30.2045	POLR2E;POLR2F;ACTB
	adaptive immune response based on somatic recombination of immune receptors built from immunoglobulin superfamily domains (GO:0002460)	2/20	0.0116595	0.211513	0	0	13.5085	60.135	IL12B;GNL1
	protein-DNA complex disassembly (GO:0032986)	2/20	0.0116595	0.211513	0	0	13.5085	60.135	SMARCB1;GRWD1
	cellular modified amino acid biosynthetic process (GO:0042398)	2/20	0.0116595	0.211513	0	0	13.5085	60.135	SLC27A1;HAGH
	regulation of protein localization to cell periphery (GO:1904375)	2/20	0.0116595	0.211513	0	0	13.5085	60.135	VAMP8;ACTB
	positive regulation of activated T cell proliferation (GO:0042104)	2/20	0.0116595	0.211513	0	0	13.5085	60.135	PYCARD;IL12B
	aerobic respiration (GO:0009060)	2/21	0.0128176	0.223096	0	0	12.7969	55.7552	NDUFS8;MDH2
	regulation of mitochondrial translation (GO:0070129)	2/21	0.0128176	0.223096	0	0	12.7969	55.7552	RPUSD3;MPV17L2
	intrinsic apoptotic signaling pathway in response to DNA damage by p53 class mediator (GO:0042771)	2/21	0.0128176	0.223096	0	0	12.7969	55.7552	PYCARD;PHLDA3
	regulation of protein serine/threonine kinase activity (GO:0071900)	4/111	0.0135205	0.232192	0	0	4.58072	19.7133	PYCARD;SLC27A1;CALM3;ACTB
	heme biosynthetic process (GO:0006783)	2/22	0.0140237	0.237665	0	0	12.1564	51.8716	ATP5IF1;HMBS
	positive regulation of protein autophosphorylation (GO:0031954)	2/23	0.015277	0.253533	0	0	11.577	48.4081	TNKS1BP1;CALM3
	membrane organization (GO:0061024)	6/242	0.0153537	0.253533	0	0	3.13383	13.0881	VAMP8;CHMP2A;CLTB;AP2S1;PICK1;ACTB
	porphyrin-containing compound biosynthetic process (GO:0006779)	2/24	0.0165765	0.263586	0	0	11.0502	45.3033	ATP5IF1;HMBS
	mammary gland development (GO:0030879)	2/24	0.0165765	0.263586	0	0	11.0502	45.3033	GPAT4;NOTCH4
	protein alpha-1,2-demannosylation (GO:0036508)	2/24	0.0165765	0.263586	0	0	11.0502	45.3033	MAN1C1;RNF185
	RNA splicing, via transesterification reactions (GO:0000375)	2/25	0.0179214	0.272275	0	0	10.5692	42.5068	PRPF6;WDR83
	positive regulation of peptidyl-threonine phosphorylation (GO:0010800)	2/25	0.0179214	0.272275	0	0	10.5692	42.5068	TNKS1BP1;CALM3
	anion transmembrane transport (GO:0098656)	3/67	0.0179684	0.272275	0	0	5.72078	22.9926	SLC27A1;SLC25A29;SLC25A11
	regulation of gene silencing by miRNA (GO:0060964)	3/67	0.0179684	0.272275	0	0	5.72078	22.9926	POLR2E;POLR2F;POLR2I
	negative regulation of protein transport (GO:0051224)	2/26	0.019311	0.27502	0	0	10.1283	39.9773	IL12B;CSK
	clathrin-dependent endocytosis (GO:0072583)	2/26	0.019311	0.27502	0	0	10.1283	39.9773	CLTB;AP2S1
	ribosome biogenesis (GO:0042254)	5/192	0.0216578	0.27502	0	0	3.28342	12.5834	BOP1;TBL3;RPLP1;NOC4L;NOL6
	sulfur compound transport (GO:0072348)	2/28	0.0222206	0.27502	0	0	9.34828	35.5864	SLC27A1;SLC25A11
	fibroblast growth factor receptor signaling pathway (GO:0008543)	3/75	0.0241534	0.27502	0	0	5.08308	18.926	POLR2E;POLR2F;POLR2I
	regulation of protein localization to membrane (GO:1905475)	2/30	0.025299	0.27502	0	0	8.67967	31.915	VAMP8;ACTB
	termination of RNA polymerase I transcription (GO:0006363)	2/30	0.025299	0.27502	0	0	8.67967	31.915	POLR2E;POLR2F
	multivesicular body assembly (GO:0036258)	2/30	0.025299	0.27502	0	0	8.67967	31.915	CHMP2A;VPS28
	ncRNA processing (GO:0034470)	5/201	0.0257552	0.27502	0	0	3.13122	11.4575	BOP1;TBL3;RPLP1;NOC4L;NOL6
	purine ribonucleotide metabolic process (GO:0009150)	3/77	0.0258574	0.27502	0	0	4.9452	18.0755	TPST2;ACOT7;GPAT4
	ribonucleoprotein complex assembly (GO:0022618)	4/136	0.0263167	0.27502	0	0	3.70845	13.4897	BOP1;PRPF6;PUF60;SNRPD3
	purine nucleoside bisphosphate metabolic process (GO:0034032)	2/31	0.0268995	0.27502	0	0	8.37994	30.2989	ACOT7;GPAT4
	ribonucleoside bisphosphate metabolic process (GO:0033875)	2/31	0.0268995	0.27502	0	0	8.37994	30.2989	ACOT7;GPAT4
	multivesicular body organization (GO:0036257)	2/31	0.0268995	0.27502	0	0	8.37994	30.2989	CHMP2A;VPS28
	protein dephosphorylation (GO:0006470)	4/139	0.0282115	0.27502	0	0	3.62549	12.9358	PPP5C;PPP2R1A;PTPN7;ILKAP
	protein transmembrane import into intracellular organelle (GO:0044743)	2/32	0.0285399	0.27502	0	0	8.1002	28.808	TOMM40;PEX10
	positive regulation of interleukin-10 production (GO:0032733)	2/32	0.0285399	0.27502	0	0	8.1002	28.808	PYCARD;IL12B
	transcription initiation from RNA polymerase I promoter (GO:0006361)	2/32	0.0285399	0.27502	0	0	8.1002	28.808	POLR2E;POLR2F
	gene expression (GO:0010467)	7/356	0.0285563	0.27502	0	0	2.47365	8.796	PPP5C;RPLP1;POLR2E;POLR2F;POLR2I;MRPS5;MRPL55
	phosphatidylcholine biosynthetic process (GO:0006656)	2/33	0.0302194	0.27502	0	0	7.83851	27.4291	SLC27A1;GPAT4
	signal transduction by p53 class mediator (GO:0072331)	2/33	0.0302194	0.27502	0	0	7.83851	27.4291	PYCARD;BATF
	regulation of gene expression, epigenetic (GO:0040029)	3/82	0.0303927	0.27502	0	0	4.63104	16.1788	POLR2E;POLR2F;ACTB
	nitrogen compound transport (GO:0071705)	4/143	0.0308615	0.27502	0	0	3.52044	12.245	SLC25A29;CHMP2A;PICK1;SLC15A3
	regulation of activated T cell proliferation (GO:0046006)	2/34	0.0319372	0.27502	0	0	7.59317	26.1508	PYCARD;IL12B
	termination of RNA polymerase II transcription (GO:0006369)	2/34	0.0319372	0.27502	0	0	7.59317	26.1508	CSTF2T;SNRPD3
	transcription by RNA polymerase I (GO:0006360)	2/34	0.0319372	0.27502	0	0	7.59317	26.1508	POLR2E;POLR2F
	retrograde vesicle-mediated transport, Golgi to endoplasmic reticulum (GO:0006890)	3/85	0.0333017	0.27502	0	0	4.46093	15.1767	KIF1C;PICK1;USE1
	regulation of muscle cell differentiation (GO:0051147)	2/35	0.0336926	0.27502	0	0	7.36271	24.9631	CDK9;SRF
	oxoacid metabolic process (GO:0043436)	2/35	0.0336926	0.27502	0	0	7.36271	24.9631	TPST2;GRHPR
	positive regulation of lymphocyte activation (GO:0051251)	2/35	0.0336926	0.27502	0	0	7.36271	24.9631	PYCARD;IL12B
	intrinsic apoptotic signaling pathway by p53 class mediator (GO:0072332)	2/36	0.0354849	0.27502	0	0	7.1458	23.8573	PYCARD;PHLDA3
	transferrin transport (GO:0033572)	2/36	0.0354849	0.27502	0	0	7.1458	23.8573	MCOLN1;ATP6V0D1
	acyl-CoA metabolic process (GO:0006637)	2/37	0.0373133	0.27502	0	0	6.94128	22.8257	ACOT7;GPAT4
	anterograde axonal transport (GO:0008089)	2/37	0.0373133	0.27502	0	0	6.94128	22.8257	DTNBP1;KIF1C
	negative regulation of endothelial cell proliferation (GO:0001937)	2/37	0.0373133	0.27502	0	0	6.94128	22.8257	ATP5IF1;IL12B
	phagosome maturation (GO:0090382)	2/37	0.0373133	0.27502	0	0	6.94128	22.8257	MCOLN1;ATP6V0D1
	phospholipid biosynthetic process (GO:0008654)	2/37	0.0373133	0.27502	0	0	6.94128	22.8257	MVD;HDHD5
	regulation of protein autophosphorylation (GO:0031952)	2/37	0.0373133	0.27502	0	0	6.94128	22.8257	TNKS1BP1;CALM3
	regulation of type I interferon production (GO:0032479)	3/89	0.0373976	0.27502	0	0	4.25258	13.9746	POLR2E;POLR2F;GPATCH3
	dephosphorylation (GO:0016311)	4/153	0.0381098	0.27502	0	0	3.2825	10.7249	PPP5C;PPP2R1A;PTPN7;ILKAP
	negative regulation of protein kinase activity (GO:0006469)	3/90	0.0384601	0.27502	0	0	4.20349	13.6955	PYCARD;DBNDD2;DTNBP1
	protein complex oligomerization (GO:0051259)	3/90	0.0384601	0.27502	0	0	4.20349	13.6955	PYCARD;STOML2;CHMP2A
	regulation of cell differentiation (GO:0045595)	4/156	0.0404589	0.27502	0	0	3.21723	10.3192	CDK9;PPP2R1A;NOTCH4;SRF
	protein transport to vacuole involved in ubiquitin-dependent protein catabolic process via the multivesicular body sorting pathway (GO:0043328)	1/5	0.0405787	0.27502	0	0	30.2302	96.873	VPS28
	negative regulation of cellular respiration (GO:1901856)	1/5	0.0405787	0.27502	0	0	30.2302	96.873	TRAP1
	CD4-positive, alpha-beta T cell activation (GO:0035710)	1/5	0.0405787	0.27502	0	0	30.2302	96.873	STOML2
	negative regulation of RNA polymerase II regulatory region sequence-specific DNA binding (GO:1903026)	1/5	0.0405787	0.27502	0	0	30.2302	96.873	ZNF593
	negative regulation of transcription by RNA polymerase I (GO:0016479)	1/5	0.0405787	0.27502	0	0	30.2302	96.873	MAF1
	regulation of histone H2B ubiquitination (GO:2001166)	1/5	0.0405787	0.27502	0	0	30.2302	96.873	CDK9
	regulation of histone H3-K9 trimethylation (GO:1900112)	1/5	0.0405787	0.27502	0	0	30.2302	96.873	SMARCB1
	regulation of histone H4-K16 acetylation (GO:2000618)	1/5	0.0405787	0.27502	0	0	30.2302	96.873	SMARCB1
	regulation of mononuclear cell proliferation (GO:0032944)	1/5	0.0405787	0.27502	0	0	30.2302	96.873	IL12B
	ornithine transport (GO:0015822)	1/5	0.0405787	0.27502	0	0	30.2302	96.873	SLC25A29
	oxaloacetate transport (GO:0015729)	1/5	0.0405787	0.27502	0	0	30.2302	96.873	SLC25A11
	DNA double-strand break processing involved in repair via single-strand annealing (GO:0010792)	1/5	0.0405787	0.27502	0	0	30.2302	96.873	RAD52
	regulation of NK T cell proliferation (GO:0051140)	1/5	0.0405787	0.27502	0	0	30.2302	96.873	IL12B
	double-strand break repair via single-strand annealing (GO:0045002)	1/5	0.0405787	0.27502	0	0	30.2302	96.873	RAD52
	endonucleolytic cleavage in 5'-ETS of tricistronic rRNA transcript (SSU-rRNA, 5.8S rRNA, LSU-rRNA) (GO:0000480)	1/5	0.0405787	0.27502	0	0	30.2302	96.873	TBL3
	endonucleolytic cleavage to generate mature 5'-end of SSU-rRNA from (SSU-rRNA, 5.8S rRNA, LSU-rRNA) (GO:0000472)	1/5	0.0405787	0.27502	0	0	30.2302	96.873	TBL3
	establishment of protein localization to vacuole (GO:0072666)	1/5	0.0405787	0.27502	0	0	30.2302	96.873	VPS28
	positive regulation of cell fate commitment (GO:0010455)	1/5	0.0405787	0.27502	0	0	30.2302	96.873	IL12B
	glucose import in response to insulin stimulus (GO:0044381)	1/5	0.0405787	0.27502	0	0	30.2302	96.873	SLC27A1
	positive regulation of heat generation (GO:0031652)	1/5	0.0405787	0.27502	0	0	30.2302	96.873	SLC27A1
	positive regulation of histone H3-K9 acetylation (GO:2000617)	1/5	0.0405787	0.27502	0	0	30.2302	96.873	SMARCB1
	positive regulation of histone ubiquitination (GO:0033184)	1/5	0.0405787	0.27502	0	0	30.2302	96.873	CDK9
	homoserine metabolic process (GO:0009092)	1/5	0.0405787	0.27502	0	0	30.2302	96.873	MPST
	rRNA 5'-end processing (GO:0000967)	1/5	0.0405787	0.27502	0	0	30.2302	96.873	TBL3
	positive regulation of mononuclear cell proliferation (GO:0032946)	1/5	0.0405787	0.27502	0	0	30.2302	96.873	IL12B
	positive regulation of natural killer cell proliferation (GO:0032819)	1/5	0.0405787	0.27502	0	0	30.2302	96.873	IL12B
	isocitrate metabolic process (GO:0006102)	1/5	0.0405787	0.27502	0	0	30.2302	96.873	IDH3G
	isopentenyl diphosphate biosynthetic process (GO:0009240)	1/5	0.0405787	0.27502	0	0	30.2302	96.873	MVD
	positive regulation of neurotransmitter transport (GO:0051590)	1/5	0.0405787	0.27502	0	0	30.2302	96.873	DTNBP1
	positive regulation of nucleotide-binding oligomerization domain containing signaling pathway (GO:0070426)	1/5	0.0405787	0.27502	0	0	30.2302	96.873	SLC15A3
	lipid transport across blood-brain barrier (GO:1990379)	1/5	0.0405787	0.27502	0	0	30.2302	96.873	SLC27A1
	meiotic mismatch repair (GO:0000710)	1/5	0.0405787	0.27502	0	0	30.2302	96.873	ERCC1
	transsulfuration (GO:0019346)	1/5	0.0405787	0.27502	0	0	30.2302	96.873	MPST
	positive regulation of transcription from RNA polymerase II promoter involved in heart development (GO:1901228)	1/5	0.0405787	0.27502	0	0	30.2302	96.873	SRF
	protein localization to axon (GO:0099612)	1/5	0.0405787	0.27502	0	0	30.2302	96.873	EPB41L3
	cellular response to fibroblast growth factor stimulus (GO:0044344)	3/92	0.040631	0.27502	0	0	4.10861	13.1608	POLR2E;POLR2F;POLR2I
	negative regulation of secretion by cell (GO:1903531)	2/39	0.0410758	0.27502	0	0	6.56541	20.959	VAMP8;IL12B
	DNA recombination (GO:0006310)	2/39	0.0410758	0.27502	0	0	6.56541	20.959	RAD52;ERCC1
	regulation of peptidyl-threonine phosphorylation (GO:0010799)	2/39	0.0410758	0.27502	0	0	6.56541	20.959	TNKS1BP1;CALM3
	carboxylic acid transmembrane transport (GO:1905039)	2/41	0.0449746	0.27502	0	0	6.2281	19.3174	SLC27A1;SLC25A11
	regulation of mitochondrial membrane potential (GO:0051881)	2/41	0.0449746	0.27502	0	0	6.2281	19.3174	ATP5IF1;STOML2
	gluconeogenesis (GO:0006094)	2/41	0.0449746	0.27502	0	0	6.2281	19.3174	MDH2;SLC25A11
	ATP-dependent chromatin remodeling (GO:0043044)	2/42	0.0469733	0.27502	0	0	6.07209	18.5695	SMARCB1;ACTB
	double-strand break repair (GO:0006302)	4/164	0.0471182	0.27502	0	0	3.05512	9.3337	RAD52;PPP5C;ERCC1;TNKS1BP1
	negative regulation of blood vessel endothelial cell proliferation involved in sprouting angiogenesis (GO:1903588)	1/6	0.0484959	0.27502	0	0	24.1829	73.1842	IL12B
	protein sulfation (GO:0006477)	1/6	0.0484959	0.27502	0	0	24.1829	73.1842	TPST2
	adiponectin-activated signaling pathway (GO:0033211)	1/6	0.0484959	0.27502	0	0	24.1829	73.1842	SLC27A1
	amino-acid betaine transport (GO:0015838)	1/6	0.0484959	0.27502	0	0	24.1829	73.1842	SLC25A29
	aromatic amino acid transport (GO:0015801)	1/6	0.0484959	0.27502	0	0	24.1829	73.1842	SLC25A29
	negative regulation of histone H3-K9 methylation (GO:0051573)	1/6	0.0484959	0.27502	0	0	24.1829	73.1842	SMARCB1
	regulation of centriole elongation (GO:1903722)	1/6	0.0484959	0.27502	0	0	24.1829	73.1842	CHMP2A
	carnitine transport (GO:0015879)	1/6	0.0484959	0.27502	0	0	24.1829	73.1842	SLC25A29
	regulation of NK T cell activation (GO:0051133)	1/6	0.0484959	0.27502	0	0	24.1829	73.1842	IL12B
	regulation of nucleotide-binding oligomerization domain containing 2 signaling pathway (GO:0070432)	1/6	0.0484959	0.27502	0	0	24.1829	73.1842	SLC15A3
	regulation of protein targeting (GO:1903533)	1/6	0.0484959	0.27502	0	0	24.1829	73.1842	ATP5IF1
	positive regulation of autophagy of mitochondrion in response to mitochondrial depolarization (GO:1904925)	1/6	0.0484959	0.27502	0	0	24.1829	73.1842	ATP5IF1
	regulation of t-circle formation (GO:1904429)	1/6	0.0484959	0.27502	0	0	24.1829	73.1842	ERCC1
	regulation of T-helper 17 cell lineage commitment (GO:2000328)	1/6	0.0484959	0.27502	0	0	24.1829	73.1842	IL12B
	galactose catabolic process (GO:0019388)	1/6	0.0484959	0.27502	0	0	24.1829	73.1842	GALE
	positive regulation of histone phosphorylation (GO:0033129)	1/6	0.0484959	0.27502	0	0	24.1829	73.1842	CDK9
	hydrogen sulfide metabolic process (GO:0070813)	1/6	0.0484959	0.27502	0	0	24.1829	73.1842	MPST
	positive regulation of natural killer cell mediated cytotoxicity directed against tumor cell target (GO:0002860)	1/6	0.0484959	0.27502	0	0	24.1829	73.1842	IL12B
	positive regulation of natural killer cell mediated immune response to tumor cell (GO:0002857)	1/6	0.0484959	0.27502	0	0	24.1829	73.1842	IL12B
	positive regulation of neurotransmitter secretion (GO:0001956)	1/6	0.0484959	0.27502	0	0	24.1829	73.1842	DTNBP1
	L-arginine transmembrane transport (GO:1903400)	1/6	0.0484959	0.27502	0	0	24.1829	73.1842	SLC25A29
	snoRNA localization (GO:0048254)	1/6	0.0484959	0.27502	0	0	24.1829	73.1842	PRPF31
	L-ornithine transmembrane transport (GO:1903352)	1/6	0.0484959	0.27502	0	0	24.1829	73.1842	SLC25A29
	succinate transmembrane transport (GO:0071422)	1/6	0.0484959	0.27502	0	0	24.1829	73.1842	SLC25A11
	T-helper 17 cell lineage commitment (GO:0072540)	1/6	0.0484959	0.27502	0	0	24.1829	73.1842	BATF
	medium-chain fatty acid biosynthetic process (GO:0051792)	1/6	0.0484959	0.27502	0	0	24.1829	73.1842	ACOT7
	tRNA 3'-end processing (GO:0042780)	1/6	0.0484959	0.27502	0	0	24.1829	73.1842	ELAC2
	mitochondrial ribosome assembly (GO:0061668)	1/6	0.0484959	0.27502	0	0	24.1829	73.1842	MPV17L2
	negative regulation of amyloid precursor protein biosynthetic process (GO:0042985)	1/6	0.0484959	0.27502	0	0	24.1829	73.1842	ITM2C
	regulation of cytokine production involved in inflammatory response (GO:1900015)	2/43	0.0490041	0.27502	0	0	5.92369	17.865	PYCARD;PLD3
	negative regulation of type I interferon production (GO:0032480)	2/43	0.0490041	0.27502	0	0	5.92369	17.865	PYCARD;GPATCH3
	substantia nigra development (GO:0021762)	2/43	0.0490041	0.27502	0	0	5.92369	17.865	CALM3;ACTB
	organic acid transport (GO:0015849)	3/100	0.0499174	0.27502	0	0	3.76823	11.2948	SLC27A1;SLC25A29;SLC25A11
	cellular protein-containing complex assembly (GO:0034622)	4/168	0.0506629	0.27502	0	0	2.98	8.88804	VAMP8;CHMP2A;CLTB;AP2S1
	hexose biosynthetic process (GO:0019319)	2/44	0.0510662	0.27502	0	0	5.78235	17.2004	MDH2;SLC25A11
	intracellular protein transmembrane transport (GO:0065002)	2/44	0.0510662	0.27502	0	0	5.78235	17.2004	TOMM40;PEX10
	regulation of DNA repair (GO:0006282)	2/45	0.0531591	0.27502	0	0	5.6476	16.5727	CDK9;RAD52
	cellular response to radiation (GO:0071478)	2/45	0.0531591	0.27502	0	0	5.6476	16.5727	EEF1D;TNKS1BP1
	chromatin remodeling (GO:0006338)	3/103	0.0536439	0.27502	0	0	3.65463	10.6912	SMARCB1;RUVBL1;ACTB
	interleukin-12-mediated signaling pathway (GO:0035722)	2/46	0.0552821	0.27502	0	0	5.51896	15.9791	AIP;IL12B
	spliceosomal complex assembly (GO:0000245)	2/46	0.0552821	0.27502	0	0	5.51896	15.9791	PRPF6;PUF60
	aldehyde catabolic process (GO:0046185)	1/7	0.0563482	0.27502	0	0	20.1514	57.9596	ALDH3B1
	autophagosome membrane docking (GO:0016240)	1/7	0.0563482	0.27502	0	0	20.1514	57.9596	VAMP8
	cardiolipin biosynthetic process (GO:0032049)	1/7	0.0563482	0.27502	0	0	20.1514	57.9596	SLC27A1
	cellular nitrogen compound catabolic process (GO:0044270)	1/7	0.0563482	0.27502	0	0	20.1514	57.9596	MPST
	negative regulation of RIG-I signaling pathway (GO:0039536)	1/7	0.0563482	0.27502	0	0	20.1514	57.9596	GPATCH3
	negative regulation of ruffle assembly (GO:1900028)	1/7	0.0563482	0.27502	0	0	20.1514	57.9596	EVL
	negative regulation of telomere capping (GO:1904354)	1/7	0.0563482	0.27502	0	0	20.1514	57.9596	ERCC1
	cellular response to platelet-derived growth factor stimulus (GO:0036120)	1/7	0.0563482	0.27502	0	0	20.1514	57.9596	CORO1B
	regulation of histamine secretion by mast cell (GO:1903593)	1/7	0.0563482	0.27502	0	0	20.1514	57.9596	VAMP8
	dense core granule cytoskeletal transport (GO:0099519)	1/7	0.0563482	0.27502	0	0	20.1514	57.9596	KIF1C
	regulation of natural killer cell mediated cytotoxicity directed against tumor cell target (GO:0002858)	1/7	0.0563482	0.27502	0	0	20.1514	57.9596	IL12B
	regulation of natural killer cell proliferation (GO:0032817)	1/7	0.0563482	0.27502	0	0	20.1514	57.9596	IL12B
	dolichyl diphosphate biosynthetic process (GO:0006489)	1/7	0.0563482	0.27502	0	0	20.1514	57.9596	MVD
	dolichyl diphosphate metabolic process (GO:0046465)	1/7	0.0563482	0.27502	0	0	20.1514	57.9596	MVD
	platelet dense granule organization (GO:0060155)	1/7	0.0563482	0.27502	0	0	20.1514	57.9596	DTNBP1
	positive regulation of activation of Janus kinase activity (GO:0010536)	1/7	0.0563482	0.27502	0	0	20.1514	57.9596	IL12B
	regulation of smooth muscle cell differentiation (GO:0051150)	1/7	0.0563482	0.27502	0	0	20.1514	57.9596	SRF
	flavin-containing compound metabolic process (GO:0042726)	1/7	0.0563482	0.27502	0	0	20.1514	57.9596	FLAD1
	regulation of transcription from RNA polymerase II promoter involved in myocardial precursor cell differentiation (GO:0003256)	1/7	0.0563482	0.27502	0	0	20.1514	57.9596	SRF
	positive regulation of histone H4 acetylation (GO:0090240)	1/7	0.0563482	0.27502	0	0	20.1514	57.9596	SMARCB1
	response to increased oxygen levels (GO:0036296)	1/7	0.0563482	0.27502	0	0	20.1514	57.9596	ATP6V0D1
	hexose catabolic process (GO:0019320)	1/7	0.0563482	0.27502	0	0	20.1514	57.9596	GALE
	response to lead ion (GO:0010288)	1/7	0.0563482	0.27502	0	0	20.1514	57.9596	PPP5C
	positive regulation of lamellipodium morphogenesis (GO:2000394)	1/7	0.0563482	0.27502	0	0	20.1514	57.9596	CORO1B
	riboflavin metabolic process (GO:0006771)	1/7	0.0563482	0.27502	0	0	20.1514	57.9596	FLAD1
	positive regulation of mitochondrial membrane potential (GO:0010918)	1/7	0.0563482	0.27502	0	0	20.1514	57.9596	STOML2
	positive regulation of mRNA binding (GO:1902416)	1/7	0.0563482	0.27502	0	0	20.1514	57.9596	CDK9
	positive regulation of NK T cell activation (GO:0051135)	1/7	0.0563482	0.27502	0	0	20.1514	57.9596	IL12B
	long-term synaptic depression (GO:0060292)	1/7	0.0563482	0.27502	0	0	20.1514	57.9596	PICK1
	succinate transport (GO:0015744)	1/7	0.0563482	0.27502	0	0	20.1514	57.9596	SLC25A11
	lymphoid progenitor cell differentiation (GO:0002320)	1/7	0.0563482	0.27502	0	0	20.1514	57.9596	BATF
	macropinocytosis (GO:0044351)	1/7	0.0563482	0.27502	0	0	20.1514	57.9596	PYCARD
	malate metabolic process (GO:0006108)	1/7	0.0563482	0.27502	0	0	20.1514	57.9596	MDH2
	T-helper 17 cell differentiation (GO:0072539)	1/7	0.0563482	0.27502	0	0	20.1514	57.9596	BATF
	membrane invagination (GO:0010324)	1/7	0.0563482	0.27502	0	0	20.1514	57.9596	CHMP2A
	positive regulation of T-helper 17 cell differentiation (GO:2000321)	1/7	0.0563482	0.27502	0	0	20.1514	57.9596	IL12B
	proline metabolic process (GO:0006560)	1/7	0.0563482	0.27502	0	0	20.1514	57.9596	PRODH
	mitochondrion organization (GO:0007005)	4/175	0.057209	0.27502	0	0	2.857	8.174	STOML2;TOMM40;MTX1;AIP
	positive regulation of cytokine production (GO:0001819)	6/335	0.0596137	0.27502	0	0	2.23731	6.30893	PYCARD;STOML2;POLR2E;IL12B;POLR2F;BATF
	cellular response to interleukin-12 (GO:0071349)	2/48	0.0596157	0.27502	0	0	5.27847	14.8844	AIP;IL12B
	cellular response to ionizing radiation (GO:0071479)	2/48	0.0596157	0.27502	0	0	5.27847	14.8844	EEF1D;TNKS1BP1
	regulation of interleukin-10 production (GO:0032653)	2/48	0.0596157	0.27502	0	0	5.27847	14.8844	PYCARD;IL12B
	regulation of interleukin-2 production (GO:0032663)	2/48	0.0596157	0.27502	0	0	5.27847	14.8844	STOML2;HOMER3
	phosphatidic acid biosynthetic process (GO:0006654)	2/48	0.0596157	0.27502	0	0	5.27847	14.8844	SLC27A1;GPAT4
	establishment of protein localization to mitochondrion (GO:0072655)	2/48	0.0596157	0.27502	0	0	5.27847	14.8844	TOMM40;AIP
	RNA processing (GO:0006396)	4/179	0.0611441	0.27502	0	0	2.79113	7.79986	PRPF6;PPP2R1A;SNRPD3;AURKAIP1
	adherens junction organization (GO:0034332)	2/49	0.0618251	0.27502	0	0	5.16591	14.379	CSK;ACTB
	negative regulation of cell projection organization (GO:0031345)	2/49	0.0618251	0.27502	0	0	5.16591	14.379	FKBP4;ITM2C
	positive regulation of actin filament polymerization (GO:0030838)	2/49	0.0618251	0.27502	0	0	5.16591	14.379	PYCARD;EVL
	actin polymerization or depolymerization (GO:0008154)	2/50	0.0640622	0.27502	0	0	5.05803	13.899	EVL;CORO7
	phosphatidic acid metabolic process (GO:0046473)	2/50	0.0640622	0.27502	0	0	5.05803	13.899	SLC27A1;GPAT4
	ribosome assembly (GO:0042255)	2/50	0.0640622	0.27502	0	0	5.05803	13.899	BOP1;MPV17L2
	iron ion transport (GO:0006826)	2/50	0.0640622	0.27502	0	0	5.05803	13.899	ATP6V0D1;MCOLN1
	alpha-beta T cell activation (GO:0046631)	1/8	0.064136	0.27502	0	0	17.2718	47.4412	STOML2
	negative regulation of chromosome organization (GO:2001251)	1/8	0.064136	0.27502	0	0	17.2718	47.4412	ERCC1
	regulation of activation of Janus kinase activity (GO:0010533)	1/8	0.064136	0.27502	0	0	17.2718	47.4412	IL12B
	box C/D snoRNP assembly (GO:0000492)	1/8	0.064136	0.27502	0	0	17.2718	47.4412	RUVBL1
	negative regulation of mitotic nuclear division (GO:0045839)	1/8	0.064136	0.27502	0	0	17.2718	47.4412	AURKAIP1
	regulation of cyclic-nucleotide phosphodiesterase activity (GO:0051342)	1/8	0.064136	0.27502	0	0	17.2718	47.4412	CALM3
	regulation of dopamine receptor signaling pathway (GO:0060159)	1/8	0.064136	0.27502	0	0	17.2718	47.4412	DTNBP1
	regulation of establishment of protein localization to mitochondrion (GO:1903747)	1/8	0.064136	0.27502	0	0	17.2718	47.4412	ATP5IF1
	regulation of Golgi to plasma membrane protein transport (GO:0042996)	1/8	0.064136	0.27502	0	0	17.2718	47.4412	CSK
	cysteine metabolic process (GO:0006534)	1/8	0.064136	0.27502	0	0	17.2718	47.4412	MPST
	dendritic spine maintenance (GO:0097062)	1/8	0.064136	0.27502	0	0	17.2718	47.4412	PICK1
	positive regulation of adaptive immune response (GO:0002821)	1/8	0.064136	0.27502	0	0	17.2718	47.4412	PYCARD
	regulation of RNA biosynthetic process (GO:2001141)	1/8	0.064136	0.27502	0	0	17.2718	47.4412	RALY
	glyoxylate metabolic process (GO:0046487)	1/8	0.064136	0.27502	0	0	17.2718	47.4412	GRHPR
	internal protein amino acid acetylation (GO:0006475)	1/8	0.064136	0.27502	0	0	17.2718	47.4412	NAA10
	positive regulation of muscle contraction (GO:0045933)	1/8	0.064136	0.27502	0	0	17.2718	47.4412	SRF
	short-chain fatty acid catabolic process (GO:0019626)	1/8	0.064136	0.27502	0	0	17.2718	47.4412	ACADS
	isoprenoid metabolic process (GO:0006720)	1/8	0.064136	0.27502	0	0	17.2718	47.4412	MVD
	lipid import into cell (GO:0140354)	1/8	0.064136	0.27502	0	0	17.2718	47.4412	SLC27A1
	T-helper cell lineage commitment (GO:0002295)	1/8	0.064136	0.27502	0	0	17.2718	47.4412	BATF
	positive regulation of ryanodine-sensitive calcium-release channel activity (GO:0060316)	1/8	0.064136	0.27502	0	0	17.2718	47.4412	CALM3
	TORC1 signaling (GO:0038202)	1/8	0.064136	0.27502	0	0	17.2718	47.4412	MLST8
	tRNA aminoacylation for mitochondrial protein translation (GO:0070127)	1/8	0.064136	0.27502	0	0	17.2718	47.4412	AARS2
	mitochondrial RNA processing (GO:0000963)	1/8	0.064136	0.27502	0	0	17.2718	47.4412	ELAC2
	mitochondrial tRNA processing (GO:0090646)	1/8	0.064136	0.27502	0	0	17.2718	47.4412	ELAC2
	postsynapse organization (GO:0099173)	1/8	0.064136	0.27502	0	0	17.2718	47.4412	PICK1
	monoamine transport (GO:0015844)	1/8	0.064136	0.27502	0	0	17.2718	47.4412	PICK1
	negative regulation of amyloid-beta clearance (GO:1900222)	1/8	0.064136	0.27502	0	0	17.2718	47.4412	SRF
	negative regulation of cytokine production (GO:0001818)	4/182	0.0641875	0.27502	0	0	2.74367	7.53396	PYCARD;IL12B;HOMER3;GPATCH3
	intrinsic apoptotic signaling pathway in response to DNA damage (GO:0008630)	2/51	0.0663262	0.27502	0	0	4.95455	13.4425	PYCARD;PHLDA3
	mitotic metaphase plate congression (GO:0007080)	2/51	0.0663262	0.27502	0	0	4.95455	13.4425	NUDC;CHMP2A
	mitotic nuclear membrane organization (GO:0101024)	2/51	0.0663262	0.27502	0	0	4.95455	13.4425	PPP2R1A;CHMP2A
	mitotic nuclear membrane reassembly (GO:0007084)	2/51	0.0663262	0.27502	0	0	4.95455	13.4425	PPP2R1A;CHMP2A
	plasma membrane bounded cell projection morphogenesis (GO:0120039)	2/52	0.0686167	0.27502	0	0	4.85521	13.0082	EPB41L3;DTNBP1
	cellular amide metabolic process (GO:0043603)	3/115	0.0698278	0.27502	0	0	3.26108	8.68009	ACOT7;PPP2R1A;GPAT4
	IRE1-mediated unfolded protein response (GO:0036498)	2/53	0.0709329	0.27502	0	0	4.75977	12.5945	ATP6V0D1;YIF1A
	ion transport (GO:0006811)	3/116	0.0712658	0.27502	0	0	3.23206	8.53695	KCNN4;SLC15A3;MCOLN1
	quaternary ammonium group transport (GO:0015697)	1/9	0.07186	0.27502	0	0	15.112	39.7906	SLC25A29
	negative regulation of glycoprotein biosynthetic process (GO:0010561)	1/9	0.07186	0.27502	0	0	15.112	39.7906	ITM2C
	regulation of cell adhesion molecule production (GO:0060353)	1/9	0.07186	0.27502	0	0	15.112	39.7906	NOTCH4
	regulation of endothelial cell differentiation (GO:0045601)	1/9	0.07186	0.27502	0	0	15.112	39.7906	NOTCH4
	regulation of histone H4 acetylation (GO:0090239)	1/9	0.07186	0.27502	0	0	15.112	39.7906	SMARCB1
	neuronal ion channel clustering (GO:0045161)	1/9	0.07186	0.27502	0	0	15.112	39.7906	PICK1
	nucleoside diphosphate catabolic process (GO:0009134)	1/9	0.07186	0.27502	0	0	15.112	39.7906	ENTPD6
	regulation of mitotic centrosome separation (GO:0046602)	1/9	0.07186	0.27502	0	0	15.112	39.7906	RANBP1
	organic acid catabolic process (GO:0016054)	1/9	0.07186	0.27502	0	0	15.112	39.7906	MPST
	phosphatidylglycerol biosynthetic process (GO:0006655)	1/9	0.07186	0.27502	0	0	15.112	39.7906	SLC27A1
	phosphorylation of RNA polymerase II C-terminal domain (GO:0070816)	1/9	0.07186	0.27502	0	0	15.112	39.7906	CDK9
	endothelial cell chemotaxis (GO:0035767)	1/9	0.07186	0.27502	0	0	15.112	39.7906	CORO1B
	regulation of RNA polymerase II regulatory region sequence-specific DNA binding (GO:1903025)	1/9	0.07186	0.27502	0	0	15.112	39.7906	ZNF593
	regulation of smooth muscle cell apoptotic process (GO:0034391)	1/9	0.07186	0.27502	0	0	15.112	39.7906	IL12B
	regulation of T-helper 1 type immune response (GO:0002825)	1/9	0.07186	0.27502	0	0	15.112	39.7906	IL12B
	galactose metabolic process (GO:0006012)	1/9	0.07186	0.27502	0	0	15.112	39.7906	GALE
	regulation of transmembrane transporter activity (GO:0022898)	1/9	0.07186	0.27502	0	0	15.112	39.7906	ACTB
	glycerolipid biosynthetic process (GO:0045017)	1/9	0.07186	0.27502	0	0	15.112	39.7906	HDHD5
	positive regulation of mast cell degranulation (GO:0043306)	1/9	0.07186	0.27502	0	0	15.112	39.7906	VAMP8
	inositol metabolic process (GO:0006020)	1/9	0.07186	0.27502	0	0	15.112	39.7906	IMPA2
	positive regulation of membrane potential (GO:0045838)	1/9	0.07186	0.27502	0	0	15.112	39.7906	STOML2
	positive regulation of memory T cell differentiation (GO:0043382)	1/9	0.07186	0.27502	0	0	15.112	39.7906	IL12B
	interleukin-23-mediated signaling pathway (GO:0038155)	1/9	0.07186	0.27502	0	0	15.112	39.7906	IL12B
	isoprenoid biosynthetic process (GO:0008299)	1/9	0.07186	0.27502	0	0	15.112	39.7906	MVD
	somatic recombination of immunoglobulin genes involved in immune response (GO:0002204)	1/9	0.07186	0.27502	0	0	15.112	39.7906	BATF
	lipoprotein metabolic process (GO:0042157)	1/9	0.07186	0.27502	0	0	15.112	39.7906	CTSD
	T-helper 1 type immune response (GO:0042088)	1/9	0.07186	0.27502	0	0	15.112	39.7906	IL12B
	positive regulation of smooth muscle cell apoptotic process (GO:0034393)	1/9	0.07186	0.27502	0	0	15.112	39.7906	IL12B
	positive regulation of smooth muscle contraction (GO:0045987)	1/9	0.07186	0.27502	0	0	15.112	39.7906	SRF
	protein K6-linked ubiquitination (GO:0085020)	1/9	0.07186	0.27502	0	0	15.112	39.7906	ANKRD39
	nuclear membrane reassembly (GO:0031468)	2/54	0.0732745	0.27502	0	0	4.668	12.2	PPP2R1A;CHMP2A
	protein targeting to mitochondrion (GO:0006626)	2/55	0.0756407	0.27502	0	0	4.5797	11.8237	TOMM40;AIP
	positive regulation of cysteine-type endopeptidase activity involved in apoptotic process (GO:0043280)	3/119	0.0756591	0.27502	0	0	3.14799	8.12659	PYCARD;BCL2L13;CTSD
	mitochondrial transport (GO:0006839)	2/56	0.078031	0.27502	0	0	4.49466	11.4643	TOMM40;AIP
	protein homooligomerization (GO:0051260)	3/121	0.0786532	0.27502	0	0	3.09432	7.86795	PYCARD;CHMP2A;MCOLN1
	adherens junction assembly (GO:0034333)	1/10	0.0795205	0.27502	0	0	13.4322	34.007	ACTB
	negative regulation of cell-cell adhesion mediated by cadherin (GO:2000048)	1/10	0.0795205	0.27502	0	0	13.4322	34.007	NOTCH4
	apical protein localization (GO:0045176)	1/10	0.0795205	0.27502	0	0	13.4322	34.007	ACTB
	negative regulation of inclusion body assembly (GO:0090084)	1/10	0.0795205	0.27502	0	0	13.4322	34.007	HSPA2
	negative regulation of interferon-beta production (GO:0032688)	1/10	0.0795205	0.27502	0	0	13.4322	34.007	PYCARD
	regulation of high voltage-gated calcium channel activity (GO:1901841)	1/10	0.0795205	0.27502	0	0	13.4322	34.007	CALM3
	regulation of histone phosphorylation (GO:0033127)	1/10	0.0795205	0.27502	0	0	13.4322	34.007	CDK9
	negative regulation of tyrosine phosphorylation of STAT protein (GO:0042532)	1/10	0.0795205	0.27502	0	0	13.4322	34.007	PPP2R1A
	negative regulation of vascular endothelial growth factor signaling pathway (GO:1900747)	1/10	0.0795205	0.27502	0	0	13.4322	34.007	IL12B
	negative regulation of viral-induced cytoplasmic pattern recognition receptor signaling pathway (GO:0039532)	1/10	0.0795205	0.27502	0	0	13.4322	34.007	GPATCH3
	negative regulation of voltage-gated calcium channel activity (GO:1901386)	1/10	0.0795205	0.27502	0	0	13.4322	34.007	CALM3
	regulation of memory T cell differentiation (GO:0043380)	1/10	0.0795205	0.27502	0	0	13.4322	34.007	IL12B
	pinocytosis (GO:0006907)	1/10	0.0795205	0.27502	0	0	13.4322	34.007	PYCARD
	ESCRT complex disassembly (GO:1904896)	1/10	0.0795205	0.27502	0	0	13.4322	34.007	CHMP2A
	ESCRT III complex disassembly (GO:1904903)	1/10	0.0795205	0.27502	0	0	13.4322	34.007	CHMP2A
	fatty acid beta-oxidation using acyl-CoA dehydrogenase (GO:0033539)	1/10	0.0795205	0.27502	0	0	13.4322	34.007	ACADS
	regulation of store-operated calcium entry (GO:2001256)	1/10	0.0795205	0.27502	0	0	13.4322	34.007	HOMER3
	regulation of T-helper 17 type immune response (GO:2000316)	1/10	0.0795205	0.27502	0	0	13.4322	34.007	IL12B
	hematopoietic stem cell differentiation (GO:0060218)	1/10	0.0795205	0.27502	0	0	13.4322	34.007	BATF
	secretory granule organization (GO:0033363)	1/10	0.0795205	0.27502	0	0	13.4322	34.007	DTNBP1
	small nucleolar ribonucleoprotein complex assembly (GO:0000491)	1/10	0.0795205	0.27502	0	0	13.4322	34.007	RUVBL1
	SNARE complex assembly (GO:0035493)	1/10	0.0795205	0.27502	0	0	13.4322	34.007	VAMP8
	lactation (GO:0007595)	1/10	0.0795205	0.27502	0	0	13.4322	34.007	GPAT4
	long-chain fatty acid import into cell (GO:0044539)	1/10	0.0795205	0.27502	0	0	13.4322	34.007	SLC27A1
	low-density lipoprotein particle receptor catabolic process (GO:0032802)	1/10	0.0795205	0.27502	0	0	13.4322	34.007	AP2S1
	low-density lipoprotein receptor particle metabolic process (GO:0032799)	1/10	0.0795205	0.27502	0	0	13.4322	34.007	AP2S1
	sulfur amino acid catabolic process (GO:0000098)	1/10	0.0795205	0.27502	0	0	13.4322	34.007	MPST
	positive regulation of tissue remodeling (GO:0034105)	1/10	0.0795205	0.27502	0	0	13.4322	34.007	IL12B
	positive regulation of transcription of nucleolar large rRNA by RNA polymerase I (GO:1901838)	1/10	0.0795205	0.27502	0	0	13.4322	34.007	SMARCB1
	myelin assembly (GO:0032288)	1/10	0.0795205	0.27502	0	0	13.4322	34.007	EPB41L3
	myelin maintenance (GO:0043217)	1/10	0.0795205	0.27502	0	0	13.4322	34.007	EPB41L3
	myeloid dendritic cell differentiation (GO:0043011)	1/10	0.0795205	0.27502	0	0	13.4322	34.007	BATF
	dicarboxylic acid metabolic process (GO:0043648)	2/57	0.0804449	0.27502	0	0	4.41272	11.1208	MDH2;SDHA
	positive regulation of interferon-gamma production (GO:0032729)	2/57	0.0804449	0.27502	0	0	4.41272	11.1208	PYCARD;IL12B
	positive regulation of proteolysis (GO:0045862)	2/57	0.0804449	0.27502	0	0	4.41272	11.1208	ATP5IF1;AURKAIP1
	negative regulation of neuron projection development (GO:0010977)	2/58	0.0828819	0.27502	0	0	4.3337	10.7924	FKBP4;ITM2C
	RNA modification (GO:0009451)	2/58	0.0828819	0.27502	0	0	4.3337	10.7924	AARS2;TSR3
	protein targeting (GO:0006605)	3/125	0.0847943	0.27502	0	0	2.99226	7.38348	TOMM40;AIP;HOMER3
	protein polymerization (GO:0051258)	2/59	0.0853413	0.27502	0	0	4.25745	10.478	CHMP2A;CORO7
	purine nucleoside bisphosphate biosynthetic process (GO:0034033)	1/11	0.0871183	0.27502	0	0	12.0884	29.5016	ACOT7
	angiogenesis involved in wound healing (GO:0060055)	1/11	0.0871183	0.27502	0	0	12.0884	29.5016	SRF
	regulation of amyloid precursor protein biosynthetic process (GO:0042984)	1/11	0.0871183	0.27502	0	0	12.0884	29.5016	ITM2C
	negative regulation of interleukin-17 production (GO:0032700)	1/11	0.0871183	0.27502	0	0	12.0884	29.5016	IL12B
	negative regulation of nuclear division (GO:0051784)	1/11	0.0871183	0.27502	0	0	12.0884	29.5016	AURKAIP1
	regulation of ERAD pathway (GO:1904292)	1/11	0.0871183	0.27502	0	0	12.0884	29.5016	RNF185
	cellular response to increased oxygen levels (GO:0036295)	1/11	0.0871183	0.27502	0	0	12.0884	29.5016	ATP6V0D1
	negative regulation of translation, ncRNA-mediated (GO:0040033)	1/11	0.0871183	0.27502	0	0	12.0884	29.5016	NOTCH4
	regulation of histone H3-K9 acetylation (GO:2000615)	1/11	0.0871183	0.27502	0	0	12.0884	29.5016	SMARCB1
	regulation of inclusion body assembly (GO:0090083)	1/11	0.0871183	0.27502	0	0	12.0884	29.5016	HSPA2
	regulation of lamellipodium morphogenesis (GO:2000392)	1/11	0.0871183	0.27502	0	0	12.0884	29.5016	CORO1B
	coenzyme A biosynthetic process (GO:0015937)	1/11	0.0871183	0.27502	0	0	12.0884	29.5016	ACOT7
	cyclooxygenase pathway (GO:0019371)	1/11	0.0871183	0.27502	0	0	12.0884	29.5016	PTGES2
	phosphorylated carbohydrate dephosphorylation (GO:0046838)	1/11	0.0871183	0.27502	0	0	12.0884	29.5016	IMPA2
	ER-associated misfolded protein catabolic process (GO:0071712)	1/11	0.0871183	0.27502	0	0	12.0884	29.5016	RNF185
	formation of extrachromosomal circular DNA (GO:0001325)	1/11	0.0871183	0.27502	0	0	12.0884	29.5016	ERCC1
	positive regulation of DNA-dependent DNA replication (GO:2000105)	1/11	0.0871183	0.27502	0	0	12.0884	29.5016	STOML2
	glutathione biosynthetic process (GO:0006750)	1/11	0.0871183	0.27502	0	0	12.0884	29.5016	HAGH
	ribonucleoside bisphosphate biosynthetic process (GO:0034030)	1/11	0.0871183	0.27502	0	0	12.0884	29.5016	ACOT7
	inositol phosphate dephosphorylation (GO:0046855)	1/11	0.0871183	0.27502	0	0	12.0884	29.5016	IMPA2
	isotype switching (GO:0045190)	1/11	0.0871183	0.27502	0	0	12.0884	29.5016	BATF
	lipoprotein catabolic process (GO:0042159)	1/11	0.0871183	0.27502	0	0	12.0884	29.5016	CTSD
	t-circle formation (GO:0090656)	1/11	0.0871183	0.27502	0	0	12.0884	29.5016	ERCC1
	telomere maintenance via recombination (GO:0000722)	1/11	0.0871183	0.27502	0	0	12.0884	29.5016	ERCC1
	telomere maintenance via telomere trimming (GO:0090737)	1/11	0.0871183	0.27502	0	0	12.0884	29.5016	ERCC1
	miRNA mediated inhibition of translation (GO:0035278)	1/11	0.0871183	0.27502	0	0	12.0884	29.5016	NOTCH4
	positive regulation of triglyceride biosynthetic process (GO:0010867)	1/11	0.0871183	0.27502	0	0	12.0884	29.5016	SLC27A1
	mitochondrial protein processing (GO:0034982)	1/11	0.0871183	0.27502	0	0	12.0884	29.5016	STOML2
	UDP-N-acetylglucosamine biosynthetic process (GO:0006048)	1/11	0.0871183	0.27502	0	0	12.0884	29.5016	UAP1L1
	positive regulation of viral release from host cell (GO:1902188)	1/11	0.0871183	0.27502	0	0	12.0884	29.5016	CHMP2A
	protein kinase C-activating G protein-coupled receptor signaling pathway (GO:0007205)	1/11	0.0871183	0.27502	0	0	12.0884	29.5016	PICK1
	negative regulation of kinase activity (GO:0033673)	2/62	0.0928492	0.282208	0	0	4.04397	9.61162	DBNDD2;DTNBP1
	positive regulation of cysteine-type endopeptidase activity (GO:2001056)	2/62	0.0928492	0.282208	0	0	4.04397	9.61162	PYCARD;CTSD
	glucose metabolic process (GO:0006006)	2/62	0.0928492	0.282208	0	0	4.04397	9.61162	MDH2;SLC25A11
	negative regulation of calcineurin-mediated signaling (GO:0106057)	1/12	0.0946537	0.282208	0	0	10.9889	25.9067	HOMER3
	negative regulation of calcineurin-NFAT signaling cascade (GO:0070885)	1/12	0.0946537	0.282208	0	0	10.9889	25.9067	HOMER3
	amino sugar biosynthetic process (GO:0046349)	1/12	0.0946537	0.282208	0	0	10.9889	25.9067	UAP1L1
	negative regulation of cellular response to vascular endothelial growth factor stimulus (GO:1902548)	1/12	0.0946537	0.282208	0	0	10.9889	25.9067	IL12B
	regulation of cell communication by electrical coupling involved in cardiac conduction (GO:1901844)	1/12	0.0946537	0.282208	0	0	10.9889	25.9067	CALM3
	negative regulation of release of sequestered calcium ion into cytosol (GO:0051280)	1/12	0.0946537	0.282208	0	0	10.9889	25.9067	CALM3
	negative regulation of ryanodine-sensitive calcium-release channel activity (GO:0060315)	1/12	0.0946537	0.282208	0	0	10.9889	25.9067	CALM3
	negative regulation of transcription elongation from RNA polymerase II promoter (GO:0034244)	1/12	0.0946537	0.282208	0	0	10.9889	25.9067	NELFE
	nonribosomal peptide biosynthetic process (GO:0019184)	1/12	0.0946537	0.282208	0	0	10.9889	25.9067	HAGH
	regulation of natural killer cell activation (GO:0032814)	1/12	0.0946537	0.282208	0	0	10.9889	25.9067	IL12B
	phosphate ion transmembrane transport (GO:0035435)	1/12	0.0946537	0.282208	0	0	10.9889	25.9067	SLC25A11
	exit from mitosis (GO:0010458)	1/12	0.0946537	0.282208	0	0	10.9889	25.9067	CHMP2A
	homocysteine metabolic process (GO:0050667)	1/12	0.0946537	0.282208	0	0	10.9889	25.9067	MPST
	positive regulation of leukocyte proliferation (GO:0070665)	1/12	0.0946537	0.282208	0	0	10.9889	25.9067	IL12B
	inositol phosphate catabolic process (GO:0071545)	1/12	0.0946537	0.282208	0	0	10.9889	25.9067	IMPA2
	intrinsic apoptotic signaling pathway in response to oxidative stress (GO:0008631)	1/12	0.0946537	0.282208	0	0	10.9889	25.9067	PRODH
	positive regulation of T-helper 1 type immune response (GO:0002827)	1/12	0.0946537	0.282208	0	0	10.9889	25.9067	IL12B
	tricarboxylic acid metabolic process (GO:0072350)	1/12	0.0946537	0.282208	0	0	10.9889	25.9067	IDH3G
	positive regulation of T-helper 17 type immune response (GO:2000318)	1/12	0.0946537	0.282208	0	0	10.9889	25.9067	IL12B
	morphogenesis of a polarized epithelium (GO:0001738)	1/12	0.0946537	0.282208	0	0	10.9889	25.9067	ACTB
	protein import into peroxisome matrix (GO:0016558)	1/12	0.0946537	0.282208	0	0	10.9889	25.9067	PEX10
	organonitrogen compound catabolic process (GO:1901565)	2/63	0.0953933	0.283757	0	0	3.97747	9.34605	MPST;USE1
	RNA metabolic process (GO:0016070)	3/133	0.0976647	0.288716	0	0	2.80698	6.52964	POLR2E;POLR2F;POLR2I
	negative regulation of cell cycle process (GO:0010948)	2/64	0.0979573	0.288716	0	0	3.91312	9.09105	CHMP2A;AURKAIP1
	tRNA processing (GO:0008033)	2/64	0.0979573	0.288716	0	0	3.91312	9.09105	AARS2;ELAC2
	protein catabolic process (GO:0030163)	2/64	0.0979573	0.288716	0	0	3.91312	9.09105	USE1;CTSD
	negative regulation of epidermal growth factor-activated receptor activity (GO:0007175)	1/13	0.102127	0.291018	0	0	10.0727	22.9811	ZGPAT
	regulation of cell communication by electrical coupling (GO:0010649)	1/13	0.102127	0.291018	0	0	10.0727	22.9811	CALM3
	cellular component maintenance (GO:0043954)	1/13	0.102127	0.291018	0	0	10.0727	22.9811	PICK1
	negative regulation of reactive oxygen species biosynthetic process (GO:1903427)	1/13	0.102127	0.291018	0	0	10.0727	22.9811	TRAP1
	regulation of histone modification (GO:0031056)	1/13	0.102127	0.291018	0	0	10.0727	22.9811	CDK9
	detection of calcium ion (GO:0005513)	1/13	0.102127	0.291018	0	0	10.0727	22.9811	CALM3
	endonucleolytic cleavage of tricistronic rRNA transcript (SSU-rRNA, 5.8S rRNA, LSU-rRNA) (GO:0000479)	1/13	0.102127	0.291018	0	0	10.0727	22.9811	TBL3
	positive regulation of adaptive immune response based on somatic recombination of immune receptors built from immunoglobulin superfamily domains (GO:0002824)	1/13	0.102127	0.291018	0	0	10.0727	22.9811	IL12B
	glucose import (GO:0046323)	1/13	0.102127	0.291018	0	0	10.0727	22.9811	SLC27A1
	positive regulation of ERAD pathway (GO:1904294)	1/13	0.102127	0.291018	0	0	10.0727	22.9811	RNF185
	response to UV-B (GO:0010224)	1/13	0.102127	0.291018	0	0	10.0727	22.9811	IL12B
	lymphocyte mediated immunity (GO:0002449)	1/13	0.102127	0.291018	0	0	10.0727	22.9811	GNL1
	UDP-N-acetylglucosamine metabolic process (GO:0006047)	1/13	0.102127	0.291018	0	0	10.0727	22.9811	UAP1L1
	UV-damage excision repair (GO:0070914)	1/13	0.102127	0.291018	0	0	10.0727	22.9811	ERCC1
	pre-mRNA cleavage required for polyadenylation (GO:0098789)	1/13	0.102127	0.291018	0	0	10.0727	22.9811	CSTF2T
	cell-cell junction assembly (GO:0007043)	2/66	0.103143	0.292617	0	0	3.79045	8.61054	EPB41L3;ACTB
	positive regulation of T cell proliferation (GO:0042102)	2/66	0.103143	0.292617	0	0	3.79045	8.61054	PYCARD;IL12B
	regulation of tyrosine phosphorylation of STAT protein (GO:0042509)	2/68	0.108403	0.29578	0	0	3.67522	8.16598	PPP2R1A;IL12B
	neuron projection morphogenesis (GO:0048812)	3/140	0.109534	0.29578	0	0	2.66261	5.88843	EPB41L3;DTNBP1;ACTB
	negative regulation of DNA-templated transcription, elongation (GO:0032785)	1/14	0.10954	0.29578	0	0	9.29737	20.5609	NELFE
	branching involved in blood vessel morphogenesis (GO:0001569)	1/14	0.10954	0.29578	0	0	9.29737	20.5609	NOTCH4
	C4-dicarboxylate transport (GO:0015740)	1/14	0.10954	0.29578	0	0	9.29737	20.5609	SLC25A11
	regulation of chromatin organization (GO:1902275)	1/14	0.10954	0.29578	0	0	9.29737	20.5609	CDK9
	cardiolipin metabolic process (GO:0032048)	1/14	0.10954	0.29578	0	0	9.29737	20.5609	SLC27A1
	negative regulation of pri-miRNA transcription by RNA polymerase II (GO:1902894)	1/14	0.10954	0.29578	0	0	9.29737	20.5609	SRF
	negative regulation of secretion (GO:0051048)	1/14	0.10954	0.29578	0	0	9.29737	20.5609	VAMP8
	negative regulation of smooth muscle cell migration (GO:0014912)	1/14	0.10954	0.29578	0	0	9.29737	20.5609	CORO1B
	coenzyme A metabolic process (GO:0015936)	1/14	0.10954	0.29578	0	0	9.29737	20.5609	ACOT7
	nucleoside phosphate catabolic process (GO:1901292)	1/14	0.10954	0.29578	0	0	9.29737	20.5609	ENTPD6
	defense response to protozoan (GO:0042832)	1/14	0.10954	0.29578	0	0	9.29737	20.5609	BATF
	peptidyl-serine dephosphorylation (GO:0070262)	1/14	0.10954	0.29578	0	0	9.29737	20.5609	PPP5C
	regulation of transcription of nucleolar large rRNA by RNA polymerase I (GO:1901836)	1/14	0.10954	0.29578	0	0	9.29737	20.5609	SMARCB1
	respiratory electron transport chain (GO:0022904)	1/14	0.10954	0.29578	0	0	9.29737	20.5609	SDHA
	positive regulation of granulocyte macrophage colony-stimulating factor production (GO:0032725)	1/14	0.10954	0.29578	0	0	9.29737	20.5609	IL12B
	positive regulation of lymphocyte migration (GO:2000403)	1/14	0.10954	0.29578	0	0	9.29737	20.5609	PYCARD
	sulfate transport (GO:0008272)	1/14	0.10954	0.29578	0	0	9.29737	20.5609	SLC25A11
	maturation of LSU-rRNA from tricistronic rRNA transcript (SSU-rRNA, 5.8S rRNA, LSU-rRNA) (GO:0000463)	1/14	0.10954	0.29578	0	0	9.29737	20.5609	BOP1
	positive regulation of T cell receptor signaling pathway (GO:0050862)	1/14	0.10954	0.29578	0	0	9.29737	20.5609	KCNN4
	mRNA cleavage involved in mRNA processing (GO:0098787)	1/14	0.10954	0.29578	0	0	9.29737	20.5609	CSTF2T
	N-terminal protein amino acid modification (GO:0031365)	1/14	0.10954	0.29578	0	0	9.29737	20.5609	NAA10
	positive regulation of protein polymerization (GO:0032273)	2/69	0.111059	0.299254	0	0	3.62018	7.95606	PYCARD;EVL
	wound healing (GO:0042060)	2/70	0.113732	0.30232	0	0	3.56676	7.75382	SRF;CORO1B
	monocarboxylic acid metabolic process (GO:0032787)	3/143	0.114784	0.30232	0	0	2.60516	5.6394	GRHPR;ACOT7;HAGH
	histone acetylation (GO:0016573)	2/71	0.116422	0.30232	0	0	3.51489	7.5589	TAF10;RUVBL1
	response to metal ion (GO:0010038)	2/71	0.116422	0.30232	0	0	3.51489	7.5589	PPP5C;CALM3
	acetyl-CoA metabolic process (GO:0006084)	1/15	0.116891	0.30232	0	0	8.63284	18.5305	MVD
	anterograde synaptic vesicle transport (GO:0048490)	1/15	0.116891	0.30232	0	0	8.63284	18.5305	DTNBP1
	C21-steroid hormone biosynthetic process (GO:0006700)	1/15	0.116891	0.30232	0	0	8.63284	18.5305	FDX2
	regulation of establishment of protein localization (GO:0070201)	1/15	0.116891	0.30232	0	0	8.63284	18.5305	CTSD
	nucleobase-containing small molecule catabolic process (GO:0034656)	1/15	0.116891	0.30232	0	0	8.63284	18.5305	ENTPD6
	phosphatidylethanolamine biosynthetic process (GO:0006646)	1/15	0.116891	0.30232	0	0	8.63284	18.5305	SLC27A1
	electron transport chain (GO:0022900)	1/15	0.116891	0.30232	0	0	8.63284	18.5305	SDHA
	G protein-coupled glutamate receptor signaling pathway (GO:0007216)	1/15	0.116891	0.30232	0	0	8.63284	18.5305	HOMER3
	regulation of triglyceride biosynthetic process (GO:0010866)	1/15	0.116891	0.30232	0	0	8.63284	18.5305	SLC27A1
	positive regulation of exosomal secretion (GO:1903543)	1/15	0.116891	0.30232	0	0	8.63284	18.5305	CHMP2A
	positive regulation of natural killer cell activation (GO:0032816)	1/15	0.116891	0.30232	0	0	8.63284	18.5305	IL12B
	positive regulation of osteoclast differentiation (GO:0045672)	1/15	0.116891	0.30232	0	0	8.63284	18.5305	IL12B
	synaptic vesicle transport along microtubule (GO:0099517)	1/15	0.116891	0.30232	0	0	8.63284	18.5305	DTNBP1
	medium-chain fatty acid metabolic process (GO:0051791)	1/15	0.116891	0.30232	0	0	8.63284	18.5305	ACOT7
	positive regulation of telomerase RNA localization to Cajal body (GO:1904874)	1/15	0.116891	0.30232	0	0	8.63284	18.5305	RUVBL1
	protein localization to cell-cell junction (GO:0150105)	1/15	0.116891	0.30232	0	0	8.63284	18.5305	ACTB
	transmembrane receptor protein tyrosine kinase signaling pathway (GO:0007169)	6/404	0.118182	0.30334	0	0	1.84289	3.93555	AP2S1;POLR2E;POLR2F;ATP6V0D1;POLR2I;ACTB
	response to ionizing radiation (GO:0010212)	2/72	0.119128	0.30334	0	0	3.4645	7.37094	EEF1D;TNKS1BP1
	regulation of actin filament polymerization (GO:0030833)	2/73	0.121849	0.30334	0	0	3.41554	7.18961	PYCARD;EVL
	defense response to Gram-negative bacterium (GO:0050829)	2/73	0.121849	0.30334	0	0	3.41554	7.18961	PYCARD;IL12B
	positive regulation of JNK cascade (GO:0046330)	2/73	0.121849	0.30334	0	0	3.41554	7.18961	PYCARD;GADD45B
	apoptotic DNA fragmentation (GO:0006309)	1/16	0.124182	0.30334	0	0	8.05691	16.8068	DNASE2
	negative regulation of epithelial cell differentiation (GO:0030857)	1/16	0.124182	0.30334	0	0	8.05691	16.8068	NOTCH4
	regulation of amyloid-beta clearance (GO:1900221)	1/16	0.124182	0.30334	0	0	8.05691	16.8068	SRF
	regulation of blood vessel endothelial cell proliferation involved in sprouting angiogenesis (GO:1903587)	1/16	0.124182	0.30334	0	0	8.05691	16.8068	IL12B
	B cell activation involved in immune response (GO:0002312)	1/16	0.124182	0.30334	0	0	8.05691	16.8068	BATF
	body fluid secretion (GO:0007589)	1/16	0.124182	0.30334	0	0	8.05691	16.8068	GPAT4
	negative regulation of receptor signaling pathway via JAK-STAT (GO:0046426)	1/16	0.124182	0.30334	0	0	8.05691	16.8068	PPP2R1A
	regulation of granulocyte macrophage colony-stimulating factor production (GO:0032645)	1/16	0.124182	0.30334	0	0	8.05691	16.8068	IL12B
	negative regulation of telomere maintenance (GO:0032205)	1/16	0.124182	0.30334	0	0	8.05691	16.8068	ERCC1
	negative regulation of transcription regulatory region DNA binding (GO:2000678)	1/16	0.124182	0.30334	0	0	8.05691	16.8068	ZNF593
	neuron projection organization (GO:0106027)	1/16	0.124182	0.30334	0	0	8.05691	16.8068	PICK1
	nucleoside diphosphate metabolic process (GO:0009132)	1/16	0.124182	0.30334	0	0	8.05691	16.8068	ENTPD6
	porphyrin-containing compound catabolic process (GO:0006787)	1/16	0.124182	0.30334	0	0	8.05691	16.8068	BLVRB
	positive regulation by host of viral transcription (GO:0043923)	1/16	0.124182	0.30334	0	0	8.05691	16.8068	SMARCB1
	positive regulation of alpha-beta T cell proliferation (GO:0046641)	1/16	0.124182	0.30334	0	0	8.05691	16.8068	IL12B
	glutamine family amino acid catabolic process (GO:0009065)	1/16	0.124182	0.30334	0	0	8.05691	16.8068	PRODH
	Golgi to endosome transport (GO:0006895)	1/16	0.124182	0.30334	0	0	8.05691	16.8068	CORO7
	heme catabolic process (GO:0042167)	1/16	0.124182	0.30334	0	0	8.05691	16.8068	BLVRB
	histone H2A acetylation (GO:0043968)	1/16	0.124182	0.30334	0	0	8.05691	16.8068	RUVBL1
	retrograde axonal transport (GO:0008090)	1/16	0.124182	0.30334	0	0	8.05691	16.8068	KIF1C
	late endosome to vacuole transport via multivesicular body sorting pathway (GO:0032511)	1/16	0.124182	0.30334	0	0	8.05691	16.8068	VPS28
	T cell mediated immunity (GO:0002456)	1/16	0.124182	0.30334	0	0	8.05691	16.8068	GNL1
	N-terminal protein amino acid acetylation (GO:0006474)	1/16	0.124182	0.30334	0	0	8.05691	16.8068	NAA10
	necroptotic process (GO:0070266)	1/16	0.124182	0.30334	0	0	8.05691	16.8068	PGAM5
	cellular response to amino acid starvation (GO:0034198)	2/74	0.124586	0.30334	0	0	3.36793	7.01458	MLST8;ATP6V0D1
	DNA damage response, signal transduction by p53 class mediator (GO:0030330)	2/74	0.124586	0.30334	0	0	3.36793	7.01458	TNKS1BP1;BATF
	response to amino acid starvation (GO:1990928)	2/75	0.127338	0.30727	0	0	3.32162	6.84558	MLST8;ATP6V0D1
	positive regulation of immune response (GO:0050778)	2/75	0.127338	0.30727	0	0	3.32162	6.84558	PYCARD;IL12B
	positive regulation of T cell activation (GO:0050870)	2/75	0.127338	0.30727	0	0	3.32162	6.84558	PYCARD;IL12B
	regulation of cytokine production (GO:0001817)	3/150	0.127393	0.30727	0	0	2.48022	5.11044	IL12B;PLD3;BATF
	response to cytokine (GO:0034097)	3/150	0.127393	0.30727	0	0	2.48022	5.11044	CDK9;SRF;PTPN7
	actin filament organization (GO:0007015)	3/152	0.131084	0.307746	0	0	2.44668	4.97146	EVL;CORO7;CORO1B
	negative regulation of protein phosphorylation (GO:0001933)	3/152	0.131084	0.307746	0	0	2.44668	4.97146	DBNDD2;DTNBP1;CALM3
	negative regulation of ATPase activity (GO:0032780)	1/17	0.131413	0.307746	0	0	7.55297	15.3281	ATP5IF1
	regulation of cardiac muscle contraction by regulation of the release of sequestered calcium ion (GO:0010881)	1/17	0.131413	0.307746	0	0	7.55297	15.3281	CALM3
	negative regulation of interleukin-10 production (GO:0032693)	1/17	0.131413	0.307746	0	0	7.55297	15.3281	IL12B
	regulation of cellular respiration (GO:0043457)	1/17	0.131413	0.307746	0	0	7.55297	15.3281	TRAP1
	negative regulation of peptidyl-threonine phosphorylation (GO:0010801)	1/17	0.131413	0.307746	0	0	7.55297	15.3281	CALM3
	cellular modified amino acid catabolic process (GO:0042219)	1/17	0.131413	0.307746	0	0	7.55297	15.3281	PRODH
	dolichol-linked oligosaccharide biosynthetic process (GO:0006488)	1/17	0.131413	0.307746	0	0	7.55297	15.3281	MVD
	phosphate ion transport (GO:0006817)	1/17	0.131413	0.307746	0	0	7.55297	15.3281	SLC25A11
	ruffle organization (GO:0031529)	1/17	0.131413	0.307746	0	0	7.55297	15.3281	CORO1B
	stabilization of membrane potential (GO:0030322)	1/17	0.131413	0.307746	0	0	7.55297	15.3281	KCNN4
	midbody abscission (GO:0061952)	1/17	0.131413	0.307746	0	0	7.55297	15.3281	CHMP2A
	mitochondrial ATP synthesis coupled proton transport (GO:0042776)	1/17	0.131413	0.307746	0	0	7.55297	15.3281	STOML2
	positive regulation of transcription of Notch receptor target (GO:0007221)	1/17	0.131413	0.307746	0	0	7.55297	15.3281	NOTCH4
	vasculature development (GO:0001944)	1/17	0.131413	0.307746	0	0	7.55297	15.3281	NOTCH4
	phosphatidylcholine metabolic process (GO:0046470)	2/77	0.132883	0.309501	0	0	3.23272	6.52454	SLC27A1;GPAT4
	positive regulation of tumor necrosis factor production (GO:0032760)	2/77	0.132883	0.309501	0	0	3.23272	6.52454	PYCARD;IL12B
	positive regulation of type I interferon production (GO:0032481)	2/77	0.132883	0.309501	0	0	3.23272	6.52454	POLR2E;POLR2F
	positive regulation of protein kinase activity (GO:0045860)	3/154	0.134812	0.31121	0	0	2.41403	4.83741	SLC27A1;IL12B;CALM3
	organelle organization (GO:0006996)	6/420	0.134823	0.31121	0	0	1.77021	3.54714	STOML2;MTX1;TANGO2;CHMP2A;PEX10;MCOLN1
	regulation of cellular response to heat (GO:1900034)	2/79	0.138483	0.31121	0	0	3.14843	6.22447	MLST8;FKBP4
	regulation of signal transduction by p53 class mediator (GO:1901796)	3/156	0.138577	0.31121	0	0	2.38223	4.70808	BOP1;TAF10;MLST8
	negative regulation of biosynthetic process (GO:0009890)	1/18	0.138585	0.31121	0	0	7.10832	14.048	TRAP1
	alternative mRNA splicing, via spliceosome (GO:0000380)	1/18	0.138585	0.31121	0	0	7.10832	14.048	PUF60
	regulation of adaptive immune response (GO:0002819)	1/18	0.138585	0.31121	0	0	7.10832	14.048	PYCARD
	carbohydrate derivative transport (GO:1901264)	1/18	0.138585	0.31121	0	0	7.10832	14.048	SLC15A3
	cell migration involved in sprouting angiogenesis (GO:0002042)	1/18	0.138585	0.31121	0	0	7.10832	14.048	SRF
	cellular response to pH (GO:0071467)	1/18	0.138585	0.31121	0	0	7.10832	14.048	MCOLN1
	neuron maturation (GO:0042551)	1/18	0.138585	0.31121	0	0	7.10832	14.048	PICK1
	DNA conformation change (GO:0071103)	1/18	0.138585	0.31121	0	0	7.10832	14.048	NAA10
	regulation of telomerase RNA localization to Cajal body (GO:1904872)	1/18	0.138585	0.31121	0	0	7.10832	14.048	RUVBL1
	regulation of transcription by RNA polymerase I (GO:0006356)	1/18	0.138585	0.31121	0	0	7.10832	14.048	MAF1
	positive regulation of phosphoprotein phosphatase activity (GO:0032516)	1/18	0.138585	0.31121	0	0	7.10832	14.048	CALM3
	positive regulation of response to endoplasmic reticulum stress (GO:1905898)	1/18	0.138585	0.31121	0	0	7.10832	14.048	RNF185
	triglyceride biosynthetic process (GO:0019432)	1/18	0.138585	0.31121	0	0	7.10832	14.048	GPAT4
	mitochondrial fusion (GO:0008053)	1/18	0.138585	0.31121	0	0	7.10832	14.048	STOML2
	programmed necrotic cell death (GO:0097300)	1/18	0.138585	0.31121	0	0	7.10832	14.048	PGAM5
	regulation of protein localization to plasma membrane (GO:1903076)	2/80	0.141303	0.31121	0	0	3.10791	6.08172	VAMP8;ACTB
	lipid biosynthetic process (GO:0008610)	2/80	0.141303	0.31121	0	0	3.10791	6.08172	GPAT4;MVD
	cellular response to starvation (GO:0009267)	3/158	0.142377	0.31121	0	0	2.35125	4.58324	MLST8;PICK1;ATP6V0D1
	organonitrogen compound biosynthetic process (GO:1901566)	3/158	0.142377	0.31121	0	0	2.35125	4.58324	SLC27A1;GPAT4;ALDH3B1
	activation of cysteine-type endopeptidase activity involved in apoptotic process (GO:0006919)	2/81	0.144134	0.31121	0	0	3.06842	5.94355	PYCARD;BCL2L13
	positive regulation of tumor necrosis factor superfamily cytokine production (GO:1903557)	2/81	0.144134	0.31121	0	0	3.06842	5.94355	PYCARD;IL12B
	purine ribonucleoside bisphosphate metabolic process (GO:0034035)	1/19	0.145698	0.31121	0	0	6.71308	12.9308	TPST2
	negative regulation of cytokine production involved in inflammatory response (GO:1900016)	1/19	0.145698	0.31121	0	0	6.71308	12.9308	PYCARD
	ATP synthesis coupled proton transport (GO:0015986)	1/19	0.145698	0.31121	0	0	6.71308	12.9308	STOML2
	regulation of cell-cell adhesion mediated by cadherin (GO:2000047)	1/19	0.145698	0.31121	0	0	6.71308	12.9308	NOTCH4
	negative regulation of oxidative stress-induced intrinsic apoptotic signaling pathway (GO:1902176)	1/19	0.145698	0.31121	0	0	6.71308	12.9308	TRAP1
	regulation of exosomal secretion (GO:1903541)	1/19	0.145698	0.31121	0	0	6.71308	12.9308	CHMP2A
	regulation of lymphocyte proliferation (GO:0050670)	1/19	0.145698	0.31121	0	0	6.71308	12.9308	IL12B
	nuclear membrane organization (GO:0071763)	1/19	0.145698	0.31121	0	0	6.71308	12.9308	CHMP2A
	nucleotide-sugar biosynthetic process (GO:0009226)	1/19	0.145698	0.31121	0	0	6.71308	12.9308	UAP1L1
	regulation of mitotic spindle assembly (GO:1901673)	1/19	0.145698	0.31121	0	0	6.71308	12.9308	CHMP2A
	DNA double-strand break processing (GO:0000729)	1/19	0.145698	0.31121	0	0	6.71308	12.9308	RAD52
	endoplasmic reticulum mannose trimming (GO:1904380)	1/19	0.145698	0.31121	0	0	6.71308	12.9308	RNF185
	regulation of RIG-I signaling pathway (GO:0039535)	1/19	0.145698	0.31121	0	0	6.71308	12.9308	GPATCH3
	fatty acid transmembrane transport (GO:1902001)	1/19	0.145698	0.31121	0	0	6.71308	12.9308	SLC27A1
	regulation of synaptic vesicle exocytosis (GO:2000300)	1/19	0.145698	0.31121	0	0	6.71308	12.9308	DTNBP1
	positive regulation of cellular protein catabolic process (GO:1903364)	1/19	0.145698	0.31121	0	0	6.71308	12.9308	ATP5IF1
	regulation of vascular endothelial growth factor signaling pathway (GO:1900746)	1/19	0.145698	0.31121	0	0	6.71308	12.9308	IL12B
	response to fatty acid (GO:0070542)	1/19	0.145698	0.31121	0	0	6.71308	12.9308	PPP5C
	histone deubiquitination (GO:0016578)	1/19	0.145698	0.31121	0	0	6.71308	12.9308	TAF10
	striated muscle cell differentiation (GO:0051146)	1/19	0.145698	0.31121	0	0	6.71308	12.9308	PLD3
	positive regulation of triglyceride metabolic process (GO:0090208)	1/19	0.145698	0.31121	0	0	6.71308	12.9308	SLC27A1
	prostaglandin biosynthetic process (GO:0001516)	1/19	0.145698	0.31121	0	0	6.71308	12.9308	PTGES2
	myeloid cell activation involved in immune response (GO:0002275)	1/19	0.145698	0.31121	0	0	6.71308	12.9308	PYCARD
	protein import into mitochondrial matrix (GO:0030150)	1/19	0.145698	0.31121	0	0	6.71308	12.9308	TOMM40
	N-glycan processing (GO:0006491)	1/19	0.145698	0.31121	0	0	6.71308	12.9308	MAN1C1
	ephrin receptor signaling pathway (GO:0048013)	2/82	0.146978	0.312905	0	0	3.02991	5.80977	AP2S1;ACTB
	positive regulation of cytoskeleton organization (GO:0051495)	2/82	0.146978	0.312905	0	0	3.02991	5.80977	PYCARD;EVL
	peptide biosynthetic process (GO:0043043)	3/162	0.150081	0.318359	0	0	2.29164	4.34628	RPLP1;MRPS5;MRPL55
	branched-chain amino acid catabolic process (GO:0009083)	1/20	0.152753	0.318359	0	0	6.35944	11.949	BCKDHA
	branched-chain amino acid metabolic process (GO:0009081)	1/20	0.152753	0.318359	0	0	6.35944	11.949	BCKDHA
	cellular response to misfolded protein (GO:0071218)	1/20	0.152753	0.318359	0	0	6.35944	11.949	RNF185
	organic cation transport (GO:0015695)	1/20	0.152753	0.318359	0	0	6.35944	11.949	SLC25A29
	positive regulation of alpha-beta T cell activation (GO:0046635)	1/20	0.152753	0.318359	0	0	6.35944	11.949	IL12B
	regulation of smooth muscle contraction (GO:0006940)	1/20	0.152753	0.318359	0	0	6.35944	11.949	SRF
	fatty acid transport (GO:0015908)	1/20	0.152753	0.318359	0	0	6.35944	11.949	SLC27A1
	regulation of T cell migration (GO:2000404)	1/20	0.152753	0.318359	0	0	6.35944	11.949	PYCARD
	regulation of tissue remodeling (GO:0034103)	1/20	0.152753	0.318359	0	0	6.35944	11.949	IL12B
	positive regulation of hormone secretion (GO:0046887)	1/20	0.152753	0.318359	0	0	6.35944	11.949	VAMP8
	positive regulation of natural killer cell mediated cytotoxicity (GO:0045954)	1/20	0.152753	0.318359	0	0	6.35944	11.949	IL12B
	mitotic cytokinetic process (GO:1902410)	1/20	0.152753	0.318359	0	0	6.35944	11.949	CHMP2A
	regulation of interferon-gamma production (GO:0032649)	2/86	0.158464	0.325566	0	0	2.88504	5.31491	PYCARD;IL12B
	purinergic nucleotide receptor signaling pathway (GO:0035590)	1/21	0.15975	0.325566	0	0	6.04116	11.0804	PYCARD
	regulation of cardiac muscle contraction by calcium ion signaling (GO:0010882)	1/21	0.15975	0.325566	0	0	6.04116	11.0804	CALM3
	negative regulation of protein localization to plasma membrane (GO:1903077)	1/21	0.15975	0.325566	0	0	6.04116	11.0804	CSK
	nuclear-transcribed mRNA poly(A) tail shortening (GO:0000289)	1/21	0.15975	0.325566	0	0	6.04116	11.0804	TNKS1BP1
	nucleotide-excision repair, DNA incision, 3'-to lesion (GO:0006295)	1/21	0.15975	0.325566	0	0	6.04116	11.0804	ERCC1
	nucleotide-excision repair, preincision complex stabilization (GO:0006293)	1/21	0.15975	0.325566	0	0	6.04116	11.0804	ERCC1
	positive regulation of antigen receptor-mediated signaling pathway (GO:0050857)	1/21	0.15975	0.325566	0	0	6.04116	11.0804	KCNN4
	regulation of transcription by RNA polymerase III (GO:0006359)	1/21	0.15975	0.325566	0	0	6.04116	11.0804	MAF1
	rRNA modification (GO:0000154)	1/21	0.15975	0.325566	0	0	6.04116	11.0804	TSR3
	positive regulation of phosphatase activity (GO:0010922)	1/21	0.15975	0.325566	0	0	6.04116	11.0804	CALM3
	mitochondrial calcium ion transmembrane transport (GO:0006851)	1/21	0.15975	0.325566	0	0	6.04116	11.0804	STOML2
	vacuolar acidification (GO:0007035)	1/21	0.15975	0.325566	0	0	6.04116	11.0804	ATP6V0D1
	myotube differentiation (GO:0014902)	1/21	0.15975	0.325566	0	0	6.04116	11.0804	PLD3
	calcium ion transmembrane transport (GO:0070588)	2/87	0.161361	0.328331	0	0	2.85096	5.20046	STOML2;MCOLN1
	negative regulation of interleukin-2 production (GO:0032703)	1/22	0.166689	0.33437	0	0	5.75319	10.3076	HOMER3
	negative regulation of lipid biosynthetic process (GO:0051055)	1/22	0.166689	0.33437	0	0	5.75319	10.3076	SLC27A1
	regulation of centrosome cycle (GO:0046605)	1/22	0.166689	0.33437	0	0	5.75319	10.3076	CHMP2A
	peptidyl-threonine dephosphorylation (GO:0035970)	1/22	0.166689	0.33437	0	0	5.75319	10.3076	PPP5C
	positive regulation of calcium ion transmembrane transporter activity (GO:1901021)	1/22	0.166689	0.33437	0	0	5.75319	10.3076	CALM3
	positive regulation of DNA-templated transcription, initiation (GO:2000144)	1/22	0.166689	0.33437	0	0	5.75319	10.3076	SRF
	glutamate metabolic process (GO:0006536)	1/22	0.166689	0.33437	0	0	5.75319	10.3076	PRODH
	regulation of viral release from host cell (GO:1902186)	1/22	0.166689	0.33437	0	0	5.75319	10.3076	CHMP2A
	ubiquitin-dependent protein catabolic process via the multivesicular body sorting pathway (GO:0043162)	1/22	0.166689	0.33437	0	0	5.75319	10.3076	VPS28
	regulation of cysteine-type endopeptidase activity involved in apoptotic process (GO:0043281)	2/89	0.167185	0.33437	0	0	2.78514	4.98164	PYCARD;CTSD
	positive regulation of inflammatory response (GO:0050729)	2/89	0.167185	0.33437	0	0	2.78514	4.98164	VAMP8;IL12B
	nuclear-transcribed mRNA catabolic process (GO:0000956)	3/171	0.167883	0.335245	0	0	2.16788	3.86855	PPP2R1A;RPLP1;TNKS1BP1
	cellular amino acid catabolic process (GO:0009063)	2/90	0.170111	0.337195	0	0	2.75335	4.87702	BCKDHA;PRODH
	positive regulation of supramolecular fiber organization (GO:1902905)	2/91	0.173045	0.337195	0	0	2.72227	4.77542	PYCARD;EVL
	positive regulation of transport (GO:0051050)	2/91	0.173045	0.337195	0	0	2.72227	4.77542	PYCARD;ACTB
	acylglycerol biosynthetic process (GO:0046463)	1/23	0.173571	0.337195	0	0	5.49141	9.61637	GPAT4
	blood vessel endothelial cell migration (GO:0043534)	1/23	0.173571	0.337195	0	0	5.49141	9.61637	SRF
	regulation of cysteine-type endopeptidase activity (GO:2000116)	1/23	0.173571	0.337195	0	0	5.49141	9.61637	PYCARD
	negative regulation of reactive oxygen species metabolic process (GO:2000378)	1/23	0.173571	0.337195	0	0	5.49141	9.61637	TRAP1
	cytoskeleton-dependent intracellular transport (GO:0030705)	1/23	0.173571	0.337195	0	0	5.49141	9.61637	KIF1C
	DNA catabolic process, endonucleolytic (GO:0000737)	1/23	0.173571	0.337195	0	0	5.49141	9.61637	DNASE2
	DNA methylation (GO:0006306)	1/23	0.173571	0.337195	0	0	5.49141	9.61637	PICK1
	regulation of release of sequestered calcium ion into cytosol by sarcoplasmic reticulum (GO:0010880)	1/23	0.173571	0.337195	0	0	5.49141	9.61637	CALM3
	positive regulation of histone acetylation (GO:0035066)	1/23	0.173571	0.337195	0	0	5.49141	9.61637	SMARCB1
	positive regulation of interleukin-17 production (GO:0032740)	1/23	0.173571	0.337195	0	0	5.49141	9.61637	IL12B
	positive regulation of receptor internalization (GO:0002092)	1/23	0.173571	0.337195	0	0	5.49141	9.61637	PICK1
	positive regulation of transcription by RNA polymerase I (GO:0045943)	1/23	0.173571	0.337195	0	0	5.49141	9.61637	SMARCB1
	positive regulation of transcription initiation from RNA polymerase II promoter (GO:0060261)	1/23	0.173571	0.337195	0	0	5.49141	9.61637	SRF
	vesicle transport along microtubule (GO:0047496)	1/23	0.173571	0.337195	0	0	5.49141	9.61637	KIF1C
	protein alkylation (GO:0008213)	1/23	0.173571	0.337195	0	0	5.49141	9.61637	SNRPD3
	cation transport (GO:0006812)	3/174	0.17395	0.337421	0	0	2.12952	3.7245	SLC25A29;KCNN4;MCOLN1
	positive regulation of cellular component biogenesis (GO:0044089)	2/92	0.175987	0.34086	0	0	2.69189	4.67673	ERCC1;CHMP2A
	glycerophospholipid biosynthetic process (GO:0046474)	3/177	0.180079	0.342197	0	0	2.09249	3.58728	SLC27A1;GPAT4;HDHD5
	apoptotic nuclear changes (GO:0030262)	1/24	0.180397	0.342197	0	0	5.25239	8.9952	DNASE2
	C21-steroid hormone metabolic process (GO:0008207)	1/24	0.180397	0.342197	0	0	5.25239	8.9952	FDX2
	negative regulation of protein tyrosine kinase activity (GO:0061099)	1/24	0.180397	0.342197	0	0	5.25239	8.9952	ZGPAT
	negative regulation of synaptic transmission (GO:0050805)	1/24	0.180397	0.342197	0	0	5.25239	8.9952	PICK1
	dendritic cell differentiation (GO:0097028)	1/24	0.180397	0.342197	0	0	5.25239	8.9952	BATF
	peptidyl-glutamic acid modification (GO:0018200)	1/24	0.180397	0.342197	0	0	5.25239	8.9952	NAA10
	DNA packaging (GO:0006323)	1/24	0.180397	0.342197	0	0	5.25239	8.9952	NAA10
	regulation of ruffle assembly (GO:1900027)	1/24	0.180397	0.342197	0	0	5.25239	8.9952	EVL
	positive regulation of p38MAPK cascade (GO:1900745)	1/24	0.180397	0.342197	0	0	5.25239	8.9952	GADD45B
	long-chain fatty-acyl-CoA metabolic process (GO:0035336)	1/24	0.180397	0.342197	0	0	5.25239	8.9952	ACOT7
	sulfur amino acid metabolic process (GO:0000096)	1/24	0.180397	0.342197	0	0	5.25239	8.9952	MPST
	positive regulation of viral life cycle (GO:1903902)	1/24	0.180397	0.342197	0	0	5.25239	8.9952	CHMP2A
	ncRNA 3'-end processing (GO:0043628)	1/24	0.180397	0.342197	0	0	5.25239	8.9952	ELAC2
	nucleosome organization (GO:0034728)	2/94	0.181896	0.344532	0	0	2.6331	4.48765	SMARCB1;GRWD1
	mRNA metabolic process (GO:0016071)	2/95	0.184861	0.346865	0	0	2.60466	4.39705	SNRPD3;AURKAIP1
	3'-phosphoadenosine 5'-phosphosulfate metabolic process (GO:0050427)	1/25	0.187167	0.346865	0	0	5.03328	8.43454	TPST2
	protein quality control for misfolded or incompletely synthesized proteins (GO:0006515)	1/25	0.187167	0.346865	0	0	5.03328	8.43454	RNF185
	receptor catabolic process (GO:0032801)	1/25	0.187167	0.346865	0	0	5.03328	8.43454	AP2S1
	regulation of cardiac muscle cell action potential (GO:0098901)	1/25	0.187167	0.346865	0	0	5.03328	8.43454	CALM3
	regulation of dopamine secretion (GO:0014059)	1/25	0.187167	0.346865	0	0	5.03328	8.43454	DTNBP1
	peroxisome organization (GO:0007031)	1/25	0.187167	0.346865	0	0	5.03328	8.43454	PEX10
	phosphatidylglycerol metabolic process (GO:0046471)	1/25	0.187167	0.346865	0	0	5.03328	8.43454	SLC27A1
	endosome transport via multivesicular body sorting pathway (GO:0032509)	1/25	0.187167	0.346865	0	0	5.03328	8.43454	CHMP2A
	regulation of proteolysis involved in cellular protein catabolic process (GO:1903050)	1/25	0.187167	0.346865	0	0	5.03328	8.43454	ATP5IF1
	regulation of ryanodine-sensitive calcium-release channel activity (GO:0060314)	1/25	0.187167	0.346865	0	0	5.03328	8.43454	CALM3
	regulation of spindle assembly (GO:0090169)	1/25	0.187167	0.346865	0	0	5.03328	8.43454	CHMP2A
	ribosomal large subunit assembly (GO:0000027)	1/25	0.187167	0.346865	0	0	5.03328	8.43454	BOP1
	positive regulation of release of cytochrome c from mitochondria (GO:0090200)	1/25	0.187167	0.346865	0	0	5.03328	8.43454	PYCARD
	positive regulation of T cell migration (GO:2000406)	1/25	0.187167	0.346865	0	0	5.03328	8.43454	PYCARD
	protein transport (GO:0015031)	5/369	0.190004	0.351616	0	0	1.67162	2.77607	TANGO2;CHMP2A;PICK1;ATP6V0D1;MCOLN1
	inorganic cation transmembrane transport (GO:0098662)	4/274	0.191009	0.352968	0	0	1.80032	2.98032	ABCB8;ATP6V0D1;KCNN4;MCOLN1
	antigen processing and presentation of exogenous peptide antigen via MHC class II (GO:0019886)	2/98	0.193799	0.35321	0	0	2.52288	4.13988	AP2S1;CTSD
	negative regulation of signaling receptor activity (GO:2000272)	1/26	0.193881	0.35321	0	0	4.83171	7.92646	ZGPAT
	chaperone cofactor-dependent protein refolding (GO:0051085)	1/26	0.193881	0.35321	0	0	4.83171	7.92646	HSPA2
	regulation of telomere maintenance (GO:0032204)	1/26	0.193881	0.35321	0	0	4.83171	7.92646	ERCC1
	glial cell development (GO:0021782)	1/26	0.193881	0.35321	0	0	4.83171	7.92646	PICK1
	global genome nucleotide-excision repair (GO:0070911)	1/26	0.193881	0.35321	0	0	4.83171	7.92646	ERCC1
	positive regulation of interleukin-2 production (GO:0032743)	1/26	0.193881	0.35321	0	0	4.83171	7.92646	STOML2
	maturation of LSU-rRNA (GO:0000470)	1/26	0.193881	0.35321	0	0	4.83171	7.92646	BOP1
	TOR signaling (GO:0031929)	1/26	0.193881	0.35321	0	0	4.83171	7.92646	MLST8
	positive regulation of T cell mediated cytotoxicity (GO:0001916)	1/26	0.193881	0.35321	0	0	4.83171	7.92646	IL12B
	DNA metabolic process (GO:0006259)	4/277	0.196029	0.356617	0	0	1.78027	2.90093	RAD52;SMARCB1;ERCC1;DNASE2
	positive regulation of stress-activated MAPK cascade (GO:0032874)	2/99	0.19679	0.357256	0	0	2.49674	4.05875	PYCARD;GADD45B
	antigen processing and presentation of peptide antigen via MHC class II (GO:0002495)	2/100	0.199788	0.357256	0	0	2.47114	3.97977	AP2S1;CTSD
	positive regulation of translation (GO:0045727)	2/100	0.199788	0.357256	0	0	2.47114	3.97977	RPUSD3;MPV17L2
	protein peptidyl-prolyl isomerization (GO:0000413)	1/27	0.200541	0.357256	0	0	4.64564	7.46433	FKBP4
	negative regulation of catalytic activity (GO:0043086)	1/27	0.200541	0.357256	0	0	4.64564	7.46433	ATP5IF1
	negative regulation of cation channel activity (GO:2001258)	1/27	0.200541	0.357256	0	0	4.64564	7.46433	CALM3
	negative regulation of plasma membrane bounded cell projection assembly (GO:0120033)	1/27	0.200541	0.357256	0	0	4.64564	7.46433	EVL
	regulation of epidermal growth factor-activated receptor activity (GO:0007176)	1/27	0.200541	0.357256	0	0	4.64564	7.46433	ZGPAT
	cellular response to unfolded protein (GO:0034620)	1/27	0.200541	0.357256	0	0	4.64564	7.46433	HSPA2
	cellular senescence (GO:0090398)	1/27	0.200541	0.357256	0	0	4.64564	7.46433	SRF
	dendritic spine organization (GO:0097061)	1/27	0.200541	0.357256	0	0	4.64564	7.46433	PICK1
	peroxisomal membrane transport (GO:0015919)	1/27	0.200541	0.357256	0	0	4.64564	7.46433	PEX10
	regulation of transcription elongation from RNA polymerase II promoter (GO:0034243)	1/27	0.200541	0.357256	0	0	4.64564	7.46433	NELFE
	L-alpha-amino acid transmembrane transport (GO:1902475)	1/27	0.200541	0.357256	0	0	4.64564	7.46433	SLC25A29
	melanosome organization (GO:0032438)	1/27	0.200541	0.357256	0	0	4.64564	7.46433	DTNBP1
	cellular response to chemical stress (GO:0062197)	2/101	0.202791	0.360766	0	0	2.44606	3.90288	RAD52;ALDH3B1
	regulation of cell death (GO:0010941)	2/102	0.205799	0.360772	0	0	2.42147	3.828	CHMP2A;PRODH
	intrinsic apoptotic signaling pathway (GO:0097193)	2/102	0.205799	0.360772	0	0	2.42147	3.828	PYCARD;PRODH
	mitotic sister chromatid segregation (GO:0000070)	2/102	0.205799	0.360772	0	0	2.42147	3.828	NUDC;CHMP2A
	negative regulation of calcium ion transmembrane transporter activity (GO:1901020)	1/28	0.207145	0.360772	0	0	4.47335	7.04256	CALM3
	amide transport (GO:0042886)	1/28	0.207145	0.360772	0	0	4.47335	7.04256	SLC27A1
	receptor clustering (GO:0043113)	1/28	0.207145	0.360772	0	0	4.47335	7.04256	PICK1
	regulation of calcineurin-NFAT signaling cascade (GO:0070884)	1/28	0.207145	0.360772	0	0	4.47335	7.04256	HOMER3
	regulation of microtubule polymerization or depolymerization (GO:0031110)	1/28	0.207145	0.360772	0	0	4.47335	7.04256	FKBP4
	phagosome acidification (GO:0090383)	1/28	0.207145	0.360772	0	0	4.47335	7.04256	ATP6V0D1
	regulation of reactive oxygen species biosynthetic process (GO:1903426)	1/28	0.207145	0.360772	0	0	4.47335	7.04256	TRAP1
	positive regulation of defense response to virus by host (GO:0002230)	1/28	0.207145	0.360772	0	0	4.47335	7.04256	IL12B
	GPI anchor metabolic process (GO:0006505)	1/28	0.207145	0.360772	0	0	4.47335	7.04256	PGAP3
	histone mRNA metabolic process (GO:0008334)	1/28	0.207145	0.360772	0	0	4.47335	7.04256	SNRPD3
	internal peptidyl-lysine acetylation (GO:0018393)	1/28	0.207145	0.360772	0	0	4.47335	7.04256	RUVBL1
	macromolecule catabolic process (GO:0009057)	1/28	0.207145	0.360772	0	0	4.47335	7.04256	USE1
	neutrophil degranulation (GO:0043312)	6/481	0.207276	0.360772	0	0	1.53803	2.42041	PYCARD;VAMP8;BRI3;PTGES2;ALDH3B1;CTSD
	cellular response to cytokine stimulus (GO:0071345)	6/482	0.208567	0.362466	0	0	1.53472	2.40567	PYCARD;CDK9;IL12B;CSK;PTPN7;BATF
	antigen processing and presentation of exogenous peptide antigen (GO:0002478)	2/103	0.208812	0.362466	0	0	2.39738	3.75506	AP2S1;CTSD
	positive regulation of programmed cell death (GO:0043068)	4/286	0.211328	0.365524	0	0	1.72266	2.6776	PYCARD;GADD45B;CTSD;PHLDA3
	neutrophil activation involved in immune response (GO:0002283)	6/485	0.212459	0.365524	0	0	1.52487	2.36204	PYCARD;VAMP8;BRI3;PTGES2;ALDH3B1;CTSD
	actin filament polymerization (GO:0030041)	1/29	0.213695	0.365524	0	0	4.31337	6.65641	CORO7
	protein targeting to peroxisome (GO:0006625)	1/29	0.213695	0.365524	0	0	4.31337	6.65641	PEX10
	beta-catenin-TCF complex assembly (GO:1904837)	1/29	0.213695	0.365524	0	0	4.31337	6.65641	RUVBL1
	regulation of T cell mediated cytotoxicity (GO:0001914)	1/29	0.213695	0.365524	0	0	4.31337	6.65641	IL12B
	glial cell differentiation (GO:0010001)	1/29	0.213695	0.365524	0	0	4.31337	6.65641	PICK1
	positive regulation of dephosphorylation (GO:0035306)	1/29	0.213695	0.365524	0	0	4.31337	6.65641	CALM3
	positive regulation of extrinsic apoptotic signaling pathway (GO:2001238)	1/29	0.213695	0.365524	0	0	4.31337	6.65641	PYCARD
	telomere maintenance via telomerase (GO:0007004)	1/29	0.213695	0.365524	0	0	4.31337	6.65641	TNKS1BP1
	mismatch repair (GO:0006298)	1/29	0.213695	0.365524	0	0	4.31337	6.65641	ERCC1
	regulation of JNK cascade (GO:0046328)	2/105	0.214851	0.367014	0	0	2.35059	3.61476	PYCARD;GADD45B
	neutrophil mediated immunity (GO:0002446)	6/488	0.216376	0.368321	0	0	1.51515	2.31929	PYCARD;VAMP8;BRI3;PTGES2;ALDH3B1;CTSD
	positive regulation of protein serine/threonine kinase activity (GO:0071902)	2/106	0.217877	0.368321	0	0	2.32787	3.54726	SLC27A1;CALM3
	alpha-amino acid catabolic process (GO:1901606)	1/30	0.220192	0.368321	0	0	4.16442	6.30184	PRODH
	negative regulation of cytoskeleton organization (GO:0051494)	1/30	0.220192	0.368321	0	0	4.16442	6.30184	FKBP4
	regulation of catecholamine secretion (GO:0050433)	1/30	0.220192	0.368321	0	0	4.16442	6.30184	DTNBP1
	CENP-A containing chromatin organization (GO:0061641)	1/30	0.220192	0.368321	0	0	4.16442	6.30184	RUVBL1
	CENP-A containing nucleosome assembly (GO:0034080)	1/30	0.220192	0.368321	0	0	4.16442	6.30184	RUVBL1
	regulation of striated muscle contraction (GO:0006942)	1/30	0.220192	0.368321	0	0	4.16442	6.30184	CALM3
	positive regulation of endopeptidase activity (GO:0010950)	1/30	0.220192	0.368321	0	0	4.16442	6.30184	PYCARD
	RNA-dependent DNA biosynthetic process (GO:0006278)	1/30	0.220192	0.368321	0	0	4.16442	6.30184	TNKS1BP1
	long-chain fatty acid biosynthetic process (GO:0042759)	1/30	0.220192	0.368321	0	0	4.16442	6.30184	ACOT7
	maintenance of blood-brain barrier (GO:0035633)	1/30	0.220192	0.368321	0	0	4.16442	6.30184	ACTB
	maturation of SSU-rRNA from tricistronic rRNA transcript (SSU-rRNA, 5.8S rRNA, LSU-rRNA) (GO:0000462)	1/30	0.220192	0.368321	0	0	4.16442	6.30184	TBL3
	positive regulation of small GTPase mediated signal transduction (GO:0051057)	1/30	0.220192	0.368321	0	0	4.16442	6.30184	EPOR
	morphogenesis of an epithelium (GO:0002009)	1/30	0.220192	0.368321	0	0	4.16442	6.30184	ACTB
	mRNA splice site selection (GO:0006376)	1/30	0.220192	0.368321	0	0	4.16442	6.30184	PUF60
	response to calcium ion (GO:0051592)	2/107	0.220907	0.369038	0	0	2.30558	3.48146	CALM3;MCOLN1
	regulation of signal transduction (GO:0009966)	3/198	0.224444	0.373759	0	0	1.86515	2.78677	PPP2R1A;DTNBP1;CSK
	'de novo' posttranslational protein folding (GO:0051084)	1/31	0.226635	0.373759	0	0	4.02541	5.97538	HSPA2
	activation of protein kinase B activity (GO:0032148)	1/31	0.226635	0.373759	0	0	4.02541	5.97538	MLST8
	negative regulation of peptidyl-tyrosine phosphorylation (GO:0050732)	1/31	0.226635	0.373759	0	0	4.02541	5.97538	PPP2R1A
	phosphatidylethanolamine metabolic process (GO:0046337)	1/31	0.226635	0.373759	0	0	4.02541	5.97538	SLC27A1
	positive regulation of leukocyte cell-cell adhesion (GO:1903039)	1/31	0.226635	0.373759	0	0	4.02541	5.97538	PYCARD
	steroid hormone biosynthetic process (GO:0120178)	1/31	0.226635	0.373759	0	0	4.02541	5.97538	FDX2
	positive regulation of proteolysis involved in cellular protein catabolic process (GO:1903052)	1/31	0.226635	0.373759	0	0	4.02541	5.97538	ATP5IF1
	vitamin transport (GO:0051180)	1/31	0.226635	0.373759	0	0	4.02541	5.97538	SLC27A1
	protein acetylation (GO:0006473)	1/31	0.226635	0.373759	0	0	4.02541	5.97538	NAA10
	regulation of cell cycle (GO:0051726)	4/296	0.228708	0.374702	0	0	1.66281	2.45316	CDK9;BOP1;GADD45B;IL12B
	regulation of protein kinase activity (GO:0045859)	2/110	0.230016	0.374702	0	0	2.2412	3.29367	DBNDD2;DTNBP1
	DNA repair (GO:0006281)	4/298	0.232227	0.374702	0	0	1.65133	2.411	RAD52;PPP5C;ERCC1;TNKS1BP1
	negative regulation of chemotaxis (GO:0050922)	1/32	0.233025	0.374702	0	0	3.89536	5.67402	CORO1B
	negative regulation of microtubule polymerization or depolymerization (GO:0031111)	1/32	0.233025	0.374702	0	0	3.89536	5.67402	FKBP4
	regulation of centrosome duplication (GO:0010824)	1/32	0.233025	0.374702	0	0	3.89536	5.67402	CHMP2A
	cellular response to topologically incorrect protein (GO:0035967)	1/32	0.233025	0.374702	0	0	3.89536	5.67402	HSPA2
	chromatin remodeling at centromere (GO:0031055)	1/32	0.233025	0.374702	0	0	3.89536	5.67402	RUVBL1
	peptidyl-proline modification (GO:0018208)	1/32	0.233025	0.374702	0	0	3.89536	5.67402	FKBP4
	gene silencing by miRNA (GO:0035195)	1/32	0.233025	0.374702	0	0	3.89536	5.67402	NOTCH4
	GPI anchor biosynthetic process (GO:0006506)	1/32	0.233025	0.374702	0	0	3.89536	5.67402	PGAP3
	hematopoietic progenitor cell differentiation (GO:0002244)	1/32	0.233025	0.374702	0	0	3.89536	5.67402	BATF
	positive regulation of immune effector process (GO:0002699)	1/32	0.233025	0.374702	0	0	3.89536	5.67402	IL12B
	positive regulation of lamellipodium organization (GO:1902745)	1/32	0.233025	0.374702	0	0	3.89536	5.67402	CORO1B
	RNA biosynthetic process (GO:0032774)	1/32	0.233025	0.374702	0	0	3.89536	5.67402	TAF10
	long-chain fatty acid transport (GO:0015909)	1/32	0.233025	0.374702	0	0	3.89536	5.67402	SLC27A1
	membrane depolarization (GO:0051899)	1/32	0.233025	0.374702	0	0	3.89536	5.67402	ATP5IF1
	positive regulation of telomere maintenance (GO:0032206)	1/32	0.233025	0.374702	0	0	3.89536	5.67402	ERCC1
	mitochondrial membrane organization (GO:0007006)	1/32	0.233025	0.374702	0	0	3.89536	5.67402	MTX1
	modulation by host of symbiont process (GO:0051851)	1/32	0.233025	0.374702	0	0	3.89536	5.67402	SMARCB1
	regulation of macroautophagy (GO:0016241)	2/112	0.236103	0.378706	0	0	2.20022	3.17599	MLST8;ATP6V0D1
	phosphatidylinositol metabolic process (GO:0046488)	2/112	0.236103	0.378706	0	0	2.20022	3.17599	SLC27A1;PGAP3
	nuclear-transcribed mRNA catabolic process, nonsense-mediated decay (GO:0000184)	2/113	0.23915	0.380147	0	0	2.18029	3.11926	PPP2R1A;RPLP1
	sulfur compound biosynthetic process (GO:0044272)	2/113	0.23915	0.380147	0	0	2.18029	3.11926	MPST;HAGH
	actin filament bundle assembly (GO:0051017)	1/33	0.239363	0.380147	0	0	3.77344	5.39517	CORO1B
	actin filament bundle organization (GO:0061572)	1/33	0.239363	0.380147	0	0	3.77344	5.39517	CORO1B
	negative regulation of smooth muscle cell proliferation (GO:0048662)	1/33	0.239363	0.380147	0	0	3.77344	5.39517	IL12B
	regulation of interleukin-17 production (GO:0032660)	1/33	0.239363	0.380147	0	0	3.77344	5.39517	IL12B
	regulation of neurotransmitter secretion (GO:0046928)	1/33	0.239363	0.380147	0	0	3.77344	5.39517	DTNBP1
	positive regulation of histone modification (GO:0031058)	1/33	0.239363	0.380147	0	0	3.77344	5.39517	CDK9
	histone modification (GO:0016570)	2/114	0.2422	0.383509	0	0	2.16071	3.06388	TAF10;RUVBL1
	calcium ion transport (GO:0006816)	2/115	0.24525	0.383509	0	0	2.14148	3.0098	KCNN4;MCOLN1
	positive regulation of protein metabolic process (GO:0051247)	2/115	0.24525	0.383509	0	0	2.14148	3.0098	IL12B;VPS28
	autophagosome maturation (GO:0097352)	1/34	0.245648	0.383509	0	0	3.65891	5.13657	VAMP8
	phosphatidylserine metabolic process (GO:0006658)	1/34	0.245648	0.383509	0	0	3.65891	5.13657	SLC27A1
	regulation of transmembrane transport (GO:0034762)	1/34	0.245648	0.383509	0	0	3.65891	5.13657	ACTB
	positive regulation of interleukin-12 production (GO:0032735)	1/34	0.245648	0.383509	0	0	3.65891	5.13657	IL12B
	secondary alcohol biosynthetic process (GO:1902653)	1/34	0.245648	0.383509	0	0	3.65891	5.13657	MVD
	positive regulation of pri-miRNA transcription by RNA polymerase II (GO:1902895)	1/34	0.245648	0.383509	0	0	3.65891	5.13657	SRF
	positive regulation of protein dephosphorylation (GO:0035307)	1/34	0.245648	0.383509	0	0	3.65891	5.13657	CALM3
	positive regulation of release of sequestered calcium ion into cytosol (GO:0051281)	1/34	0.245648	0.383509	0	0	3.65891	5.13657	CALM3
	tRNA export from nucleus (GO:0006409)	1/34	0.245648	0.383509	0	0	3.65891	5.13657	NOL6
	tRNA-containing ribonucleoprotein complex export from nucleus (GO:0071431)	1/34	0.245648	0.383509	0	0	3.65891	5.13657	NOL6
	protein destabilization (GO:0031648)	1/34	0.245648	0.383509	0	0	3.65891	5.13657	SERF2
	sphingolipid metabolic process (GO:0006665)	2/116	0.248303	0.387184	0	0	2.12259	2.957	PPP2R1A;ALDH3B1
	negative regulation of epithelial cell migration (GO:0010633)	1/35	0.251882	0.388532	0	0	3.55111	4.89625	EVL
	cholesterol biosynthetic process (GO:0006695)	1/35	0.251882	0.388532	0	0	3.55111	4.89625	MVD
	regulation of mitotic spindle organization (GO:0060236)	1/35	0.251882	0.388532	0	0	3.55111	4.89625	CHMP2A
	regulation of regulated secretory pathway (GO:1903305)	1/35	0.251882	0.388532	0	0	3.55111	4.89625	DTNBP1
	regulation of T cell receptor signaling pathway (GO:0050856)	1/35	0.251882	0.388532	0	0	3.55111	4.89625	KCNN4
	response to estrogen (GO:0043627)	1/35	0.251882	0.388532	0	0	3.55111	4.89625	CITED4
	positive regulation of lipid biosynthetic process (GO:0046889)	1/35	0.251882	0.388532	0	0	3.55111	4.89625	SLC27A1
	intracellular pH reduction (GO:0051452)	1/35	0.251882	0.388532	0	0	3.55111	4.89625	ATP6V0D1
	maturation of SSU-rRNA (GO:0030490)	1/35	0.251882	0.388532	0	0	3.55111	4.89625	TSR3
	positive regulation of apoptotic process (GO:0043065)	4/310	0.253613	0.390734	0	0	1.5856	2.17535	PYCARD;GADD45B;CTSD;PHLDA3
	regulation of cellular response to stress (GO:0080135)	2/118	0.254411	0.391495	0	0	2.08578	2.85503	MLST8;FKBP4
	negative regulation of DNA metabolic process (GO:0051053)	1/36	0.258065	0.391505	0	0	3.44948	4.67247	ERCC1
	axonal transport (GO:0098930)	1/36	0.258065	0.391505	0	0	3.44948	4.67247	DTNBP1
	regulation of cardiac muscle contraction (GO:0055117)	1/36	0.258065	0.391505	0	0	3.44948	4.67247	CALM3
	regulation of defense response to virus by host (GO:0050691)	1/36	0.258065	0.391505	0	0	3.44948	4.67247	IL12B
	regulation of osteoclast differentiation (GO:0045670)	1/36	0.258065	0.391505	0	0	3.44948	4.67247	IL12B
	platelet aggregation (GO:0070527)	1/36	0.258065	0.391505	0	0	3.44948	4.67247	ACTB
	regulation of receptor internalization (GO:0002090)	1/36	0.258065	0.391505	0	0	3.44948	4.67247	PICK1
	retina homeostasis (GO:0001895)	1/36	0.258065	0.391505	0	0	3.44948	4.67247	ACTB
	positive regulation of myeloid leukocyte differentiation (GO:0002763)	1/36	0.258065	0.391505	0	0	3.44948	4.67247	IL12B
	telomere maintenance via telomere lengthening (GO:0010833)	1/36	0.258065	0.391505	0	0	3.44948	4.67247	TNKS1BP1
	membrane assembly (GO:0071709)	1/36	0.258065	0.391505	0	0	3.44948	4.67247	CHMP2A
	positive regulation of T cell mediated immunity (GO:0002711)	1/36	0.258065	0.391505	0	0	3.44948	4.67247	IL12B
	negative regulation of multicellular organismal process (GO:0051241)	3/214	0.259544	0.393285	0	0	1.72231	2.3231	SRF;PGAM5;EVL
	cellular protein metabolic process (GO:0044267)	5/417	0.26175	0.395681	0	0	1.47323	1.97466	STOML2;RPLP1;FDX2;MRPS5;MRPL55
	proton transmembrane transport (GO:1902600)	1/37	0.264197	0.395681	0	0	3.35349	4.4637	ATP6V0D1
	centromere complex assembly (GO:0034508)	1/37	0.264197	0.395681	0	0	3.35349	4.4637	RUVBL1
	nucleotide-excision repair, DNA incision, 5'-to lesion (GO:0006296)	1/37	0.264197	0.395681	0	0	3.35349	4.4637	ERCC1
	regulation of p38MAPK cascade (GO:1900744)	1/37	0.264197	0.395681	0	0	3.35349	4.4637	GADD45B
	regulation of transport (GO:0051049)	1/37	0.264197	0.395681	0	0	3.35349	4.4637	ACTB
	glutamate receptor signaling pathway (GO:0007215)	1/37	0.264197	0.395681	0	0	3.35349	4.4637	HOMER3
	glutamine family amino acid metabolic process (GO:0009064)	1/37	0.264197	0.395681	0	0	3.35349	4.4637	PRODH
	positive regulation of exocytosis (GO:0045921)	1/37	0.264197	0.395681	0	0	3.35349	4.4637	CHMP2A
	tRNA transport (GO:0051031)	1/37	0.264197	0.395681	0	0	3.35349	4.4637	NOL6
	potassium ion transport (GO:0006813)	2/122	0.266636	0.398871	0	0	2.01585	2.66469	ABCB8;KCNN4
	cellular response to organic substance (GO:0071310)	2/123	0.269693	0.401059	0	0	1.99909	2.61974	CDK9;PTPN7
	regulation of apoptotic signaling pathway (GO:2001233)	1/38	0.270279	0.401059	0	0	3.26269	4.26858	PYCARD
	regulation of phosphoprotein phosphatase activity (GO:0043666)	1/38	0.270279	0.401059	0	0	3.26269	4.26858	CALM3
	histone exchange (GO:0043486)	1/38	0.270279	0.401059	0	0	3.26269	4.26858	RUVBL1
	positive regulation of potassium ion transport (GO:0043268)	1/38	0.270279	0.401059	0	0	3.26269	4.26858	KCNN4
	sterol biosynthetic process (GO:0016126)	1/38	0.270279	0.401059	0	0	3.26269	4.26858	MVD
	ncRNA export from nucleus (GO:0097064)	1/38	0.270279	0.401059	0	0	3.26269	4.26858	NOL6
	regulation of tumor necrosis factor production (GO:0032680)	2/124	0.27275	0.40426	0	0	1.9826	2.5758	PYCARD;IL12B
	cellular response to oxidative stress (GO:0034599)	2/125	0.275806	0.404878	0	0	1.96638	2.53281	RAD52;ALDH3B1
	regulation of protein secretion (GO:0050708)	2/125	0.275806	0.404878	0	0	1.96638	2.53281	IL12B;PICK1
	negative regulation of cellular metabolic process (GO:0031324)	1/39	0.27631	0.404878	0	0	3.17667	4.08593	TRAP1
	negative regulation of protein secretion (GO:0050709)	1/39	0.27631	0.404878	0	0	3.17667	4.08593	IL12B
	nucleotide-excision repair, DNA incision (GO:0033683)	1/39	0.27631	0.404878	0	0	3.17667	4.08593	ERCC1
	DNA replication-independent nucleosome assembly (GO:0006336)	1/39	0.27631	0.404878	0	0	3.17667	4.08593	RUVBL1
	endothelial cell migration (GO:0043542)	1/39	0.27631	0.404878	0	0	3.17667	4.08593	CORO1B
	regulation of protein targeting to mitochondrion (GO:1903214)	1/39	0.27631	0.404878	0	0	3.17667	4.08593	ATP5IF1
	replication fork processing (GO:0031297)	1/39	0.27631	0.404878	0	0	3.17667	4.08593	CDK9
	protein acylation (GO:0043543)	1/39	0.27631	0.404878	0	0	3.17667	4.08593	NAA10
	circulatory system development (GO:0072359)	2/126	0.278862	0.407615	0	0	1.95043	2.49077	NOTCH4;SRF
	phosphatidylinositol biosynthetic process (GO:0006661)	2/126	0.278862	0.407615	0	0	1.95043	2.49077	SLC27A1;PGAP3
	regulation of I-kappaB kinase/NF-kappaB signaling (GO:0043122)	3/224	0.281844	0.407615	0	0	1.64354	2.08138	PYCARD;PPP5C;EEF1D
	negative regulation of I-kappaB kinase/NF-kappaB signaling (GO:0043124)	1/40	0.282292	0.407615	0	0	3.09506	3.91467	PYCARD
	carboxylic acid metabolic process (GO:0019752)	1/40	0.282292	0.407615	0	0	3.09506	3.91467	GRHPR
	negative regulation of protein kinase B signaling (GO:0051898)	1/40	0.282292	0.407615	0	0	3.09506	3.91467	PHLDA3
	nucleocytoplasmic transport (GO:0006913)	1/40	0.282292	0.407615	0	0	3.09506	3.91467	SNRPD3
	positive regulation of cation channel activity (GO:2001259)	1/40	0.282292	0.407615	0	0	3.09506	3.91467	CALM3
	glycolipid biosynthetic process (GO:0009247)	1/40	0.282292	0.407615	0	0	3.09506	3.91467	PGAP3
	response to organonitrogen compound (GO:0010243)	1/40	0.282292	0.407615	0	0	3.09506	3.91467	RNF185
	ribosomal small subunit biogenesis (GO:0042274)	1/40	0.282292	0.407615	0	0	3.09506	3.91467	TSR3
	stem cell differentiation (GO:0048863)	1/40	0.282292	0.407615	0	0	3.09506	3.91467	BATF
	sulfur compound catabolic process (GO:0044273)	1/40	0.282292	0.407615	0	0	3.09506	3.91467	MPST
	plasma membrane bounded cell projection organization (GO:0120036)	2/128	0.28497	0.410657	0	0	1.91927	2.4094	DTNBP1;CORO1B
	cellular response to insulin stimulus (GO:0032869)	2/129	0.288023	0.410657	0	0	1.90406	2.37002	SLC27A1;ATP6V0D1
	protein methylation (GO:0006479)	1/41	0.288225	0.410657	0	0	3.01753	3.75385	SNRPD3
	negative regulation of cell-cell adhesion (GO:0022408)	1/41	0.288225	0.410657	0	0	3.01753	3.75385	NOTCH4
	cortical cytoskeleton organization (GO:0030865)	1/41	0.288225	0.410657	0	0	3.01753	3.75385	EPB41L3
	nucleobase-containing compound catabolic process (GO:0034655)	1/41	0.288225	0.410657	0	0	3.01753	3.75385	ENTPD6
	regulation of protein dephosphorylation (GO:0035304)	1/41	0.288225	0.410657	0	0	3.01753	3.75385	CALM3
	regulation of release of cytochrome c from mitochondria (GO:0090199)	1/41	0.288225	0.410657	0	0	3.01753	3.75385	PYCARD
	regulation of response to DNA damage stimulus (GO:2001020)	1/41	0.288225	0.410657	0	0	3.01753	3.75385	CDK9
	positive regulation of cation transmembrane transport (GO:1904064)	1/41	0.288225	0.410657	0	0	3.01753	3.75385	KCNN4
	import into cell (GO:0098657)	1/41	0.288225	0.410657	0	0	3.01753	3.75385	SLC27A1
	positive regulation of TOR signaling (GO:0032008)	1/41	0.288225	0.410657	0	0	3.01753	3.75385	MLST8
	regulation of chemokine production (GO:0032642)	1/42	0.294109	0.417655	0	0	2.94378	3.60261	PYCARD
	histone H3 acetylation (GO:0043966)	1/42	0.294109	0.417655	0	0	2.94378	3.60261	TAF10
	mitochondrial gene expression (GO:0140053)	1/42	0.294109	0.417655	0	0	2.94378	3.60261	MRPL2
	apoptotic process (GO:0006915)	3/231	0.297559	0.421679	0	0	1.59251	1.93035	PYCARD;BCL2L13;PPP2R1A
	cellular response to glucose starvation (GO:0042149)	1/43	0.299945	0.421679	0	0	2.87355	3.4602	PICK1
	DNA-dependent DNA replication maintenance of fidelity (GO:0045005)	1/43	0.299945	0.421679	0	0	2.87355	3.4602	CDK9
	glutathione metabolic process (GO:0006749)	1/43	0.299945	0.421679	0	0	2.87355	3.4602	HAGH
	heart looping (GO:0001947)	1/43	0.299945	0.421679	0	0	2.87355	3.4602	SRF
	positive regulation of leukocyte mediated cytotoxicity (GO:0001912)	1/43	0.299945	0.421679	0	0	2.87355	3.4602	IL12B
	positive regulation of T cell differentiation (GO:0045582)	1/43	0.299945	0.421679	0	0	2.87355	3.4602	IL12B
	tRNA aminoacylation for protein translation (GO:0006418)	1/43	0.299945	0.421679	0	0	2.87355	3.4602	AARS2
	natural killer cell activation (GO:0030101)	1/43	0.299945	0.421679	0	0	2.87355	3.4602	IL12B
	regulation of cell adhesion (GO:0030155)	2/133	0.300217	0.421679	0	0	1.84555	2.22066	PPP2R1A;IL12B
	negative regulation of epidermal growth factor receptor signaling pathway (GO:0042059)	1/44	0.305733	0.426174	0	0	2.80658	3.32592	ZGPAT
	branching morphogenesis of an epithelial tube (GO:0048754)	1/44	0.305733	0.426174	0	0	2.80658	3.32592	NOTCH4
	cation transmembrane transport (GO:0098655)	1/44	0.305733	0.426174	0	0	2.80658	3.32592	SLC25A29
	homotypic cell-cell adhesion (GO:0034109)	1/44	0.305733	0.426174	0	0	2.80658	3.32592	ACTB
	positive regulation of potassium ion transmembrane transport (GO:1901381)	1/44	0.305733	0.426174	0	0	2.80658	3.32592	KCNN4
	positive regulation of receptor-mediated endocytosis (GO:0048260)	1/44	0.305733	0.426174	0	0	2.80658	3.32592	PICK1
	positive regulation of stress fiber assembly (GO:0051496)	1/44	0.305733	0.426174	0	0	2.80658	3.32592	EVL
	organic substance transport (GO:0071702)	2/136	0.309341	0.430737	0	0	1.80396	2.1166	CHMP2A;PICK1
	regulation of pri-miRNA transcription by RNA polymerase II (GO:1902893)	1/45	0.311474	0.43277	0	0	2.74266	3.19915	SRF
	positive regulation of Notch signaling pathway (GO:0045747)	1/45	0.311474	0.43277	0	0	2.74266	3.19915	NOTCH4
	regulation of DNA metabolic process (GO:0051052)	1/46	0.317167	0.439259	0	0	2.68157	3.07932	CDK9
	erythrocyte differentiation (GO:0030218)	1/46	0.317167	0.439259	0	0	2.68157	3.07932	ATP5IF1
	establishment of protein localization to extracellular region (GO:0035592)	1/46	0.317167	0.439259	0	0	2.68157	3.07932	TANGO2
	positive regulation of multicellular organismal process (GO:0051240)	4/345	0.3179	0.439802	0	0	1.4203	1.62769	VAMP8;SLC27A1;IL12B;BATF
	potassium ion transmembrane transport (GO:0071805)	2/139	0.318442	0.440079	0	0	1.76418	2.01878	ABCB8;KCNN4
	negative regulation of cold-induced thermogenesis (GO:0120163)	1/47	0.322813	0.443266	0	0	2.62314	2.96594	PGAM5
	determination of heart left/right asymmetry (GO:0061371)	1/47	0.322813	0.443266	0	0	2.62314	2.96594	SRF
	embryonic heart tube morphogenesis (GO:0003143)	1/47	0.322813	0.443266	0	0	2.62314	2.96594	SRF
	polyol metabolic process (GO:0019751)	1/47	0.322813	0.443266	0	0	2.62314	2.96594	IMPA2
	epithelial to mesenchymal transition (GO:0001837)	1/47	0.322813	0.443266	0	0	2.62314	2.96594	NOTCH4
	regulation of T cell activation (GO:0050863)	1/47	0.322813	0.443266	0	0	2.62314	2.96594	PYCARD
	cellular response to DNA damage stimulus (GO:0006974)	4/350	0.327228	0.446669	0	0	1.39942	1.56329	RAD52;ERCC1;GNL1;BATF
	chromatin organization (GO:0006325)	2/142	0.327515	0.446669	0	0	1.72612	1.92673	SMARCB1;RUVBL1
	purine ribonucleotide biosynthetic process (GO:0009152)	1/48	0.328413	0.446669	0	0	2.5672	2.85854	ACOT7
	negative regulation of mitotic cell cycle (GO:0045930)	1/48	0.328413	0.446669	0	0	2.5672	2.85854	AURKAIP1
	nucleus organization (GO:0006997)	1/48	0.328413	0.446669	0	0	2.5672	2.85854	CHMP2A
	positive regulation of endocytosis (GO:0045807)	1/48	0.328413	0.446669	0	0	2.5672	2.85854	VPS28
	histone H4 acetylation (GO:0043967)	1/48	0.328413	0.446669	0	0	2.5672	2.85854	RUVBL1
	inositol phosphate metabolic process (GO:0043647)	1/48	0.328413	0.446669	0	0	2.5672	2.85854	IMPA2
	myelination (GO:0042552)	1/48	0.328413	0.446669	0	0	2.5672	2.85854	EPB41L3
	receptor-mediated endocytosis (GO:0006898)	2/143	0.330533	0.448605	0	0	1.71379	1.89725	CLTB;AP2S1
	neuron development (GO:0048666)	2/143	0.330533	0.448605	0	0	1.71379	1.89725	SRF;DTNBP1
	positive regulation of DNA-binding transcription factor activity (GO:0051091)	3/246	0.331371	0.449269	0	0	1.49307	1.64912	PYCARD;SMARCB1;SRF
	regulation of interferon-beta production (GO:0032648)	1/49	0.333967	0.450418	0	0	2.51359	2.75669	PYCARD
	regulation of smooth muscle cell proliferation (GO:0048660)	1/49	0.333967	0.450418	0	0	2.51359	2.75669	IL12B
	response to unfolded protein (GO:0006986)	1/49	0.333967	0.450418	0	0	2.51359	2.75669	HSPA2
	inner mitochondrial membrane organization (GO:0007007)	1/49	0.333967	0.450418	0	0	2.51359	2.75669	MTX1
	secondary alcohol metabolic process (GO:1902652)	1/49	0.333967	0.450418	0	0	2.51359	2.75669	IDH3G
	amino acid transport (GO:0006865)	1/50	0.339475	0.45689	0	0	2.46217	2.66002	SLC25A29
	positive regulation of ion transport (GO:0043270)	1/50	0.339475	0.45689	0	0	2.46217	2.66002	VAMP8
	regulation of epithelial cell migration (GO:0010632)	1/51	0.344938	0.46135	0	0	2.4128	2.56817	EVL
	negative regulation of protein ubiquitination (GO:0031397)	1/51	0.344938	0.46135	0	0	2.4128	2.56817	VPS28
	regulation of interleukin-12 production (GO:0032655)	1/51	0.344938	0.46135	0	0	2.4128	2.56817	IL12B
	regulation of protein modification process (GO:0031399)	1/51	0.344938	0.46135	0	0	2.4128	2.56817	CDK9
	positive regulation of actin filament bundle assembly (GO:0032233)	1/51	0.344938	0.46135	0	0	2.4128	2.56817	EVL
	mesenchymal cell differentiation (GO:0048762)	1/51	0.344938	0.46135	0	0	2.4128	2.56817	NOTCH4
	negative regulation of cellular biosynthetic process (GO:0031327)	1/52	0.350356	0.463781	0	0	2.36538	2.48082	SLC27A1
	regulation of intrinsic apoptotic signaling pathway (GO:2001242)	1/52	0.350356	0.463781	0	0	2.36538	2.48082	PYCARD
	regulation of release of sequestered calcium ion into cytosol (GO:0051279)	1/52	0.350356	0.463781	0	0	2.36538	2.48082	CALM3
	fatty acid beta-oxidation (GO:0006635)	1/52	0.350356	0.463781	0	0	2.36538	2.48082	ACADS
	glycolipid metabolic process (GO:0006664)	1/52	0.350356	0.463781	0	0	2.36538	2.48082	PGAP3
	response to peptide hormone (GO:0043434)	1/52	0.350356	0.463781	0	0	2.36538	2.48082	SLC27A1
	signal transduction in response to DNA damage (GO:0042770)	1/52	0.350356	0.463781	0	0	2.36538	2.48082	BATF
	sprouting angiogenesis (GO:0002040)	1/52	0.350356	0.463781	0	0	2.36538	2.48082	SRF
	protein homotetramerization (GO:0051289)	1/52	0.350356	0.463781	0	0	2.36538	2.48082	MCOLN1
	myeloid cell differentiation (GO:0030099)	1/52	0.350356	0.463781	0	0	2.36538	2.48082	ATP5IF1
	regulation of DNA replication (GO:0006275)	1/53	0.35573	0.468966	0	0	2.31977	2.39768	PPP2R1A
	positive regulation of chemokine production (GO:0032722)	1/53	0.35573	0.468966	0	0	2.31977	2.39768	PYCARD
	positive regulation of NIK/NF-kappaB signaling (GO:1901224)	1/53	0.35573	0.468966	0	0	2.31977	2.39768	IL12B
	positive regulation of phagocytosis (GO:0050766)	1/53	0.35573	0.468966	0	0	2.31977	2.39768	PYCARD
	regulation of alternative mRNA splicing, via spliceosome (GO:0000381)	1/54	0.361059	0.473568	0	0	2.27589	2.31848	PUF60
	regulation of cyclin-dependent protein kinase activity (GO:1904029)	1/54	0.361059	0.473568	0	0	2.27589	2.31848	ACTB
	regulation of potassium ion transmembrane transport (GO:1901379)	1/54	0.361059	0.473568	0	0	2.27589	2.31848	KCNN4
	regulation of proteolysis (GO:0030162)	1/54	0.361059	0.473568	0	0	2.27589	2.31848	AURKAIP1
	inorganic anion transport (GO:0015698)	1/54	0.361059	0.473568	0	0	2.27589	2.31848	SLC25A11
	cellular component assembly (GO:0022607)	3/261	0.365149	0.476774	0	0	1.40518	1.41565	PPP2R1A;ACTB;CORO1B
	pyruvate metabolic process (GO:0006090)	1/55	0.366345	0.476774	0	0	2.23363	2.24297	HAGH
	negative regulation of protein modification by small protein conjugation or removal (GO:1903321)	1/55	0.366345	0.476774	0	0	2.23363	2.24297	VPS28
	ceramide metabolic process (GO:0006672)	1/55	0.366345	0.476774	0	0	2.23363	2.24297	PPP2R1A
	glycoprotein metabolic process (GO:0009100)	1/55	0.366345	0.476774	0	0	2.23363	2.24297	MAN1C1
	interstrand cross-link repair (GO:0036297)	1/55	0.366345	0.476774	0	0	2.23363	2.24297	ERCC1
	triglyceride metabolic process (GO:0006641)	1/55	0.366345	0.476774	0	0	2.23363	2.24297	GPAT4
	positive regulation of gene expression (GO:0010628)	5/482	0.366465	0.476774	0	0	1.26821	1.2731	POLR2E;DTNBP1;POLR2F;ACTB;BATF
	protein-containing complex disassembly (GO:0032984)	1/56	0.371587	0.480044	0	0	2.1929	2.17092	VAMP8
	regulation of ATP metabolic process (GO:1903578)	1/56	0.371587	0.480044	0	0	2.1929	2.17092	ATP5IF1
	negative regulation of metabolic process (GO:0009892)	1/56	0.371587	0.480044	0	0	2.1929	2.17092	PGAM5
	nuclear-transcribed mRNA catabolic process, deadenylation-dependent decay (GO:0000288)	1/56	0.371587	0.480044	0	0	2.1929	2.17092	TNKS1BP1
	DNA damage response, signal transduction by p53 class mediator resulting in cell cycle arrest (GO:0006977)	1/56	0.371587	0.480044	0	0	2.1929	2.17092	TNKS1BP1
	peptidyl-tyrosine modification (GO:0018212)	1/56	0.371587	0.480044	0	0	2.1929	2.17092	TPST2
	positive regulation of interleukin-1 beta production (GO:0032731)	1/56	0.371587	0.480044	0	0	2.1929	2.17092	PYCARD
	T cell receptor signaling pathway (GO:0050852)	2/158	0.375276	0.483848	0	0	1.54782	1.51701	STOML2;CSK
	arachidonic acid metabolic process (GO:0019369)	1/57	0.376786	0.483848	0	0	2.15364	2.10212	PTGES2
	carboxylic acid transport (GO:0046942)	1/57	0.376786	0.483848	0	0	2.15364	2.10212	SLC25A29
	regulation of mitotic nuclear division (GO:0007088)	1/57	0.376786	0.483848	0	0	2.15364	2.10212	AURKAIP1
	ribosomal large subunit biogenesis (GO:0042273)	1/57	0.376786	0.483848	0	0	2.15364	2.10212	BOP1
	monocarboxylic acid transport (GO:0015718)	1/57	0.376786	0.483848	0	0	2.15364	2.10212	SLC27A1
	protein-containing complex assembly (GO:0065003)	3/267	0.378596	0.485206	0	0	1.37283	1.3334	STOML2;PPP2R1A;RUVBL1
	protein deubiquitination (GO:0016579)	3/267	0.378596	0.485206	0	0	1.37283	1.3334	TAF10;RUVBL1;ACTB
	regulation of calcium ion transport (GO:0051924)	1/58	0.381942	0.485628	0	0	2.11575	2.03638	HOMER3
	negative regulation of hydrolase activity (GO:0051346)	1/58	0.381942	0.485628	0	0	2.11575	2.03638	ATP5IF1
	cellular iron ion homeostasis (GO:0006879)	1/58	0.381942	0.485628	0	0	2.11575	2.03638	ATP6V0D1
	nucleosome assembly (GO:0006334)	1/58	0.381942	0.485628	0	0	2.11575	2.03638	GRWD1
	regulation of phagocytosis (GO:0050764)	1/58	0.381942	0.485628	0	0	2.11575	2.03638	PYCARD
	regulation of tumor necrosis factor-mediated signaling pathway (GO:0010803)	1/58	0.381942	0.485628	0	0	2.11575	2.03638	PYCARD
	positive regulation of mitochondrion organization (GO:0010822)	1/58	0.381942	0.485628	0	0	2.11575	2.03638	PYCARD
	membrane lipid biosynthetic process (GO:0046467)	1/58	0.381942	0.485628	0	0	2.11575	2.03638	ALDH3B1
	positive regulation of apoptotic signaling pathway (GO:2001235)	1/59	0.387056	0.490194	0	0	2.07916	1.97351	PYCARD
	regulation of secretion by cell (GO:1903530)	1/59	0.387056	0.490194	0	0	2.07916	1.97351	VAMP8
	fatty acid oxidation (GO:0019395)	1/59	0.387056	0.490194	0	0	2.07916	1.97351	ACADS
	positive regulation of tyrosine phosphorylation of STAT protein (GO:0042531)	1/59	0.387056	0.490194	0	0	2.07916	1.97351	IL12B
	cellular protein catabolic process (GO:0044257)	1/60	0.392127	0.495157	0	0	2.04382	1.91336	AP2S1
	Notch signaling pathway (GO:0007219)	1/60	0.392127	0.495157	0	0	2.04382	1.91336	NOTCH4
	ribonucleoprotein complex biogenesis (GO:0022613)	1/60	0.392127	0.495157	0	0	2.04382	1.91336	BOP1
	regulation of neuron projection development (GO:0010975)	2/165	0.39575	0.499062	0	0	1.48082	1.37268	FKBP4;ITM2C
	regulation of endocytosis (GO:0030100)	1/61	0.397157	0.499062	0	0	2.00965	1.85576	AP2S1
	positive regulation of interleukin-8 production (GO:0032757)	1/61	0.397157	0.499062	0	0	2.00965	1.85576	PYCARD
	iron ion homeostasis (GO:0055072)	1/61	0.397157	0.499062	0	0	2.00965	1.85576	ATP6V0D1
	protein lipidation (GO:0006497)	1/61	0.397157	0.499062	0	0	2.00965	1.85576	PGAP3
	protein modification by small protein removal (GO:0070646)	3/276	0.398653	0.500453	0	0	1.32696	1.22035	TAF10;RUVBL1;ACTB
	double-strand break repair via nonhomologous end joining (GO:0006303)	1/62	0.402146	0.503856	0	0	1.97661	1.80057	ERCC1
	positive regulation of interleukin-1 production (GO:0032732)	1/62	0.402146	0.503856	0	0	1.97661	1.80057	PYCARD
	cytokine-mediated signaling pathway (GO:0019221)	6/621	0.40605	0.508253	0	0	1.17932	1.0629	PYCARD;SLC27A1;AIP;IL12B;CSK;BATF
	actin cytoskeleton reorganization (GO:0031532)	1/63	0.407094	0.508571	0	0	1.94463	1.74766	DTNBP1
	positive regulation of Ras protein signal transduction (GO:0046579)	1/63	0.407094	0.508571	0	0	1.94463	1.74766	EPOR
	protein secretion (GO:0009306)	1/64	0.412001	0.512712	0	0	1.91367	1.69691	TANGO2
	regulation of extrinsic apoptotic signaling pathway (GO:2001236)	1/64	0.412001	0.512712	0	0	1.91367	1.69691	PYCARD
	plasma membrane organization (GO:0007009)	1/64	0.412001	0.512712	0	0	1.91367	1.69691	EPB41L3
	regulation of transcription initiation from RNA polymerase II promoter (GO:0060260)	1/64	0.412001	0.512712	0	0	1.91367	1.69691	SRF
	neuron projection development (GO:0031175)	2/171	0.413054	0.513032	0	0	1.42781	1.26244	EPB41L3;DTNBP1
	positive regulation of I-kappaB kinase/NF-kappaB signaling (GO:0043123)	2/171	0.413054	0.513032	0	0	1.42781	1.26244	PPP5C;EEF1D
	inorganic anion transmembrane transport (GO:0098661)	1/65	0.416867	0.515778	0	0	1.88367	1.64819	SLC25A11
	tRNA modification (GO:0006400)	1/65	0.416867	0.515778	0	0	1.88367	1.64819	AARS2
	mitotic G1 DNA damage checkpoint signaling (GO:0031571)	1/65	0.416867	0.515778	0	0	1.88367	1.64819	TNKS1BP1
	protein autoubiquitination (GO:0051865)	1/65	0.416867	0.515778	0	0	1.88367	1.64819	RNF185
	neuron differentiation (GO:0030182)	2/174	0.421615	0.52025	0	0	1.4027	1.21146	SRF;ITM2C
	regulation of protein localization (GO:0032880)	1/66	0.421694	0.52025	0	0	1.8546	1.6014	CTSD
	positive regulation of cell death (GO:0010942)	1/66	0.421694	0.52025	0	0	1.8546	1.6014	PRODH
	protein N-linked glycosylation (GO:0006487)	1/67	0.42648	0.52515	0	0	1.8264	1.55644	MAN1C1
	positive regulation of catabolic process (GO:0009896)	1/67	0.42648	0.52515	0	0	1.8264	1.55644	VPS28
	defense response to bacterium (GO:0042742)	2/176	0.427288	0.525641	0	0	1.38643	1.17888	PYCARD;IL12B
	positive regulation of developmental process (GO:0051094)	2/177	0.430113	0.528612	0	0	1.37844	1.163	SRF;CORO1B
	regulation of translational initiation (GO:0006446)	1/68	0.431228	0.529477	0	0	1.79905	1.51322	MIF4GD
	regulation of translation (GO:0006417)	2/178	0.432931	0.531062	0	0	1.37054	1.14738	TRAP1;MIF4GD
	cell chemotaxis (GO:0060326)	1/69	0.435936	0.532214	0	0	1.77251	1.47164	CORO1B
	cellular response to calcium ion (GO:0071277)	1/69	0.435936	0.532214	0	0	1.77251	1.47164	MCOLN1
	cellular response to decreased oxygen levels (GO:0036294)	1/69	0.435936	0.532214	0	0	1.77251	1.47164	PICK1
	RNA 3'-end processing (GO:0031123)	1/69	0.435936	0.532214	0	0	1.77251	1.47164	CSTF2T
	positive regulation of protein transport (GO:0051222)	1/69	0.435936	0.532214	0	0	1.77251	1.47164	VPS28
	fatty acid catabolic process (GO:0009062)	1/70	0.440606	0.536897	0	0	1.74673	1.43163	ACADS
	sterol metabolic process (GO:0016125)	1/70	0.440606	0.536897	0	0	1.74673	1.43163	FDX2
	protein tetramerization (GO:0051262)	1/71	0.445237	0.538465	0	0	1.72169	1.3931	MCOLN1
	cholesterol homeostasis (GO:0042632)	1/71	0.445237	0.538465	0	0	1.72169	1.3931	RALY
	fatty acid biosynthetic process (GO:0006633)	1/71	0.445237	0.538465	0	0	1.72169	1.3931	ACOT7
	Fc-gamma receptor signaling pathway involved in phagocytosis (GO:0038096)	1/71	0.445237	0.538465	0	0	1.72169	1.3931	ACTB
	positive regulation of cellular protein localization (GO:1903829)	1/71	0.445237	0.538465	0	0	1.72169	1.3931	VPS28
	regulation of TOR signaling (GO:0032006)	1/71	0.445237	0.538465	0	0	1.72169	1.3931	MLST8
	gland development (GO:0048732)	1/71	0.445237	0.538465	0	0	1.72169	1.3931	NOTCH4
	myeloid leukocyte differentiation (GO:0002573)	1/71	0.445237	0.538465	0	0	1.72169	1.3931	BATF
	negative regulation of epithelial cell proliferation (GO:0050680)	1/72	0.44983	0.541478	0	0	1.69735	1.35599	ATP5IF1
	cell junction organization (GO:0034330)	1/72	0.44983	0.541478	0	0	1.69735	1.35599	ACTB
	Fc-gamma receptor signaling pathway (GO:0038094)	1/72	0.44983	0.541478	0	0	1.69735	1.35599	ACTB
	sterol homeostasis (GO:0055092)	1/72	0.44983	0.541478	0	0	1.69735	1.35599	RALY
	positive regulation of secretion by cell (GO:1903532)	1/72	0.44983	0.541478	0	0	1.69735	1.35599	DTNBP1
	antigen receptor-mediated signaling pathway (GO:0050851)	2/185	0.452446	0.542399	0	0	1.31764	1.04501	STOML2;CSK
	endoplasmic reticulum to Golgi vesicle-mediated transport (GO:0006888)	2/185	0.452446	0.542399	0	0	1.31764	1.04501	USE1;YIF1A
	antigen processing and presentation of exogenous peptide antigen via MHC class I, TAP-dependent (GO:0002479)	1/73	0.454385	0.542399	0	0	1.6737	1.32023	VAMP8
	regulation of actin filament-based process (GO:0032970)	1/73	0.454385	0.542399	0	0	1.6737	1.32023	MLST8
	regulation of hydrolase activity (GO:0051336)	1/73	0.454385	0.542399	0	0	1.6737	1.32023	ATP5IF1
	chromatin assembly (GO:0031497)	1/73	0.454385	0.542399	0	0	1.6737	1.32023	GRWD1
	insulin receptor signaling pathway (GO:0008286)	1/73	0.454385	0.542399	0	0	1.6737	1.32023	ATP6V0D1
	positive regulation of synaptic transmission (GO:0050806)	1/73	0.454385	0.542399	0	0	1.6737	1.32023	DTNBP1
	ubiquitin-dependent ERAD pathway (GO:0030433)	1/73	0.454385	0.542399	0	0	1.6737	1.32023	RNF185
	MAPK cascade (GO:0000165)	3/303	0.457618	0.54376	0	0	1.20586	0.942648	PPP5C;WDR83;PTPN7
	regulation of cytokine-mediated signaling pathway (GO:0001959)	1/74	0.458903	0.54376	0	0	1.65068	1.28574	PYCARD
	negative regulation of protein binding (GO:0032091)	1/74	0.458903	0.54376	0	0	1.65068	1.28574	ACTB
	regulation of peptide hormone secretion (GO:0090276)	1/74	0.458903	0.54376	0	0	1.65068	1.28574	PICK1
	regulation of stress fiber assembly (GO:0051492)	1/74	0.458903	0.54376	0	0	1.65068	1.28574	EVL
	Fc receptor mediated stimulatory signaling pathway (GO:0002431)	1/74	0.458903	0.54376	0	0	1.65068	1.28574	ACTB
	sphingolipid biosynthetic process (GO:0030148)	1/74	0.458903	0.54376	0	0	1.65068	1.28574	ALDH3B1
	mitotic nuclear division (GO:0140014)	1/74	0.458903	0.54376	0	0	1.65068	1.28574	CHMP2A
	nucleic acid phosphodiester bond hydrolysis (GO:0090305)	1/75	0.463384	0.548061	0	0	1.6283	1.25248	ERCC1
	positive regulation of lymphocyte proliferation (GO:0050671)	1/75	0.463384	0.548061	0	0	1.6283	1.25248	IL12B
	actomyosin structure organization (GO:0031032)	1/76	0.467828	0.550285	0	0	1.6065	1.22039	EPB41L3
	regulation of cell division (GO:0051302)	1/76	0.467828	0.550285	0	0	1.6065	1.22039	CALM3
	cell morphogenesis involved in neuron differentiation (GO:0048667)	1/76	0.467828	0.550285	0	0	1.6065	1.22039	ACTB
	regulation of T cell proliferation (GO:0042129)	1/76	0.467828	0.550285	0	0	1.6065	1.22039	IL12B
	positive regulation of interleukin-6 production (GO:0032755)	1/76	0.467828	0.550285	0	0	1.6065	1.22039	PYCARD
	water-soluble vitamin metabolic process (GO:0006767)	1/76	0.467828	0.550285	0	0	1.6065	1.22039	FLAD1
	positive regulation of intracellular signal transduction (GO:1902533)	5/546	0.470452	0.552442	0	0	1.11449	0.840393	PPP5C;EEF1D;MLST8;IL12B;EPOR
	negative regulation of developmental process (GO:0051093)	1/77	0.472235	0.552442	0	0	1.58529	1.18941	NOTCH4
	cellular response to UV (GO:0034644)	1/77	0.472235	0.552442	0	0	1.58529	1.18941	ERCC1
	cholesterol metabolic process (GO:0008203)	1/77	0.472235	0.552442	0	0	1.58529	1.18941	MVD
	import into nucleus (GO:0051170)	1/77	0.472235	0.552442	0	0	1.58529	1.18941	SNRPD3
	positive regulation of phosphatidylinositol 3-kinase signaling (GO:0014068)	1/77	0.472235	0.552442	0	0	1.58529	1.18941	EPOR
	antigen processing and presentation of exogenous peptide antigen via MHC class I (GO:0042590)	1/78	0.476606	0.556544	0	0	1.56462	1.15949	VAMP8
	negative regulation of protein serine/threonine kinase activity (GO:0071901)	1/78	0.476606	0.556544	0	0	1.56462	1.15949	PYCARD
	protein localization to membrane (GO:0072657)	2/195	0.479653	0.558568	0	0	1.24874	0.917436	EPB41L3;PICK1
	recombinational repair (GO:0000725)	1/79	0.480941	0.558568	0	0	1.54448	1.13058	RAD52
	axon development (GO:0061564)	1/79	0.480941	0.558568	0	0	1.54448	1.13058	ACTB
	negative regulation of NF-kappaB transcription factor activity (GO:0032088)	1/79	0.480941	0.558568	0	0	1.54448	1.13058	PYCARD
	regulation of ion transport (GO:0043269)	1/79	0.480941	0.558568	0	0	1.54448	1.13058	DTNBP1
	mRNA 3'-end processing (GO:0031124)	1/79	0.480941	0.558568	0	0	1.54448	1.13058	CSTF2T
	negative regulation of cellular component organization (GO:0051129)	1/80	0.48524	0.561535	0	0	1.52485	1.10264	HSPA2
	regulation of NIK/NF-kappaB signaling (GO:1901222)	1/80	0.48524	0.561535	0	0	1.52485	1.10264	IL12B
	positive regulation of cell adhesion (GO:0045785)	1/80	0.48524	0.561535	0	0	1.52485	1.10264	IL12B
	glycerophospholipid metabolic process (GO:0006650)	1/80	0.48524	0.561535	0	0	1.52485	1.10264	HDHD5
	negative regulation of intracellular signal transduction (GO:1902532)	2/198	0.487655	0.563526	0	0	1.22944	0.882916	PYCARD;PHLDA3
	regulation of intracellular signal transduction (GO:1902531)	4/437	0.487835	0.563526	0	0	1.11325	0.799066	PYCARD;BOP1;TAF10;MLST8
	regulation of interleukin-8 production (GO:0032677)	1/81	0.489504	0.564947	0	0	1.50572	1.07563	PYCARD
	regulation of cyclin-dependent protein serine/threonine kinase activity (GO:0000079)	1/82	0.493732	0.568808	0	0	1.48705	1.0495	ACTB
	cell-cell junction organization (GO:0045216)	1/82	0.493732	0.568808	0	0	1.48705	1.0495	CSK
	regulation of interleukin-1 beta production (GO:0032651)	1/83	0.497926	0.572615	0	0	1.46884	1.02423	PYCARD
	regulation of Notch signaling pathway (GO:0008593)	1/83	0.497926	0.572615	0	0	1.46884	1.02423	NOTCH4
	regulation of cytokinesis (GO:0032465)	1/84	0.502086	0.575856	0	0	1.45107	0.999767	CALM3
	response to insulin (GO:0032868)	1/84	0.502086	0.575856	0	0	1.45107	0.999767	SLC27A1
	vascular transport (GO:0010232)	1/84	0.502086	0.575856	0	0	1.45107	0.999767	SLC27A1
	nervous system development (GO:0007399)	4/447	0.505496	0.578526	0	0	1.08756	0.74195	EVL;SDHA;ESS2;PAFAH1B3
	regulation of cell cycle G2/M phase transition (GO:1902749)	1/85	0.506211	0.578526	0	0	1.43373	0.976084	PPP2R1A
	positive regulation of protein catabolic process (GO:0045732)	1/85	0.506211	0.578526	0	0	1.43373	0.976084	VPS28
	Wnt signaling pathway, planar cell polarity pathway (GO:0060071)	1/85	0.506211	0.578526	0	0	1.43373	0.976084	AP2S1
	regulation of Ras protein signal transduction (GO:0046578)	1/86	0.510302	0.581139	0	0	1.41679	0.953147	EPOR
	response to interleukin-1 (GO:0070555)	1/86	0.510302	0.581139	0	0	1.41679	0.953147	PYCARD
	positive regulation of proteasomal protein catabolic process (GO:1901800)	1/86	0.510302	0.581139	0	0	1.41679	0.953147	RNF185
	transport across blood-brain barrier (GO:0150104)	1/86	0.510302	0.581139	0	0	1.41679	0.953147	SLC27A1
	cellular protein localization (GO:0034613)	3/329	0.512016	0.582577	0	0	1.10821	0.741837	EPB41L3;PICK1;CORO1B
	ERAD pathway (GO:0036503)	1/87	0.514359	0.584726	0	0	1.40024	0.930927	RNF185
	mitotic cell cycle phase transition (GO:0044772)	2/209	0.516331	0.58645	0	0	1.16345	0.76905	PPP2R1A;CHMP2A
	negative regulation of binding (GO:0051100)	1/88	0.518383	0.587228	0	0	1.38408	0.909394	ACTB
	regulation of establishment of planar polarity (GO:0090175)	1/88	0.518383	0.587228	0	0	1.38408	0.909394	AP2S1
	metal ion transport (GO:0030001)	1/88	0.518383	0.587228	0	0	1.38408	0.909394	KCNN4
	second-messenger-mediated signaling (GO:0019932)	1/89	0.522374	0.591228	0	0	1.36828	0.888521	PPP2R1A
	intracellular protein transport (GO:0006886)	3/336	0.526174	0.594142	0	0	1.08453	0.696401	PICK1;HOMER3;VPS28
	regulation of mRNA splicing, via spliceosome (GO:0048024)	1/90	0.526332	0.594142	0	0	1.35284	0.868281	PUF60
	SRP-dependent cotranslational protein targeting to membrane (GO:0006614)	1/90	0.526332	0.594142	0	0	1.35284	0.868281	RPLP1
	regulation of actin cytoskeleton organization (GO:0032956)	1/91	0.530258	0.598049	0	0	1.33774	0.84865	MLST8
	regulation of endothelial cell proliferation (GO:0001936)	1/92	0.534151	0.600861	0	0	1.32297	0.829604	ATP5IF1
	regulation of lipid metabolic process (GO:0019216)	1/92	0.534151	0.600861	0	0	1.32297	0.829604	MVD
	regulation of peptidyl-tyrosine phosphorylation (GO:0050730)	1/92	0.534151	0.600861	0	0	1.32297	0.829604	IL12B
	regulation of heart contraction (GO:0008016)	1/93	0.538012	0.603623	0	0	1.30852	0.811121	CALM3
	cytoplasmic translation (GO:0002181)	1/93	0.538012	0.603623	0	0	1.30852	0.811121	RPLP1
	positive regulation of peptidyl-serine phosphorylation (GO:0033138)	1/93	0.538012	0.603623	0	0	1.30852	0.811121	TNKS1BP1
	negative regulation of cell death (GO:0060548)	1/94	0.541841	0.606335	0	0	1.29439	0.793179	CHMP2A
	cotranslational protein targeting to membrane (GO:0006613)	1/94	0.541841	0.606335	0	0	1.29439	0.793179	RPLP1
	hemopoiesis (GO:0030097)	1/94	0.541841	0.606335	0	0	1.29439	0.793179	NOTCH4
	ciliary basal body-plasma membrane docking (GO:0097711)	1/95	0.545639	0.610054	0	0	1.28055	0.775757	PPP2R1A
	cellular transition metal ion homeostasis (GO:0046916)	1/96	0.549405	0.613201	0	0	1.26701	0.758836	ATP6V0D1
	regulation of vesicle-mediated transport (GO:0060627)	1/96	0.549405	0.613201	0	0	1.26701	0.758836	AP2S1
	protein maturation (GO:0051604)	1/97	0.55314	0.615769	0	0	1.25375	0.742399	NAA10
	calcium ion homeostasis (GO:0055074)	1/97	0.55314	0.615769	0	0	1.25375	0.742399	STOML2
	double-strand break repair via homologous recombination (GO:0000724)	1/97	0.55314	0.615769	0	0	1.25375	0.742399	RAD52
	supramolecular fiber organization (GO:0097435)	3/351	0.55574	0.618129	0	0	1.03698	0.60918	EVL;CORO7;CORO1B
	regulation of peptidyl-serine phosphorylation (GO:0033135)	1/98	0.556845	0.61829	0	0	1.24076	0.726426	TNKS1BP1
	positive regulation of defense response (GO:0031349)	1/98	0.556845	0.61829	0	0	1.24076	0.726426	IL12B
	response to UV (GO:0009411)	1/99	0.560519	0.621833	0	0	1.22804	0.710901	IL12B
	positive regulation of cell cycle process (GO:0090068)	1/101	0.567776	0.629342	0	0	1.20335	0.681132	RANBP1
	regulation of autophagy (GO:0010506)	2/231	0.570429	0.631142	0	0	1.0505	0.589715	MLST8;ATP6V0D1
	cell junction assembly (GO:0034329)	1/102	0.57136	0.631142	0	0	1.19138	0.666857	ACTB
	regulation of protein catabolic process (GO:0042176)	1/102	0.57136	0.631142	0	0	1.19138	0.666857	VPS28
	positive regulation of cellular protein metabolic process (GO:0032270)	1/102	0.57136	0.631142	0	0	1.19138	0.666857	AURKAIP1
	protein targeting to ER (GO:0045047)	1/103	0.574915	0.633981	0	0	1.17964	0.65297	RPLP1
	cellular response to organonitrogen compound (GO:0071417)	1/103	0.574915	0.633981	0	0	1.17964	0.65297	ACTB
	cellular metal ion homeostasis (GO:0006875)	1/104	0.57844	0.636234	0	0	1.16813	0.639457	STOML2
	regulation of insulin secretion (GO:0050796)	1/104	0.57844	0.636234	0	0	1.16813	0.639457	PICK1
	steroid metabolic process (GO:0008202)	1/104	0.57844	0.636234	0	0	1.16813	0.639457	FDX2
	positive regulation of cellular metabolic process (GO:0031325)	1/105	0.581936	0.639533	0	0	1.15684	0.626306	PICK1
	protein processing (GO:0016485)	1/106	0.585403	0.641701	0	0	1.14576	0.613503	STOML2
	regulation of cell cycle process (GO:0010564)	1/106	0.585403	0.641701	0	0	1.14576	0.613503	CALM3
	regulation of phosphatidylinositol 3-kinase signaling (GO:0014066)	1/106	0.585403	0.641701	0	0	1.14576	0.613503	EPOR
	positive regulation of cellular process (GO:0048522)	5/625	0.590405	0.646635	0	0	0.968498	0.510346	PYCARD;SRF;IL12B;MVD;PRODH
	axonogenesis (GO:0007409)	2/240	0.591273	0.647034	0	0	1.01031	0.530896	EVL;ACTB
	DNA replication (GO:0006260)	1/108	0.592252	0.647556	0	0	1.12423	0.588898	GRWD1
	positive regulation of protein phosphorylation (GO:0001934)	3/371	0.593417	0.64828	0	0	0.97962	0.511222	CDK9;TNKS1BP1;CALM3
	regulation of protein ubiquitination (GO:0031396)	1/109	0.595634	0.649599	0	0	1.11376	0.577074	VPS28
	lipid transport (GO:0006869)	1/109	0.595634	0.649599	0	0	1.11376	0.577074	SLC27A1
	regulation of interleukin-6 production (GO:0032675)	1/110	0.598988	0.651602	0	0	1.10349	0.565553	PYCARD
	response to endoplasmic reticulum stress (GO:0034976)	1/110	0.598988	0.651602	0	0	1.10349	0.565553	RNF185
	response to tumor necrosis factor (GO:0034612)	1/110	0.598988	0.651602	0	0	1.10349	0.565553	PYCARD
	cellular divalent inorganic cation homeostasis (GO:0072503)	1/111	0.602315	0.654116	0	0	1.0934	0.554328	STOML2
	regulation of Wnt signaling pathway (GO:0030111)	1/111	0.602315	0.654116	0	0	1.0934	0.554328	PPP2R1A
	protein-containing complex subunit organization (GO:0043933)	1/112	0.605614	0.656592	0	0	1.0835	0.543387	PPP2R1A
	regulation of cytoskeleton organization (GO:0051493)	1/112	0.605614	0.656592	0	0	1.0835	0.543387	MLST8
	activation of protein kinase activity (GO:0032147)	1/114	0.612131	0.663099	0	0	1.06421	0.522325	MLST8
	cellular response to molecule of bacterial origin (GO:0071219)	1/115	0.615349	0.666025	0	0	1.05482	0.512186	PYCARD
	positive regulation of signal transduction (GO:0009967)	2/252	0.617888	0.667796	0	0	0.961227	0.462781	SMARCB1;NOTCH4
	cytosolic transport (GO:0016482)	1/116	0.618541	0.667796	0	0	1.0456	0.502297	CORO7
	tumor necrosis factor-mediated signaling pathway (GO:0033209)	1/116	0.618541	0.667796	0	0	1.0456	0.502297	PYCARD
	regulation of protein binding (GO:0043393)	1/118	0.624846	0.673474	0	0	1.02762	0.483239	ACTB
	positive regulation of protein-containing complex assembly (GO:0031334)	1/118	0.624846	0.673474	0	0	1.02762	0.483239	ERCC1
	positive regulation of transcription by RNA polymerase II (GO:0045944)	7/908	0.626209	0.674379	0	0	0.931019	0.435782	CDK9;ZNF593;SMARCB1;PRPF6;NOTCH4;SRF;CITED4
	cellular response to lipopolysaccharide (GO:0071222)	1/120	0.631047	0.678454	0	0	1.01025	0.465093	PYCARD
	cytoskeleton organization (GO:0007010)	1/120	0.631047	0.678454	0	0	1.01025	0.465093	EPB41L3
	non-canonical Wnt signaling pathway (GO:0035567)	1/124	0.643145	0.689734	0	0	0.977196	0.43132	AP2S1
	defense response to symbiont (GO:0140546)	1/124	0.643145	0.689734	0	0	0.977196	0.43132	PYCARD
	fatty acid metabolic process (GO:0006631)	1/124	0.643145	0.689734	0	0	0.977196	0.43132	ACOT7
	phosphorylation (GO:0016310)	3/400	0.644284	0.690381	0	0	0.906708	0.398602	CDK9;PICK1;CSK
	negative regulation of cell growth (GO:0030308)	1/126	0.649045	0.694328	0	0	0.961463	0.415595	PPP2R1A
	negative regulation of growth (GO:0045926)	1/126	0.649045	0.694328	0	0	0.961463	0.415595	PPP2R1A
	microtubule cytoskeleton organization involved in mitosis (GO:1902850)	1/128	0.654849	0.699955	0	0	0.946226	0.400586	NUDC
	regulation of primary metabolic process (GO:0080090)	1/130	0.660557	0.703138	0	0	0.931462	0.386251	MVD
	positive regulation of canonical Wnt signaling pathway (GO:0090263)	1/130	0.660557	0.703138	0	0	0.931462	0.386251	RUVBL1
	G2/M transition of mitotic cell cycle (GO:0000086)	1/130	0.660557	0.703138	0	0	0.931462	0.386251	PPP2R1A
	Golgi organization (GO:0007030)	1/130	0.660557	0.703138	0	0	0.931462	0.386251	TANGO2
	protein glycosylation (GO:0006486)	1/130	0.660557	0.703138	0	0	0.931462	0.386251	MAN1C1
	cell cycle G2/M phase transition (GO:0044839)	1/131	0.663376	0.704973	0	0	0.92425	0.379325	PPP2R1A
	cellular response to metal ion (GO:0071248)	1/131	0.663376	0.704973	0	0	0.92425	0.379325	MCOLN1
	defense response to virus (GO:0051607)	1/133	0.668943	0.710304	0	0	0.910153	0.365932	PYCARD
	positive regulation of peptidyl-tyrosine phosphorylation (GO:0050731)	1/134	0.671693	0.712636	0	0	0.903264	0.359458	IL12B
	protein localization to plasma membrane (GO:0072659)	1/136	0.677124	0.717217	0	0	0.889792	0.346931	EPB41L3
	cellular calcium ion homeostasis (GO:0006874)	1/136	0.677124	0.717217	0	0	0.889792	0.346931	STOML2
	organelle assembly (GO:0070925)	3/425	0.684433	0.723883	0	0	0.851896	0.323008	CHMP2A;ATP6V0D1;VPS28
	regulation of cellular component organization (GO:0051128)	1/139	0.685104	0.723883	0	0	0.870316	0.329141	AP2S1
	positive regulation of response to external stimulus (GO:0032103)	1/139	0.685104	0.723883	0	0	0.870316	0.329141	IL12B
	protein localization to cell periphery (GO:1990778)	1/140	0.68772	0.726052	0	0	0.864011	0.323463	EPB41L3
	negative regulation of cellular process (GO:0048523)	4/566	0.690396	0.72828	0	0	0.852015	0.315663	VAMP8;PPP2R1A;NOTCH4;CHMP2A
	protein-DNA complex assembly (GO:0065004)	1/143	0.695439	0.7324	0	0	0.845629	0.307143	GRWD1
	negative regulation of DNA-binding transcription factor activity (GO:0043433)	1/143	0.695439	0.7324	0	0	0.845629	0.307143	PYCARD
	negative regulation of cell migration (GO:0030336)	1/144	0.69797	0.734465	0	0	0.839673	0.301929	EVL
	regulation of G2/M transition of mitotic cell cycle (GO:0010389)	1/149	0.710313	0.746234	0	0	0.811099	0.277436	PPP2R1A
	positive regulation of hydrolase activity (GO:0051345)	1/149	0.710313	0.746234	0	0	0.811099	0.277436	CALM3
	brain development (GO:0007420)	1/150	0.712721	0.747544	0	0	0.805615	0.272834	PAFAH1B3
	cellular response to organic cyclic compound (GO:0071407)	1/150	0.712721	0.747544	0	0	0.805615	0.272834	ACTB
	positive regulation of Wnt signaling pathway (GO:0030177)	1/153	0.719826	0.754382	0	0	0.789594	0.259576	RUVBL1
	cellular response to interleukin-1 (GO:0071347)	1/155	0.724465	0.75801	0	0	0.77926	0.251173	PYCARD
	positive regulation of NF-kappaB transcription factor activity (GO:0051092)	1/155	0.724465	0.75801	0	0	0.77926	0.251173	PYCARD
	mitotic spindle organization (GO:0007052)	1/157	0.729028	0.762165	0	0	0.769192	0.243098	NUDC
	cellular response to growth factor stimulus (GO:0071363)	1/158	0.731281	0.763901	0	0	0.764254	0.239179	CORO1B
	response to lipopolysaccharide (GO:0032496)	1/159	0.733516	0.765614	0	0	0.759378	0.235336	PYCARD
	cilium assembly (GO:0060271)	2/314	0.734487	0.766008	0	0	0.767776	0.236922	PPP2R1A;ATP6V0D1
	heart development (GO:0007507)	1/164	0.744414	0.775733	0	0	0.735897	0.217205	SRF
	cellular protein modification process (GO:0006464)	7/1025	0.747193	0.777998	0	0	0.818924	0.238661	CDK9;PPP5C;PPP2R1A;PICK1;CSK;PTPN7;ILKAP
	cellular response to oxygen-containing compound (GO:1901701)	2/323	0.748652	0.778889	0	0	0.745905	0.215925	PYCARD;ACTB
	peptidyl-serine modification (GO:0018209)	1/169	0.75487	0.784724	0	0	0.713814	0.200731	NAA10
	positive regulation of ERK1 and ERK2 cascade (GO:0070374)	1/172	0.760938	0.790394	0	0	0.701184	0.191566	PYCARD
	positive regulation of transcription, DNA-templated (GO:0045893)	8/1183	0.76657	0.795602	0	0	0.809215	0.215113	CDK9;ZNF593;SMARCB1;PRPF6;NOTCH4;SRF;CITED4;GPATCH3
	regulation of mitotic cell cycle (GO:0007346)	1/178	0.77263	0.801246	0	0	0.677208	0.174689	CDK9
	regulation of immune response (GO:0050776)	1/179	0.774523	0.802563	0	0	0.673369	0.172051	CSK
	positive regulation of cellular biosynthetic process (GO:0031328)	1/180	0.7764	0.803861	0	0	0.669574	0.169461	SLC27A1
	protein phosphorylation (GO:0006468)	3/496	0.779936	0.806873	0	0	0.726542	0.180578	CDK9;PICK1;CSK
	regulation of mitotic cell cycle phase transition (GO:1901990)	1/188	0.790867	0.817526	0	0	0.640668	0.150317	PPP2R1A
	ubiquitin-dependent protein catabolic process (GO:0006511)	2/354	0.792593	0.818653	0	0	0.679134	0.157861	RNF185;VPS28
	negative regulation of cell differentiation (GO:0045596)	1/191	0.796049	0.821564	0	0	0.630456	0.143803	NOTCH4
	cellular response to tumor necrosis factor (GO:0071356)	1/194	0.801103	0.826118	0	0	0.620561	0.137619	PYCARD
	endomembrane system organization (GO:0010256)	1/199	0.809252	0.833853	0	0	0.604736	0.127989	TANGO2
	modification-dependent protein catabolic process (GO:0019941)	1/201	0.812418	0.836446	0	0	0.598628	0.124359	RNF185
	generation of neurons (GO:0048699)	1/202	0.813981	0.837386	0	0	0.595619	0.122589	ITM2C
	axon guidance (GO:0007411)	1/203	0.815531	0.838312	0	0	0.592641	0.120848	EVL
	proteasomal protein catabolic process (GO:0010498)	1/205	0.818594	0.840788	0	0	0.586771	0.117452	RNF185
	regulation of inflammatory response (GO:0050727)	1/206	0.820106	0.84167	0	0	0.583879	0.115796	IL12B
	regulation of protein kinase B signaling (GO:0051896)	1/207	0.821605	0.842538	0	0	0.581015	0.114167	PHLDA3
	positive regulation of macromolecule metabolic process (GO:0010604)	2/384	0.828555	0.848686	0	0	0.624835	0.117514	DTNBP1;PICK1
	phosphate-containing compound metabolic process (GO:0006796)	1/212	0.828919	0.848686	0	0	0.567102	0.106407	IMPA2
	positive regulation of protein modification process (GO:0031401)	1/214	0.83176	0.850919	0	0	0.56172	0.103475	CALM3
	regulation of cell growth (GO:0001558)	1/217	0.835934	0.85451	0	0	0.553834	0.09925	PPP2R1A
	cellular response to lipid (GO:0071396)	1/219	0.83866	0.856617	0	0	0.548697	0.0965434	PYCARD
	cilium organization (GO:0044782)	1/228	0.850377	0.867897	0	0	0.5267	0.0853649	ATP6V0D1
	regulation of ERK1 and ERK2 cascade (GO:0070372)	1/238	0.862408	0.879478	0	0	0.504219	0.0746382	PYCARD
	regulation of apoptotic process (GO:0042981)	4/742	0.865291	0.88172	0	0	0.642899	0.0930211	PYCARD;GADD45B;CTSD;PHLDA3
	regulation of nucleic acid-templated transcription (GO:1903506)	2/430	0.872921	0.888793	0	0	0.556361	0.0756149	PPP2R1A;RALY
	regulation of canonical Wnt signaling pathway (GO:0060828)	1/253	0.878673	0.893943	0	0	0.473843	0.0612879	RUVBL1
	positive regulation of cell differentiation (GO:0045597)	1/258	0.883659	0.898305	0	0	0.464506	0.0574522	SRF
	negative regulation of signal transduction (GO:0009968)	1/267	0.892124	0.906196	0	0	0.448583	0.0512056	IL12B
	central nervous system development (GO:0007417)	1/268	0.893026	0.906397	0	0	0.44688	0.0505597	PAFAH1B3
	positive regulation of MAPK cascade (GO:0043410)	1/274	0.898283	0.911015	0	0	0.436925	0.0468689	PYCARD
	plasma membrane bounded cell projection assembly (GO:0120031)	1/278	0.901644	0.913704	0	0	0.430527	0.0445748	ATP6V0D1
	proteolysis (GO:0006508)	1/287	0.908808	0.92024	0	0	0.416787	0.0398537	CTSD
	negative regulation of transcription by RNA polymerase II (GO:0000122)	3/684	0.924422	0.935315	0	0	0.520857	0.0409323	ZGPAT;NOTCH4;SRF
	positive regulation of nucleic acid-templated transcription (GO:1903508)	2/511	0.926379	0.936559	0	0	0.465872	0.035626	NOTCH4;GPATCH3
	protein polyubiquitination (GO:0000209)	1/314	0.927334	0.936789	0	0	0.380309	0.0286911	ANKRD39
	proteasome-mediated ubiquitin-dependent protein catabolic process (GO:0043161)	1/321	0.931492	0.940252	0	0	0.371856	0.0263897	RNF185
	protein ubiquitination (GO:0016567)	2/525	0.933147	0.941185	0	0	0.453073	0.0313492	PEX10;RNF185
	negative regulation of cell population proliferation (GO:0008285)	1/379	0.95799	0.965486	0	0	0.313863	0.0134703	IL12B
	protein modification by small protein conjugation (GO:0032446)	1/409	0.967398	0.974205	0	0	0.290337	0.00962337	PEX10
	negative regulation of nucleic acid-templated transcription (GO:1903507)	1/464	0.979537	0.985576	0	0	0.255123	0.00527461	ZGPAT
	regulation of cellular macromolecule biosynthetic process (GO:2000112)	1/468	0.98022	0.985576	0	0	0.252886	0.0050522	PPP2R1A
	positive regulation of cell population proliferation (GO:0008284)	1/474	0.981202	0.985794	0	0	0.2496	0.00473673	MVD
	negative regulation of transcription, DNA-templated (GO:0045892)	3/948	0.98612	0.989963	0	0	0.370174	0.00517404	ZGPAT;NOTCH4;MAF1
	negative regulation of cellular macromolecule biosynthetic process (GO:2000113)	1/547	0.989893	0.992351	0	0	0.215414	0.00218829	ZGPAT
	regulation of transcription by RNA polymerase II (GO:0006357)	10/2206	0.990039	0.992351	0	0	0.518215	0.00518763	CDK9;ZNF593;SMARCB1;ZGPAT;PRPF6;NOTCH4;SRF;RUVBL1;CITED4;BATF
	regulation of gene expression (GO:0010468)	3/1079	0.99436	0.995906	0	0	0.322852	0.00182618	PPP2R1A;DTNBP1;IL12B
	regulation of cell population proliferation (GO:0042127)	1/764	0.998422	0.998726	0	0	0.152415	0.000240644	MVD
	regulation of transcription, DNA-templated (GO:0006355)	8/2244	0.998726	0.998726	0	0	0.401057	0.0005113	SMARCB1;ZGPAT;PPP2R1A;NOTCH4;SRF;RUVBL1;GPATCH3;BATF

## Sheet: lightcoral
Supplementary Table 8: The complete list of the biological processes in the preserved consensus modules	Term	Overlap	P-value	Adjusted P-value	Old P-value	Old Adjusted P-value	Odds Ratio	Combined Score	Genes
	DNA repair (GO:0006281)	27/298	1.12167e-07	0.000291074	0	0	3.54894	56.7946	NUDT1;BABAM1;RECQL4;BABAM2;ENDOV;RECQL5;MTA1;EME1;NSD2;POLD2;PMS2;FBXO6;POLL;ATRIP;MEN1;MUTYH;LIG1;RFC2;INTS3;XRCC1;APEX2;ERCC4;TIMELESS;NABP2;TP53;FAN1;RAD9A
	DNA metabolic process (GO:0006259)	24/277	1.26887e-06	0.00164635	0	0	3.36347	45.6671	CTC1;CDT1;ACD;LIG1;RFC2;INTS3;NUDT1;XRCC1;RECQL4;ENDOV;RECQL5;CBS;ERCC4;POLD2;TIMELESS;NABP2;FBXO6;POLL;MCM5;ATRIP;FAN1;MEN1;RAD9A;MUTYH
	cellular macromolecule biosynthetic process (GO:0034645)	25/314	3.54048e-06	0.00306251	0	0	3.06709	38.4958	MRPS15;ALAS1;MRPL10;PTMS;RECQL4;RECQL5;EEF2K;POLD2;E2F1;RPL35;EIF4EBP2;KAT7;RPL38;NT5M;POLL;LARGE1;ATRIP;POLR2J;ST3GAL2;RFC2;GTPBP2;PAX8;TIMELESS;MCM5;RAD9A
	cellular response to DNA damage stimulus (GO:0006974)	26/350	7.95402e-06	0.00516017	0	0	2.84527	33.4086	CDKN1A;SUV39H1;NUDT1;RECQL4;BABAM2;ENDOV;RECQL5;E2F1;CASP2;FBXO6;ATRIP;UBQLN4;ZNF385A;MEN1;MUTYH;LIG1;RFC2;INTS3;IRF3;ERCC4;CDK3;TIMELESS;NABP2;TP53;FAN1;RAD9A
	DNA replication (GO:0006260)	12/108	5.44515e-05	0.0282603	0	0	4.37138	42.9191	RECQL4;RECQL5;RFC2;POLD2;TIMELESS;KAT7;POLL;MCM5;NT5M;ATRIP;RAD9A;PTMS
	DNA integrity checkpoint signaling (GO:0031570)	7/39	9.69941e-05	0.0419499	0	0	7.60646	70.2903	CDT1;E2F1;TIMELESS;FBXO6;PRPF19;ATRIP;RAD9A
	histone H3 acetylation (GO:0043966)	7/42	0.000158117	0.0487327	0	0	6.95341	60.8574	PER1;KAT2A;LDB1;TADA3;WDR5;KAT7;SGF29
	DNA damage response, signal transduction by p53 class mediator resulting in cell cycle arrest (GO:0006977)	8/56	0.000166133	0.0487327	0	0	5.80102	50.4846	CDKN1A;PCBP4;CNOT11;E2F1;CASP2;GTSE1;TP53;ZNF385A
	nucleotide-excision repair (GO:0006289)	11/105	0.000187752	0.0487327	0	0	4.08539	35.0543	LIG1;RFC2;ERCC4;POLD2;XRCC1;COPS7A;POLL;PRPF19;TP53;POLR2J;FAN1
	response to ionizing radiation (GO:0010212)	9/72	0.000187795	0.0487327	0	0	4.97739	42.7068	BABAM1;BABAM2;CDKN1A;MTA1;INTS3;NABP2;TP53;MEN1;RAD9A
	DNA damage response, signal transduction by p53 class mediator (GO:0030330)	9/74	0.000231996	0.0518595	0	0	4.82374	40.3689	CDKN1A;PCBP4;CNOT11;SESN2;E2F1;CASP2;GTSE1;TP53;ZNF385A
	negative regulation of DNA biosynthetic process (GO:2000279)	6/32	0.000239813	0.0518595	0	0	8.01252	66.7896	CTC1;CDKN1A;ACD;ERCC4;TP53;MEN1
	base-excision repair (GO:0006284)	7/48	0.000372854	0.074106	0	0	5.934	46.8449	LIG1;RFC2;POLD2;APEX2;XRCC1;POLL;MUTYH
	base-excision repair, gap-filling (GO:0006287)	6/35	0.000399801	0.074106	0	0	7.18253	56.2	LIG1;RFC2;POLD2;XRCC1;POLL;MUTYH
	mitotic G1 DNA damage checkpoint signaling (GO:0031571)	8/65	0.00047279	0.0817927	0	0	4.8828	37.3869	CDKN1A;PCBP4;CNOT11;E2F1;CASP2;GTSE1;TP53;ZNF385A
	phagocytosis, engulfment (GO:0006911)	6/37	0.000545902	0.0885385	0	0	6.71845	50.4762	ITGB2;RAC2;AIF1;ARHGAP25;DOCK1;RHOBTB2
	signal transduction in response to DNA damage (GO:0042770)	7/52	0.000614713	0.0897644	0	0	5.40542	39.9696	SESN2;E2F1;FBXO6;PRPF19;TP53;ATRIP;RAD9A
	cilium assembly (GO:0060271)	20/314	0.000654003	0.0897644	0	0	2.38919	17.5185	C2CD3;DCTN1;IFT172;FBF1;CEP131;CEP164;HAUS5;TXNDC15;CDC14A;HDAC6;EHD3;TTC8;PDE6D;CEP250;POC1B;KIF3C;PRKACA;PCNT;RILP;CLUAP1
	regulation of cell cycle G2/M phase transition (GO:1902749)	9/85	0.000657234	0.0897644	0	0	4.12323	30.2128	DCTN1;CEP164;CEP131;CEP250;HAUS5;PRKACA;PCNT;GTSE1;TP53
	double-strand break repair (GO:0006302)	13/164	0.000798427	0.0989967	0	0	3.00763	21.453	XRCC1;PRPF19;BABAM1;RECQL4;BABAM2;MTA1;RECQL5;EME1;ERCC4;NSD2;NABP2;POLL;FAN1
	cilium organization (GO:0044782)	16/228	0.000801129	0.0989967	0	0	2.64261	18.8405	IFT172;FBF1;CEP131;CEP164;TXNDC15;CDC14A;HDAC6;TTC17;EHD3;TTC8;PDE6D;CEP250;POC1B;PCNT;RILP;CLUAP1
	plasma membrane bounded cell projection assembly (GO:0120031)	18/278	0.000992192	0.116693	0	0	2.42687	16.7833	IFT172;FBF1;CEP131;CEP164;TXNDC15;AIF1;FGD1;CDC14A;HDAC6;EHD3;TTC8;PDE6D;CEP250;POC1B;PCNT;SRGAP2;RILP;CLUAP1
	transcription-coupled nucleotide-excision repair (GO:0006283)	8/73	0.00103427	0.116693	0	0	4.28007	29.4215	LIG1;RFC2;ERCC4;POLD2;XRCC1;COPS7A;PRPF19;POLR2J
	G2/M transition of mitotic cell cycle (GO:0000086)	11/130	0.0011651	0.123791	0	0	3.22295	21.7708	CDKN1A;CCNY;DCTN1;CEP131;CEP164;CEP250;HAUS5;PRKACA;PPP1R12B;PCNT;CDC25B
	production of miRNAs involved in gene silencing by miRNA (GO:0035196)	5/29	0.00119674	0.123791	0	0	7.22135	48.5864	SMAD1;ZC3H7B;AGO4;TUT4;ADAR
	cell cycle G2/M phase transition (GO:0044839)	11/131	0.0012403	0.123791	0	0	3.19592	21.3884	CDKN1A;CCNY;DCTN1;CEP131;CEP164;CEP250;HAUS5;PRKACA;PPP1R12B;PCNT;CDC25B
	mitotic DNA damage checkpoint signaling (GO:0044773)	7/59	0.00132283	0.127139	0	0	4.67608	30.9929	BABAM1;BABAM2;CDKN1A;EME1;FOXN3;TP53;RAD9A
	ciliary basal body-plasma membrane docking (GO:0097711)	9/95	0.0014635	0.131357	0	0	3.6419	23.7704	C2CD3;DCTN1;CEP164;CEP131;FBF1;CEP250;HAUS5;PRKACA;PCNT
	positive regulation of nucleic acid-templated transcription (GO:1903508)	27/511	0.00146796	0.131357	0	0	1.96503	12.8196	CALCOCO1;SETD3;AHR;MRPL12;MED12;HHEX;NSD1;E2F1;MEF2C;ZFHX3;DYRK1B;FOS;IGF1;SMARCA2;TRERF1;ESR1;KAT2A;MED24;PAX8;MDFIC;TADA3;MAPRE3;TP53;PPARD;MAP3K12;RNF187;CREB5
	mitotic G2/M transition checkpoint (GO:0044818)	6/45	0.00158073	0.136733	0	0	5.3381	34.4301	BABAM1;BABAM2;CDKN1A;INTS3;NABP2;FOXN3
	DNA damage checkpoint signaling (GO:0000077)	5/32	0.00189286	0.158451	0	0	6.41799	40.2386	E2F1;FBXO6;PRPF19;ATRIP;RAD9A
	mRNA splicing, via spliceosome (GO:0000398)	17/274	0.00213314	0.170745	0	0	2.31493	14.2372	SRRM2;SF3B4;SF3B2;SF3A1;CPSF7;PRPF19;WBP11;LSM2;LSM7;RNF113A;SCNM1;HNRNPUL1;CD2BP2;PABPC1;POLR2J;SNRPA;SUGP1
	RNA splicing, via transesterification reactions with bulged adenosine as nucleophile (GO:0000377)	16/251	0.00217133	0.170745	0	0	2.38112	14.602	SRRM2;SF3B4;SF3B2;SF3A1;CPSF7;PRPF19;WBP11;LSM2;LSM7;RNF113A;HNRNPUL1;CD2BP2;PABPC1;POLR2J;SNRPA;SUGP1
	mRNA processing (GO:0006397)	18/300	0.00230957	0.172015	0	0	2.23498	13.5679	SRRM2;SF3B4;SF3B2;SF3A1;CPSF7;RPRD2;PRPF19;WBP11;LSM2;LSM7;RNF113A;HNRNPUL1;CD2BP2;PABPC1;PRKACA;POLR2J;SNRPA;SUGP1
	negative regulation of telomerase activity (GO:0051974)	3/10	0.00232005	0.172015	0	0	14.8155	89.873	ERCC4;TP53;MEN1
	histone lysine methylation (GO:0034968)	5/34	0.0024971	0.17948	0	0	5.97475	35.8045	SETD3;SETDB1;SUV39H1;WDR5;MEN1
	mitotic cell cycle phase transition (GO:0044772)	14/209	0.00255907	0.17948	0	0	2.50696	14.9618	CDKN1A;DCTN1;CCNF;CEP131;CEP164;HAUS5;CDC25B;CCNY;CDK3;E2F1;CEP250;PRKACA;PCNT;PPP1R12B
	translational elongation (GO:0006414)	9/104	0.00273919	0.187058	0	0	3.29534	19.4428	MRPL4;MRPS15;MRPS9;EEF2K;MRPS31;GTPBP2;MRPL12;MRPL10;MRPL54
	regulation of melanin biosynthetic process (GO:0048021)	3/11	0.00312349	0.207833	0	0	12.9629	74.7802	ZEB2;GIPC1;CTNS
	aerobic electron transport chain (GO:0019646)	7/70	0.00356423	0.222421	0	0	3.85743	21.7436	SDHAF2;NDUFB6;NDUFA3;COX5A;UQCRH;COX10;COX6B1
	respiratory chain complex IV assembly (GO:0008535)	4/23	0.00363964	0.222421	0	0	7.28624	40.9186	COA1;PET100;TIMM21;COX10
	positive regulation of transcription initiation from RNA polymerase II promoter (GO:0060261)	4/23	0.00363964	0.222421	0	0	7.28624	40.9186	MED12;MED24;ESR1;TP53
	IRE1-mediated unfolded protein response (GO:0036498)	6/53	0.00368559	0.222421	0	0	4.42766	24.8096	TSPYL2;DCTN1;WFS1;PLA2G4B;PPP2R5B;TPP1
	mitochondrial ATP synthesis coupled electron transport (GO:0042775)	7/71	0.00386003	0.227654	0	0	3.79696	21.1	SDHAF2;NDUFB6;NDUFA3;COX5A;UQCRH;COX10;COX6B1
	regulation of protein kinase activity (GO:0045859)	9/110	0.00399246	0.230232	0	0	3.09862	17.1147	TSPYL2;FGR;CDKN1A;AKT1S1;HSPB1;ANKRD54;PTK2B;MAPRE3;TAB1
	nucleotide-excision repair, DNA gap filling (GO:0006297)	4/24	0.00427133	0.240959	0	0	6.92157	37.7629	LIG1;RFC2;POLD2;XRCC1
	ubiquitin-dependent ERAD pathway (GO:0030433)	7/73	0.00450709	0.248849	0	0	3.68152	19.8879	WFS1;TMUB1;FBXO6;UBE4B;AUP1;ERLIN2;RNF5
	negative regulation of transcription, DNA-templated (GO:0045892)	41/948	0.00463832	0.250759	0	0	1.59836	8.58862	ZNF133;ZNF692;LDB1;SUV39H1;GPS2;PBXIP1;AHR;HDAC6;HHEX;MNT;MTA1;NSD1;E2F1;DPF2;MLX;PCGF1;CIR1;KAT7;TNFRSF4;MEN1;CBX8;MEF2C;ZFHX3;MTERF3;WFS1;FOXN3;SMARCA2;TRERF1;COMMD7;ESR1;ETV6;PER1;ZEB2;MDFIC;NFIC;DNAJA3;TIMELESS;TP53;EZH1;PPARD;MCPH1
	nuclear-transcribed mRNA catabolic process, deadenylation-dependent decay (GO:0000288)	6/56	0.00485572	0.256163	0	0	4.16136	22.1701	PAN2;LSM7;CNOT11;TUT4;LSM2;DCP1B
[truncated: 2,546 more rows]

## Sheet: lightcyan
Supplementary Table 8: The complete list of the biological processes in the preserved consensus modules	Term	Overlap	P-value	Adjusted P-value	Old P-value	Old Adjusted P-value	Odds Ratio	Combined Score	Genes
[truncated: 536 more rows]

[truncated: 8 more sheets: lightgreen, lightpink4, lightsteelblue1, lightyellow, skyblue1, skyblue2, thistle1, Sheet13]
