# Supplementary material for: A framework for non-preserved consensus gene module detection in Johne's disease
Source: Front Vet Sci. 2022 Jul 27;9:974444. doi: 10.3389/fvets.2022.974444 (PMC9363878; doi:10.3389/fvets.2022.974444)
Supplement: Supplementary file 15 [file Table_15.XLSX]

## Sheet: antiquewhite4
Supplementary Table 9: The complete list of the KEGG pathways in the preserved consensus modules	Term	Overlap	P-value	Adjusted P-value	Old P-value	Old Adjusted P-value	Odds Ratio	Combined Score	Genes
	ABC transporters	2/45	0.0560463	0.868385	0	0	5.47813	15.7856	ABCA2;ABCC10
	Parathyroid hormone synthesis, secretion and action	3/106	0.061763	0.868385	0	0	3.44056	9.58006	GNA11;GNAS;ARHGEF1
	Endocrine and other factor-regulated calcium reabsorption	2/53	0.0746918	0.868385	0	0	4.61695	11.9781	GNAS;AP2A1
	Fanconi anemia pathway	2/54	0.0771455	0.868385	0	0	4.52793	11.6008	TOP3B;SLX1A
	Platelet activation	3/124	0.089138	0.868385	0	0	2.92607	7.07397	GNAS;ARHGEF1;RASGRP2
	Taurine and hypotaurine metabolism	1/11	0.089647	0.868385	0	0	11.7278	28.286	ADO
	Long-term depression	2/60	0.0923765	0.868385	0	0	4.05829	9.66638	GNA11;GNAS
	Vascular smooth muscle contraction	3/133	0.104427	0.868385	0	0	2.72225	6.15028	GNA11;GNAS;ARHGEF1
	Cortisol synthesis and secretion	2/65	0.105673	0.868385	0	0	3.73526	8.39465	GNA11;GNAS
	Adipocytokine signaling pathway	2/69	0.116657	0.868385	0	0	3.51155	7.54463	STK11;NFKBIB
	Other glycan degradation	1/18	0.142487	0.868385	0	0	6.89628	13.4374	MAN2C1
	Insulin secretion	2/86	0.166029	0.868385	0	0	2.79847	5.02491	GNA11;GNAS
	Gap junction	2/88	0.17206	0.868385	0	0	2.73311	4.81003	GNA11;GNAS
	GnRH signaling pathway	2/93	0.187289	0.868385	0	0	2.58229	4.3256	GNA11;GNAS
	Axon guidance	3/182	0.202002	0.868385	0	0	1.97213	3.15439	FES;LIMK2;PLXNA3
	Aldosterone synthesis and secretion	2/98	0.202696	0.868385	0	0	2.44717	3.9058	GNA11;GNAS
	Amoebiasis	2/102	0.215124	0.868385	0	0	2.34881	3.60905	GNA11;GNAS
	Chagas disease	2/102	0.215124	0.868385	0	0	2.34881	3.60905	GNA11;GNAS
	Longevity regulating pathway	2/102	0.215124	0.868385	0	0	2.34881	3.60905	STK11;EHMT1
	beta-Alanine metabolism	1/30	0.226072	0.868385	0	0	4.0402	6.00738	MLYCD
	Citrate cycle (TCA cycle)	1/30	0.226072	0.868385	0	0	4.0402	6.00738	PC
	Viral carcinogenesis	3/203	0.248821	0.868385	0	0	1.76317	2.45261	HDAC5;SCRIB;MAD1L1
	Propanoate metabolism	1/34	0.252092	0.868385	0	0	3.54976	4.89143	MLYCD
	Rap1 signaling pathway	3/210	0.264797	0.868385	0	0	1.70294	2.26285	GNAS;RASGRP2;SIPA1
	Growth hormone synthesis, secretion and action	2/119	0.268489	0.868385	0	0	2.0058	2.63752	GNA11;GNAS
	Human immunodeficiency virus 1 infection	3/212	0.269386	0.868385	0	0	1.68647	2.212	GNA11;LIMK2;AP1B1
	AMPK signaling pathway	2/120	0.271639	0.868385	0	0	1.9887	2.59184	STK11;MLYCD
	Homologous recombination	1/41	0.295552	0.868385	0	0	2.92751	3.56838	TOP3B
	Lysosome	2/128	0.296803	0.868385	0	0	1.86168	2.26136	ABCA2;AP1B1
	Human cytomegalovirus infection	3/225	0.299401	0.868385	0	0	1.58666	1.91347	GNA11;GNAS;ARHGEF1
	Fat digestion and absorption	1/43	0.307501	0.868385	0	0	2.78783	3.28762	DGAT1
	Vasopressin-regulated water reabsorption	1/44	0.3134	0.868385	0	0	2.72286	3.15926	GNAS
	Glycosphingolipid biosynthesis	1/45	0.319249	0.868385	0	0	2.66084	3.0381	B3GALT4
	Autophagy	2/137	0.324954	0.868385	0	0	1.73677	1.95226	STK11;ATG2A
	Pyruvate metabolism	1/47	0.330799	0.868385	0	0	2.54489	2.81527	PC
	Amino sugar and nucleotide sugar metabolism	1/48	0.336501	0.868385	0	0	2.49062	2.71267	CYB5R1
	Cocaine addiction	1/49	0.342154	0.868385	0	0	2.43861	2.6154	GNAS
	Vibrio cholerae infection	1/50	0.347759	0.868385	0	0	2.38872	2.52307	GNAS
	Cholesterol metabolism	1/50	0.347759	0.868385	0	0	2.38872	2.52307	ANGPTL4
	Cysteine and methionine metabolism	1/50	0.347759	0.868385	0	0	2.38872	2.52307	MRI1
	Ovarian steroidogenesis	1/51	0.353317	0.868385	0	0	2.34083	2.43537	GNAS
	Spliceosome	2/150	0.365069	0.868385	0	0	1.58317	1.59531	SART1;SNRNP70
	Regulation of lipolysis in adipocytes	1/55	0.375082	0.868385	0	0	2.167	2.12498	GNAS
	mTOR signaling pathway	2/154	0.377239	0.868385	0	0	1.5412	1.50248	STK11;WDR24
	Cushing syndrome	2/155	0.380266	0.868385	0	0	1.53105	1.48034	GNA11;GNAS
	Glycerolipid metabolism	1/61	0.406371	0.868385	0	0	1.9497	1.75569	DGAT1
	Cytosolic DNA-sensing pathway	1/63	0.416451	0.868385	0	0	1.88662	1.65265	NFKBIB
	Lysine degradation	1/63	0.416451	0.868385	0	0	1.88662	1.65265	EHMT1
	GnRH secretion	1/64	0.421427	0.868385	0	0	1.85658	1.60429	GNA11
	Tight junction	2/169	0.42196	0.868385	0	0	1.4017	1.20945	STK11;SCRIB
	Retinol metabolism	1/68	0.440912	0.868385	0	0	1.74539	1.42931	DGAT1
	Amphetamine addiction	1/69	0.44568	0.868385	0	0	1.71963	1.38973	GNAS
	Renin secretion	1/69	0.44568	0.868385	0	0	1.71963	1.38973	GNAS
	RIG-I-like receptor signaling pathway	1/70	0.450408	0.868385	0	0	1.69462	1.35163	NFKBIB
	NOD-like receptor signaling pathway	2/181	0.456534	0.868385	0	0	1.30693	1.02475	RNF31;NFKBIB
	PPAR signaling pathway	1/74	0.468923	0.868385	0	0	1.60144	1.2128	ANGPTL4
	Alcoholism	2/186	0.47059	0.868385	0	0	1.27109	0.95811	HDAC5;GNAS
	Thyroid hormone synthesis	1/75	0.473454	0.868385	0	0	1.57972	1.18116	GNAS
	Gastric acid secretion	1/76	0.477946	0.868385	0	0	1.55858	1.15063	GNAS
	Neutrophil extracellular trap formation	2/189	0.478919	0.868385	0	0	1.25051	0.920656	HDAC5;PADI4
	Leishmaniasis	1/77	0.482401	0.868385	0	0	1.53799	1.12117	NFKBIB
	Huntington disease	3/306	0.483616	0.868385	0	0	1.1577	0.841032	ATG2A;MAP3K10;AP2A1
	Synaptic vesicle cycle	1/78	0.486817	0.868385	0	0	1.51794	1.09272	AP2A1
	Chemokine signaling pathway	2/192	0.487168	0.868385	0	0	1.23058	0.884965	RASGRP2;NFKBIB
	RNA degradation	1/79	0.491196	0.868385	0	0	1.49841	1.06523	EXOSC4
	B cell receptor signaling pathway	1/81	0.499843	0.868385	0	0	1.4608	1.01301	NFKBIB
	Pathogenic Escherichia coli infection	2/197	0.500736	0.868385	0	0	1.19872	0.829126	ARHGEF1;NFKBIB
	Peroxisome	1/82	0.504112	0.868385	0	0	1.44269	0.988181	MLYCD
	Proteoglycans in cancer	2/205	0.521962	0.868385	0	0	1.15101	0.74834	FLNA;ARHGEF1
	ECM-receptor interaction	1/88	0.528974	0.868385	0	0	1.34279	0.855109	AGRN
	PD-L1 expression and PD-1 checkpoint pathway in cancer	1/89	0.532995	0.868385	0	0	1.32746	0.835296	NFKBIB
	Bile secretion	1/90	0.536982	0.868385	0	0	1.31248	0.816087	GNAS
	Morphine addiction	1/91	0.540936	0.868385	0	0	1.29783	0.797458	GNAS
	Th1 and Th2 cell differentiation	1/92	0.544856	0.868385	0	0	1.2835	0.779387	NFKBIB
	Lipid and atherosclerosis	2/215	0.547639	0.868385	0	0	1.09641	0.660192	MIB2;ARHGEF1
	Salivary secretion	1/93	0.548742	0.868385	0	0	1.26949	0.761853	GNAS
	IL-17 signaling pathway	1/94	0.552596	0.868385	0	0	1.25577	0.744835	IL17RC
	Regulation of actin cytoskeleton	2/218	0.555153	0.868385	0	0	1.08102	0.636191	LIMK2;ARHGEF1
	Dilated cardiomyopathy	1/96	0.560205	0.868385	0	0	1.22921	0.71227	GNAS
	Circadian entrainment	1/97	0.563961	0.868385	0	0	1.21635	0.696686	GNAS
	Fc gamma R-mediated phagocytosis	1/97	0.563961	0.868385	0	0	1.21635	0.696686	LIMK2
	Glycerophospholipid metabolism	1/98	0.567686	0.868385	0	0	1.20375	0.681545	MBOAT7
	Inflammatory mediator regulation of TRP channels	1/98	0.567686	0.868385	0	0	1.20375	0.681545	GNAS
	Progesterone-mediated oocyte maturation	1/100	0.57504	0.868385	0	0	1.17931	0.65253	MAD1L1
	Melanogenesis	1/101	0.57867	0.868385	0	0	1.16746	0.638624	GNAS
	Pancreatic secretion	1/102	0.58227	0.868385	0	0	1.15584	0.625102	GNAS
	T cell receptor signaling pathway	1/104	0.589377	0.868385	0	0	1.13328	0.599152	NFKBIB
	Th17 cell differentiation	1/107	0.599814	0.868385	0	0	1.10104	0.562781	NFKBIB
	Glucagon signaling pathway	1/107	0.599814	0.868385	0	0	1.10104	0.562781	GNAS
	Calcium signaling pathway	2/240	0.607547	0.868385	0	0	0.979992	0.488354	GNA11;GNAS
	Toxoplasmosis	1/112	0.616625	0.868385	0	0	1.05118	0.508237	NFKBIB
	Serotonergic synapse	1/113	0.619902	0.868385	0	0	1.04174	0.498152	GNAS
	Cholinergic synapse	1/113	0.619902	0.868385	0	0	1.04174	0.498152	GNA11
	Shigellosis	2/246	0.621005	0.868385	0	0	0.955601	0.455264	RNF31;NFKBIB
	Glutamatergic synapse	1/114	0.623151	0.868385	0	0	1.03247	0.488321	GNAS
	Leukocyte transendothelial migration	1/114	0.623151	0.868385	0	0	1.03247	0.488321	SIPA1
	Endocytosis	2/252	0.634106	0.868385	0	0	0.932381	0.424736	ACAP3;AP2A1
	Neurotrophin signaling pathway	1/119	0.638987	0.868385	0	0	0.988467	0.442705	NFKBIB
	Thyroid hormone signaling pathway	1/121	0.645135	0.868385	0	0	0.971893	0.425977	MED16
	Cell cycle	1/124	0.654162	0.868385	0	0	0.948044	0.40235	MAD1L1
	Pathways in cancer	4/531	0.664475	0.868385	0	0	0.882604	0.360771	GNA11;GNAS;ARHGEF1;RASGRP2
	Oocyte meiosis	1/129	0.668702	0.868385	0	0	0.91078	0.366513	MAD1L1
	Relaxin signaling pathway	1/129	0.668702	0.868385	0	0	0.91078	0.366513	GNAS
	FoxO signaling pathway	1/131	0.674347	0.868385	0	0	0.896677	0.3533	STK11
	Dopaminergic synapse	1/132	0.677133	0.868385	0	0	0.889787	0.346917	GNAS
	Apelin signaling pathway	1/137	0.690713	0.868385	0	0	0.856857	0.317063	HDAC5
	Yersinia infection	1/137	0.690713	0.868385	0	0	0.856857	0.317063	ARHGEF1
	Estrogen signaling pathway	1/137	0.690713	0.868385	0	0	0.856857	0.317063	GNAS
	Measles	1/139	0.695985	0.868385	0	0	0.844353	0.306017	NFKBIB
	Spinocerebellar ataxia	1/143	0.706261	0.870667	0	0	0.820402	0.285311	ATG2A
	MAPK signaling pathway	2/294	0.71608	0.870667	0	0	0.796559	0.266022	FLNA;RASGRP2
	Phospholipase D signaling pathway	1/148	0.718623	0.870667	0	0	0.792296	0.261789	GNAS
	Adrenergic signaling in cardiomyocytes	1/150	0.723421	0.870667	0	0	0.781581	0.253047	GNAS
	Oxytocin signaling pathway	1/154	0.732776	0.874189	0	0	0.760993	0.236605	GNAS
	Necroptosis	1/159	0.744028	0.879894	0	0	0.736724	0.217832	RNF31
	Hippo signaling pathway	1/163	0.752689	0.882463	0	0	0.718387	0.204096	SCRIB
	cGMP-PKG signaling pathway	1/167	0.761059	0.88465	0	0	0.700934	0.191386	GNA11
	Influenza A	1/172	0.771126	0.885778	0	0	0.680266	0.176803	NFKBIB
	Human papillomavirus infection	2/331	0.775056	0.885778	0	0	0.705638	0.179811	GNAS;SCRIB
	Focal adhesion	1/201	0.821732	0.925321	0	0	0.580769	0.114028	FLNA
	Epstein-Barr virus infection	1/202	0.823263	0.925321	0	0	0.57785	0.11238	NFKBIB
	cAMP signaling pathway	1/216	0.843369	0.930085	0	0	0.539838	0.0919615	GNAS
	Human T-cell leukemia virus 1 infection	1/219	0.847373	0.930085	0	0	0.532327	0.0881612	MAD1L1
	Thermogenesis	1/232	0.863577	0.930085	0	0	0.502036	0.0736348	GNAS
	Coronavirus disease	1/232	0.863577	0.930085	0	0	0.502036	0.0736348	NFKBIB
	Ras signaling pathway	1/232	0.863577	0.930085	0	0	0.502036	0.0736348	RASGRP2
	Chemical carcinogenesis	1/239	0.871582	0.930085	0	0	0.487097	0.0669493	GNAS
	Salmonella infection	1/249	0.882213	0.930085	0	0	0.467217	0.0585522	FLNA
	Parkinson disease	1/249	0.882213	0.930085	0	0	0.467217	0.0585522	GNAS
	Pathways of neurodegeneration	2/475	0.914611	0.951528	0	0	0.487189	0.0434846	ATG2A;MAP3K10
	Cytokine-cytokine receptor interaction	1/295	0.920894	0.951528	0	0	0.393189	0.0324027	IL17RC
	Herpes simplex virus 1 infection	2/498	0.927379	0.951528	0	0	0.464046	0.0349858	ZNF316;ZNF689
	MicroRNAs in cancer	1/310	0.930539	0.951528	0	0	0.373815	0.0269116	HDAC5
	PI3K-Akt signaling pathway	1/354	0.95259	0.958386	0	0	0.326483	0.0158574	STK11
	Amyotrophic lateral sclerosis	1/364	0.956537	0.958386	0	0	0.317326	0.0141006	ATG2A
	Alzheimer disease	1/369	0.958386	0.958386	0	0	0.312934	0.013301	ATG2A

## Sheet: darkseagreen4
Supplementary Table 9: The complete list of the KEGG pathways in the preserved consensus modules	Term	Overlap	P-value	Adjusted P-value	Old P-value	Old Adjusted P-value	Odds Ratio	Combined Score	Genes
	Sulfur metabolism	3/10	0.000206941	0.0358008	0	0	34.8272	295.441	SELENBP1;SQOR;SUOX
	Fructose and mannose metabolism	4/33	0.000690467	0.0597254	0	0	11.2425	81.8247	PFKFB2;GMDS;ENOSF1;PFKM
	Selenocompound metabolism	3/17	0.00110029	0.0634501	0	0	17.4074	118.582	TXNRD3;TXNRD2;KYAT1
	Cysteine and methionine metabolism	4/50	0.0033014	0.115846	0	0	7.08157	40.4599	GOT1;PHGDH;KYAT1;SRM
	Folate biosynthesis	3/26	0.00387764	0.115846	0	0	10.591	58.8067	QDPR;FPGS;PCBD1
	Sulfur relay system	2/8	0.00401777	0.115846	0	0	26.9781	148.839	CTU2;NFS1
	Galactose metabolism	3/31	0.00640823	0.158375	0	0	8.69753	43.924	GALT;G6PC3;PFKM
	Various types of N-glycan biosynthesis	3/39	0.0121254	0.262212	0	0	6.762	29.837	FUT8;HEXD;ALG3
	Thiamine metabolism	2/15	0.0142368	0.273663	0	0	12.447	52.9239	NFS1;ACP1
	Valine, leucine and isoleucine degradation	3/48	0.0211749	0.352043	0	0	5.40713	20.8442	MCCC2;ABAT;HSD17B10
	Arginine and proline metabolism	3/50	0.0235721	0.352043	0	0	5.17652	19.4	GOT1;PYCR1;SRM
	Oxidative phosphorylation	5/133	0.0244191	0.352043	0	0	3.18108	11.8094	NDUFB10;NDUFA12;NDUFB3;NDUFS2;ATP6V0E2
	Non-alcoholic fatty liver disease	5/155	0.0428925	0.5708	0	0	2.71148	8.53861	NDUFB10;NDUFA12;NDUFB3;NDUFS2;BAX
	Glycolysis / Gluconeogenesis	3/67	0.0495688	0.603306	0	0	3.79823	11.4114	ACSS2;G6PC3;PFKM
	Glyoxylate and dicarboxylate metabolism	2/30	0.0523098	0.603306	0	0	5.77459	17.0383	ACSS2;HYI
	Propanoate metabolism	2/34	0.0653573	0.624237	0	0	5.05174	13.7806	ACSS2;ABAT
	Thermogenesis	6/232	0.06754	0.624237	0	0	2.16018	5.82175	COA3;NDUFAF8;NDUFB10;NDUFA12;NDUFB3;NDUFS2
	Vitamin B6 metabolism	1/6	0.0715759	0.624237	0	0	16.1216	42.5127	PHOSPHO2
	Phenylalanine, tyrosine and tryptophan biosynthesis	1/6	0.0715759	0.624237	0	0	16.1216	42.5127	GOT1
	RNA degradation	3/79	0.0736616	0.624237	0	0	3.19656	8.33749	EXOSC7;SKIV2L;PFKM
	Alanine, aspartate and glutamate metabolism	2/37	0.0757745	0.624237	0	0	4.61803	11.9145	GOT1;ABAT
	Glycine, serine and threonine metabolism	2/40	0.0866751	0.681581	0	0	4.2528	10.4006	PHGDH;GCAT
	Riboflavin metabolism	1/8	0.094282	0.706491	0	0	11.5143	27.1906	ACP1
	Porphyrin and chlorophyll metabolism	2/43	0.0980103	0.706491	0	0	3.94102	9.15375	ALAD;UROD
	Retrograde endocannabinoid signaling	4/148	0.110093	0.754441	0	0	2.25092	4.96649	NDUFB10;NDUFA12;NDUFB3;NDUFS2
	Nucleotide excision repair	2/47	0.113721	0.754441	0	0	3.58998	7.80464	RFC4;GTF2H4
	Amino sugar and nucleotide sugar metabolism	2/48	0.117745	0.754441	0	0	3.51176	7.51247	GALT;GMDS
	N-Glycan biosynthesis	2/50	0.125897	0.759459	0	0	3.3651	6.97345	FUT8;ALG3
	Ubiquinone and other terpenoid-quinone biosynthesis	1/11	0.127308	0.759459	0	0	8.05878	16.6103	COQ2
	Protein processing in endoplasmic reticulum	4/171	0.160182	0.824557	0	0	1.93864	3.5505	SSR4;BAX;HSPBP1;UBXN6
	Amyotrophic lateral sclerosis	7/364	0.163033	0.824557	0	0	1.59135	2.8864	DNAH17;NDUFB10;NDUFA12;NDUFB3;NDUFS2;BAX;TOMM40L
	Steroid hormone biosynthesis	2/61	0.172766	0.824557	0	0	2.73618	4.80422	AKR1C4;HSD17B8
	Huntington disease	6/306	0.17659	0.824557	0	0	1.62117	2.81098	DNAH17;NDUFB10;NDUFA12;NDUFB3;NDUFS2;BAX
	AMPK signaling pathway	3/120	0.183934	0.824557	0	0	2.07207	3.50838	PFKFB2;G6PC3;PFKM
	Thyroid hormone signaling pathway	3/121	0.187023	0.824557	0	0	2.0544	3.44426	PFKFB2;HDAC3;PFKM
	Nitrogen metabolism	1/17	0.189805	0.824557	0	0	5.0352	8.36728	CA5B
	Phenylalanine metabolism	1/17	0.189805	0.824557	0	0	5.0352	8.36728	GOT1
	Primary bile acid biosynthesis	1/17	0.189805	0.824557	0	0	5.0352	8.36728	AKR1C4
	Parkinson disease	5/249	0.193352	0.824557	0	0	1.6589	2.72598	NDUFB10;NDUFA12;NDUFB3;NDUFS2;BAX
	Fatty acid biosynthesis	1/18	0.199779	0.824557	0	0	4.73878	7.632	HSD17B8
	Other glycan degradation	1/18	0.199779	0.824557	0	0	4.73878	7.632	HEXD
	Purine metabolism	3/129	0.212187	0.824557	0	0	1.92318	2.98149	NPR2;NUDT5;HDDC3
	One carbon pool by folate	1/20	0.219362	0.824557	0	0	4.23953	6.43151	MTHFD1
	p53 signaling pathway	2/73	0.226434	0.824557	0	0	2.27234	3.37511	CHEK2;BAX
	Pantothenate and CoA biosynthesis	1/21	0.228973	0.824557	0	0	4.02735	5.93692	VNN1
	Pathways of neurodegeneration	8/475	0.231767	0.824557	0	0	1.38823	2.02962	DNAH17;NDUFB10;NDUFA12;NDUFB3;NDUFS2;BAX;HSD17B10;TOMM40L
	Arginine biosynthesis	1/22	0.238467	0.824557	0	0	3.83537	5.49811	GOT1
	Diabetic cardiomyopathy	4/203	0.240523	0.824557	0	0	1.62424	2.31444	NDUFB10;NDUFA12;NDUFB3;NDUFS2
	Arrhythmogenic right ventricular cardiomyopathy	2/77	0.244616	0.824557	0	0	2.15071	3.02834	CACNB2;PKP2
	Prion disease	5/273	0.246448	0.824557	0	0	1.50848	2.11279	NDUFB10;NDUFA12;NDUFB3;NDUFS2;BAX
	Mannose type O-glycan biosynthesis	1/23	0.247844	0.824557	0	0	3.66085	5.10673	POMT1
	Mismatch repair	1/23	0.247844	0.824557	0	0	3.66085	5.10673	RFC4
	Peroxisome	2/82	0.267416	0.872886	0	0	2.01578	2.65871	ECI2;DHRS4
	Biosynthesis of unsaturated fatty acids	1/27	0.284216	0.878026	0	0	3.09702	3.89611	ELOVL6
	Collecting duct acid secretion	1/27	0.284216	0.878026	0	0	3.09702	3.89611	ATP6V0E2
	Fatty acid elongation	1/27	0.284216	0.878026	0	0	3.09702	3.89611	ELOVL6
	Butanoate metabolism	1/28	0.293032	0.889379	0	0	2.98216	3.66052	ABAT
	beta-Alanine metabolism	1/30	0.310341	0.909984	0	0	2.77621	3.2484	ABAT
	Pentose phosphate pathway	1/30	0.310341	0.909984	0	0	2.77621	3.2484	PFKM
	Hepatocellular carcinoma	3/168	0.341458	0.963629	0	0	1.46569	1.57494	TXNRD3;TXNRD2;BAX
	Nicotinate and nicotinamide metabolism	1/35	0.351789	0.963629	0	0	2.36735	2.47322	NADSYN1
	Starch and sucrose metabolism	1/36	0.359776	0.963629	0	0	2.29959	2.35081	G6PC3
	Tyrosine metabolism	1/36	0.359776	0.963629	0	0	2.29959	2.35081	GOT1
	DNA replication	1/36	0.359776	0.963629	0	0	2.29959	2.35081	RFC4
	Thyroid cancer	1/37	0.367665	0.963629	0	0	2.2356	2.2369	BAX
	Glucagon signaling pathway	2/107	0.379848	0.963629	0	0	1.53388	1.48477	G6PC3;PFKM
	Tryptophan metabolism	1/42	0.405681	0.963629	0	0	1.96247	1.77052	KYAT1
	Fatty acid degradation	1/43	0.413007	0.963629	0	0	1.91565	1.69399	ECI2
	ABC transporters	1/45	0.427389	0.963629	0	0	1.82839	1.55424	ABCB6
	Basal transcription factors	1/45	0.427389	0.963629	0	0	1.82839	1.55424	GTF2H4
	Carbohydrate digestion and absorption	1/47	0.44142	0.963629	0	0	1.74871	1.43002	G6PC3
	Other types of O-glycan biosynthesis	1/47	0.44142	0.963629	0	0	1.74871	1.43002	POMT1
	Pyruvate metabolism	1/47	0.44142	0.963629	0	0	1.74871	1.43002	ACSS2
	Viral carcinogenesis	3/203	0.456817	0.963629	0	0	1.20704	0.945679	HDAC3;BAX;GTF2H4
	Vibrio cholerae infection	1/50	0.461828	0.963629	0	0	1.6414	1.26809	ATP6V0E2
	Alzheimer disease	5/369	0.476785	0.963629	0	0	1.10517	0.818587	NDUFB10;NDUFA12;NDUFB3;NDUFS2;HSD17B10
	Glycosaminoglycan biosynthesis	1/53	0.481492	0.963629	0	0	1.54647	1.13026	FUT8
	Glutathione metabolism	1/57	0.506603	0.963629	0	0	1.43571	0.976325	SRM
	Endometrial cancer	1/58	0.512689	0.963629	0	0	1.41045	0.942304	BAX
	Glycerolipid metabolism	1/61	0.530503	0.963629	0	0	1.33973	0.849294	DGKA
	Basal cell carcinoma	1/63	0.542016	0.963629	0	0	1.29638	0.793979	BAX
	Lysine degradation	1/63	0.542016	0.963629	0	0	1.29638	0.793979	SMYD3
	Aminoacyl-tRNA biosynthesis	1/66	0.558762	0.963629	0	0	1.23636	0.7196	SARS2
	Phagosome	2/152	0.560049	0.963629	0	0	1.07126	0.621041	FCGR2A;ATP6V0E2
	Oxytocin signaling pathway	2/154	0.567154	0.963629	0	0	1.05705	0.599481	CACNB2;NPR2
	Mitophagy	1/68	0.569585	0.963629	0	0	1.19933	0.675039	TOMM7
	Retinol metabolism	1/68	0.569585	0.963629	0	0	1.19933	0.675039	DHRS4
	Adipocytokine signaling pathway	1/69	0.574898	0.963629	0	0	1.18163	0.654109	G6PC3
	Central carbon metabolism in cancer	1/70	0.580144	0.963629	0	0	1.16445	0.634017	PFKM
	Epithelial cell signaling in Helicobacter pylori infection	1/70	0.580144	0.963629	0	0	1.16445	0.634017	ATP6V0E2
	Prolactin signaling pathway	1/70	0.580144	0.963629	0	0	1.16445	0.634017	GALT
	Adherens junction	1/71	0.585327	0.963629	0	0	1.14776	0.614721	ACP1
	Melanoma	1/72	0.590445	0.963629	0	0	1.13153	0.59618	BAX
	Non-small cell lung cancer	1/72	0.590445	0.963629	0	0	1.13153	0.59618	BAX
	Salmonella infection	3/249	0.593603	0.963629	0	0	0.979022	0.510603	EXOC4;BAX;STX10
	Inositol phosphate metabolism	1/73	0.595501	0.963629	0	0	1.11576	0.578356	INPP5K
	Glioma	1/75	0.605427	0.963629	0	0	1.08549	0.544724	BAX
	Chronic myeloid leukemia	1/76	0.610298	0.963629	0	0	1.07097	0.528851	BAX
	Pancreatic cancer	1/76	0.610298	0.963629	0	0	1.07097	0.528851	BAX
	Leishmaniasis	1/77	0.61511	0.963629	0	0	1.05682	0.513567	FCGR2A
	Synaptic vesicle cycle	1/78	0.619862	0.963629	0	0	1.04304	0.498843	ATP6V0E2
	Tuberculosis	2/180	0.651966	0.963629	0	0	0.901455	0.385609	FCGR2A;BAX
	Colorectal cancer	1/86	0.655837	0.963629	0	0	0.94449	0.398427	BAX
	Cardiac muscle contraction	1/87	0.660088	0.963629	0	0	0.93346	0.387742	CACNB2
	GABAergic synapse	1/89	0.668435	0.963629	0	0	0.912152	0.36743	ABAT
	PD-L1 expression and PD-1 checkpoint pathway in cancer	1/89	0.668435	0.963629	0	0	0.912152	0.36743	CD247
	RNA transport	2/186	0.669561	0.963629	0	0	0.871793	0.349704	POP7;EIF4EBP3
	Hypertrophic cardiomyopathy	1/90	0.672531	0.963629	0	0	0.901857	0.357773	CACNB2
	Neutrophil extracellular trap formation	2/189	0.678087	0.963629	0	0	0.857675	0.333189	HDAC3;FCGR2A
	Small cell lung cancer	1/92	0.680574	0.963629	0	0	0.881947	0.33939	BAX
	Th1 and Th2 cell differentiation	1/92	0.680574	0.963629	0	0	0.881947	0.33939	CD247
	Rheumatoid arthritis	1/93	0.684521	0.963629	0	0	0.872316	0.330639	ATP6V0E2
	Transcriptional misregulation in cancer	2/192	0.686433	0.963629	0	0	0.844003	0.317553	FUT8;BAX
	Staphylococcus aureus infection	1/95	0.69227	0.963629	0	0	0.853669	0.313962	FCGR2A
	Dilated cardiomyopathy	1/96	0.696073	0.963629	0	0	0.84464	0.306014	CACNB2
	Fc gamma R-mediated phagocytosis	1/97	0.699829	0.963629	0	0	0.835799	0.298313	FCGR2A
	Phosphatidylinositol signaling system	1/97	0.699829	0.963629	0	0	0.835799	0.298313	DGKA
	Pathogenic Escherichia coli infection	2/197	0.69995	0.963629	0	0	0.822152	0.2933	FCGR2A;BAX
	Choline metabolism in cancer	1/98	0.703539	0.963629	0	0	0.827141	0.290849	DGKA
	Glycerophospholipid metabolism	1/98	0.703539	0.963629	0	0	0.827141	0.290849	DGKA
	AGE-RAGE signaling pathway in diabetic complications	1/100	0.710823	0.963629	0	0	0.810348	0.276598	BAX
	Epstein-Barr virus infection	2/202	0.712981	0.963629	0	0	0.801393	0.271112	BAX;CD247
	Chagas disease	1/102	0.717928	0.963629	0	0	0.794221	0.263193	CD247
	Longevity regulating pathway	1/102	0.717928	0.963629	0	0	0.794221	0.263193	BAX
	T cell receptor signaling pathway	1/104	0.72486	0.963629	0	0	0.77872	0.250574	CD247
	Th17 cell differentiation	1/107	0.734941	0.963629	0	0	0.756565	0.232996	CD247
	Human immunodeficiency virus 1 infection	2/212	0.737627	0.963629	0	0	0.762842	0.232146	BAX;CD247
	Insulin resistance	1/108	0.738218	0.963629	0	0	0.749456	0.227472	G6PC3
	Ribosome biogenesis in eukaryotes	1/108	0.738218	0.963629	0	0	0.749456	0.227472	POP7
	HIF-1 signaling pathway	1/109	0.741456	0.963629	0	0	0.742479	0.222105	PFKM
	Human T-cell leukemia virus 1 infection	2/219	0.75379	0.963629	0	0	0.737969	0.208581	CHEK2;BAX
	Sphingolipid signaling pathway	1/119	0.771715	0.963629	0	0	0.679211	0.176011	BAX
	Neurotrophin signaling pathway	1/119	0.771715	0.963629	0	0	0.679211	0.176011	BAX
	Coronavirus disease	2/232	0.781543	0.963629	0	0	0.695795	0.171503	FCGR2A;RPS18
	Cell cycle	1/124	0.785495	0.963629	0	0	0.651435	0.157284	CHEK2
	Platelet activation	1/124	0.785495	0.963629	0	0	0.651435	0.157284	FCGR2A
	Osteoclast differentiation	1/127	0.793361	0.963629	0	0	0.635828	0.147179	FCGR2A
	Lysosome	1/128	0.795919	0.963629	0	0	0.630789	0.143982	AP4M1
	FoxO signaling pathway	1/131	0.803405	0.963629	0	0	0.616138	0.13487	G6PC3
	Natural killer cell mediated cytotoxicity	1/131	0.803405	0.963629	0	0	0.616138	0.13487	CD247
	Vascular smooth muscle contraction	1/133	0.808243	0.963629	0	0	0.606741	0.12917	NPR2
	Systemic lupus erythematosus	1/135	0.812963	0.963629	0	0	0.597624	0.12375	FCGR2A
	Yersinia infection	1/137	0.817567	0.963629	0	0	0.588776	0.118593	FCGR2A
	Insulin signaling pathway	1/137	0.817567	0.963629	0	0	0.588776	0.118593	G6PC3
	Measles	1/139	0.822058	0.963629	0	0	0.580183	0.113684	BAX
	Apoptosis	1/142	0.828588	0.963629	0	0	0.567752	0.106756	BAX
	Breast cancer	1/147	0.838947	0.963629	0	0	0.548169	0.096263	BAX
	Phospholipase D signaling pathway	1/148	0.840942	0.963629	0	0	0.544412	0.0943098	DGKA
	Gastric cancer	1/149	0.842913	0.963629	0	0	0.540706	0.092402	BAX
	Adrenergic signaling in cardiomyocytes	1/150	0.84486	0.963629	0	0	0.53705	0.0905383	CACNB2
	Cellular senescence	1/156	0.856045	0.963629	0	0	0.516103	0.0802188	CHEK2
	Hepatitis C	1/157	0.85783	0.963629	0	0	0.512768	0.0786327	BAX
	Ribosome	1/158	0.859592	0.963629	0	0	0.509476	0.0770822	RPS18
	Necroptosis	1/159	0.861333	0.963629	0	0	0.506226	0.0755663	BAX
	Hepatitis B	1/162	0.866427	0.963629	0	0	0.496717	0.0712177	BAX
	Wnt signaling pathway	1/166	0.872931	0.963629	0	0	0.484576	0.0658533	VANGL1
	cGMP-PKG signaling pathway	1/167	0.874507	0.963629	0	0	0.481633	0.0645845	NPR2
	Influenza A	1/172	0.8821	0.965843	0	0	0.46743	0.0586392	BAX
	Alcoholism	1/186	0.901012	0.977605	0	0	0.431748	0.0450043	HDAC3
	Kaposi sarcoma-associated herpesvirus infection	1/193	0.909302	0.977605	0	0	0.415859	0.0395392	BAX
	Human papillomavirus infection	2/331	0.916573	0.977605	0	0	0.483955	0.042159	BAX;ATP6V0E2
	Neuroactive ligand-receptor interaction	2/341	0.924615	0.977605	0	0	0.469438	0.0367933	CHRNB1;TACR2
	Lipid and atherosclerosis	1/215	0.931114	0.977605	0	0	0.372687	0.0266	BAX
	Regulation of actin cytoskeleton	1/218	0.933652	0.977605	0	0	0.367479	0.025228	ABI2
	Human cytomegalovirus infection	1/225	0.939217	0.977605	0	0	0.355867	0.022316	BAX
	Herpes simplex virus 1 infection	3/498	0.946521	0.977605	0	0	0.480334	0.0264001	BAX;ZNF555;ZNF286A
	Calcium signaling pathway	1/240	0.949626	0.977605	0	0	0.333276	0.0172262	TACR2
	Shigellosis	1/246	0.953274	0.977605	0	0	0.325015	0.015553	BAX
	Endocytosis	1/252	0.956658	0.977605	0	0	0.317148	0.0140525	MVB12A
	Pathways in cancer	3/531	0.960652	0.977605	0	0	0.449542	0.018046	TXNRD3;TXNRD2;BAX
	MAPK signaling pathway	1/294	0.974412	0.980398	0	0	0.271101	0.00702724	CACNB2
	Cytokine-cytokine receptor interaction	1/295	0.974731	0.980398	0	0	0.270165	0.00691443	IL16
	PI3K-Akt signaling pathway	1/354	0.98797	0.98797	0	0	0.224328	0.00271494	G6PC3

## Sheet: darkviolet
Supplementary Table 9: The complete list of the KEGG pathways in the preserved consensus modules	Term	Overlap	P-value	Adjusted P-value	Old P-value	Old Adjusted P-value	Odds Ratio	Combined Score	Genes
	Huntington disease	13/306	1.62214e-06	0.000327673	0	0	5.70428	76.0482	COX8A;NDUFB7;NDUFA11;COX4I1;NDUFA10;CLTB;SDHA;TUBB6;NDUFS8;AP2S1;POLR2E;POLR2F;POLR2I
	Thermogenesis	11/232	3.70889e-06	0.000374597	0	0	6.33937	79.2724	COX8A;SLC25A29;SMARCB1;NDUFS8;NDUFB7;NDUFA11;COX4I1;NDUFA10;MLST8;SDHA;ACTB
	Oxidative phosphorylation	8/133	1.48018e-05	0.000996656	0	0	8.03465	89.3514	COX8A;NDUFS8;NDUFB7;NDUFA11;COX4I1;NDUFA10;SDHA;ATP6V0D1
	Parkinson disease	10/249	4.31395e-05	0.00217855	0	0	5.28978	53.168	COX8A;TRAP1;TUBB6;NDUFS8;NDUFB7;NDUFA11;COX4I1;NDUFA10;CALM3;SDHA
	Spliceosome	7/150	0.000250865	0.00884097	0	0	6.10091	50.5802	SF3B5;PRPF6;CCDC12;PUF60;PRPF31;SNRPD3;HSPA2
	Diabetic cardiomyopathy	8/203	0.000288985	0.00884097	0	0	5.13212	41.8224	COX8A;NDUFS8;NDUFB7;NDUFA11;COX4I1;NDUFA10;SDHA;CTSD
	Non-alcoholic fatty liver disease	7/155	0.00030637	0.00884097	0	0	5.8933	47.681	COX8A;NDUFS8;NDUFB7;NDUFA11;COX4I1;NDUFA10;SDHA
	Prion disease	9/273	0.000452756	0.0114321	0	0	4.27688	32.9326	COX8A;TUBB6;NDUFS8;NDUFB7;NDUFA11;COX4I1;NDUFA10;HSPA2;SDHA
	Amyotrophic lateral sclerosis	10/364	0.000909079	0.0204038	0	0	3.55039	24.8637	COX8A;TUBB6;NDUFS8;TOMM40;NDUFB7;NDUFA11;COX4I1;NDUFA10;SDHA;ACTB
	Legionellosis	4/57	0.00125548	0.0253608	0	0	9.27317	61.947	PYCARD;BCL2L13;IL12B;HSPA2
	Riboflavin metabolism	2/8	0.00183343	0.0301786	0	0	40.5501	255.529	FLAD1;BLVRB
	Citrate cycle (TCA cycle)	3/30	0.00190061	0.0301786	0	0	13.5857	85.1225	IDH3G;MDH2;SDHA
	Pathways of neurodegeneration	11/475	0.00200617	0.0301786	0	0	2.98199	18.5227	COX8A;TRAP1;TUBB6;NDUFS8;TOMM40;NDUFB7;NDUFA11;COX4I1;NDUFA10;CALM3;SDHA
	RNA polymerase	3/31	0.00209159	0.0301786	0	0	13.0999	80.824	POLR2E;POLR2F;POLR2I
	Alzheimer disease	9/369	0.00362119	0.0487654	0	0	3.12099	17.543	COX8A;TUBB6;NDUFS8;NDUFB7;NDUFA11;COX4I1;NDUFA10;CALM3;SDHA
	Lysosome	5/128	0.00421287	0.0531875	0	0	5.00813	27.3925	CLTB;DNASE2;ATP6V0D1;MCOLN1;CTSD
	Pyruvate metabolism	3/47	0.00685312	0.0814312	0	0	8.32955	41.5065	GRHPR;MDH2;HAGH
	Cytosolic DNA-sensing pathway	3/63	0.0152537	0.17118	0	0	6.1034	25.5301	PYCARD;POLR2E;POLR2F
	Pertussis	3/76	0.0249975	0.236599	0	0	5.01319	18.4936	PYCARD;IL12B;CALM3
	Glyoxylate and dicarboxylate metabolism	2/30	0.025299	0.236599	0	0	8.67967	31.915	GRHPR;MDH2
	beta-Alanine metabolism	2/30	0.025299	0.236599	0	0	8.67967	31.915	ALDH3B1;ACADS
	Synaptic vesicle cycle	3/78	0.026733	0.236599	0	0	4.87901	17.6711	CLTB;AP2S1;ATP6V0D1
	Estrogen signaling pathway	4/137	0.0269395	0.236599	0	0	3.68038	13.3015	CALM3;HSPA2;FKBP4;CTSD
	SNARE interactions in vesicular transport	2/33	0.0302194	0.254346	0	0	7.83851	27.4291	VAMP8;USE1
	Propanoate metabolism	2/34	0.0319372	0.258052	0	0	7.59317	26.1508	BCKDHA;ACADS
	Retrograde endocannabinoid signaling	4/148	0.0343739	0.267059	0	0	3.39734	11.4506	NDUFS8;NDUFB7;NDUFA11;NDUFA10
	Porphyrin and chlorophyll metabolism	2/43	0.0490041	0.359874	0	0	5.92369	17.865	HMBS;BLVRB
	C-type lectin receptor signaling pathway	3/104	0.054915	0.359874	0	0	3.61826	10.5001	PYCARD;IL12B;CALM3
	Endocytosis	5/252	0.0581041	0.359874	0	0	2.47824	7.05188	CHMP2A;CLTB;AP2S1;HSPA2;VPS28
	Amino sugar and nucleotide sugar metabolism	2/48	0.0596157	0.359874	0	0	5.27847	14.8844	GALE;UAP1L1
	Valine, leucine and isoleucine degradation	2/48	0.0596157	0.359874	0	0	5.27847	14.8844	BCKDHA;ACADS
	Ether lipid metabolism	2/49	0.0618251	0.359874	0	0	5.16591	14.379	PAFAH1B3;PLD3
	Tuberculosis	4/180	0.0621498	0.359874	0	0	2.77513	7.70988	IL12B;CALM3;ATP6V0D1;CTSD
	Cysteine and methionine metabolism	2/50	0.0640622	0.359874	0	0	5.05803	13.899	MPST;MDH2
	Vibrio cholerae infection	2/50	0.0640622	0.359874	0	0	5.05803	13.899	ATP6V0D1;ACTB
	Sulfur relay system	1/8	0.064136	0.359874	0	0	17.2718	47.4412	MPST
	Endocrine and other factor-regulated calcium reabsorption	2/53	0.0709329	0.387255	0	0	4.75977	12.5945	CLTB;AP2S1
	Sulfur metabolism	1/10	0.0795205	0.422715	0	0	13.4322	34.007	MPST
	MAPK signaling pathway	5/294	0.0967648	0.501192	0	0	2.11354	4.93611	PPP5C;GADD45B;SRF;HSPA2;PTPN7
	Lipid and atherosclerosis	4/215	0.102669	0.514264	0	0	2.31068	5.25966	PYCARD;IL12B;CALM3;HSPA2
	Autophagy	3/137	0.10438	0.514264	0	0	2.72264	6.15238	VAMP8;MLST8;CTSD
	Mitophagy	2/68	0.108403	0.521365	0	0	3.67522	8.16598	BCL2L13;PGAM5
	Apoptosis	3/142	0.113023	0.522133	0	0	2.62403	5.72082	GADD45B;CTSD;ACTB
	Epithelial cell signaling in Helicobacter pylori infection	2/70	0.113732	0.522133	0	0	3.56676	7.75382	CSK;ATP6V0D1
	Glioma	2/75	0.127338	0.547805	0	0	3.32162	6.84558	GADD45B;CALM3
	Gastric acid secretion	2/76	0.130103	0.547805	0	0	3.27657	6.68232	CALM3;ACTB
	Phagosome	3/152	0.131084	0.547805	0	0	2.44668	4.97146	TUBB6;ATP6V0D1;ACTB
	Phenylalanine metabolism	1/17	0.131413	0.547805	0	0	7.55297	15.3281	ALDH3B1
	Bacterial invasion of epithelial cells	2/77	0.132883	0.547805	0	0	3.23272	6.52454	CLTB;ACTB
	Ribosome	3/158	0.142377	0.570952	0	0	2.35125	4.58324	MRPL2;RPLP1;MRPS5
	Necroptosis	3/159	0.14429	0.570952	0	0	2.33606	4.52245	PYCARD;CHMP2A;PGAM5
	Peroxisome	2/82	0.146978	0.570952	0	0	3.02991	5.80977	MPV17L2;PEX10
	Cardiac muscle contraction	2/87	0.161361	0.591715	0	0	2.85096	5.20046	COX8A;COX4I1
	Hepatocellular carcinoma	3/168	0.16188	0.591715	0	0	2.20763	4.01987	SMARCB1;GADD45B;ACTB
	Histidine metabolism	1/22	0.166689	0.591715	0	0	5.75319	10.3076	ALDH3B1
	Terpenoid backbone biosynthesis	1/22	0.166689	0.591715	0	0	5.75319	10.3076	MVD
	Protein processing in endoplasmic reticulum	3/171	0.167883	0.591715	0	0	2.16788	3.86855	MAN1C1;HSPA2;RNF185
	Influenza A	3/172	0.169898	0.591715	0	0	2.15494	3.81975	PYCARD;IL12B;ACTB
	Salivary secretion	2/93	0.178938	0.612635	0	0	2.66217	4.58084	CALM3;KCNN4
	Phosphatidylinositol signaling system	2/97	0.190813	0.615343	0	0	2.54956	4.22325	IMPA2;CALM3
	Glycerophospholipid metabolism	2/98	0.193799	0.615343	0	0	2.52288	4.13988	GPAT4;PLD3
	mRNA surveillance pathway	2/98	0.193799	0.615343	0	0	2.52288	4.13988	PPP2R1A;CSTF2T
	Biosynthesis of unsaturated fatty acids	1/27	0.200541	0.615343	0	0	4.64564	7.46433	ACOT7
	Collecting duct acid secretion	1/27	0.200541	0.615343	0	0	4.64564	7.46433	ATP6V0D1
	Fatty acid elongation	1/27	0.200541	0.615343	0	0	4.64564	7.46433	ACOT7
	Chagas disease	2/102	0.205799	0.615343	0	0	2.42147	3.828	PPP2R1A;IL12B
	Butanoate metabolism	1/28	0.207145	0.615343	0	0	4.47335	7.04256	ACADS
	Phototransduction	1/28	0.207145	0.615343	0	0	4.47335	7.04256	CALM3
	Pathogenic Escherichia coli infection	3/197	0.222282	0.644792	0	0	1.87486	2.81943	PYCARD;TUBB6;ACTB
	Ribosome biogenesis in eukaryotes	2/108	0.22394	0.644792	0	0	2.28371	3.41729	TBL3;NOL6
	Galactose metabolism	1/31	0.226635	0.644792	0	0	4.02541	5.97538	GALE
	Viral carcinogenesis	3/203	0.235317	0.653327	0	0	1.81806	2.6304	RANBP1;SRF;ATP6V0D1
	Toxoplasmosis	2/112	0.236103	0.653327	0	0	2.20022	3.17599	IL12B;HSPA2
	Rap1 signaling pathway	3/210	0.250691	0.673211	0	0	1.75595	2.42941	CALM3;EVL;ACTB
	Sphingolipid signaling pathway	2/119	0.257467	0.673211	0	0	2.06785	2.8058	PPP2R1A;CTSD
	Tyrosine metabolism	1/36	0.258065	0.673211	0	0	3.44948	4.67247	ALDH3B1
	Thyroid hormone signaling pathway	2/121	0.26358	0.673211	0	0	2.03289	2.71066	NOTCH4;ACTB
	African trypanosomiasis	1/37	0.264197	0.673211	0	0	3.35349	4.4637	IL12B
	Thyroid cancer	1/37	0.264197	0.673211	0	0	3.35349	4.4637	GADD45B
	Allograft rejection	1/38	0.270279	0.673211	0	0	3.26269	4.26858	IL12B
	Platelet activation	2/124	0.27275	0.673211	0	0	1.9826	2.5758	VAMP8;ACTB
	Various types of N-glycan biosynthesis	1/39	0.27631	0.673211	0	0	3.17667	4.08593	MAN1C1
	Glycine, serine and threonine metabolism	1/40	0.282292	0.673211	0	0	3.09506	3.91467	GRHPR
	Oocyte meiosis	2/129	0.288023	0.673211	0	0	1.90406	2.37002	PPP2R1A;CALM3
	Homologous recombination	1/41	0.288225	0.673211	0	0	3.01753	3.75385	RAD52
	FoxO signaling pathway	2/131	0.294123	0.673211	0	0	1.87435	2.29375	GADD45B;HOMER3
	Dopaminergic synapse	2/132	0.297171	0.673211	0	0	1.85984	2.25682	PPP2R1A;CALM3
	Fat digestion and absorption	1/43	0.299945	0.673211	0	0	2.87355	3.4602	SLC27A1
	Fatty acid degradation	1/43	0.299945	0.673211	0	0	2.87355	3.4602	ACADS
	Type I diabetes mellitus	1/43	0.299945	0.673211	0	0	2.87355	3.4602	IL12B
	ABC transporters	1/45	0.311474	0.677109	0	0	2.74266	3.19915	ABCB8
	Basal transcription factors	1/45	0.311474	0.677109	0	0	2.74266	3.19915	TAF10
	Yersinia infection	2/137	0.312378	0.677109	0	0	1.7905	2.08332	PYCARD;ACTB
	Fluid shear stress and atherosclerosis	2/139	0.318442	0.677109	0	0	1.76418	2.01878	CALM3;ACTB
	Measles	2/139	0.318442	0.677109	0	0	1.76418	2.01878	IL12B;HSPA2
	Nucleotide excision repair	1/47	0.322813	0.679252	0	0	2.62314	2.96594	ERCC1
	Salmonella infection	3/249	0.338138	0.69198	0	0	1.47463	1.59895	PYCARD;TUBB6;ACTB
	Arginine and proline metabolism	1/50	0.339475	0.69198	0	0	2.46217	2.66002	PRODH
	N-Glycan biosynthesis	1/50	0.339475	0.69198	0	0	2.46217	2.66002	MAN1C1
	Breast cancer	2/147	0.342564	0.69198	0	0	1.66617	1.78496	GADD45B;NOTCH4
	Adrenergic signaling in cardiomyocytes	2/150	0.351544	0.696288	0	0	1.63215	1.70628	PPP2R1A;CALM3
	Fanconi anemia pathway	1/54	0.361059	0.696288	0	0	2.27589	2.31848	ERCC1
	Oxytocin signaling pathway	2/154	0.363451	0.696288	0	0	1.58888	1.60812	CALM3;ACTB
	Cellular senescence	2/156	0.369374	0.696288	0	0	1.56808	1.56172	GADD45B;CALM3
	Pyrimidine metabolism	1/56	0.371587	0.696288	0	0	2.1929	2.17092	ENTPD6
	Endometrial cancer	1/58	0.381942	0.696288	0	0	2.11575	2.03638	GADD45B
	JAK-STAT signaling pathway	2/162	0.387011	0.696288	0	0	1.50882	1.43233	IL12B;EPOR
	Notch signaling pathway	1/59	0.387056	0.696288	0	0	2.07916	1.97351	NOTCH4
	Hippo signaling pathway	2/163	0.38993	0.696288	0	0	1.49937	1.41209	PPP2R1A;ACTB
	Long-term depression	1/60	0.392127	0.696288	0	0	2.04382	1.91336	PPP2R1A
	Viral myocarditis	1/60	0.392127	0.696288	0	0	2.04382	1.91336	ACTB
	Arachidonic acid metabolism	1/61	0.397157	0.696288	0	0	2.00965	1.85576	PTGES2
	Glycerolipid metabolism	1/61	0.397157	0.696288	0	0	2.00965	1.85576	GPAT4
	cGMP-PKG signaling pathway	2/167	0.401544	0.696288	0	0	1.46273	1.33465	SRF;CALM3
	Basal cell carcinoma	1/63	0.407094	0.696288	0	0	1.94463	1.74766	GADD45B
	Tight junction	2/169	0.407313	0.696288	0	0	1.44506	1.29792	PPP2R1A;ACTB
	GnRH secretion	1/64	0.412001	0.696288	0	0	1.91367	1.69691	KCNN4
	Inflammatory bowel disease	1/65	0.416867	0.696288	0	0	1.88367	1.64819	IL12B
	Aminoacyl-tRNA biosynthesis	1/66	0.421694	0.696288	0	0	1.8546	1.6014	AARS2
	Glycolysis / Gluconeogenesis	1/67	0.42648	0.696288	0	0	1.8264	1.55644	ALDH3B1
	Long-term potentiation	1/67	0.42648	0.696288	0	0	1.8264	1.55644	CALM3
	Amphetamine addiction	1/69	0.435936	0.696288	0	0	1.77251	1.47164	CALM3
	Renin secretion	1/69	0.435936	0.696288	0	0	1.77251	1.47164	CALM3
	RIG-I-like receptor signaling pathway	1/70	0.440606	0.696288	0	0	1.74673	1.43163	IL12B
	Adherens junction	1/71	0.445237	0.696288	0	0	1.72169	1.3931	ACTB
	Pathways in cancer	5/531	0.446386	0.696288	0	0	1.14716	0.925267	GADD45B;NOTCH4;IL12B;CALM3;EPOR
	Melanoma	1/72	0.44983	0.696288	0	0	1.69735	1.35599	GADD45B
	Non-small cell lung cancer	1/72	0.44983	0.696288	0	0	1.69735	1.35599	GADD45B
	Inositol phosphate metabolism	1/73	0.454385	0.696288	0	0	1.6737	1.32023	IMPA2
	p53 signaling pathway	1/73	0.454385	0.696288	0	0	1.6737	1.32023	GADD45B
	PPAR signaling pathway	1/74	0.458903	0.696288	0	0	1.65068	1.28574	SLC27A1
	Chronic myeloid leukemia	1/76	0.467828	0.696288	0	0	1.6065	1.22039	GADD45B
	Metabolism of xenobiotics by cytochrome P450	1/76	0.467828	0.696288	0	0	1.6065	1.22039	ALDH3B1
	Pancreatic cancer	1/76	0.467828	0.696288	0	0	1.6065	1.22039	GADD45B
	Transcriptional misregulation in cancer	2/192	0.471577	0.696288	0	0	1.26865	0.953608	CDK9;GADD45B
	Arrhythmogenic right ventricular cardiomyopathy	1/77	0.472235	0.696288	0	0	1.58529	1.18941	ACTB
	Leishmaniasis	1/77	0.472235	0.696288	0	0	1.58529	1.18941	IL12B
	Antigen processing and presentation	1/78	0.476606	0.69764	0	0	1.56462	1.15949	HSPA2
	Proteoglycans in cancer	2/205	0.506025	0.712112	0	0	1.18662	0.808287	IL12B;ACTB
	Colorectal cancer	1/86	0.510302	0.712112	0	0	1.41679	0.953147	GADD45B
	Insulin secretion	1/86	0.510302	0.712112	0	0	1.41679	0.953147	KCNN4
	Human papillomavirus infection	3/331	0.516084	0.712112	0	0	1.10134	0.728523	PPP2R1A;NOTCH4;ATP6V0D1
	Gap junction	1/88	0.518383	0.712112	0	0	1.38408	0.909394	TUBB6
	PD-L1 expression and PD-1 checkpoint pathway in cancer	1/89	0.522374	0.712112	0	0	1.36828	0.888521	BATF
	Hypertrophic cardiomyopathy	1/90	0.526332	0.712112	0	0	1.35284	0.868281	ACTB
	Small cell lung cancer	1/92	0.534151	0.712112	0	0	1.32297	0.829604	GADD45B
	Th1 and Th2 cell differentiation	1/92	0.534151	0.712112	0	0	1.32297	0.829604	IL12B
	GnRH signaling pathway	1/93	0.538012	0.712112	0	0	1.30852	0.811121	CALM3
	Rheumatoid arthritis	1/93	0.538012	0.712112	0	0	1.30852	0.811121	ATP6V0D1
	Human T-cell leukemia virus 1 infection	2/219	0.541469	0.712112	0	0	1.10927	0.680504	RANBP1;SRF
	TGF-beta signaling pathway	1/94	0.541841	0.712112	0	0	1.29439	0.793179	PPP2R1A
	Dilated cardiomyopathy	1/96	0.549405	0.712112	0	0	1.26701	0.758836	ACTB
	Circadian entrainment	1/97	0.55314	0.712112	0	0	1.25375	0.742399	CALM3
	Aldosterone synthesis and secretion	1/98	0.556845	0.712112	0	0	1.24076	0.726426	CALM3
	Inflammatory mediator regulation of TRP channels	1/98	0.556845	0.712112	0	0	1.24076	0.726426	CALM3
	Hematopoietic cell lineage	1/99	0.560519	0.712112	0	0	1.22804	0.710901	EPOR
	PI3K-Akt signaling pathway	3/354	0.561522	0.712112	0	0	1.02796	0.593242	PPP2R1A;MLST8;EPOR
	Melanogenesis	1/101	0.567776	0.712112	0	0	1.20335	0.681132	CALM3
	Amoebiasis	1/102	0.57136	0.712112	0	0	1.19138	0.666857	IL12B
	Longevity regulating pathway	1/102	0.57136	0.712112	0	0	1.19138	0.666857	HSPA2
	Coronavirus disease	2/232	0.572782	0.712112	0	0	1.04588	0.582816	RPLP1;IL12B
	Protein digestion and absorption	1/103	0.574915	0.712112	0	0	1.17964	0.65297	KCNN4
	NF-kappa B signaling pathway	1/104	0.57844	0.712112	0	0	1.16813	0.639457	GADD45B
	Toll-like receptor signaling pathway	1/104	0.57844	0.712112	0	0	1.16813	0.639457	IL12B
	Glucagon signaling pathway	1/107	0.588842	0.712112	0	0	1.13489	0.601038	CALM3
	Calcium signaling pathway	2/240	0.591273	0.712112	0	0	1.01031	0.530896	CALM3;MCOLN1
	Drug metabolism	1/108	0.592252	0.712112	0	0	1.12423	0.588898	ALDH3B1
	Insulin resistance	1/108	0.592252	0.712112	0	0	1.12423	0.588898	SLC27A1
	Shigellosis	2/246	0.604748	0.718898	0	0	0.985165	0.495482	PYCARD;ACTB
	TNF signaling pathway	1/112	0.605614	0.718898	0	0	1.0835	0.543387	PGAM5
	Glutamatergic synapse	1/114	0.612131	0.718898	0	0	1.06421	0.522325	HOMER3
	Leukocyte transendothelial migration	1/114	0.612131	0.718898	0	0	1.06421	0.522325	ACTB
	Neurotrophin signaling pathway	1/119	0.627959	0.732595	0	0	1.01886	0.474056	CALM3
	AMPK signaling pathway	1/120	0.631047	0.732595	0	0	1.01025	0.465093	PPP2R1A
	Cell cycle	1/124	0.643145	0.742373	0	0	0.977196	0.43132	GADD45B
	Purine metabolism	1/129	0.657715	0.754877	0	0	0.938786	0.393336	ENTPD6
	Vascular smooth muscle contraction	1/133	0.668943	0.762893	0	0	0.910153	0.365932	CALM3
	Systemic lupus erythematosus	1/135	0.67442	0.762893	0	0	0.896478	0.353125	SNRPD3
	Apelin signaling pathway	1/137	0.679806	0.762893	0	0	0.883205	0.340871	CALM3
	Insulin signaling pathway	1/137	0.679806	0.762893	0	0	0.883205	0.340871	CALM3
	Cytokine-cytokine receptor interaction	2/295	0.702367	0.783857	0	0	0.818359	0.289126	IL12B;EPOR
	Gastric cancer	1/149	0.710313	0.788369	0	0	0.811099	0.277436	GADD45B
	mTOR signaling pathway	1/154	0.722155	0.795337	0	0	0.784393	0.255332	MLST8
	Cushing syndrome	1/155	0.724465	0.795337	0	0	0.77926	0.251173	AIP
	Hepatitis C	1/157	0.729028	0.79602	0	0	0.769192	0.243098	PPP2R1A
	Wnt signaling pathway	1/166	0.748649	0.813049	0	0	0.726903	0.210428	RUVBL1
	NOD-like receptor signaling pathway	1/181	0.778261	0.840689	0	0	0.66582	0.166916	PYCARD
	Alcoholism	1/186	0.78734	0.841496	0	0	0.64766	0.154852	CALM3
	RNA transport	1/186	0.78734	0.841496	0	0	0.64766	0.154852	ELAC2
	Neutrophil extracellular trap formation	1/189	0.792609	0.842668	0	0	0.637228	0.148108	ACTB
	Kaposi sarcoma-associated herpesvirus infection	1/193	0.799433	0.845473	0	0	0.623825	0.139645	CALM3
	Focal adhesion	1/201	0.812418	0.851939	0	0	0.598628	0.124359	ACTB
	Epstein-Barr virus infection	1/202	0.813981	0.851939	0	0	0.595619	0.122589	GADD45B
	Human immunodeficiency virus 1 infection	1/212	0.828919	0.862934	0	0	0.567102	0.106407	CALM3
	cAMP signaling pathway	1/216	0.834554	0.862934	0	0	0.556438	0.100636	CALM3
	Regulation of actin cytoskeleton	1/218	0.837302	0.862934	0	0	0.551253	0.097886	ACTB
	Human cytomegalovirus infection	1/225	0.846569	0.868055	0	0	0.533836	0.0889178	CALM3
	Ras signaling pathway	1/232	0.85531	0.872589	0	0	0.517474	0.0808767	CALM3
	Chemical carcinogenesis	1/239	0.863556	0.876575	0	0	0.502075	0.0736525	AIP
	MicroRNAs in cancer	1/310	0.924846	0.934095	0	0	0.385311	0.0301035	NOTCH4
	Olfactory transduction	1/440	0.974922	0.979772	0	0	0.269404	0.00684238	CALM3
	Herpes simplex virus 1 infection	1/498	0.984667	0.984667	0	0	0.237253	0.00366598	IL12B

## Sheet: lightcoral
Supplementary Table 9: The complete list of the KEGG pathways in the preserved consensus modules	Term	Overlap	P-value	Adjusted P-value	Old P-value	Old Adjusted P-value	Odds Ratio	Combined Score	Genes
	Base excision repair	6/33	0.000286172	0.0576506	0	0	7.71536	62.949	LIG1;POLD2;APEX2;XRCC1;POLL;MUTYH
	Longevity regulating pathway	10/102	0.000620358	0.0576506	0	0	3.78829	27.9773	ADCY9;ATF6B;SESN2;AKT1S1;EIF4EBP2;IGF1;PRKACA;TP53;MTOR;CREB5
	Insulin secretion	9/86	0.00071604	0.0576506	0	0	4.06947	29.4702	GLP1R;ADCY9;ATF6B;PRKCA;PRKACA;CACNA1F;PLCB2;CAMK2G;CREB5
	Thyroid hormone synthesis	8/75	0.00123592	0.0576506	0	0	4.15188	27.8007	ADCY9;PAX8;ATF6B;PRKCA;PRKACA;PLCB2;ASGR2;CREB5
	Vasopressin-regulated water reabsorption	6/44	0.00140293	0.0576506	0	0	5.47886	35.9917	RAB5B;ADCY9;DCTN1;ARHGDIB;PRKACA;CREB5
	Oxytocin signaling pathway	12/154	0.00145189	0.0576506	0	0	2.94827	19.2666	MEF2C;CDKN1A;ADCY9;EEF2K;PLA2G4B;PRKCA;FOS;PRKACA;CACNA1F;PPP1R12B;PLCB2;CAMK2G
	Cushing syndrome	12/155	0.00153443	0.0576506	0	0	2.9275	18.969	CDKN1A;ADCY9;ATF6B;WDR5;E2F1;AHR;PRKACA;CACNA1F;PLCB2;CAMK2G;MEN1;CREB5
	Human cytomegalovirus infection	15/225	0.00191543	0.0591977	0	0	2.49675	15.6242	CDKN1A;ATF6B;PRKCA;MTOR;ADCY9;IRF3;GNG7;RAC2;E2F1;PTK2B;PRKACA;TP53;PLCB2;IL6R;CREB5
	Growth hormone synthesis, secretion and action	10/119	0.00202578	0.0591977	0	0	3.19464	19.8125	ADCY9;ATF6B;PRKCA;IGF1;FOS;PRKACA;CACNA1F;PLCB2;MTOR;CREB5
	Thyroid hormone signaling pathway	10/121	0.00229185	0.0602757	0	0	3.13676	19.0665	MED12;KAT2A;MED24;PRKCA;PRKACA;MED27;TP53;ESR1;PLCB2;MTOR
	Thermogenesis	15/232	0.00257332	0.0615259	0	0	2.41533	14.4016	COA1;NDUFB6;NDUFA3;ATP5MC2;SMARCA2;COX5A;UQCRH;MTOR;COX6B1;ADCY9;AKT1S1;PRKACA;MGLL;COX10;CREB5
	Parathyroid hormone synthesis, secretion and action	9/106	0.00311626	0.0646206	0	0	3.22706	18.6238	MEF2C;CDKN1A;ADCY9;ATF6B;PRKCA;FOS;PRKACA;PLCB2;CREB5
	DNA replication	5/36	0.00323024	0.0646206	0	0	5.58871	32.0524	RNASEH2C;LIG1;RFC2;POLD2;MCM5
	Mismatch repair	4/23	0.00363964	0.0646206	0	0	7.28624	40.9186	LIG1;RFC2;POLD2;PMS2
	Endocrine and other factor-regulated calcium reabsorption	6/53	0.00368559	0.0646206	0	0	4.42766	24.8096	ADCY9;PRKCA;PRKACA;PLCB2;ESR1;DNM1
	Dopaminergic synapse	10/132	0.00429905	0.0688114	0	0	2.85231	15.5433	ATF6B;GNG7;PPP2R5B;PRKCA;PPP2R5D;FOS;PRKACA;PLCB2;CAMK2G;CREB5
	Cholinergic synapse	9/113	0.00476762	0.0688114	0	0	3.00877	16.0846	ADCY9;GNG7;PRKCA;FOS;PRKACA;CACNA1F;PLCB2;CAMK2G;CREB5
	GnRH signaling pathway	8/93	0.00480481	0.0688114	0	0	3.26962	17.4537	ADCY9;PLA2G4B;PTK2B;PRKCA;PRKACA;CACNA1F;PLCB2;CAMK2G
	Diabetic cardiomyopathy	13/203	0.00523123	0.0688114	0	0	2.38544	12.531	NDUFB6;NCF2;NDUFA3;ATP5MC2;PRKCA;COX5A;UQCRH;MTOR;COX6B1;RAC2;PLCB2;CAMK2G;PDK2
	Glioma	7/75	0.00523281	0.0688114	0	0	3.57287	18.7676	CDKN1A;E2F1;PRKCA;IGF1;TP53;CAMK2G;MTOR
	Circadian entrainment	8/97	0.00618598	0.077472	0	0	3.12202	15.8769	PER1;ADCY9;GNG7;PRKCA;FOS;PRKACA;PLCB2;CAMK2G
	Aldosterone synthesis and secretion	8/98	0.00657409	0.0785903	0	0	3.08717	15.5119	ADCY9;ATF6B;PRKCA;PRKACA;CACNA1F;PLCB2;CAMK2G;CREB5
	Transcriptional misregulation in cancer	12/192	0.00859651	0.0944233	0	0	2.32128	11.0409	SMAD1;MEF2C;CDKN1A;HHEX;LDB1;PAX8;NSD2;PBX3;IGF1;TP53;MEN1;ETV6
	Lysine degradation	6/63	0.00861657	0.0944233	0	0	3.649	17.3476	TMLHE;SETDB1;SUV39H1;NSD1;NSD2;EZH1
	Cortisol synthesis and secretion	6/65	0.00999412	0.104354	0	0	3.52494	16.235	ADCY9;ATF6B;PRKACA;CACNA1F;PLCB2;CREB5
	Adrenergic signaling in cardiomyocytes	10/150	0.0103164	0.104354	0	0	2.48327	11.3585	ADCY9;ATF6B;PPP2R5B;PRKCA;PPP2R5D;PRKACA;CACNA1F;PLCB2;CAMK2G;CREB5
	Amphetamine addiction	6/69	0.0132063	0.128639	0	0	3.30045	14.2813	ATF6B;PRKCA;FOS;PRKACA;CAMK2G;CREB5
	Amyotrophic lateral sclerosis	18/364	0.0159184	0.14952	0	0	1.81548	7.5166	NUP214;NXT1;NDUFB6;DCTN1;NDUFA3;ATP5MC2;ANXA11;DNAH9;COX5A;UQCRH;HDAC6;MTOR;COX6B1;ATXN2L;ATXN2;TP53;DNAL4;UBQLN4
	Hepatitis B	10/162	0.0169588	0.153798	0	0	2.2858	9.31913	CDKN1A;IRF3;ATF6B;E2F1;PTK2B;PRKCA;TAB1;FOS;TP53;CREB5
	Fanconi anemia pathway	5/54	0.0179293	0.15718	0	0	3.53243	14.205	EME1;ERCC4;PMS2;ATRIP;FAN1
	Pancreatic cancer	6/76	0.0204515	0.162939	0	0	2.96933	11.5498	CDKN1A;RALBP1;RAC2;E2F1;TP53;MTOR
	MAPK signaling pathway	15/294	0.0205198	0.162939	0	0	1.87253	7.27734	MAP4K2;MEF2C;PLA2G4B;FLT3LG;HSPB1;PRKCA;IGF1;FOS;CACNA1F;CDC25B;RAC2;TAB1;PRKACA;TP53;MAP3K12
	Pyrimidine metabolism	5/56	0.0206923	0.162939	0	0	3.39356	13.1602	ENTPD1;NME6;CAD;NT5M;UCKL1
	Inflammatory mediator regulation of TRP channels	7/98	0.0210643	0.162939	0	0	2.66667	10.2938	ADCY9;PLA2G4B;PRKCA;IGF1;PRKACA;PLCB2;CAMK2G
	Human T-cell leukemia virus 1 infection	12/219	0.022201	0.166825	0	0	2.01567	7.67491	CDKN1A;KAT2A;ADCY9;ATF6B;ITGB2;E2F1;GPS2;FOS;PRKACA;ITGAL;TP53;CREB5
	Shigellosis	13/246	0.0231294	0.167672	0	0	1.94086	7.31055	UBE2D4;SEPTIN9;MTOR;SEPTIN8;SHARPIN;CYTH4;IRF3;AKT1S1;TAB3;TAB1;TP53;PLCB2;DOCK1
	RNA degradation	6/79	0.0242491	0.167672	0	0	2.84686	10.5886	PAN2;LSM7;DIS3L;PABPC1;LSM2;DCP1B
	Phospholipase D signaling pathway	9/148	0.0248639	0.167672	0	0	2.24709	8.30151	ADCY9;CYTH4;PLA2G4B;PTK2B;PRKCA;AGPAT1;PLCB2;DNM1;MTOR
	Retrograde endocannabinoid signaling	9/148	0.0248639	0.167672	0	0	2.24709	8.30151	ADCY9;NDUFB6;GNG7;NDUFA3;PRKCA;PRKACA;CACNA1F;PLCB2;MGLL
	Amoebiasis	7/102	0.0255758	0.168161	0	0	2.55386	9.36272	RAB5B;ITGB2;HSPB1;PRKCA;PRKACA;RAB7B;PLCB2
	Homologous recombination	4/41	0.027974	0.179443	0	0	3.73811	13.3693	BABAM1;BABAM2;EME1;POLD2
	Glycerolipid metabolism	5/61	0.0287713	0.180163	0	0	3.08976	10.9636	GPAM;AGK;AGPAT1;MGLL;LPIN3
	Relaxin signaling pathway	8/129	0.0301391	0.184339	0	0	2.29256	8.02841	ADCY9;ATF6B;GNG7;PRKCA;FOS;PRKACA;PLCB2;CREB5
	Vascular smooth muscle contraction	8/133	0.0352061	0.210436	0	0	2.21874	7.4251	ADCY9;PLA2G4B;MYH14;PRKCA;PRKACA;CACNA1F;PPP1R12B;PLCB2
	Chemical carcinogenesis	12/239	0.039607	0.231481	0	0	1.83617	5.92853	SULT1A1;ADCY9;ATF6B;E2F1;PRKCA;FOS;AHR;PRKACA;CACNA1F;ESR1;MTOR;CREB5
	Mitophagy	5/68	0.0430475	0.241926	0	0	2.74546	8.63573	FIS1;E2F1;USP30;RAB7B;TP53
	Nucleotide excision repair	4/47	0.0432339	0.241926	0	0	3.21552	10.1004	LIG1;RFC2;ERCC4;POLD2
	Vibrio cholerae infection	4/50	0.0523095	0.278107	0	0	3.00535	8.86751	ADCY9;KDELR1;PRKCA;PRKACA
	Huntington disease	14/306	0.0533007	0.278107	0	0	1.66573	4.88358	NDUFB6;DCTN1;NDUFA3;ATP5MC2;DNAH9;COX5A;UQCRH;MTOR;COX6B1;TP53;PLCB2;DNAL4;POLR2J;CREB5
	AMPK signaling pathway	7/120	0.0539394	0.278107	0	0	2.14505	6.26332	EEF2K;AKT1S1;PPP2R5B;PPP2R5D;IGF1;MTOR;CREB5
	p53 signaling pathway	5/73	0.0554448	0.278107	0	0	2.54294	7.3551	CDKN1A;SESN2;IGF1;GTSE1;TP53
	Ovarian steroidogenesis	4/51	0.0555477	0.278107	0	0	2.94125	8.50173	ADCY9;PLA2G4B;IGF1;PRKACA
	Prostate cancer	6/97	0.0568808	0.278107	0	0	2.28163	6.54096	CDKN1A;E2F1;IGF1;TP53;MTOR;CREB5
	Choline metabolism in cancer	6/98	0.0592167	0.278107	0	0	2.25671	6.3787	SLC22A5;PLA2G4B;RAC2;PRKCA;FOS;MTOR
	Glycerophospholipid metabolism	6/98	0.0592167	0.278107	0	0	2.25671	6.3787	GPAM;LPCAT4;PLA2G4B;GPD1;AGPAT1;LPIN3
	mRNA surveillance pathway	6/98	0.0592167	0.278107	0	0	2.25671	6.3787	CPSF7;NXT1;SSU72;PPP2R5B;PPP2R5D;PABPC1
	Epstein-Barr virus infection	10/202	0.0614642	0.279539	0	0	1.80584	5.03702	ENTPD1;CDKN1A;IRF3;BLNK;E2F1;CIR1;TAB1;ITGAL;TP53;IRF9
	Spliceosome	8/150	0.0630461	0.279539	0	0	1.9514	5.39345	SF3B4;LSM7;SF3B2;SF3A1;WBP11;PRPF19;SNRPA;LSM2
	Viral carcinogenesis	10/203	0.0631034	0.279539	0	0	1.79639	4.96338	CDKN1A;KAT2A;IRF3;ATF6B;DNAJA3;PRKACA;TP53;IRF9;HDAC6;CREB5
	Gastric acid secretion	5/76	0.0637731	0.279539	0	0	2.43511	6.70246	ADCY9;PRKCA;PRKACA;PLCB2;CAMK2G
	Regulation of lipolysis in adipocytes	4/55	0.0695492	0.29986	0	0	2.71001	7.22412	ADCY9;PDE3B;PRKACA;MGLL
	Non-alcoholic fatty liver disease	8/155	0.073274	0.306684	0	0	1.88454	4.92533	NDUFB6;NDUFA3;MLX;FOS;IL6R;COX5A;UQCRH;COX6B1
	Purine metabolism	7/129	0.0734642	0.306684	0	0	1.98588	5.18506	ENTPD1;ADCY9;NME6;PDE3B;PDE6D;NT5M;PGM1
	Oxidative phosphorylation	7/133	0.083322	0.326332	0	0	1.92244	4.77735	NDUFB6;NDUFA3;ATP5MC2;COX5A;UQCRH;COX10;COX6B1
	VEGF signaling pathway	4/59	0.0851834	0.326332	0	0	2.5124	6.18791	PLA2G4B;RAC2;HSPB1;PRKCA
	Thyroid cancer	3/37	0.0859761	0.326332	0	0	3.046	7.47393	CDKN1A;PAX8;TP53
	cAMP signaling pathway	10/216	0.0869827	0.326332	0	0	1.68189	4.10724	GLP1R;ADCY9;PDE3B;RAC2;FOS;PRKACA;CACNA1F;CAMK2G;HCN2;CREB5
	Prion disease	12/273	0.0877997	0.326332	0	0	1.59415	3.87808	ATF6B;NDUFB6;NCF2;NDUFA3;RAC2;ATP5MC2;PRKACA;CACNA1F;COX5A;UQCRH;COX6B1;CREB5
	Neutrophil extracellular trap formation	9/189	0.0885081	0.326332	0	0	1.73156	4.19846	SELPLG;NCF2;ITGB2;RAC2;PRKCA;ITGAL;PLCB2;HDAC6;MTOR
	HIF-1 signaling pathway	6/109	0.088627	0.326332	0	0	2.01455	4.88191	CDKN1A;PRKCA;IGF1;IL6R;CAMK2G;MTOR
	Long-term depression	4/60	0.089338	0.326332	0	0	2.46741	5.95959	PLA2G4B;PRKCA;IGF1;PLCB2
	Viral myocarditis	4/60	0.089338	0.326332	0	0	2.46741	5.95959	SGCA;ITGB2;RAC2;ITGAL
	ErbB signaling pathway	5/85	0.092702	0.329283	0	0	2.16016	5.13764	CDKN1A;CBLB;PRKCA;CAMK2G;MTOR
	Apelin signaling pathway	7/137	0.0939019	0.329283	0	0	1.8629	4.40671	MEF2C;ADCY9;GNG7;PDE3B;PRKACA;PLCB2;MTOR
	Estrogen signaling pathway	7/137	0.0939019	0.329283	0	0	1.8629	4.40671	ADCY9;ATF6B;FOS;PRKACA;ESR1;PLCB2;CREB5
	Colorectal cancer	5/86	0.0962719	0.333152	0	0	2.13338	4.99334	CDKN1A;RAC2;FOS;TP53;MTOR
	Wnt signaling pathway	8/166	0.0991112	0.338523	0	0	1.75234	4.05054	INVS;RAC2;PRKCA;PRKACA;TP53;PLCB2;CAMK2G;PPARD
	Serotonergic synapse	6/113	0.100986	0.340503	0	0	1.93884	4.44533	PLA2G4B;GNG7;PRKCA;PRKACA;CACNA1F;PLCB2
	Glutamatergic synapse	6/114	0.10421	0.342591	0	0	1.92079	4.34357	ADCY9;PLA2G4B;GNG7;PRKCA;PRKACA;PLCB2
	Leukocyte transendothelial migration	6/114	0.10421	0.342591	0	0	1.92079	4.34357	NCF2;ITGB2;RAC2;PTK2B;PRKCA;ITGAL
	GnRH secretion	4/64	0.106897	0.34444	0	0	2.30244	5.14799	PRKCA;CACNA1F;PLCB2;HCN2
	GABAergic synapse	5/89	0.107392	0.34444	0	0	2.05687	4.58943	ADCY9;GNG7;PRKCA;PRKACA;CACNA1F
	Bladder cancer	3/41	0.108823	0.344824	0	0	2.72481	6.04372	CDKN1A;E2F1;TP53
	Morphine addiction	5/91	0.115139	0.360494	0	0	2.00882	4.34231	ADCY9;GNG7;PDE3B;PRKCA;PRKACA
	Long-term potentiation	4/67	0.121006	0.364755	0	0	2.19246	4.63027	PRKCA;PRKACA;PLCB2;CAMK2G
	Porphyrin and chlorophyll metabolism	3/43	0.121034	0.364755	0	0	2.5883	5.46566	ALAS1;UROS;COX10
	Sphingolipid signaling pathway	6/119	0.12112	0.364755	0	0	1.83533	3.87432	RAC2;PPP2R5B;PRKCA;PPP2R5D;TP53;PLCB2
	Ras signaling pathway	10/232	0.122954	0.364755	0	0	1.55937	3.26835	RALBP1;RAB5B;RASA3;PLA2G4B;GNG7;RAC2;FLT3LG;PRKCA;IGF1;PRKACA
	Breast cancer	7/147	0.123434	0.364755	0	0	1.72894	3.61703	CDKN1A;E2F1;IGF1;FOS;TP53;ESR1;MTOR
	Proteoglycans in cancer	9/205	0.127823	0.373526	0	0	1.58889	3.26853	CDKN1A;PRKCA;IGF1;PRKACA;PPP1R12B;TP53;ESR1;CAMK2G;MTOR
	Renin secretion	4/69	0.130833	0.378121	0	0	2.12478	4.32145	PDE3B;PRKACA;CACNA1F;PLCB2
	Glycosphingolipid biosynthesis	3/45	0.133721	0.382267	0	0	2.46479	4.95917	ST3GAL2;ST3GAL3;ST6GALNAC6
	Dilated cardiomyopathy	5/96	0.135621	0.382509	0	0	1.89796	3.79192	ADCY9;SGCA;IGF1;PRKACA;CACNA1F
	Mannose type O-glycan biosynthesis	2/23	0.136714	0.382509	0	0	3.28411	6.53492	LARGE1;ST3GAL3
	Cell cycle	6/124	0.139293	0.385622	0	0	1.7571	3.46356	CDKN1A;E2F1;MCM5;TP53;CDC14A;CDC25B
	NOD-like receptor signaling pathway	8/181	0.141546	0.387776	0	0	1.59915	3.12656	SHARPIN;IRF3;CARD6;TAB3;TAB1;PLCB2;IRF9;TXN2
	Melanoma	4/72	0.146162	0.387992	0	0	2.03072	3.90515	CDKN1A;E2F1;IGF1;TP53
	Non-small cell lung cancer	4/72	0.146162	0.387992	0	0	2.03072	3.90515	CDKN1A;E2F1;PRKCA;TP53
	Human papillomavirus infection	13/331	0.146311	0.387992	0	0	1.41578	2.72117	CDKN1A;PPP2R5B;PPP2R5D;TUBG2;RFNG;MTOR;IRF3;TADA3;E2F1;PRKACA;TP53;IRF9;CREB5
	Human immunodeficiency virus 1 infection	9/212	0.147525	0.387992	0	0	1.53354	2.93483	IRF3;GNG7;RAC2;PTK2B;PRKCA;AP1S3;FOS;TAB1;MTOR
	Progesterone-mediated oocyte maturation	5/100	0.153084	0.398625	0	0	1.81767	3.41134	ADCY9;PDE3B;IGF1;PRKACA;CDC25B
	Melanogenesis	5/101	0.15759	0.402317	0	0	1.79864	3.32345	ADCY9;PRKCA;PRKACA;PLCB2;CAMK2G
	Oocyte meiosis	6/129	0.158651	0.402317	0	0	1.68524	3.10261	ADCY9;PPP2R5B;PPP2R5D;IGF1;PRKACA;CAMK2G
	Cocaine addiction	3/49	0.160363	0.402317	0	0	2.25	4.11821	ATF6B;PRKACA;CREB5
	Ribosome	7/158	0.160703	0.402317	0	0	1.60208	2.92891	MRPL4;MRPS15;MRPS9;RPL35;RPL38;MRPL12;MRPL10
	Pancreatic secretion	5/102	0.162151	0.402317	0	0	1.78001	3.23824	CPA3;ADCY9;PRKCA;SLC4A4;PLCB2
	Parkinson disease	10/249	0.168804	0.411068	0	0	1.44717	2.57454	NDUFB6;NDUFA3;ATP5MC2;PRKACA;TP53;COX5A;CAMK2G;UQCRH;TXN2;COX6B1
	Salmonella infection	10/249	0.168804	0.411068	0	0	1.44717	2.57454	RAB5B;CYTH4;DCTN1;PLEKHM1;TAB3;FOS;TAB1;RAB7B;RILP;TXN2
	Bacterial invasion of epithelial cells	4/77	0.173145	0.413767	0	0	1.89114	3.31635	SEPTIN9;DOCK1;DNM1;SEPTIN8
	Leishmaniasis	4/77	0.173145	0.413767	0	0	1.89114	3.31635	NCF2;ITGB2;FOS;TAB1
	Pathways in cancer	19/531	0.174632	0.413767	0	0	1.28612	2.24437	CDKN1A;RALBP1;FLT3LG;PRKCA;FOS;IGF1;ESR1;MTOR;ADCY9;PAX8;GNG7;E2F1;RAC2;PRKACA;PLCB2;TP53;IL6R;CAMK2G;PPARD
	Chemokine signaling pathway	8/192	0.177538	0.416897	0	0	1.50269	2.59751	FGR;ADCY9;GNG7;RAC2;PTK2B;PRKACA;DOCK2;PLCB2
	Kaposi sarcoma-associated herpesvirus infection	8/193	0.180996	0.421256	0	0	1.49449	2.55451	CDKN1A;IRF3;GNG7;E2F1;FOS;TP53;IRF9;MTOR
	Glucagon signaling pathway	5/107	0.185714	0.428445	0	0	1.69231	2.84909	PDE3B;PRKACA;PLCB2;CAMK2G;CREB5
	Glycosaminoglycan biosynthesis	3/53	0.188442	0.43096	0	0	2.06957	3.45404	XYLT2;ST3GAL2;ST3GAL3
	Yersinia infection	6/137	0.191858	0.434989	0	0	1.58167	2.61133	IRF3;RAC2;PTK2B;TAB1;FOS;DOCK1
	cGMP-PKG signaling pathway	7/167	0.19452	0.437254	0	0	1.51126	2.47426	MEF2C;ADCY9;ATF6B;PDE3B;CACNA1F;PLCB2;CREB5
	Fluid shear stress and atherosclerosis	6/139	0.200549	0.44323	0	0	1.55772	2.50279	MEF2C;NCF2;RAC2;FOS;TP53;TXN2
	Measles	6/139	0.200549	0.44323	0	0	1.55772	2.50279	IRF3;CBLB;ADAR;FOS;TP53;IRF9
	Ubiquitin mediated proteolysis	6/140	0.204948	0.446316	0	0	1.54602	2.45044	UBE2H;UBE2D4;CBLB;UBE4B;PRPF19;RHOBTB2
	Citrate cycle (TCA cycle)	2/30	0.207495	0.446316	0	0	2.46219	3.87216	OGDH;DLAT
	Pentose phosphate pathway	2/30	0.207495	0.446316	0	0	2.46219	3.87216	PGLS;PGM1
	Protein processing in endoplasmic reticulum	7/171	0.210393	0.446316	0	0	1.47409	2.29778	UBE2D4;ATF6B;WFS1;FBXO6;UBE4B;RNF5;UBQLN4
	TNF signaling pathway	5/112	0.21043	0.446316	0	0	1.61282	2.51374	ATF6B;TAB3;TAB1;FOS;CREB5
	Cardiac muscle contraction	4/87	0.231489	0.485507	0	0	1.66244	2.43251	CACNA1F;COX5A;UQCRH;COX6B1
	Notch signaling pathway	3/59	0.232601	0.485507	0	0	1.84726	2.69411	KAT2A;CIR1;RFNG
	Gap junction	4/88	0.237578	0.491993	0	0	1.64256	2.36078	ADCY9;PRKCA;PRKACA;PLCB2
	Calcium signaling pathway	9/240	0.239525	0.492148	0	0	1.3457	1.92313	ITPKB;ADCY9;PTK2B;PRKCA;PRKACA;CACNA1F;PLCB2;CAMK2G;TPCN1
	Lipid and atherosclerosis	8/215	0.263633	0.531056	0	0	1.33413	1.77866	IRF3;NCF2;PRKCA;FOS;TAB1;TP53;PLCB2;CAMK2G
	Rheumatoid arthritis	4/93	0.268539	0.531056	0	0	1.54988	2.03772	ITGB2;TNFSF13;FOS;ITGAL
	Salivary secretion	4/93	0.268539	0.531056	0	0	1.54988	2.03772	ADCY9;PRKCA;PRKACA;PLCB2
	mTOR signaling pathway	6/154	0.269736	0.531056	0	0	1.39876	1.83281	SESN2;AKT1S1;PRKCA;IGF1;MTOR;LPIN3
	Taurine and hypotaurine metabolism	1/11	0.270432	0.531056	0	0	3.44415	4.50403	CSAD
	Pathways of neurodegeneration	16/475	0.270576	0.531056	0	0	1.20487	1.57501	NDUFB6;DCTN1;NDUFA3;ATP5MC2;PRKCA;DNAH9;CACNA1F;COX5A;UQCRH;MTOR;COX6B1;ATXN2L;ATXN2;PLCB2;DNAL4;CAMK2G
	African trypanosomiasis	2/37	0.281103	0.539636	0	0	1.96904	2.49878	PRKCA;PLCB2
	Alanine, aspartate and glutamate metabolism	2/37	0.281103	0.539636	0	0	1.96904	2.49878	CAD;ASRGL1
	Aldosterone-regulated sodium reabsorption	2/37	0.281103	0.539636	0	0	1.96904	2.49878	PRKCA;IGF1
	Endocytosis	9/252	0.284079	0.541398	0	0	1.27844	1.60892	EHD3;RAB5B;CYTH4;SH3KBP1;VPS37C;CBLB;SMAP2;SH3GL2;DNM1
	Osteoclast differentiation	5/127	0.289797	0.548321	0	0	1.41342	1.75063	NCF2;BLNK;TAB1;FOS;IRF9
	Fc gamma R-mediated phagocytosis	4/97	0.293796	0.550787	0	0	1.48291	1.81638	PLA2G4B;RAC2;PRKCA;DOCK1
	Lysosome	5/128	0.295289	0.550787	0	0	1.40186	1.70999	CTNS;TPP1;AP1S3;CD68;LITAF
	PI3K-Akt signaling pathway	12/354	0.300568	0.554642	0	0	1.21145	1.45626	CDKN1A;ATF6B;GNG7;PPP2R5B;FLT3LG;PRKCA;PPP2R5D;IGF1;TP53;IL6R;MTOR;CREB5
	Fc epsilon RI signaling pathway	3/68	0.301573	0.554642	0	0	1.59075	1.9069	PLA2G4B;RAC2;PRKCA
	Non-homologous end-joining	1/13	0.311094	0.563178	0	0	2.86983	3.35099	POLL
	Natural killer cell mediated cytotoxicity	5/131	0.311865	0.563178	0	0	1.36827	1.59429	ITGB2;RAC2;PTK2B;PRKCA;ITGAL
	Glycine, serine and threonine metabolism	2/40	0.312639	0.563178	0	0	1.81331	2.10835	ALAS1;CBS
	Coronavirus disease	8/232	0.333783	0.597177	0	0	1.23179	1.3516	IRF3;RPL35;RPL38;PRKCA;ADAR;FOS;IL6R;IRF9
	Hepatocellular carcinoma	6/168	0.338704	0.601887	0	0	1.27695	1.38246	CDKN1A;E2F1;PRKCA;TP53;SMARCA2;MTOR
	Insulin signaling pathway	5/137	0.345344	0.609567	0	0	1.30567	1.3882	PDE3B;FLOT1;CBLB;PRKACA;MTOR
	Thiamine metabolism	1/15	0.349493	0.612777	0	0	2.4596	2.58571	THTPA
	Th17 cell differentiation	4/107	0.357918	0.620843	0	0	1.33825	1.37498	AHR;FOS;IL6R;MTOR
	Influenza A	6/172	0.358814	0.620843	0	0	1.24592	1.27701	NXT1;HNRNPUL1;IRF3;PRKCA;ADAR;IRF9
	Chronic myeloid leukemia	3/76	0.363658	0.621052	0	0	1.41583	1.43218	CDKN1A;E2F1;TP53
	Pertussis	3/76	0.363658	0.621052	0	0	1.41583	1.43218	IRF3;ITGB2;FOS
	Signaling pathways regulating pluripotency of stem cells	5/143	0.379033	0.639012	0	0	1.24851	1.21122	SMAD1;ZFHX3;SETDB1;PCGF1;IGF1
	Spinocerebellar ataxia	5/143	0.379033	0.639012	0	0	1.24851	1.21122	ATXN2L;ATXN2;PRKCA;PLCB2;MTOR
	Rap1 signaling pathway	7/210	0.382604	0.640432	0	0	1.18848	1.14184	ADCY9;ITGB2;RAC2;PRKCA;IGF1;ITGAL;PLCB2
	Other types of O-glycan biosynthesis	2/47	0.384746	0.640432	0	0	1.53069	1.46207	RFNG;ST3GAL3
	Amino sugar and nucleotide sugar metabolism	2/48	0.394798	0.653031	0	0	1.49734	1.3916	CYB5R3;PGM1
	B cell receptor signaling pathway	3/81	0.402072	0.660882	0	0	1.32473	1.207	BLNK;RAC2;FOS
	Ether lipid metabolism	2/49	0.404774	0.660882	0	0	1.4654	1.32535	LPCAT4;PLA2G4B
	Cell adhesion molecules	5/148	0.407083	0.660882	0	0	1.20455	1.08257	SELPLG;ITGB2;ICAM3;PDCD1LG2;ITGAL
	Arginine and proline metabolism	2/50	0.41467	0.660959	0	0	1.4348	1.26301	SMS;CKB
	Cysteine and methionine metabolism	2/50	0.41467	0.660959	0	0	1.4348	1.26301	CBS;SMS
	Malaria	2/50	0.41467	0.660959	0	0	1.4348	1.26301	ITGB2;ITGAL
	Regulation of actin cytoskeleton	7/218	0.419608	0.664801	0	0	1.14294	0.992572	ITGB2;RAC2;MYH14;ITGAL;PPP1R12B;DOCK1;FGD1
	Phagosome	5/152	0.429407	0.676252	0	0	1.17153	0.990349	RAB5B;NCF2;ITGB2;RAB7B;RILP
	Complement and coagulation cascades	3/85	0.432324	0.676354	0	0	1.25985	1.05649	F8;ITGB2;CLU
	Neurotrophin signaling pathway	4/119	0.434615	0.676354	0	0	1.19786	0.998171	ARHGDIB;TP53;CAMK2G;SH2B1
	Cellular senescence	5/156	0.451558	0.6957	0	0	1.14026	0.906562	CDKN1A;E2F1;TP53;MTOR;RAD9A
	Pantothenate and CoA biosynthesis	1/21	0.452337	0.6957	0	0	1.72119	1.36547	PANK1
	Hepatitis C	5/157	0.457061	0.698879	0	0	1.1327	0.88683	CDKN1A;IRF3;E2F1;TP53;IRF9
	Platelet activation	4/124	0.465888	0.705312	0	0	1.14765	0.876588	ADCY9;PLA2G4B;PRKACA;PLCB2
	Bile secretion	3/90	0.469314	0.705312	0	0	1.18714	0.89805	ADCY9;PRKACA;SLC4A4
	Hypertrophic cardiomyopathy	3/90	0.469314	0.705312	0	0	1.18714	0.89805	SGCA;IGF1;CACNA1F
	Proximal tubule bicarbonate reclamation	1/23	0.482875	0.711227	0	0	1.56456	1.13899	SLC4A4
	Renin-angiotensin system	1/23	0.482875	0.711227	0	0	1.56456	1.13899	CPA3
	Small cell lung cancer	3/92	0.483808	0.711227	0	0	1.16034	0.842487	CDKN1A;E2F1;TP53
	Pathogenic Escherichia coli infection	6/197	0.484067	0.711227	0	0	1.08144	0.784618	MYO1D;CYTH4;MYH14;TAB3;FOS;TAB1
	Endometrial cancer	2/58	0.490613	0.71684	0	0	1.22932	0.875398	CDKN1A;TP53
	Staphylococcus aureus infection	3/95	0.505186	0.734054	0	0	1.12233	0.766361	SELPLG;ITGB2;ITGAL
	alpha-Linolenic acid metabolism	1/25	0.511713	0.739454	0	0	1.43403	0.960785	PLA2G4B
	Phosphatidylinositol signaling system	3/97	0.51918	0.746144	0	0	1.09834	0.719966	ITPKB;PRKCA;PLCB2
	Glycosylphosphatidylinositol (GPI)-anchor biosynthesis	1/26	0.525525	0.747097	0	0	1.3766	0.885644	PIGT
	Maturity onset diabetes of the young	1/26	0.525525	0.747097	0	0	1.3766	0.885644	HHEX
	Basal cell carcinoma	2/63	0.534826	0.749962	0	0	1.12826	0.706083	CDKN1A;TP53
	Cytosolic DNA-sensing pathway	2/63	0.534826	0.749962	0	0	1.12826	0.706083	IRF3;ADAR
	Biosynthesis of unsaturated fatty acids	1/27	0.538946	0.749962	0	0	1.32358	0.818158	TECR
	Fatty acid elongation	1/27	0.538946	0.749962	0	0	1.32358	0.818158	TECR
	Autophagy	4/137	0.543885	0.752851	0	0	1.03478	0.630199	AKT1S1;PRKACA;RAB7B;MTOR
	Linoleic acid metabolism	1/29	0.564662	0.766415	0	0	1.22891	0.702357	PLA2G4B
	NF-kappa B signaling pathway	3/104	0.566401	0.766415	0	0	1.02185	0.580871	BLNK;TAB3;TAB1
	Toll-like receptor signaling pathway	3/104	0.566401	0.766415	0	0	1.02185	0.580871	IRF3;TAB1;FOS
	Acute myeloid leukemia	2/67	0.568254	0.766415	0	0	1.05861	0.598314	MTOR;PPARD
	Glycolysis / Gluconeogenesis	2/67	0.568254	0.766415	0	0	1.05861	0.598314	DLAT;PGM1
	Apoptosis	4/142	0.572291	0.767921	0	0	0.997029	0.556449	CASP2;FOS;TP53;LMNB2
	Circadian rhythm	1/31	0.588947	0.770987	0	0	1.14687	0.607174	PER1
	Galactose metabolism	1/31	0.588947	0.770987	0	0	1.14687	0.607174	PGM1
	RNA polymerase	1/31	0.588947	0.770987	0	0	1.14687	0.607174	POLR2J
	Insulin resistance	3/108	0.592074	0.770987	0	0	0.982715	0.515064	MLX;MTOR;CREB5
	Central carbon metabolism in cancer	2/70	0.592165	0.770987	0	0	1.01175	0.530129	TP53;MTOR
	Prolactin signaling pathway	2/70	0.592165	0.770987	0	0	1.01175	0.530129	FOS;ESR1
	Alcoholism	5/186	0.606923	0.781185	0	0	0.949783	0.474277	ATF6B;GNG7;PRKACA;HDAC6;CREB5
	RNA transport	5/186	0.606923	0.781185	0	0	0.949783	0.474277	NUP214;NXT1;EIF4EBP2;PABPC1;RANGAP1
	Gastric cancer	4/149	0.610336	0.781185	0	0	0.948552	0.468344	CDKN1A;E2F1;TP53;MTOR
	SNARE interactions in vesicular transport	1/33	0.611879	0.781185	0	0	1.07508	0.528101	STX5
	Inositol phosphate metabolism	2/73	0.615074	0.78147	0	0	0.968854	0.470876	ITPKB;PLCB2
	Nicotinate and nicotinamide metabolism	1/35	0.633534	0.801055	0	0	1.01173	0.461798	NT5M
	Mucin type O-glycan biosynthesis	1/36	0.643904	0.802794	0	0	0.982776	0.432623	ST3GAL2
	Starch and sucrose metabolism	1/36	0.643904	0.802794	0	0	0.982776	0.432623	PGM1
	Arrhythmogenic right ventricular cardiomyopathy	2/77	0.644066	0.802794	0	0	0.916992	0.403434	SGCA;CACNA1F
	Synaptic vesicle cycle	2/78	0.65104	0.807658	0	0	0.90488	0.388361	UNC13B;DNM1
	Necroptosis	4/159	0.660927	0.815761	0	0	0.886896	0.367273	SHARPIN;PLA2G4B;CAMK2G;IRF9
	Primary immunodeficiency	1/38	0.663775	0.815761	0	0	0.929557	0.380943	BLNK
	Various types of N-glycan biosynthesis	1/39	0.673292	0.818338	0	0	0.905049	0.358016	ST3GAL3
	Focal adhesion	5/201	0.674386	0.818338	0	0	0.876412	0.345265	RAC2;PRKCA;IGF1;PPP1R12B;DOCK1
	JAK-STAT signaling pathway	4/162	0.675207	0.818338	0	0	0.86992	0.341649	CDKN1A;IL6R;IRF9;MTOR
	Ferroptosis	1/41	0.691525	0.834271	0	0	0.859707	0.317108	TP53
	Taste transduction	2/86	0.702954	0.844187	0	0	0.818363	0.288443	PRKACA;PLCB2
	Fat digestion and absorption	1/43	0.708743	0.84727	0	0	0.818685	0.281842	AGPAT1
	Alzheimer disease	9/369	0.718759	0.853801	0	0	0.857689	0.283234	NDUFB6;NDUFA3;ATP5MC2;CACNA1F;PLCB2;COX5A;UQCRH;MTOR;COX6B1
	PD-L1 expression and PD-1 checkpoint pathway in cancer	2/89	0.720699	0.853801	0	0	0.790021	0.258758	FOS;MTOR
	ABC transporters	1/45	0.725001	0.855047	0	0	0.781391	0.251281	ABCC5
	Type II diabetes mellitus	1/46	0.732788	0.860371	0	0	0.763987	0.237523	MTOR
	Carbohydrate digestion and absorption	1/47	0.740354	0.861562	0	0	0.74734	0.224671	PLCB2
	Pyruvate metabolism	1/47	0.740354	0.861562	0	0	0.74734	0.224671	DLAT
	Intestinal immune network for IgA production	1/48	0.747706	0.863152	0	0	0.731402	0.212652	TNFSF13
	IL-17 signaling pathway	2/94	0.748284	0.863152	0	0	0.746892	0.216578	TAB3;FOS
	Tuberculosis	4/180	0.752019	0.863672	0	0	0.780222	0.222359	RAB5B;NFYC;ITGB2;CAMK2G
	Axon guidance	4/182	0.759624	0.867323	0	0	0.771375	0.212076	RAC2;PRKCA;SRGAP2;CAMK2G
	N-Glycan biosynthesis	1/50	0.761793	0.867323	0	0	0.701476	0.190858	MGAT5
	Hematopoietic cell lineage	2/99	0.773497	0.874718	0	0	0.708209	0.181892	FLT3LG;IL6R
	MicroRNAs in cancer	7/310	0.77623	0.874718	0	0	0.792103	0.200645	CDKN1A;ZEB2;E2F1;PRKCA;TP53;MTOR;CDC25B
	AGE-RAGE signaling pathway in diabetic complications	2/100	0.778267	0.874718	0	0	0.700946	0.175717	PRKCA;PLCB2
	Chagas disease	2/102	0.787544	0.881378	0	0	0.686856	0.164046	FOS;PLCB2
	C-type lectin receptor signaling pathway	2/104	0.796477	0.882358	0	0	0.673319	0.153218	CBLB;IRF9
	T cell receptor signaling pathway	2/104	0.796477	0.882358	0	0	0.673319	0.153218	CBLB;FOS
	Hedgehog signaling pathway	1/56	0.799514	0.882358	0	0	0.624758	0.13979	PRKACA
	Glutathione metabolism	1/57	0.805194	0.882358	0	0	0.61357	0.132944	SMS
	Legionellosis	1/57	0.805194	0.882358	0	0	0.61357	0.132944	ITGB2
	Drug metabolism	2/108	0.813352	0.883933	0	0	0.647776	0.133825	NME6;UCKL1
	Ribosome biogenesis in eukaryotes	2/108	0.813352	0.883933	0	0	0.647776	0.133825	NXT1;TCOF1
	Arachidonic acid metabolism	1/61	0.826351	0.894363	0	0	0.572547	0.109205	PLA2G4B
	Aminoacyl-tRNA biosynthesis	1/66	0.8496	0.915758	0	0	0.528369	0.0861184	FARS2
	Retinol metabolism	1/68	0.858005	0.91787	0	0	0.512544	0.0784935	RETSAT
	Adipocytokine signaling pathway	1/69	0.86203	0.91787	0	0	0.50498	0.0749718	MTOR
	Renal cell carcinoma	1/69	0.86203	0.91787	0	0	0.50498	0.0749718	CDKN1A
	RIG-I-like receptor signaling pathway	1/70	0.865941	0.918317	0	0	0.497636	0.0716287	IRF3
	Adherens junction	1/71	0.869742	0.918643	0	0	0.490502	0.0684538	RAC2
	PPAR signaling pathway	1/74	0.88051	0.926296	0	0	0.470271	0.059844	PPARD
	FoxO signaling pathway	2/131	0.88817	0.930632	0	0	0.531648	0.0630493	CDKN1A;IGF1
	Antigen processing and presentation	1/78	0.893497	0.932499	0	0	0.445749	0.0501966	NFYC
	Th1 and Th2 cell differentiation	1/92	0.928817	0.965529	0	0	0.3769	0.0278317	FOS
	TGF-beta signaling pathway	1/94	0.9328	0.965852	0	0	0.368756	0.0256524	SMAD1
	Viral protein interaction with cytokine and cytokine receptor	1/100	0.943463	0.966518	0	0	0.3463	0.020154	IL6R
	Herpes simplex virus 1 infection	9/498	0.944718	0.966518	0	0	0.627157	0.0356659	ZNF133;IRF3;TAB1;ZNF786;ZNF621;TP53;ZNF135;MTOR;IRF9
	Hippo signaling pathway	2/163	0.946931	0.966518	0	0	0.425273	0.0231896	SMAD1;ITGB2
	Protein digestion and absorption	1/103	0.948143	0.966518	0	0	0.336062	0.0178952	CPA3
	Tight junction	2/169	0.954009	0.968743	0	0	0.409866	0.0192974	MYH14;PRKACA
	Toxoplasmosis	1/112	0.959988	0.971065	0	0	0.30867	0.0126044	TAB1
	Cytokine-cytokine receptor interaction	4/295	0.968852	0.976277	0	0	0.469069	0.0148427	TNFSF12;TNFSF13;IL6R;TNFRSF4
	Olfactory transduction	3/440	0.999708	0.999944	0	0	0.232066	6.76694e-05	GNG7;PRKACA;CAMK2G
	Neuroactive ligand-receptor interaction	1/341	0.999944	0.999944	0	0	0.0995776	5.53971e-06	GLP1R

## Sheet: lightcyan
Supplementary Table 9: The complete list of the KEGG pathways in the preserved consensus modules	Term	Overlap	P-value	Adjusted P-value	Old P-value	Old Adjusted P-value	Odds Ratio	Combined Score	Genes
	Autophagy	5/137	0.000175305	0.0140244	0	0	10.5591	91.3256	RPTOR;ERN1;RUBCN;IRS1;TSC1
	Longevity regulating pathway	4/102	0.000617283	0.0246913	0	0	11.2392	83.06	RPTOR;IRS1;TSC1;FOXO3
	AMPK signaling pathway	4/120	0.00113338	0.0295343	0	0	9.48659	64.3433	RPTOR;IRS1;TSC1;FOXO3
	Lysine degradation	3/63	0.00177767	0.0295343	0	0	13.6055	86.1561	KMT2D;KMT2C;KMT2B
	Insulin signaling pathway	4/137	0.00184589	0.0295343	0	0	8.26692	52.0385	RPTOR;IRS1;TSC1;CBL
	Pathogenic Escherichia coli infection	4/197	0.00674471	0.0899294	0	0	5.67962	28.3924	GNA13;WIPF1;WIPF2;SEC24D
	Neurotrophin signaling pathway	3/119	0.0105342	0.120391	0	0	7.01748	31.9515	IRS1;GAB1;FOXO3
	Glycosaminoglycan biosynthesis	2/53	0.0173281	0.167228	0	0	10.5315	42.7098	NDST1;EXTL3
	Phospholipase D signaling pathway	3/148	0.0188398	0.167228	0	0	5.60576	22.2649	GNA13;GAB1;TSC1
	mTOR signaling pathway	3/154	0.0209034	0.167228	0	0	5.38138	20.8143	RPTOR;IRS1;TSC1
	Bacterial invasion of epithelial cells	2/77	0.0347121	0.252451	0	0	7.15279	24.0382	GAB1;CBL
	ErbB signaling pathway	2/85	0.0415415	0.276943	0	0	6.46076	20.5521	GAB1;CBL
	PI3K-Akt signaling pathway	4/354	0.045846	0.282129	0	0	3.10698	9.57718	RPTOR;IRS1;TSC1;FOXO3
	Protein digestion and absorption	2/103	0.0585342	0.334481	0	0	5.30452	15.055	SLC36A1;SLC7A8
	Insulin resistance	2/108	0.0636169	0.33929	0	0	5.05303	13.9205	IRS1;PPARGC1B
	Endocytosis	3/252	0.0711497	0.355749	0	0	3.24724	8.58234	WIPF1;WIPF2;CBL
	Terpenoid backbone biosynthesis	1/22	0.0803876	0.378295	0	0	12.6368	31.8561	ICMT
	FoxO signaling pathway	2/131	0.0887415	0.394407	0	0	4.14729	10.0448	IRS1;FOXO3
	Yersinia infection	2/137	0.0957143	0.403008	0	0	3.96176	9.29583	WIPF1;WIPF2
	Spinocerebellar ataxia	2/143	0.102839	0.411356	0	0	3.79203	8.6253	ERN1;ATXN1L
	Non-alcoholic fatty liver disease	2/155	0.117505	0.424027	0	0	3.49249	7.4784	ERN1;IRS1
	Cellular senescence	2/156	0.11875	0.424027	0	0	3.46964	7.39289	TSC1;FOXO3
	Aldosterone-regulated sodium reabsorption	1/37	0.131506	0.424027	0	0	7.36593	14.9433	IRS1
	Thyroid cancer	1/37	0.131506	0.424027	0	0	7.36593	14.9433	CCDC6
	cGMP-PKG signaling pathway	2/167	0.13266	0.424027	0	0	3.23653	6.53766	GNA13;IRS1
	Protein processing in endoplasmic reticulum	2/171	0.137809	0.424027	0	0	3.15928	6.26134	ERN1;SEC24D
	Type II diabetes mellitus	1/46	0.16082	0.444149	0	0	5.89007	10.7639	IRS1
	Chemokine signaling pathway	2/192	0.165504	0.444149	0	0	2.80711	5.04932	PREX1;FOXO3
	Proteoglycans in cancer	2/205	0.183109	0.444149	0	0	2.62562	4.45745	GAB1;CBL
	Regulation of lipolysis in adipocytes	1/55	0.189157	0.444149	0	0	4.90617	8.16964	IRS1
	Endometrial cancer	1/58	0.198392	0.444149	0	0	4.64725	7.51699	FOXO3
	Notch signaling pathway	1/59	0.201447	0.444149	0	0	4.5669	7.31722	ATXN1L
	Human T-cell leukemia virus 1 infection	2/219	0.202361	0.444149	0	0	2.45448	3.92152	CRTC3;TRRAP
	Long-term depression	1/60	0.20449	0.444149	0	0	4.48927	7.12552	GNA13
	Human cytomegalovirus infection	2/225	0.210686	0.444149	0	0	2.38771	3.71859	GNA13;TSC1
	Thermogenesis	2/232	0.220443	0.444149	0	0	2.31422	3.49937	RPTOR;TSC1
	Ras signaling pathway	2/232	0.220443	0.444149	0	0	2.31422	3.49937	GAB1;RASAL2
	Mitophagy	1/68	0.228429	0.444149	0	0	3.95164	5.83471	FOXO3
	Adipocytokine signaling pathway	1/69	0.231371	0.444149	0	0	3.89333	5.69879	IRS1
	Renal cell carcinoma	1/69	0.231371	0.444149	0	0	3.89333	5.69879	GAB1
	Prolactin signaling pathway	1/70	0.234302	0.444149	0	0	3.83671	5.56762	FOXO3
	Shigellosis	2/246	0.240064	0.444149	0	0	2.17988	3.11037	RPTOR;FOXO3
	Non-small cell lung cancer	1/72	0.240131	0.444149	0	0	3.72826	5.31863	FOXO3
	Parkinson disease	2/249	0.244282	0.444149	0	0	2.15308	3.03462	ERN1;GNAL
	Chronic myeloid leukemia	1/76	0.251657	0.447391	0	0	3.52871	4.86852	CBL
	Circadian entrainment	1/97	0.309398	0.511965	0	0	2.75389	3.23066	NOS1AP
	Choline metabolism in cancer	1/98	0.312036	0.511965	0	0	2.72536	3.17406	TSC1
	Amoebiasis	1/102	0.322485	0.511965	0	0	2.6169	2.96154	GNAL
	Chagas disease	1/102	0.322485	0.511965	0	0	2.6169	2.96154	GNAL
	Pathways in cancer	3/531	0.328185	0.511965	0	0	1.50965	1.68202	GNA13;CCDC6;CBL
	MicroRNAs in cancer	2/310	0.330019	0.511965	0	0	1.72131	1.90825	RPTOR;IRS1
	Parathyroid hormone synthesis, secretion and action	1/106	0.332777	0.511965	0	0	2.5167	2.76908	GNA13
	Human papillomavirus infection	2/331	0.359086	0.515364	0	0	1.60971	1.64866	UBR4;TSC1
	Sphingolipid signaling pathway	1/119	0.365174	0.515364	0	0	2.23797	2.25448	GNA13
	Growth hormone synthesis, secretion and action	1/119	0.365174	0.515364	0	0	2.23797	2.25448	IRS1
	Thyroid hormone signaling pathway	1/121	0.370019	0.515364	0	0	2.20044	2.18769	NCOA2
	Platelet activation	1/124	0.377217	0.515364	0	0	2.14645	2.09265	GNA13
	Lysosome	1/128	0.386689	0.515364	0	0	2.07843	1.97479	AP3B1
	Dopaminergic synapse	1/132	0.396018	0.515364	0	0	2.01455	1.86607	GNAL
	Vascular smooth muscle contraction	1/133	0.398328	0.515364	0	0	1.99919	1.84021	GNA13
	Apelin signaling pathway	1/137	0.407483	0.515364	0	0	1.94	1.74165	GNA13
	Estrogen signaling pathway	1/137	0.407483	0.515364	0	0	1.94	1.74165	NCOA2
	Alzheimer disease	2/369	0.41047	0.515364	0	0	1.44024	1.28246	ERN1;IRS1
	Ubiquitin mediated proteolysis	1/140	0.414259	0.515364	0	0	1.89784	1.6725	CBL
	Apoptosis	1/142	0.418733	0.515364	0	0	1.87073	1.62851	ERN1
	Gastric cancer	1/149	0.43413	0.526218	0	0	1.78162	1.48661	GAB1
	Cushing syndrome	1/155	0.447006	0.533739	0	0	1.71169	1.37822	KMT2D
	Hepatocellular carcinoma	1/168	0.473922	0.557555	0	0	1.57741	1.17787	GAB1
	Kaposi sarcoma-associated herpesvirus infection	1/193	0.522099	0.602187	0	0	1.37028	0.89054	PREX1
	Viral carcinogenesis	1/203	0.540127	0.602187	0	0	1.30178	0.801834	UBR4
	Diabetic cardiomyopathy	1/203	0.540127	0.602187	0	0	1.30178	0.801834	IRS1
	Pathways of neurodegeneration	2/475	0.541968	0.602187	0	0	1.11142	0.680799	ERN1;ATXN1L
	Lipid and atherosclerosis	1/215	0.560876	0.605625	0	0	1.22804	0.710119	ERN1
	Regulation of actin cytoskeleton	1/218	0.565917	0.605625	0	0	1.21088	0.68936	GNA13
	Herpes simplex virus 1 infection	2/498	0.567773	0.605625	0	0	1.05863	0.599221	TSC1;ZNF235
	Calcium signaling pathway	1/240	0.601182	0.632823	0	0	1.09819	0.558821	GNAL
	Salmonella infection	1/249	0.614779	0.638732	0	0	1.05785	0.514636	FYCO1
	Huntington disease	1/306	0.690873	0.708588	0	0	0.857661	0.317162	ERN1
	Amyotrophic lateral sclerosis	1/364	0.753054	0.762586	0	0	0.718494	0.203778	ERN1
	Olfactory transduction	1/440	0.816194	0.816194	0	0	0.5918	0.120196	GNAL

## Sheet: lightgreen
Supplementary Table 9: The complete list of the KEGG pathways in the preserved consensus modules	Term	Overlap	P-value	Adjusted P-value	Old P-value	Old Adjusted P-value	Odds Ratio	Combined Score	Genes
	Regulation of actin cytoskeleton	5/218	0.00826471	0.569328	0	0	4.23677	20.3185	ARHGEF7;PPP1R12C;BCAR1;SLC9A1;SSH1
	Th1 and Th2 cell differentiation	3/92	0.0156893	0.569328	0	0	6.01184	24.9778	STAT5A;NOTCH1;PLCG1
	Growth hormone synthesis, secretion and action	3/119	0.0306552	0.569328	0	0	4.60624	16.0525	STAT5A;PLCG1;BCAR1
	Thyroid hormone signaling pathway	3/121	0.0319807	0.569328	0	0	4.52771	15.5872	NOTCH1;PLCG1;SLC9A1
	Rap1 signaling pathway	4/210	0.0322483	0.569328	0	0	3.47396	11.9306	PRKD2;PLCG1;SIPA1L3;BCAR1
	Yersinia infection	3/137	0.0436436	0.569328	0	0	3.98386	12.4763	PLCG1;ARHGEF7;BCAR1
	Notch signaling pathway	2/59	0.0446408	0.569328	0	0	6.21209	19.3141	NOTCH1;ATXN1
	Lysine degradation	2/63	0.0502175	0.569328	0	0	5.80357	17.3608	SETD1B;SETD1A
	Acute myeloid leukemia	2/67	0.0560305	0.569328	0	0	5.44533	15.6927	STAT5A;PML
	Prolactin signaling pathway	2/70	0.0605372	0.569328	0	0	5.20431	14.5955	STAT5A;SOCS6
	Non-small cell lung cancer	2/72	0.0636086	0.569328	0	0	5.0551	13.9268	STAT5A;PLCG1
	Inositol phosphate metabolism	2/73	0.0651639	0.569328	0	0	4.98365	13.6096	PLCG1;PI4KB
	JAK-STAT signaling pathway	3/162	0.0654979	0.569328	0	0	3.35322	9.14	PIAS4;STAT5A;SOCS6
	ErbB signaling pathway	2/85	0.0847662	0.66964	0	0	4.26054	10.5144	STAT5A;PLCG1
	Bile secretion	2/90	0.0933995	0.66964	0	0	4.01745	9.52485	EPHX1;SLC9A1
	Phosphatidylinositol signaling system	2/97	0.105889	0.66964	0	0	3.72011	8.35302	PLCG1;PI4KB
	AGE-RAGE signaling pathway in diabetic complications	2/100	0.111373	0.66964	0	0	3.60569	7.91401	STAT5A;PLCG1
	Proteoglycans in cancer	3/205	0.112329	0.66964	0	0	2.63366	5.75803	PLCG1;PPP1R12C;SLC9A1
	NF-kappa B signaling pathway	2/104	0.118798	0.66964	0	0	3.46359	7.37858	PIAS4;PLCG1
	Parathyroid hormone synthesis, secretion and action	2/106	0.122556	0.66964	0	0	3.39663	7.13016	JUND;VDR
	Th17 cell differentiation	2/107	0.124446	0.66964	0	0	3.36412	7.01042	STAT5A;PLCG1
	Leukocyte transendothelial migration	2/114	0.137867	0.708137	0	0	3.15274	6.24704	PLCG1;BCAR1
	Herpes simplex virus 1 infection	5/498	0.155507	0.714033	0	0	1.80444	3.35818	ZNF746;ZNF205;ZNF623;PML;NECTIN1
	Chemical carcinogenesis	3/239	0.156106	0.714033	0	0	2.25034	4.17939	STAT5A;VDR;EPHX1
	Base excision repair	1/33	0.172039	0.714033	0	0	5.4906	9.66364	NEIL1
	Tyrosine metabolism	1/36	0.18614	0.714033	0	0	5.01922	8.43858	GSTZ1
	Ubiquitin mediated proteolysis	2/140	0.190015	0.714033	0	0	2.55538	4.24361	PIAS4;PML
	Spinocerebellar ataxia	2/143	0.196203	0.714033	0	0	2.50063	4.07254	ATXN1;AMBRA1
	Hepatocellular carcinoma	2/168	0.248524	0.714033	0	0	2.12134	2.95336	PLCG1;ARID1A
	Vibrio cholerae infection	1/50	0.248862	0.714033	0	0	3.58263	4.98291	PLCG1
	Endocrine and other factor-regulated calcium reabsorption	1/53	0.261666	0.714033	0	0	3.37543	4.52538	VDR
	Hedgehog signaling pathway	1/56	0.274254	0.714033	0	0	3.19083	4.12798	MEGF8
	Axon guidance	2/182	0.278085	0.714033	0	0	1.95496	2.50201	PLCG1;SSH1
	VEGF signaling pathway	1/59	0.286628	0.714033	0	0	3.02533	3.78036	PLCG1
	Viral myocarditis	1/60	0.290707	0.714033	0	0	2.9739	3.67408	DAG1
	Mineral absorption	1/60	0.290707	0.714033	0	0	2.9739	3.67408	VDR
	Neutrophil extracellular trap formation	2/189	0.292853	0.714033	0	0	1.88111	2.31016	PLCG1;HDAC7
	Chemokine signaling pathway	2/192	0.299172	0.714033	0	0	1.85113	2.23382	PLCG1;BCAR1
	Aminoacyl-tRNA biosynthesis	1/66	0.314695	0.714033	0	0	2.69857	3.11995	PARS2
	Focal adhesion	2/201	0.318071	0.714033	0	0	1.7666	2.0236	PPP1R12C;BCAR1
	Viral carcinogenesis	2/203	0.322257	0.714033	0	0	1.74885	1.9804	STAT5A;HDAC7
	Fc epsilon RI signaling pathway	1/68	0.322511	0.714033	0	0	2.61775	2.96229	PLCG1
	Mitophagy	1/68	0.322511	0.714033	0	0	2.61775	2.96229	AMBRA1
	Retinol metabolism	1/68	0.322511	0.714033	0	0	2.61775	2.96229	RDH10
	Epithelial cell signaling in Helicobacter pylori infection	1/70	0.330239	0.714033	0	0	2.54162	2.81596	PLCG1
	Adherens junction	1/71	0.33407	0.714033	0	0	2.50518	2.74669	NECTIN1
	Glioma	1/75	0.349178	0.714033	0	0	2.36929	2.4929	PLCG1
	Chronic myeloid leukemia	1/76	0.352902	0.714033	0	0	2.33758	2.43474	STAT5A
	Gastric acid secretion	1/76	0.352902	0.714033	0	0	2.33758	2.43474	SLC9A1
	Metabolism of xenobiotics by cytochrome P450	1/76	0.352902	0.714033	0	0	2.33758	2.43474	EPHX1
	Arrhythmogenic right ventricular cardiomyopathy	1/77	0.356604	0.714033	0	0	2.30671	2.37851	DAG1
	Bacterial invasion of epithelial cells	1/77	0.356604	0.714033	0	0	2.30671	2.37851	BCAR1
	Pathways in cancer	4/531	0.358816	0.714033	0	0	1.33579	1.36912	STAT5A;NOTCH1;PLCG1;PML
	RNA degradation	1/79	0.363947	0.714033	0	0	2.24733	2.27149	TOB2
	Ras signaling pathway	2/232	0.382068	0.714033	0	0	1.52609	1.46834	PLCG1;RIN1
	Cardiac muscle contraction	1/87	0.392494	0.714033	0	0	2.03746	1.9055	SLC9A1
	ECM-receptor interaction	1/88	0.395972	0.714033	0	0	2.01394	1.86573	DAG1
	PD-L1 expression and PD-1 checkpoint pathway in cancer	1/89	0.39943	0.714033	0	0	1.99095	1.82713	PLCG1
	Hypertrophic cardiomyopathy	1/90	0.402869	0.714033	0	0	1.96848	1.78963	DAG1
	Shigellosis	2/246	0.41017	0.714033	0	0	1.4375	1.28107	PLCG1;BCAR1
	Salivary secretion	1/93	0.413068	0.714033	0	0	1.904	1.68341	SLC9A1
	IL-17 signaling pathway	1/94	0.416429	0.714033	0	0	1.88343	1.64996	JUND
	Endocytosis	2/252	0.422027	0.714033	0	0	1.40257	1.20998	RAB35;PML
	Dilated cardiomyopathy	1/96	0.423094	0.714033	0	0	1.8436	1.58579	DAG1
	Fc gamma R-mediated phagocytosis	1/97	0.426398	0.714033	0	0	1.8243	1.555	PLCG1
	Aldosterone synthesis and secretion	1/98	0.429684	0.714033	0	0	1.8054	1.52503	PRKD2
	Choline metabolism in cancer	1/98	0.429684	0.714033	0	0	1.8054	1.52503	PLCG1
	Inflammatory mediator regulation of TRP channels	1/98	0.429684	0.714033	0	0	1.8054	1.52503	PLCG1
	Pancreatic secretion	1/102	0.44264	0.724827	0	0	1.73355	1.41284	SLC9A1
	T cell receptor signaling pathway	1/104	0.449008	0.724827	0	0	1.69972	1.36099	PLCG1
	Insulin resistance	1/108	0.461529	0.729188	0	0	1.63584	1.26485	MLXIP
	HIF-1 signaling pathway	1/109	0.464615	0.729188	0	0	1.62062	1.24228	PLCG1
	Neurotrophin signaling pathway	1/119	0.494526	0.742642	0	0	1.48253	1.04393	PLCG1
	Pathways of neurodegeneration	3/475	0.510773	0.742642	0	0	1.11166	0.746845	ATXN1;PLCG1;AMBRA1
	Osteoclast differentiation	1/127	0.517258	0.742642	0	0	1.38784	0.91488	JUND
	Natural killer cell mediated cytotoxicity	1/131	0.528241	0.742642	0	0	1.34486	0.858295	PLCG1
	MicroRNAs in cancer	2/310	0.529734	0.742642	0	0	1.13509	0.721212	NOTCH1;PLCG1
	Vascular smooth muscle contraction	1/133	0.533639	0.742642	0	0	1.32435	0.83174	PPP1R12C
	Oxidative phosphorylation	1/133	0.533639	0.742642	0	0	1.32435	0.83174	LHPP
	Apelin signaling pathway	1/137	0.544252	0.742642	0	0	1.28514	0.781805	SLC9A1
	Autophagy	1/137	0.544252	0.742642	0	0	1.28514	0.781805	AMBRA1
	Fluid shear stress and atherosclerosis	1/139	0.549468	0.742642	0	0	1.26638	0.758316	PIAS4
	Measles	1/139	0.549468	0.742642	0	0	1.26638	0.758316	STAT5A
	Breast cancer	1/147	0.569749	0.742642	0	0	1.19651	0.673107	NOTCH1
	Cell adhesion molecules	1/148	0.57222	0.742642	0	0	1.18831	0.663353	NECTIN1
	Phospholipase D signaling pathway	1/148	0.57222	0.742642	0	0	1.18831	0.663353	PLCG1
	Adrenergic signaling in cardiomyocytes	1/150	0.577119	0.742642	0	0	1.17224	0.644389	SLC9A1
	Oxytocin signaling pathway	1/154	0.58675	0.742642	0	0	1.14136	0.608523	PPP1R12C
	Non-alcoholic fatty liver disease	1/155	0.589124	0.742642	0	0	1.13389	0.599963	MLXIP
	Cellular senescence	1/156	0.591485	0.742642	0	0	1.12652	0.591558	HIPK2
	Necroptosis	1/159	0.598485	0.743174	0	0	1.10496	0.567237	STAT5A
	Hepatitis B	1/162	0.605367	0.743548	0	0	1.08421	0.544187	STAT5A
	Protein processing in endoplasmic reticulum	1/171	0.625318	0.754301	0	0	1.02634	0.481862	DNAJB12
	Influenza A	1/172	0.627472	0.754301	0	0	1.02029	0.475512	PML
	Tuberculosis	1/180	0.644268	0.76634	0	0	0.974292	0.428338	VDR
	Alcoholism	1/186	0.656371	0.772523	0	0	0.942406	0.39678	HDAC7
	Transcriptional misregulation in cancer	1/192	0.668066	0.772523	0	0	0.912524	0.368084	PML
	Kaposi sarcoma-associated herpesvirus infection	1/193	0.669976	0.772523	0	0	0.907725	0.363556	PLCG1
	Human immunodeficiency virus 1 infection	1/212	0.704271	0.792676	0	0	0.82519	0.289305	PLCG1
	Lipid and atherosclerosis	1/215	0.709353	0.792676	0	0	0.813498	0.279357	PLCG1
	cAMP signaling pathway	1/216	0.711027	0.792676	0	0	0.809673	0.276134	SLC9A1
	Human T-cell leukemia virus 1 infection	1/219	0.715994	0.792676	0	0	0.798409	0.266735	STAT5A
	Human cytomegalovirus infection	1/225	0.725675	0.792676	0	0	0.776786	0.249078	BCAR1
	Thermogenesis	1/232	0.736557	0.792676	0	0	0.752979	0.230237	ARID1A
	Coronavirus disease	1/232	0.736557	0.792676	0	0	0.752979	0.230237	PLCG1
	Calcium signaling pathway	1/240	0.748471	0.797898	0	0	0.727478	0.210767	PLCG1
	Parkinson disease	1/249	0.761236	0.803922	0	0	0.700756	0.191175	PLCG1
	Prion disease	1/273	0.792222	0.828899	0	0	0.638144	0.148632	NOTCH1
	MAPK signaling pathway	1/294	0.816044	0.84599	0	0	0.591773	0.1203	JUND
	Huntington disease	1/306	0.828419	0.851012	0	0	0.568142	0.106945	AMBRA1
	Human papillomavirus infection	1/331	0.851611	0.866955	0	0	0.52443	0.0842368	NOTCH1
	Amyotrophic lateral sclerosis	1/364	0.877531	0.881045	0	0	0.47595	0.0621797	AMBRA1
	Alzheimer disease	1/369	0.881045	0.881045	0	0	0.469363	0.0594432	AMBRA1

## Sheet: lightpink4
Supplementary Table 9: The complete list of the KEGG pathways in the preserved consensus modules	Term	Overlap	P-value	Adjusted P-value	Old P-value	Old Adjusted P-value	Odds Ratio	Combined Score	Genes
	Oxidative phosphorylation	25/133	1.75774e-12	4.42951e-10	0	0	6.95421	188.23	NDUFA13;NDUFB8;NDUFB11;ATP5MC3;NDUFB1;UQCR11;TCIRG1;UQCR10;COX6A1;COX5B;COX7A1;ATP5F1B;ATP6V1H;CYC1;ATP5MG;NDUFV1;ATP5ME;ATP6V1F;ATP6V0B;ATP6V0E1;NDUFA2;NDUFA1;ATP5F1D;UQCRQ;UQCRC1
	Huntington disease	32/306	1.12238e-08	1.41419e-06	0	0	3.51675	64.3749	NDUFA13;NDUFB8;NDUFB11;PSMD13;DCTN3;ATP5MC3;NDUFB1;UQCR11;UQCR10;COX5B;COX6A1;AP2A2;COX7A1;ACTR1A;ATP5F1B;ATG101;CYC1;NDUFV1;AP2M1;MAP3K5;POLR2L;NDUFA2;NDUFA1;TRAF2;WIPI2;ATP5F1D;TUBB2B;UQCRQ;UQCRC1;PPIF;SLC25A5;SLC25A6
	Parkinson disease	26/249	2.74086e-07	2.30232e-05	0	0	3.48718	52.6906	NDUFA13;NDUFB8;NDUFB11;PSMD13;ATP5MC3;HTRA2;NDUFB1;UQCR11;UQCR10;COX5B;COX6A1;COX7A1;ATP5F1B;CYC1;NDUFV1;MAP3K5;NDUFA2;NDUFA1;ATP5F1D;TUBB2B;PINK1;UQCRQ;UQCRC1;PPIF;SLC25A5;SLC25A6
	Thermogenesis	24/232	9.28846e-07	5.85173e-05	0	0	3.443	47.8209	NDUFA13;NDUFB8;SMARCD2;NDUFB11;NDUFA2;ADCY4;NDUFA1;ATP5MC3;NDUFB1;UQCR11;UQCR10;COX5B;COX6A1;ATP5F1D;COX7A1;LIPE;ATP5F1B;UQCRQ;UQCRC1;CYC1;ATP5MG;NDUFV1;MAP3K5;ATP5ME
	Diabetic cardiomyopathy	21/203	4.40776e-06	0.000222151	0	0	3.43162	42.3192	NDUFA13;NDUFB8;NDUFB11;NDUFA2;NDUFA1;ATP5MC3;NDUFB1;UQCR11;UQCR10;COX5B;COX6A1;ATP5F1D;COX7A1;ATP5F1B;UQCRQ;UQCRC1;PPIF;CYC1;SLC25A5;NDUFV1;SLC25A6
	Alzheimer disease	30/369	6.75684e-06	0.000283787	0	0	2.64734	31.5165	NDUFA13;NDUFB8;NDUFB11;PSMD13;PSEN2;ATP5MC3;NDUFB1;UQCR11;UQCR10;COX5B;COX6A1;COX7A1;ATP5F1B;ATG101;FADD;CYC1;NDUFV1;MAP3K5;NDUFA2;NDUFA1;TRAF2;WIPI2;ATP5F1D;BACE1;TUBB2B;UQCRQ;UQCRC1;PPIF;SLC25A5;SLC25A6
	Peroxisome	12/82	1.62958e-05	0.000519807	0	0	5.05754	55.7573	ABCD4;HMGCL;ACOT8;PEX6;PEX5;IDH2;MPV17;ACOX3;ACAA1;PEX12;CRAT;PAOX
	Non-alcoholic fatty liver disease	17/155	1.65018e-05	0.000519807	0	0	3.64946	40.188	NDUFA13;NDUFB8;NDUFB11;NDUFA2;NDUFA1;NDUFB1;TRAF2;UQCR11;UQCR10;COX6A1;COX5B;COX7A1;UQCRQ;UQCRC1;CYC1;NDUFV1;MAP3K5
	Amyotrophic lateral sclerosis	28/364	3.7047e-05	0.00103732	0	0	2.48548	25.3601	NDUFA13;NDUFB8;NDUFB11;PSMD13;DCTN3;ATP5MC3;NDUFB1;UQCR11;UQCR10;COX5B;COX6A1;COX7A1;ACTR1A;ATP5F1B;ATG101;CYC1;NDUFV1;MAP3K5;SEC13;NDUFA2;NDUFA1;TRAF2;WIPI2;ATP5F1D;TUBB2B;PINK1;UQCRQ;UQCRC1
	Prion disease	23/273	4.54774e-05	0.00114603	0	0	2.73492	27.3446	NDUFA13;NDUFB8;NDUFB11;PSMD13;NDUFA2;NDUFA1;ATP5MC3;NDUFB1;UQCR11;UQCR10;COX5B;COX6A1;ATP5F1D;COX7A1;TUBB2B;ATP5F1B;UQCRQ;UQCRC1;PPIF;CYC1;SLC25A5;NDUFV1;SLC25A6
	Pathways of neurodegeneration	33/475	5.94297e-05	0.00136148	0	0	2.2319	21.718	NDUFB8;NDUFA13;NDUFB11;PSMD13;DCTN3;PSEN2;NDUFB1;ATP5MC3;HTRA2;UQCR11;UQCR10;COX5B;COX6A1;COX7A1;ACTR1A;ATP5F1B;ATG101;FADD;CYC1;NDUFV1;MAP3K5;NDUFA2;NDUFA1;TRAF2;WIPI2;ATP5F1D;TUBB2B;PINK1;UQCRQ;UQCRC1;PPIF;SLC25A5;SLC25A6
	Ribosome	16/158	7.68885e-05	0.00161466	0	0	3.33219	31.5664	RPS9;RPS5;MRPS11;MRPL27;MRPS2;RPL8;MRPL34;MRPL21;RPS15;RPS28;RPS16;RPS29;RPLP2;RPL13;RPS20;RPL29
	Lysosome	12/128	0.0011685	0.0225783	0	0	3.04467	20.5577	PLA2G15;CD63;ATP6V0B;NAGLU;NPC2;PSAP;ATP6V1H;NAGA;ACP2;AP3S2;TCIRG1;ARSB
	N-Glycan biosynthesis	7/50	0.00125435	0.0225783	0	0	4.77288	31.8883	DPM3;RPN1;ALG14;ALG12;MOGS;ALG1;DDOST
	Cardiac muscle contraction	9/87	0.00239796	0.0402857	0	0	3.38714	20.4351	UQCRQ;UQCRC1;UQCR11;UQCR10;CYC1;COX6A1;COX5B;COX7A1;CACNG4
	Ubiquinone and other terpenoid-quinone biosynthesis	3/11	0.0049445	0.0778759	0	0	10.9481	58.1286	VKORC1;NQO1;VKORC1L1
	Vibrio cholerae infection	6/50	0.0060544	0.0897476	0	0	3.99179	20.386	ARF1;ATP6V0B;ATP6V0E1;ATP6V1H;TCIRG1;ATP6V1F
	Various types of N-glycan biosynthesis	5/39	0.0090498	0.126697	0	0	4.30058	20.2343	RPN1;ALG14;ALG12;ALG1;DDOST
	Collecting duct acid secretion	4/27	0.0115699	0.153453	0	0	5.0811	22.6584	ATP6V0E1;TCIRG1;SLC12A7;ATP6V1F
	Fatty acid degradation	5/43	0.0135793	0.171099	0	0	3.84709	16.5395	GCDH;ACADVL;ALDH2;ACOX3;ACAA1
	Synaptic vesicle cycle	7/78	0.0149897	0.179876	0	0	2.88642	12.1241	ATP6V0B;ATP6V0E1;ATP6V1H;TCIRG1;AP2A2;AP2M1;ATP6V1F
	Fatty acid biosynthesis	3/18	0.0205756	0.235684	0	0	5.83686	22.6683	OXSM;MCAT;CBR4
	Purine metabolism	9/129	0.0284199	0.301837	0	0	2.19684	7.82221	DGUOK;ADSL;IMPDH1;ADCY4;NME3;PFAS;ITPA;NME1;PAPSS1
	RIG-I-like receptor signaling pathway	6/70	0.0287464	0.301837	0	0	2.74151	9.73029	CXCL10;NLRX1;TRADD;PIN1;TRAF2;FADD
	Terpenoid backbone biosynthesis	3/22	0.0352186	0.355003	0	0	4.60709	15.4162	FNTB;PDSS2;RCE1
	Mannose type O-glycan biosynthesis	3/23	0.0395291	0.383129	0	0	4.37651	14.1393	POMT2;POMK;POMGNT1
	Sulfur metabolism	2/10	0.0416181	0.388436	0	0	7.28771	23.1692	BPNT1;PAPSS1
	Ferroptosis	4/41	0.0464925	0.408626	0	0	3.15623	9.68479	GPX4;GSS;SLC3A2;ATG7
	Coronavirus disease	13/232	0.0470244	0.408626	0	0	1.7404	5.32055	RPS9;VWF;RPS5;RPL8;RPS15;CXCL10;RPS28;RPS16;RPS29;RPLP2;RPL13;RPS20;RPL29
	Retrograde endocannabinoid signaling	9/148	0.0591325	0.496713	0	0	1.89467	5.35809	NDUFA13;NDUFB8;NDUFB11;GNB2;NDUFA2;ADCY4;NDUFA1;NDUFB1;NDUFV1
	Proteasome	4/46	0.0659476	0.53609	0	0	2.77977	7.55791	PSMD13;PSMF1;PSMB8;PSMB9
	Aminoacyl-tRNA biosynthesis	5/66	0.0682838	0.537735	0	0	2.39369	6.42486	MARS2;GATC;GATB;CARS2;HARS2
	Valine, leucine and isoleucine degradation	4/48	0.0747441	0.567357	0	0	2.65314	6.88142	ACAD8;HMGCL;ALDH2;ACAA1
	Citrate cycle (TCA cycle)	3/30	0.0765481	0.567357	0	0	3.24068	8.32803	FH;IDH2;IDH3B
	Epithelial cell signaling in Helicobacter pylori infection	5/70	0.0832539	0.599428	0	0	2.24592	5.58305	ATP6V0B;ATP6V0E1;ATP6V1H;TCIRG1;ATP6V1F
	Pentose and glucuronate interconversions	3/34	0.102561	0.7131	0	0	2.82195	6.42641	AKR1A1;SORD;CRYL1
	Spinocerebellar ataxia	8/143	0.104701	0.7131	0	0	1.73178	3.90801	PSMD13;ATG101;PPIF;TRAF2;WIPI2;SLC25A5;MAP3K5;SLC25A6
	Selenocompound metabolism	2/17	0.108098	0.716863	0	0	3.88537	8.64383	MARS2;PAPSS1
	Pyrimidine metabolism	4/56	0.115343	0.745296	0	0	2.24404	4.84676	DCTD;NME3;TK1;NME1
	Pathogenic Escherichia coli infection	10/197	0.122258	0.762413	0	0	1.56329	3.28545	ARF1;TUBB2B;TMED10;ARPC1B;TRADD;GNA12;BRK1;ARPC4;TRAF2;FADD
	Alanine, aspartate and glutamate metabolism	3/37	0.124043	0.762413	0	0	2.57255	5.36924	ALDH4A1;ADSL;ASL
	Salmonella infection	12/249	0.128078	0.763257	0	0	1.48084	3.04329	GSDMD;ARF1;ACTR1A;TUBB2B;ARPC1B;TRADD;DCTN3;BRK1;ARPC4;TRAF2;FADD;PIK3C2B
	Glycosaminoglycan degradation	2/19	0.130238	0.763257	0	0	3.42791	6.98742	NAGLU;ARSB
	Endocytosis	12/252	0.136156	0.779804	0	0	1.4621	2.91535	ARF1;ZFYVE27;ARPC1B;CHMP1A;ARPC4;VPS37B;AP2A2;SMAP1;AP2M1;ARFGAP1;PLD2;ARFGAP2
	Glycerolipid metabolism	4/61	0.144678	0.810199	0	0	2.04666	3.95669	ALDH2;MOGAT1;AKR1A1;PLPP2
	Cytosolic DNA-sensing pathway	4/63	0.157154	0.860933	0	0	1.97708	3.65863	ZBP1;CXCL10;POLR3H;POLR2L
	Necroptosis	8/159	0.160788	0.862097	0	0	1.54699	2.82738	ZBP1;TRADD;CHMP1A;TRAF2;RBCK1;FADD;SLC25A5;SLC25A6
	Arginine biosynthesis	2/22	0.165108	0.866816	0	0	2.91327	5.24726	ACY1;ASL
	Phosphonate and phosphinate metabolism	1/6	0.183654	0.924187	0	0	5.82229	9.86703	PCYT2
	Glycosphingolipid biosynthesis	3/45	0.187874	0.924187	0	0	2.08168	3.48053	NAGA;ST6GALNAC4;ABO
	Vitamin digestion and absorption	2/24	0.189156	0.924187	0	0	2.64816	4.40966	SLC5A6;BTD
	Rheumatoid arthritis	5/93	0.19739	0.924187	0	0	1.65694	2.6885	ATP6V0B;ATP6V0E1;ATP6V1H;TCIRG1;ATP6V1F
	alpha-Linolenic acid metabolism	2/25	0.201352	0.924187	0	0	2.53289	4.05946	ACOX3;ACAA1
	IL-17 signaling pathway	5/94	0.203248	0.924187	0	0	1.63824	2.61025	CXCL10;TRAF4;TRADD;TRAF2;FADD
	Pyruvate metabolism	3/47	0.204979	0.924187	0	0	1.98685	3.14886	FH;ALDH2;AKR1A1
	Protein processing in endoplasmic reticulum	8/171	0.210339	0.924187	0	0	1.4322	2.23285	DNAJB2;SEC13;LMAN2;RPN1;MOGS;TRAF2;DDOST;MAP3K5
	Glycosylphosphatidylinositol (GPI)-anchor biosynthesis	2/26	0.213634	0.924187	0	0	2.42722	3.7464	PIGO;GPAA1
	Sphingolipid metabolism	3/49	0.22242	0.924187	0	0	1.90027	2.85646	PSAP;GBA2;PLPP2
	Biosynthesis of unsaturated fatty acids	2/27	0.225983	0.924187	0	0	2.33002	3.46542	ACOX3;ACAA1
	Glycerophospholipid metabolism	5/98	0.227229	0.924187	0	0	1.56745	2.32264	PLA2G15;PCYT2;PEMT;PLPP2;PLD2
	Arginine and proline metabolism	3/50	0.231249	0.924187	0	0	1.85974	2.72314	ALDH4A1;ALDH2;PYCR2
	Cysteine and methionine metabolism	3/50	0.231249	0.924187	0	0	1.85974	2.72314	ADI1;GSS;SDSL
	Riboflavin metabolism	1/8	0.237056	0.924187	0	0	4.15835	5.98577	ACP2
	Sulfur relay system	1/8	0.237056	0.924187	0	0	4.15835	5.98577	MOCS3
	Butanoate metabolism	2/28	0.238381	0.924187	0	0	2.24028	3.2123	HMGCL;L2HGDH
	Glycosaminoglycan biosynthesis	3/53	0.258085	0.97561	0	0	1.74789	2.36745	B3GAT3;CHST14;B4GALT7
	Ascorbate and aldarate metabolism	2/30	0.26326	0.97561	0	0	2.08005	2.77606	ALDH2;AKR1A1
	beta-Alanine metabolism	2/30	0.26326	0.97561	0	0	2.08005	2.77606	ALDH2;ACOX3
	RNA polymerase	2/31	0.275709	0.994317	0	0	2.00822	2.58741	POLR3H;POLR2L
	Regulation of lipolysis in adipocytes	3/55	0.276199	0.994317	0	0	1.68048	2.16217	LIPE;ADCY4;ABHD5
	Synthesis and degradation of ketone bodies	1/10	0.286969	0.999971	0	0	3.23394	4.03719	HMGCL
	Drug metabolism	5/108	0.290255	0.999971	0	0	1.41453	1.74977	IMPDH1;NME3;TK1;ITPA;NME1
	Neutrophil extracellular trap formation	8/189	0.29371	0.999971	0	0	1.28856	1.5787	GSDMD;CLCN4;VWF;PPIF;SLC25A5;CLCN3;ATG7;SLC25A6
	Glutathione metabolism	3/57	0.294433	0.999971	0	0	1.61808	1.97843	GPX4;GSS;IDH2
	Base excision repair	2/33	0.300558	0.999971	0	0	1.87846	2.25812	POLE4;SMUG1
	TNF signaling pathway	5/112	0.316316	0.999971	0	0	1.36137	1.56696	CXCL10;TRADD;TRAF2;FADD;MAP3K5
	Ubiquitin mediated proteolysis	6/140	0.322478	0.999971	0	0	1.30462	1.47647	CUL4A;UBOX5;PPIL2;NHLRC1;ELOB;ANAPC2
	Apoptosis	6/142	0.334259	0.999971	0	0	1.2853	1.40849	GADD45A;TRADD;HTRA2;TRAF2;FADD;MAP3K5
	Primary immunodeficiency	2/38	0.361847	0.999971	0	0	1.61714	1.64388	CD4;RFX5
	Sphingolipid signaling pathway	5/119	0.362504	0.999971	0	0	1.27731	1.29611	TRADD;GNA12;TRAF2;MAP3K5;PLD2
	Phospholipase D signaling pathway	6/148	0.369851	0.999971	0	0	1.23061	1.22403	ARF1;LPAR6;GNA12;ADCY4;PLPP2;PLD2
	Phagosome	6/152	0.393671	0.999971	0	0	1.19664	1.11556	ATP6V0B;TUBB2B;ATP6V0E1;ATP6V1H;TCIRG1;ATP6V1F
	Fc gamma R-mediated phagocytosis	4/97	0.404035	0.999971	0	0	1.25206	1.13469	ARPC1B;ARPC4;PLPP2;PLD2
	Tryptophan metabolism	2/42	0.409401	0.999971	0	0	1.45513	1.29952	GCDH;ALDH2
	Porphyrin and chlorophyll metabolism	2/43	0.421022	0.999971	0	0	1.41956	1.22802	MMAB;PPOX
	Shigellosis	9/246	0.433031	0.999971	0	0	1.10555	0.925286	ARF1;ARPC1B;TRADD;ARPC4;TRAF2;RBCK1;WIPI2;TECPR1;U2AF1L4
	Primary bile acid biosynthesis	1/17	0.437348	0.999971	0	0	1.81843	1.50389	ACOT8
	Inositol phosphate metabolism	3/73	0.439456	0.999971	0	0	1.24719	1.02547	ISYNA1;MTMR14;PIK3C2B
	Other glycan degradation	1/18	0.456072	0.999971	0	0	1.71137	1.34361	GBA2
	NF-kappa B signaling pathway	4/104	0.456197	0.999971	0	0	1.16399	0.913539	PLAU;GADD45A;TRADD;TRAF2
	Nucleotide excision repair	2/47	0.466274	0.999971	0	0	1.29311	0.986622	CUL4A;POLE4
	Other types of O-glycan biosynthesis	2/47	0.466274	0.999971	0	0	1.29311	0.986622	POMT2;B3GLCT
	Antigen processing and presentation	3/78	0.482738	0.999971	0	0	1.16375	0.847534	CD4;RFX5;IFI30
	Ether lipid metabolism	2/49	0.488101	0.999971	0	0	1.23796	0.887904	PLPP2;PLD2
	RNA degradation	3/79	0.491205	0.999971	0	0	1.14837	0.816372	EXOSC6;EXOSC5;LSM4
	Steroid biosynthesis	1/20	0.491674	0.999971	0	0	1.53107	1.08697	LBR
	Cholesterol metabolism	2/50	0.498803	0.999971	0	0	1.2121	0.843071	NPC2;TSPO
	Pantothenate and CoA biosynthesis	1/21	0.508593	0.999971	0	0	1.45444	0.98336	ALDH2
	Influenza A	6/172	0.510738	0.999971	0	0	1.05137	0.706417	CXCL10;NLRX1;TRADD;FADD;SLC25A5;SLC25A6
	Histidine metabolism	1/22	0.524949	0.999971	0	0	1.38511	0.89264	ALDH2
	Endocrine and other factor-regulated calcium reabsorption	2/53	0.530034	0.999971	0	0	1.14063	0.724086	AP2A2;AP2M1
	Fanconi anemia pathway	2/54	0.540146	0.999971	0	0	1.11863	0.688984	CENPX;FANCG
	Mismatch repair	1/23	0.540762	0.999971	0	0	1.32208	0.812785	MSH2
	Tuberculosis	6/180	0.555298	0.999971	0	0	1.00262	0.589789	ATP6V0B;TRADD;RFX5;ATP6V1H;FADD;TCIRG1
	NOD-like receptor signaling pathway	6/181	0.560737	0.999971	0	0	0.996835	0.576672	GSDMD;NLRX1;TRPV2;TRAF2;RBCK1;FADD
	Human immunodeficiency virus 1 infection	7/212	0.561007	0.999971	0	0	0.992735	0.573822	CUL4A;CD4;GNB2;TRADD;ELOB;TRAF2;FADD
	mTOR signaling pathway	5/154	0.584367	0.999971	0	0	0.975493	0.524061	SEC13;ATP6V1H;SLC3A2;LAMTOR2;ATP6V1F
	RNA transport	6/186	0.587449	0.999971	0	0	0.968892	0.515417	DDX19A;SEC13;SUMO3;PYM1;EIF3G;GEMIN7
	Small cell lung cancer	3/92	0.59436	0.999971	0	0	0.979972	0.509851	TRAF4;GADD45A;TRAF2
	Mineral absorption	2/60	0.597602	0.999971	0	0	1.0026	0.51617	CYBRD1;SLC26A6
	Lysine degradation	2/63	0.624242	0.999971	0	0	0.953144	0.449137	GCDH;ALDH2
	mRNA surveillance pathway	3/98	0.637139	0.999971	0	0	0.917793	0.413712	DDX19A;CLP1;PYM1
	Galactose metabolism	1/31	0.649738	0.999971	0	0	0.969127	0.417874	GALK1
	cGMP-PKG signaling pathway	5/167	0.65567	0.999971	0	0	0.896605	0.378455	GNA12;PPIF;ADCY4;SLC25A5;SLC25A6
	Glycolysis / Gluconeogenesis	2/67	0.65761	0.999971	0	0	0.894303	0.374842	ALDH2;AKR1A1
	Longevity regulating pathway	3/102	0.663852	0.999971	0	0	0.880527	0.360748	CLPB;ATG101;ADCY4
	Mitophagy	2/68	0.665572	0.999971	0	0	0.880708	0.358544	RHOT2;PINK1
	Epstein-Barr virus infection	6/202	0.666833	0.999971	0	0	0.889056	0.360259	CXCL10;GADD45A;PSMD13;TRADD;TRAF2;FADD
	Autophagy	4/137	0.672174	0.999971	0	0	0.873682	0.34706	ATG101;MTMR14;WIPI2;ATG7
	Yersinia infection	4/137	0.672174	0.999971	0	0	0.873682	0.34706	CD4;ARPC1B;ARPC4;TRAF2
	Fructose and mannose metabolism	1/33	0.672679	0.999971	0	0	0.908462	0.360194	SORD
	SNARE interactions in vesicular transport	1/33	0.672679	0.999971	0	0	0.908462	0.360194	VAMP5
	Adipocytokine signaling pathway	2/69	0.673384	0.999971	0	0	0.867518	0.343051	TRADD;TRAF2
	Renal cell carcinoma	2/69	0.673384	0.999971	0	0	0.867518	0.343051	FH;ELOB
	Central carbon metabolism in cancer	2/70	0.681047	0.999971	0	0	0.854716	0.328316	SCO2;IDH2
	Propanoate metabolism	1/34	0.68358	0.999971	0	0	0.880887	0.3351	ACOX3
	Parathyroid hormone synthesis, secretion and action	3/106	0.689109	0.999971	0	0	0.846156	0.315071	GNA12;ADCY4;PLD2
	Nicotinate and nicotinamide metabolism	1/35	0.694119	0.999971	0	0	0.854934	0.312147	SIRT5
	DNA replication	1/36	0.704307	0.999971	0	0	0.830465	0.291112	POLE4
	Mucin type O-glycan biosynthesis	1/36	0.704307	0.999971	0	0	0.830465	0.291112	ST6GALNAC4
	PPAR signaling pathway	2/74	0.710239	0.999971	0	0	0.807064	0.27614	ACOX3;ACAA1
	Thyroid cancer	1/37	0.714157	0.999971	0	0	0.807354	0.271798	GADD45A
	Pancreatic cancer	2/76	0.723977	0.999971	0	0	0.78517	0.253606	GADD45A;PLD2
	Bacterial invasion of epithelial cells	2/77	0.730638	0.999971	0	0	0.774661	0.243117	ARPC1B;ARPC4
	Glutamatergic synapse	3/114	0.73529	0.999971	0	0	0.784845	0.241332	GNB2;ADCY4;PLD2
	Human T-cell leukemia virus 1 infection	6/219	0.739814	0.999971	0	0	0.817372	0.246321	CD4;ADCY4;TSPO;SLC25A5;ANAPC2;SLC25A6
	Glycine, serine and threonine metabolism	1/40	0.741783	0.999971	0	0	0.745134	0.222571	SDSL
	Homologous recombination	1/41	0.750385	0.999971	0	0	0.726468	0.208619	RAD51D
	Human cytomegalovirus infection	6/225	0.762653	0.999971	0	0	0.794728	0.215333	GNB2;TRADD;GNA12;ADCY4;TRAF2;FADD
	Fat digestion and absorption	1/43	0.766742	0.999971	0	0	0.691803	0.183746	PLPP2
	Hepatitis C	4/157	0.770453	0.999971	0	0	0.758684	0.197847	CXCL10;TRADD;TRAF2;FADD
	Human papillomavirus infection	9/331	0.77524	0.999971	0	0	0.81009	0.206235	ATP6V0B;ATP6V0E1;VWF;TRADD;ATP6V1H;FADD;TCIRG1;LLGL1;ATP6V1F
	Complement and coagulation cascades	2/85	0.779142	0.999971	0	0	0.699704	0.174619	VWF;PLAU
	ABC transporters	1/45	0.782028	0.999971	0	0	0.660289	0.162341	ABCD4
	Colorectal cancer	2/86	0.784635	0.999971	0	0	0.691338	0.167675	MSH2;GADD45A
	Gap junction	2/88	0.795262	0.999971	0	0	0.67519	0.154675	TUBB2B;ADCY4
	GABAergic synapse	2/89	0.800399	0.999971	0	0	0.667395	0.148592	GNB2;ADCY4
	PD-L1 expression and PD-1 checkpoint pathway in cancer	2/89	0.800399	0.999971	0	0	0.667395	0.148592	CD4;PDCD1
	Amino sugar and nucleotide sugar metabolism	1/48	0.803103	0.999971	0	0	0.618047	0.135521	GALK1
	Cocaine addiction	1/49	0.809665	0.999971	0	0	0.605139	0.127766	GPSM1
	Morphine addiction	2/91	0.810332	0.999971	0	0	0.652329	0.137192	GNB2;ADCY4
	Calcium signaling pathway	6/240	0.813204	0.999971	0	0	0.743201	0.153674	PHKG2;ORAI2;ADCY4;PPIF;SLC25A5;SLC25A6
	Tight junction	4/169	0.81736	0.999971	0	0	0.703067	0.141792	ARPC1B;ARPC4;LLGL1;MAP3K5
	GnRH signaling pathway	2/93	0.819822	0.999971	0	0	0.637926	0.126735	ADCY4;PLD2
	Ovarian steroidogenesis	1/51	0.822142	0.999971	0	0	0.580873	0.113759	ADCY4
	Vascular smooth muscle contraction	3/133	0.823205	0.999971	0	0	0.669475	0.130247	GNA12;ADCY4;ACTG2
	Dilated cardiomyopathy	2/96	0.83326	0.999971	0	0	0.617471	0.112633	ADCY4;CACNG4
	Circadian entrainment	2/97	0.837534	0.999971	0	0	0.610939	0.108315	GNB2;ADCY4
	Phosphatidylinositol signaling system	2/97	0.837534	0.999971	0	0	0.610939	0.108315	MTMR14;PIK3C2B
	Apelin signaling pathway	3/137	0.838168	0.999971	0	0	0.649355	0.114635	LIPE;GNB2;ADCY4
	Aldosterone synthesis and secretion	2/98	0.841709	0.999971	0	0	0.604544	0.104176	LIPE;ADCY4
	Choline metabolism in cancer	2/98	0.841709	0.999971	0	0	0.604544	0.104176	PLPP2;PLD2
	Inflammatory mediator regulation of TRP channels	2/98	0.841709	0.999971	0	0	0.604544	0.104176	TRPV2;ADCY4
	Fluid shear stress and atherosclerosis	3/139	0.845232	0.999971	0	0	0.639739	0.107569	NQO1;SUMO3;MAP3K5
	Progesterone-mediated oocyte maturation	2/100	0.849768	0.999971	0	0	0.592145	0.0963962	ADCY4;ANAPC2
	Legionellosis	1/57	0.854883	0.999971	0	0	0.518476	0.081292	ARF1
	Endometrial cancer	1/58	0.859722	0.999971	0	0	0.509353	0.0769868	GADD45A
	Notch signaling pathway	1/59	0.8644	0.999971	0	0	0.500545	0.0729394	PSEN2
	T cell receptor signaling pathway	2/104	0.864776	0.999971	0	0	0.568805	0.0826388	CD4;PDCD1
	Toll-like receptor signaling pathway	2/104	0.864776	0.999971	0	0	0.568805	0.0826388	CXCL10;FADD
	Long-term depression	1/60	0.868922	0.999971	0	0	0.492036	0.0691321	GNA12
	Arachidonic acid metabolism	1/61	0.873293	0.999971	0	0	0.48381	0.0655485	PRXL2B
	Th17 cell differentiation	2/107	0.875116	0.999971	0	0	0.552467	0.0736986	CD4;IL21R
	Spliceosome	3/150	0.879475	0.999971	0	0	0.591528	0.0759703	LSM4;SNRPB;U2AF1L4
	Basal cell carcinoma	1/63	0.881604	0.999971	0	0	0.468155	0.0589932	GADD45A
	Kaposi sarcoma-associated herpesvirus infection	4/193	0.887614	0.999971	0	0	0.61302	0.0730832	GNB2;TRADD;TRAF2;FADD
	Cortisol synthesis and secretion	1/65	0.889371	0.999971	0	0	0.453478	0.0531663	ADCY4
	Inflammatory bowel disease	1/65	0.889371	0.999971	0	0	0.453478	0.0531663	IL21R
	Cholinergic synapse	2/113	0.893642	0.999971	0	0	0.522441	0.0587484	GNB2;ADCY4
	Cellular senescence	3/156	0.895167	0.999971	0	0	0.568154	0.0629204	GADD45A;SLC25A5;SLC25A6
	Pathways in cancer	13/531	0.901888	0.999971	0	0	0.724296	0.074794	NQO1;FH;GADD45A;ADCY4;TRAF2;PLD2;MSH2;TRAF4;LPAR6;GNB2;GNA12;ELOB;FADD
	Neurotrophin signaling pathway	2/119	0.909587	0.999971	0	0	0.495494	0.0469552	PSEN2;MAP3K5
	Melanoma	1/72	0.91276	0.999971	0	0	0.40862	0.0372997	GADD45A
	Non-small cell lung cancer	1/72	0.91276	0.999971	0	0	0.40862	0.0372997	GADD45A
	p53 signaling pathway	1/73	0.915671	0.999971	0	0	0.402924	0.0354967	GADD45A
	Cell cycle	2/124	0.921136	0.999971	0	0	0.475064	0.0390253	GADD45A;ANAPC2
	Platelet activation	2/124	0.921136	0.999971	0	0	0.475064	0.0390253	VWF;ADCY4
	Hepatocellular carcinoma	3/168	0.921158	0.999971	0	0	0.526504	0.0432387	NQO1;SMARCD2;GADD45A
	Glioma	1/75	0.921206	0.999971	0	0	0.391994	0.0321716	GADD45A
	Thyroid hormone synthesis	1/75	0.921206	0.999971	0	0	0.391994	0.0321716	ADCY4
	Chronic myeloid leukemia	1/76	0.923836	0.999971	0	0	0.386747	0.0306386	GADD45A
	Gastric acid secretion	1/76	0.923836	0.999971	0	0	0.386747	0.0306386	ADCY4
	Metabolism of xenobiotics by cytochrome P450	1/76	0.923836	0.999971	0	0	0.386747	0.0306386	AKR7A2
	Arrhythmogenic right ventricular cardiomyopathy	1/77	0.926378	0.999971	0	0	0.381638	0.0291852	CACNG4
	MAPK signaling pathway	6/294	0.928749	0.999971	0	0	0.602143	0.0445088	GADD45A;TRADD;GNA12;TRAF2;CACNG4;MAP3K5
	Oocyte meiosis	2/129	0.931286	0.999971	0	0	0.456242	0.0324793	ADCY4;ANAPC2
	Relaxin signaling pathway	2/129	0.931286	0.999971	0	0	0.456242	0.0324793	GNB2;ADCY4
	cAMP signaling pathway	4/216	0.931548	0.999971	0	0	0.545857	0.0387055	LIPE;ADCY4;ACOX3;PLD2
	Regulation of actin cytoskeleton	4/218	0.934518	0.999971	0	0	0.540699	0.0366187	ARPC1B;GNA12;BRK1;ARPC4
	FoxO signaling pathway	2/131	0.934989	0.999971	0	0	0.449121	0.03019	GADD45A;FBXO25
	Insulin signaling pathway	2/137	0.944998	0.999971	0	0	0.429026	0.0242713	LIPE;PHKG2
	Insulin secretion	1/86	0.945763	0.999971	0	0	0.34107	0.0190192	ADCY4
	Taste transduction	1/86	0.945763	0.999971	0	0	0.34107	0.0190192	ADCY4
	Measles	2/139	0.947995	0.999971	0	0	0.422719	0.0225759	TRADD;FADD
	Alcoholism	3/186	0.949257	0.999971	0	0	0.474271	0.0246979	GNB2;SLC29A1;SLC29A2
	ECM-receptor interaction	1/88	0.949325	0.999971	0	0	0.333195	0.0173275	VWF
	Bile secretion	1/90	0.952653	0.999971	0	0	0.325673	0.0157966	ADCY4
	Hypertrophic cardiomyopathy	1/90	0.952653	0.999971	0	0	0.325673	0.0157966	CACNG4
	Th1 and Th2 cell differentiation	1/92	0.955763	0.999971	0	0	0.318483	0.0144099	CD4
	Chemokine signaling pathway	3/192	0.956329	0.999971	0	0	0.459071	0.0204992	CXCL10;GNB2;ADCY4
	Salivary secretion	1/93	0.957241	0.999971	0	0	0.315005	0.0137659	ADCY4
	Cell adhesion molecules	2/148	0.959657	0.999971	0	0	0.396475	0.0163265	CD4;PDCD1
	Adrenergic signaling in cardiomyocytes	2/150	0.961885	0.999971	0	0	0.391077	0.0151973	ADCY4;CACNG4
	Prostate cancer	1/97	0.962674	0.999971	0	0	0.301817	0.0114812	PLAU
	Hematopoietic cell lineage	1/99	0.965127	0.999971	0	0	0.295626	0.0104935	CD4
	Focal adhesion	3/201	0.965227	0.999971	0	0	0.437998	0.0155017	PARVG;VWF;PARVB
	Oxytocin signaling pathway	2/154	0.965992	0.999971	0	0	0.380706	0.0131723	ADCY4;CACNG4
	Viral protein interaction with cytokine and cytokine receptor	1/100	0.966292	0.999971	0	0	0.292625	0.0100339	CXCL10
	Cushing syndrome	2/155	0.96695	0.999971	0	0	0.378198	0.0127105	FH;ADCY4
	Viral carcinogenesis	3/203	0.966958	0.999971	0	0	0.433573	0.0145684	TRADD;TRAF2;SND1
	Melanogenesis	1/101	0.967418	0.999971	0	0	0.289684	0.00959556	ADCY4
	Chagas disease	1/102	0.968507	0.999971	0	0	0.286801	0.00917746	FADD
	Pancreatic secretion	1/102	0.968507	0.999971	0	0	0.286801	0.00917746	ADCY4
	Proteoglycans in cancer	3/205	0.968607	0.999971	0	0	0.429235	0.0136911	CD63;PLAU;NUDT16L1
	Protein digestion and absorption	1/103	0.96956	0.999971	0	0	0.283974	0.0087786	SLC3A2
	Cytokine-cytokine receptor interaction	5/295	0.969819	0.999971	0	0	0.497518	0.0152467	CXCL10;CD4;TNFRSF18;IL21R;TNFRSF21
	Glucagon signaling pathway	1/107	0.97343	0.999971	0	0	0.273201	0.00735726	PHKG2
	Ribosome biogenesis in eukaryotes	1/108	0.974318	0.999971	0	0	0.270634	0.00704131	IMP4
	HIF-1 signaling pathway	1/109	0.975176	0.999971	0	0	0.268114	0.00673962	ELOB
	Toxoplasmosis	1/112	0.977584	0.999971	0	0	0.260827	0.00591336	PPIF
	Serotonergic synapse	1/113	0.978333	0.999971	0	0	0.258485	0.00566216	GNB2
	Growth hormone synthesis, secretion and action	1/119	0.982333	0.999971	0	0	0.245265	0.00437195	ADCY4
	AMPK signaling pathway	1/120	0.982923	0.999971	0	0	0.243191	0.00418875	LIPE
	Ras signaling pathway	3/232	0.984484	0.999971	0	0	0.378092	0.00591251	GNB2;RGL2;PLD2
	Osteoclast differentiation	1/127	0.986542	0.999971	0	0	0.229597	0.00311083	TRAF2
	Dopaminergic synapse	1/132	0.988648	0.999971	0	0	0.220776	0.00252058	GNB2
	Transcriptional misregulation in cancer	2/192	0.988743	0.999971	0	0	0.303961	0.00344096	PLAU;GADD45A
	Systemic lupus erythematosus	1/135	0.98975	0.999971	0	0	0.2158	0.00222337	SNRPB
	Estrogen signaling pathway	1/137	0.990425	0.999971	0	0	0.212604	0.00204558	ADCY4
	Breast cancer	1/147	0.993188	0.999971	0	0	0.197939	0.001353	GADD45A
	Gastric cancer	1/149	0.993636	0.999971	0	0	0.195244	0.00124642	GADD45A
	Lipid and atherosclerosis	2/215	0.994328	0.999971	0	0	0.270813	0.00154037	TRAF2;MAP3K5
	Hepatitis B	1/162	0.995913	0.999971	0	0	0.179357	0.000734481	FADD
	JAK-STAT signaling pathway	1/162	0.995913	0.999971	0	0	0.179357	0.000734481	IL21R
	Hippo signaling pathway	1/163	0.99605	0.999971	0	0	0.178241	0.000705409	LLGL1
	Axon guidance	1/182	0.997933	0.999971	0	0	0.159372	0.000329783	EPHB3
	Rap1 signaling pathway	1/210	0.999204	0.999971	0	0	0.137819	0.000109778	ADCY4
	PI3K-Akt signaling pathway	3/354	0.999486	0.999971	0	0	0.2451	0.000126034	VWF;LPAR6;GNB2
	Chemical carcinogenesis	1/239	0.999703	0.999971	0	0	0.120843	3.59249e-05	ADCY4
	Herpes simplex virus 1 infection	5/498	0.999802	0.999971	0	0	0.289538	5.73751e-05	TRADD;TRAF2;FADD;CFP;ZNF212
	Neuroactive ligand-receptor interaction	2/341	0.999882	0.999971	0	0	0.169036	2.00024e-05	LPAR6;TSPO
	MicroRNAs in cancer	1/310	0.999971	0.999971	0	0	0.0927301	2.70025e-06	PLAU

## Sheet: lightsteelblue1
Supplementary Table 9: The complete list of the KEGG pathways in the preserved consensus modules	Term	Overlap	P-value	Adjusted P-value	Old P-value	Old Adjusted P-value	Odds Ratio	Combined Score	Genes
	mTOR signaling pathway	6/154	0.00273776	0.468157	0	0	4.58341	27.0449	ATP6V1A;NRAS;PIK3CA;FNIP1;ATP6V1D;LAMTOR3
	Ubiquitin mediated proteolysis	5/140	0.00877615	0.64041	0	0	4.16614	19.7297	UBE2W;UBE2B;UBA3;UBA2;UBE3A
	Sphingolipid signaling pathway	4/119	0.0226459	0.64041	0	0	3.89427	14.7506	NRAS;SPTLC1;PIK3CA;ROCK1
	Mitophagy	3/68	0.023443	0.64041	0	0	5.15124	19.3335	USP15;NRAS;ATG5
	Renal cell carcinoma	3/69	0.0243504	0.64041	0	0	5.07293	18.847	NRAS;PIK3CA;PAK2
	Collecting duct acid secretion	2/27	0.0243966	0.64041	0	0	8.89663	33.036	ATP6V1A;ATP6V1D
	Endocytosis	6/252	0.0267682	0.64041	0	0	2.74376	9.9339	SNX4;ZFYVE16;RABEP1;VPS4B;VPS35;STAM2
	ErbB signaling pathway	3/85	0.0414043	0.64041	0	0	4.07979	12.9915	NRAS;PIK3CA;PAK2
	Spliceosome	4/150	0.046797	0.64041	0	0	3.06258	9.37742	PHF5A;SF3B6;PLRG1;CDC40
	Basal transcription factors	2/45	0.0619822	0.64041	0	0	5.16776	14.3711	MNAT1;GTF2E2
	Proteasome	2/46	0.0644271	0.64041	0	0	5.05005	13.8484	PSMA4;PSME4
	Longevity regulating pathway	3/102	0.0645603	0.64041	0	0	3.37631	9.2516	NRAS;PIK3CA;ATG5
	T cell receptor signaling pathway	3/104	0.0676059	0.64041	0	0	3.30911	8.91495	NRAS;PIK3CA;PAK2
	Protein processing in endoplasmic reticulum	4/171	0.0689503	0.64041	0	0	2.67461	7.15288	DNAJC3;DNAJB1;UBXN2A;PLAA
	Influenza A	4/172	0.0701197	0.64041	0	0	2.65855	7.06523	DNAJC3;DNAJB1;APAF1;PIK3CA
	Ribosome biogenesis in eukaryotes	3/108	0.0738898	0.64041	0	0	3.18241	8.29074	UTP6;UTP4;RIOK2
	Vibrio cholerae infection	2/50	0.0745196	0.64041	0	0	4.62828	12.0182	ATP6V1A;ATP6V1D
	N-Glycan biosynthesis	2/50	0.0745196	0.64041	0	0	4.62828	12.0182	DPM1;ALG10
	Axon guidance	4/182	0.0823682	0.64041	0	0	2.50792	6.26115	NRAS;PIK3CA;ROCK1;PAK2
	Endometrial cancer	2/58	0.0960534	0.64041	0	0	3.96549	9.29055	NRAS;PIK3CA
	VEGF signaling pathway	2/59	0.0988581	0.64041	0	0	3.89572	9.01497	NRAS;PIK3CA
	Viral carcinogenesis	4/203	0.111227	0.64041	0	0	2.24086	4.92134	NRAS;PIK3CA;UBE3A;GTF2E2
	GnRH secretion	2/64	0.113212	0.64041	0	0	3.58065	7.80041	NRAS;PIK3CA
	Proteoglycans in cancer	4/205	0.114185	0.64041	0	0	2.21834	4.81365	NRAS;PIK3CA;ROCK1;SDC1
	Oxidative phosphorylation	3/133	0.118486	0.64041	0	0	2.56714	5.47563	ATP6V1A;NDUFB5;ATP6V1D
	Acute myeloid leukemia	2/67	0.122067	0.64041	0	0	3.41487	7.18209	NRAS;PIK3CA
	Fc epsilon RI signaling pathway	2/68	0.125056	0.64041	0	0	3.36296	6.99157	NRAS;PIK3CA
	Autophagy	3/137	0.126382	0.64041	0	0	2.49001	5.15045	NRAS;PIK3CA;ATG5
	Central carbon metabolism in cancer	2/70	0.131085	0.64041	0	0	3.26371	6.63157	NRAS;PIK3CA
	Epithelial cell signaling in Helicobacter pylori infection	2/70	0.131085	0.64041	0	0	3.26371	6.63157	ATP6V1A;ATP6V1D
	Prolactin signaling pathway	2/70	0.131085	0.64041	0	0	3.26371	6.63157	NRAS;PIK3CA
	Regulation of actin cytoskeleton	4/218	0.134232	0.64041	0	0	2.0822	4.18144	NRAS;PIK3CA;ROCK1;PAK2
	Apoptosis	3/142	0.13651	0.64041	0	0	2.39983	4.77892	NRAS;APAF1;PIK3CA
	Melanoma	2/72	0.13718	0.64041	0	0	3.17014	6.29737	NRAS;PIK3CA
	Non-small cell lung cancer	2/72	0.13718	0.64041	0	0	3.17014	6.29737	NRAS;PIK3CA
	Signaling pathways regulating pluripotency of stem cells	3/143	0.138568	0.64041	0	0	2.38257	4.70889	NRAS;PCGF6;PIK3CA
	Spinocerebellar ataxia	3/143	0.138568	0.64041	0	0	2.38257	4.70889	PSMA4;OPA1;PIK3CA
	Glioma	2/75	0.146436	0.655719	0	0	3.0394	5.8392	NRAS;PIK3CA
	Chronic myeloid leukemia	2/76	0.14955	0.655719	0	0	2.99818	5.69691	NRAS;PIK3CA
	Synaptic vesicle cycle	2/78	0.155817	0.666117	0	0	2.91898	5.4266	ATP6V1A;ATP6V1D
	B cell receptor signaling pathway	2/81	0.165309	0.668873	0	0	2.80771	5.0537	NRAS;PIK3CA
	Hepatitis C	3/157	0.168429	0.668873	0	0	2.16443	3.85537	NRAS;APAF1;PIK3CA
	Human papillomavirus infection	5/331	0.179001	0.668873	0	0	1.7085	2.93924	ATP6V1A;NRAS;PIK3CA;UBE3A;ATP6V1D
	Hepatitis B	3/162	0.179518	0.668873	0	0	2.09583	3.59955	NRAS;APAF1;PIK3CA
	JAK-STAT signaling pathway	3/162	0.179518	0.668873	0	0	2.09583	3.59955	PIK3CA;IL7;STAM2
	Colorectal cancer	2/86	0.181342	0.668873	0	0	2.63991	4.50731	NRAS;PIK3CA
	PD-L1 expression and PD-1 checkpoint pathway in cancer	2/89	0.191071	0.668873	0	0	2.5485	4.21804	NRAS;PIK3CA
	Small cell lung cancer	2/92	0.200868	0.668873	0	0	2.46317	3.95365	APAF1;PIK3CA
	Rheumatoid arthritis	2/93	0.204147	0.668873	0	0	2.43598	3.87056	ATP6V1A;ATP6V1D
	TGF-beta signaling pathway	2/94	0.207432	0.668873	0	0	2.40938	3.78984	ZFYVE16;ROCK1
	Prostate cancer	2/97	0.217319	0.668873	0	0	2.33294	3.56097	NRAS;PIK3CA
	Choline metabolism in cancer	2/98	0.220624	0.668873	0	0	2.30852	3.48885	NRAS;PIK3CA
	mRNA surveillance pathway	2/98	0.220624	0.668873	0	0	2.30852	3.48885	PCF11;ETF1
	AGE-RAGE signaling pathway in diabetic complications	2/100	0.227247	0.668873	0	0	2.26118	3.35043	NRAS;PIK3CA
	Prion disease	4/273	0.231937	0.668873	0	0	1.65182	2.4138	PSMA4;APAF1;PIK3CA;NDUFB5
	RNA transport	3/186	0.235123	0.668873	0	0	1.81875	2.6329	NUP42;CLNS1A;DDX20
	Pentose phosphate pathway	1/30	0.237703	0.668873	0	0	3.81256	5.47763	PRPS1
	Alzheimer disease	5/369	0.239492	0.668873	0	0	1.52716	2.18267	NRAS;PSMA4;APAF1;PIK3CA;NDUFB5
	C-type lectin receptor signaling pathway	2/104	0.240533	0.668873	0	0	2.17206	3.09497	NRAS;PIK3CA
	Circadian rhythm	1/31	0.244574	0.668873	0	0	3.68529	5.18976	FBXL3
	Chemokine signaling pathway	3/192	0.249492	0.668873	0	0	1.76047	2.44411	NRAS;PIK3CA;ROCK1
	Cholinergic synapse	2/113	0.270527	0.668873	0	0	1.99504	2.60828	NRAS;PIK3CA
	Focal adhesion	3/201	0.27128	0.668873	0	0	1.67968	2.19131	PIK3CA;ROCK1;PAK2
	Nicotinate and nicotinamide metabolism	1/35	0.271448	0.668873	0	0	3.25107	4.23935	NAMPT
	Leukocyte transendothelial migration	2/114	0.273862	0.668873	0	0	1.97713	2.56064	PIK3CA;ROCK1
	Starch and sucrose metabolism	1/36	0.278016	0.668873	0	0	3.15802	4.04251	GBE1
	Aldosterone-regulated sodium reabsorption	1/37	0.284526	0.668873	0	0	3.07014	3.85896	PIK3CA
	Thyroid cancer	1/37	0.284526	0.668873	0	0	3.07014	3.85896	NRAS
	Growth hormone synthesis, secretion and action	2/119	0.290522	0.668873	0	0	1.89215	2.33885	NRAS;PIK3CA
	Neurotrophin signaling pathway	2/119	0.290522	0.668873	0	0	1.89215	2.33885	NRAS;PIK3CA
	Thyroid hormone signaling pathway	2/121	0.297174	0.668873	0	0	1.86016	2.25719	NRAS;PIK3CA
	Human immunodeficiency virus 1 infection	3/212	0.298176	0.668873	0	0	1.59038	1.92448	NRAS;PIK3CA;PAK2
	Lipid and atherosclerosis	3/215	0.305542	0.668873	0	0	1.56764	1.85869	NRAS;APAF1;PIK3CA
	Platelet activation	2/124	0.307135	0.668873	0	0	1.81415	2.14154	PIK3CA;ROCK1
	Bladder cancer	1/41	0.309985	0.668873	0	0	2.76257	3.2356	NRAS
	Ferroptosis	1/41	0.309985	0.668873	0	0	2.76257	3.2356	ATG5
	Relaxin signaling pathway	2/129	0.323675	0.668873	0	0	1.74228	1.96532	NRAS;PIK3CA
	Human cytomegalovirus infection	3/225	0.33014	0.668873	0	0	1.49626	1.65821	NRAS;PIK3CA;ROCK1
	FoxO signaling pathway	2/131	0.330264	0.668873	0	0	1.71509	1.90009	NRAS;PIK3CA
	Natural killer cell mediated cytotoxicity	2/131	0.330264	0.668873	0	0	1.71509	1.90009	NRAS;PIK3CA
	Type II diabetes mellitus	1/46	0.340547	0.668873	0	0	2.455	2.64453	PIK3CA
	Carbohydrate digestion and absorption	1/47	0.346495	0.668873	0	0	2.40151	2.54532	PIK3CA
	Nucleotide excision repair	1/47	0.346495	0.668873	0	0	2.40151	2.54532	MNAT1
	Ras signaling pathway	3/232	0.347355	0.668873	0	0	1.45	1.53324	NRAS;PIK3CA;PAK2
	Yersinia infection	2/137	0.34992	0.668873	0	0	1.63837	1.72037	PIK3CA;ROCK1
	Estrogen signaling pathway	2/137	0.34992	0.668873	0	0	1.63837	1.72037	NRAS;PIK3CA
	Insulin signaling pathway	2/137	0.34992	0.668873	0	0	1.63837	1.72037	NRAS;PIK3CA
	Amino sugar and nucleotide sugar metabolism	1/48	0.352391	0.668873	0	0	2.35029	2.45139	CYB5R4
	Fluid shear stress and atherosclerosis	2/139	0.35643	0.668873	0	0	1.61429	1.66533	PIK3CA;SDC1
	Measles	2/139	0.35643	0.668873	0	0	1.61429	1.66533	APAF1;PIK3CA
	Sphingolipid metabolism	1/49	0.358233	0.668873	0	0	2.30121	2.36236	SPTLC1
	Malaria	1/50	0.364023	0.668873	0	0	2.25413	2.27788	SDC1
	Shigellosis	3/246	0.381634	0.668873	0	0	1.36549	1.31536	PIK3CA;ROCK1;ATG5
	Breast cancer	2/147	0.382226	0.668873	0	0	1.5246	1.46628	NRAS;PIK3CA
	Phospholipase D signaling pathway	2/148	0.385421	0.668873	0	0	1.51408	1.44356	NRAS;PIK3CA
	Gastric cancer	2/149	0.388608	0.668873	0	0	1.50371	1.42128	NRAS;PIK3CA
	Salmonella infection	3/249	0.388935	0.668873	0	0	1.34863	1.27357	PIK3CA;CSE1L;EXOC5
	Parkinson disease	3/249	0.388935	0.668873	0	0	1.34863	1.27357	PSMA4;APAF1;NDUFB5
	Regulation of lipolysis in adipocytes	1/55	0.392204	0.668873	0	0	2.0449	1.91397	PIK3CA
	Hedgehog signaling pathway	1/56	0.397689	0.668873	0	0	2.00762	1.85119	CSNK1G3
	Phagosome	2/152	0.398127	0.668873	0	0	1.47341	1.35699	ATP6V1A;ATP6V1D
	Legionellosis	1/57	0.403125	0.668873	0	0	1.97167	1.79128	APAF1
	Oxytocin signaling pathway	2/154	0.404435	0.668873	0	0	1.45387	1.31614	NRAS;ROCK1
	Non-alcoholic fatty liver disease	2/155	0.407577	0.668873	0	0	1.4443	1.29629	PIK3CA;NDUFB5
	Cellular senescence	2/156	0.410712	0.668873	0	0	1.43485	1.27682	NRAS;PIK3CA
	Long-term depression	1/60	0.419142	0.669844	0	0	1.87113	1.62703	NRAS
	Mineral absorption	1/60	0.419142	0.669844	0	0	1.87113	1.62703	SLC31A1
	Glycerolipid metabolism	1/61	0.424385	0.671944	0	0	1.83985	1.57696	GK
	Hepatocellular carcinoma	2/168	0.447664	0.702299	0	0	1.33031	1.06919	NRAS;PIK3CA
	Long-term potentiation	1/67	0.454872	0.707119	0	0	1.67208	1.31717	NRAS
	Herpes simplex virus 1 infection	5/498	0.466027	0.711781	0	0	1.12008	0.855196	APAF1;PIK3CA;RBAK;ZNF420;ZNF189
	RIG-I-like receptor signaling pathway	1/70	0.469508	0.711781	0	0	1.59914	1.20906	ATG5
	Adherens junction	1/71	0.474299	0.711781	0	0	1.57622	1.17573	SSX2IP
	p53 signaling pathway	1/73	0.483753	0.711781	0	0	1.53228	1.11271	APAF1
	Inositol phosphate metabolism	1/73	0.483753	0.711781	0	0	1.53228	1.11271	PIK3CA
	NOD-like receptor signaling pathway	2/181	0.486198	0.711781	0	0	1.23288	0.889077	NAMPT;ATG5
	PPAR signaling pathway	1/74	0.488416	0.711781	0	0	1.51121	1.08292	GK
	MAPK signaling pathway	3/294	0.494957	0.711781	0	0	1.13746	0.799955	NRAS;PAK2;LAMTOR3
	Pancreatic cancer	1/76	0.497617	0.711781	0	0	1.47076	1.02648	PIK3CA
	Bacterial invasion of epithelial cells	1/77	0.502156	0.711781	0	0	1.45134	0.999747	PIK3CA
	RNA degradation	1/79	0.511111	0.711781	0	0	1.41398	0.949019	DDX6
	Kaposi sarcoma-associated herpesvirus infection	2/193	0.52026	0.711781	0	0	1.15471	0.754521	NRAS;PIK3CA
	Huntington disease	3/306	0.521725	0.711781	0	0	1.09174	0.7103	PSMA4;APAF1;NDUFB5
	Pathways in cancer	5/531	0.522457	0.711781	0	0	1.04802	0.680387	NRAS;APAF1;PIK3CA;ROCK1;IL7
	MicroRNAs in cancer	3/310	0.530478	0.711781	0	0	1.07729	0.682979	NRAS;PIK3CA;ROCK1
	Pathogenic Escherichia coli infection	2/197	0.531277	0.711781	0	0	1.1308	0.715198	ROCK1;PAK2
	Epstein-Barr virus infection	2/202	0.544806	0.711781	0	0	1.10225	0.669423	APAF1;PIK3CA
	Diabetic cardiomyopathy	2/203	0.547479	0.711781	0	0	1.09671	0.660691	PIK3CA;NDUFB5
	ECM-receptor interaction	1/88	0.549468	0.711781	0	0	1.26713	0.758762	SDC1
	Gap junction	1/88	0.549468	0.711781	0	0	1.26713	0.758762	NRAS
	Rap1 signaling pathway	2/210	0.565884	0.711781	0	0	1.05942	0.603198	NRAS;PIK3CA
	GnRH signaling pathway	1/93	0.569469	0.711781	0	0	1.19796	0.674512	NRAS
	IL-17 signaling pathway	1/94	0.573362	0.711781	0	0	1.18502	0.659152	MAPK6
	cAMP signaling pathway	2/216	0.58123	0.711781	0	0	1.0294	0.558563	PIK3CA;ROCK1
	Fc gamma R-mediated phagocytosis	1/97	0.584832	0.711781	0	0	1.14781	0.615722	PIK3CA
	Phosphatidylinositol signaling system	1/97	0.584832	0.711781	0	0	1.14781	0.615722	PIK3CA
	Aldosterone synthesis and secretion	1/98	0.588586	0.711781	0	0	1.13592	0.602074	ATF1
	Inflammatory mediator regulation of TRP channels	1/98	0.588586	0.711781	0	0	1.13592	0.602074	PIK3CA
	Human T-cell leukemia virus 1 infection	2/219	0.588753	0.711781	0	0	1.01502	0.537703	NRAS;PIK3CA
	Hematopoietic cell lineage	1/99	0.592307	0.711781	0	0	1.12427	0.588815	IL7
	Progesterone-mediated oocyte maturation	1/100	0.595995	0.711781	0	0	1.11286	0.575931	PIK3CA
	Melanogenesis	1/101	0.599649	0.711781	0	0	1.10168	0.563409	NRAS
	Amoebiasis	1/102	0.603271	0.711781	0	0	1.09071	0.551235	PIK3CA
	Chagas disease	1/102	0.603271	0.711781	0	0	1.09071	0.551235	PIK3CA
	Toll-like receptor signaling pathway	1/104	0.610416	0.711781	0	0	1.06943	0.527884	PIK3CA
	Thermogenesis	2/232	0.620197	0.711781	0	0	0.95701	0.457181	NRAS;NDUFB5
	PI3K-Akt signaling pathway	3/354	0.620505	0.711781	0	0	0.940123	0.448646	NRAS;PIK3CA;IL7
	Pathways of neurodegeneration	4/475	0.622147	0.711781	0	0	0.933652	0.443091	NRAS;PSMA4;APAF1;NDUFB5
	Insulin resistance	1/108	0.624325	0.711781	0	0	1.02924	0.484858	PIK3CA
	HIF-1 signaling pathway	1/109	0.627725	0.711781	0	0	1.01966	0.474807	PIK3CA
	Chemical carcinogenesis	2/239	0.636351	0.711781	0	0	0.928412	0.419646	NRAS;PIK3CA
	TNF signaling pathway	1/112	0.63774	0.711781	0	0	0.991947	0.446202	PIK3CA
	Amyotrophic lateral sclerosis	3/364	0.639268	0.711781	0	0	0.913611	0.408778	PSMA4;APAF1;NDUFB5
	Serotonergic synapse	1/113	0.641019	0.711781	0	0	0.983041	0.437154	NRAS
	AMPK signaling pathway	1/120	0.663158	0.731613	0	0	0.924886	0.379889	PIK3CA
	Osteoclast differentiation	1/127	0.683939	0.749702	0	0	0.873193	0.331714	PIK3CA
	Purine metabolism	1/129	0.689639	0.751135	0	0	0.859462	0.319365	PRPS1
	Vascular smooth muscle contraction	1/133	0.700733	0.758388	0	0	0.833249	0.296327	ROCK1
	Apelin signaling pathway	1/137	0.711433	0.765126	0	0	0.808577	0.275299	NRAS
	Cell adhesion molecules	1/148	0.738936	0.784833	0	0	0.747653	0.226198	SDC1
	Retrograde endocannabinoid signaling	1/148	0.738936	0.784833	0	0	0.747653	0.226198	NDUFB5
	Necroptosis	1/159	0.763831	0.806266	0	0	0.695213	0.187296	VPS4B
	Hippo signaling pathway	1/163	0.772286	0.81019	0	0	0.677909	0.175172	MOB1B
	cGMP-PKG signaling pathway	1/167	0.78044	0.812931	0	0	0.661439	0.163969	ROCK1
	Tight junction	1/169	0.784407	0.812931	0	0	0.653498	0.158687	ROCK1
	Tuberculosis	1/180	0.804987	0.829233	0	0	0.612996	0.132977	APAF1
	Alcoholism	1/186	0.815376	0.834906	0	0	0.592934	0.121021	NRAS
	Neutrophil extracellular trap formation	1/189	0.820362	0.83498	0	0	0.583383	0.115515	PIK3CA
	Transcriptional misregulation in cancer	1/192	0.825215	0.83498	0	0	0.574132	0.110298	ATF1
	Coronavirus disease	1/232	0.878726	0.883895	0	0	0.473748	0.061247	PIK3CA
	Cytokine-cytokine receptor interaction	1/295	0.931907	0.931907	0	0	0.371033	0.026166	IL7

## Sheet: lightyellow
Supplementary Table 9: The complete list of the KEGG pathways in the preserved consensus modules	Term	Overlap	P-value	Adjusted P-value	Old P-value	Old Adjusted P-value	Odds Ratio	Combined Score	Genes
	Parkinson disease	10/249	1.91841e-06	0.000211025	0	0	7.7544	102.079	PSMB6;NDUFA9;NDUFB9;NDUFA8;TUBB3;UBE2L6;PARK7;SDHB;UBA52;ATP5MC1
	Ribosome	7/158	3.81231e-05	0.00209677	0	0	8.39243	85.3904	RPL7A;RPL18A;RPL36;RPL27;UBA52;RPS21;RPS12
	Pathways of neurodegeneration	11/475	0.00010089	0.00346351	0	0	4.38465	40.3452	PSMB6;NDUFA9;NDUFB9;NDUFA8;CSF1;TUBB3;UBE2L6;PARK7;SDHB;UBA52;ATP5MC1
	Oxidative phosphorylation	6/133	0.000125946	0.00346351	0	0	8.48547	76.1966	NDUFA9;NDUFB9;NDUFA8;SDHB;ATP5MC1;ATP6V0A1
	Coronavirus disease	7/232	0.000412404	0.00764372	0	0	5.61113	43.7304	RPL7A;RPL18A;RPL36;RPL27;UBA52;RPS21;RPS12
	Huntington disease	8/306	0.00041693	0.00764372	0	0	4.86851	37.8896	PSMB6;NDUFA9;NDUFB9;NDUFA8;TUBB3;CLTA;SDHB;ATP5MC1
	Citrate cycle (TCA cycle)	3/30	0.000688507	0.0108194	0	0	19.5251	142.162	CS;IDH1;SDHB
	Prion disease	7/273	0.00107594	0.0147941	0	0	4.73636	32.3709	PSMB6;NDUFA9;NDUFB9;NDUFA8;TUBB3;SDHB;ATP5MC1
	Alzheimer disease	8/369	0.00140224	0.0171385	0	0	4.00595	26.3178	PSMB6;NDUFA9;NDUFB9;NDUFA8;CSF1;TUBB3;SDHB;ATP5MC1
	Amyotrophic lateral sclerosis	7/364	0.0053519	0.0588709	0	0	3.51268	18.3724	PSMB6;NDUFA9;NDUFB9;NDUFA8;TUBB3;SDHB;ATP5MC1
	Diabetic cardiomyopathy	5/203	0.00662796	0.0662796	0	0	4.47857	22.4666	NDUFA9;NDUFB9;NDUFA8;SDHB;ATP5MC1
	Thermogenesis	5/232	0.011402	0.104518	0	0	3.90066	17.4514	NDUFA9;NDUFB9;NDUFA8;SDHB;ATP5MC1
	Non-alcoholic fatty liver disease	4/155	0.0127141	0.107581	0	0	4.66722	20.3726	NDUFA9;NDUFB9;NDUFA8;SDHB
	Rheumatoid arthritis	3/93	0.0169068	0.132839	0	0	5.83894	23.8231	CSF1;CTSK;ATP6V0A1
	Valine, leucine and isoleucine degradation	2/48	0.0316316	0.220625	0	0	7.56598	26.1299	AUH;MCCC1
	Cholesterol metabolism	2/50	0.0340965	0.220625	0	0	7.25	24.4946	CYP27A1;SCARB1
	Cysteine and methionine metabolism	2/50	0.0340965	0.220625	0	0	7.25	24.4946	TST;ENOPH1
	Osteoclast differentiation	3/127	0.0377458	0.222856	0	0	4.23066	13.8634	TYROBP;CSF1;CTSK
	Lysosome	3/128	0.0384933	0.222856	0	0	4.1966	13.6695	CTSK;CLTA;ATP6V0A1
	Sulfur relay system	1/8	0.0454765	0.250121	0	0	24.6919	76.3119	TST
	Retrograde endocannabinoid signaling	3/148	0.055	0.280491	0	0	3.6141	10.4824	NDUFA9;NDUFB9;NDUFA8
	Sulfur metabolism	1/10	0.0565215	0.280491	0	0	19.2029	55.1725	TST
	Phagosome	3/152	0.0586482	0.280491	0	0	3.51636	9.97311	SCARB1;TUBB3;ATP6V0A1
	Adherens junction	2/71	0.0639863	0.293271	0	0	5.03814	13.8503	CDH1;BAIAP2
	Bacterial invasion of epithelial cells	2/77	0.0736948	0.318816	0	0	4.63368	12.0838	CDH1;CLTA
	Synaptic vesicle cycle	2/78	0.0753565	0.318816	0	0	4.57248	11.8223	CLTA;ATP6V0A1
	MAPK signaling pathway	4/294	0.0919526	0.370035	0	0	2.41305	5.75871	CSF1;RASGRF1;VEGFB;MAP3K6
	Primary bile acid biosynthesis	1/17	0.0941906	0.370035	0	0	10.7978	25.5092	CYP27A1
	Fatty acid biosynthesis	1/18	0.0994488	0.37722	0	0	10.1621	23.4554	ACACA
	Pathogenic Escherichia coli infection	3/197	0.106896	0.389877	0	0	2.69455	6.02476	TUBB3;BAIAP2;MYO1G
	Steroid biosynthesis	1/20	0.109874	0.389877	0	0	9.09153	20.0779	EBP
	Rap1 signaling pathway	3/210	0.123022	0.409729	0	0	2.52366	5.28807	CSF1;CDH1;VEGFB
	Mismatch repair	1/23	0.125289	0.409729	0	0	7.85059	16.3067	POLD1
	Ribosome biogenesis in eukaryotes	2/108	0.129957	0.409729	0	0	3.27342	6.67959	RRP7A;EFL1
	Vitamin digestion and absorption	1/24	0.130368	0.409729	0	0	7.50888	15.2985	SCARB1
	Collecting duct acid secretion	1/27	0.145431	0.444372	0	0	6.64147	12.8051	ATP6V0A1
	Ras signaling pathway	3/232	0.152149	0.452335	0	0	2.27866	4.29049	CSF1;RASGRF1;VEGFB
	Glyoxylate and dicarboxylate metabolism	1/30	0.160235	0.463838	0	0	5.95352	10.9016	CS
	SNARE interactions in vesicular transport	1/33	0.174785	0.466496	0	0	5.39457	9.4092	YKT6
	Base excision repair	1/33	0.174785	0.466496	0	0	5.39457	9.4092	POLD1
	Fructose and mannose metabolism	1/33	0.174785	0.466496	0	0	5.39457	9.4092	PMM1
	Propanoate metabolism	1/34	0.179579	0.466496	0	0	5.23083	8.98207	ACACA
	Nicotinate and nicotinamide metabolism	1/35	0.184345	0.466496	0	0	5.07673	8.58446	NADK
	DNA replication	1/36	0.189084	0.466496	0	0	4.93143	8.2136	POLD1
	Thyroid cancer	1/37	0.193796	0.466496	0	0	4.7942	7.86704	CDH1
	Ubiquitin mediated proteolysis	2/140	0.19508	0.466496	0	0	2.5103	4.10269	UBE2L6;UBA52
	Bladder cancer	1/41	0.212373	0.485418	0	0	4.31391	6.68402	CDH1
	Homologous recombination	1/41	0.212373	0.485418	0	0	4.31391	6.68402	POLD1
	Spliceosome	2/150	0.216232	0.485418	0	0	2.3395	3.58272	SNRPD2;SNRPC
	Fat digestion and absorption	1/43	0.221502	0.487305	0	0	4.10807	6.19219	SCARB1
	Proteasome	1/46	0.234999	0.496768	0	0	3.83362	5.55175	PSMB6
	Nucleotide excision repair	1/47	0.239446	0.496768	0	0	3.75009	5.36048	POLD1
	Pyruvate metabolism	1/47	0.239446	0.496768	0	0	3.75009	5.36048	ACACA
	Amino sugar and nucleotide sugar metabolism	1/48	0.243868	0.496768	0	0	3.67012	5.17901	PMM1
	Vibrio cholerae infection	1/50	0.252635	0.504783	0	0	3.51996	4.8428	ATP6V0A1
	Ovarian steroidogenesis	1/51	0.256981	0.504783	0	0	3.44939	4.68688	SCARB1
	Endocrine and other factor-regulated calcium reabsorption	1/53	0.265597	0.511818	0	0	3.31639	4.39679	CLTA
	Fanconi anemia pathway	1/54	0.269868	0.511818	0	0	3.25365	4.26171	UBE2T
	Glutathione metabolism	1/57	0.282533	0.517011	0	0	3.07888	3.89158	IDH1
	Legionellosis	1/57	0.282533	0.517011	0	0	3.07888	3.89158	EEF1A2
	Endometrial cancer	1/58	0.286706	0.517011	0	0	3.02471	3.77877	CDH1
	RNA transport	2/186	0.293407	0.520561	0	0	1.87834	2.30321	EIF2B2;EEF1A2
	Cortisol synthesis and secretion	1/65	0.315252	0.549912	0	0	2.69293	3.10868	SCARB1
	Focal adhesion	2/201	0.325445	0.549912	0	0	1.73543	1.94813	RASGRF1;VEGFB
	Mitophagy	1/68	0.327137	0.549912	0	0	2.57197	2.87385	UBA52
	Central carbon metabolism in cancer	1/70	0.334946	0.549912	0	0	2.49716	2.73136	IDH1
	Epithelial cell signaling in Helicobacter pylori infection	1/70	0.334946	0.549912	0	0	2.49716	2.73136	ATP6V0A1
	Melanoma	1/72	0.342666	0.554312	0	0	2.42658	2.59887	CDH1
	PPAR signaling pathway	1/74	0.350296	0.558443	0	0	2.35986	2.47543	CYP27A1
	Leishmaniasis	1/77	0.361577	0.568193	0	0	2.26636	2.30552	EEF1A2
	Peroxisome	1/82	0.37995	0.588655	0	0	2.12593	2.05729	IDH1
	Gap junction	1/88	0.401306	0.60755	0	0	1.97871	1.80662	TUBB3
	Bile secretion	1/90	0.408261	0.60755	0	0	1.93405	1.73261	SCARB1
	Salivary secretion	1/93	0.418545	0.60755	0	0	1.8707	1.62933	CST3
	Endocytosis	2/252	0.430677	0.60755	0	0	1.37782	1.16068	CLTA;ARF5
	Aldosterone synthesis and secretion	1/98	0.435291	0.60755	0	0	1.77382	1.47536	SCARB1
	mRNA surveillance pathway	1/98	0.435291	0.60755	0	0	1.77382	1.47536	GSPT2
	Hematopoietic cell lineage	1/99	0.438582	0.60755	0	0	1.75563	1.44701	CSF1
	AGE-RAGE signaling pathway in diabetic complications	1/100	0.441855	0.60755	0	0	1.73781	1.4194	VEGFB
	Viral protein interaction with cytokine and cytokine receptor	1/100	0.441855	0.60755	0	0	1.73781	1.4194	CSF1
	Toll-like receptor signaling pathway	1/104	0.454756	0.61757	0	0	1.66999	1.31594	CTSK
	Glucagon signaling pathway	1/107	0.464238	0.622759	0	0	1.62248	1.24502	ACACA
	TNF signaling pathway	1/112	0.479679	0.635719	0	0	1.549	1.13795	CSF1
	AMPK signaling pathway	1/120	0.503472	0.659309	0	0	1.44428	0.991105	ACACA
	Relaxin signaling pathway	1/129	0.528952	0.680406	0	0	1.34212	0.854739	VEGFB
	Natural killer cell mediated cytotoxicity	1/131	0.534436	0.680406	0	0	1.32134	0.827876	TYROBP
	Apelin signaling pathway	1/137	0.55051	0.680406	0	0	1.26266	0.753695	CDH1
	Yersinia infection	1/137	0.55051	0.680406	0	0	1.26266	0.753695	BAIAP2
	Insulin signaling pathway	1/137	0.55051	0.680406	0	0	1.26266	0.753695	ACACA
	Apoptosis	1/142	0.563484	0.684217	0	0	1.21758	0.698422	CTSK
	Spinocerebellar ataxia	1/143	0.566034	0.684217	0	0	1.20894	0.68801	PSMB6
	Cell adhesion molecules	1/148	0.578563	0.687235	0	0	1.16752	0.638878	CDH1
	Gastric cancer	1/149	0.581026	0.687235	0	0	1.15958	0.629604	CDH1
	Cushing syndrome	1/155	0.595505	0.694991	0	0	1.11406	0.577469	SCARB1
	Hepatitis C	1/157	0.60022	0.694991	0	0	1.09967	0.561335	SCARB1
	PI3K-Akt signaling pathway	2/354	0.611479	0.696334	0	0	0.973485	0.478832	CSF1;VEGFB
	Hippo signaling pathway	1/163	0.61404	0.696334	0	0	1.05862	0.516281	CDH1
	Protein processing in endoplasmic reticulum	1/171	0.631734	0.709089	0	0	1.00839	0.46314	HSPA4L
	Tuberculosis	1/180	0.650679	0.722977	0	0	0.95725	0.411367	ATP6V0A1
	Kaposi sarcoma-associated herpesvirus infection	1/193	0.676351	0.743986	0	0	0.891848	0.348751	UBA52
	Epstein-Barr virus infection	1/202	0.693019	0.754773	0	0	0.851525	0.312252	VIM
	Regulation of actin cytoskeleton	1/218	0.720577	0.777093	0	0	0.788099	0.258263	BAIAP2
	Calcium signaling pathway	1/240	0.754506	0.80371	0	0	0.714754	0.201341	VEGFB
	Shigellosis	1/246	0.763028	0.80371	0	0	0.697036	0.188521	UBA52
	Salmonella infection	1/249	0.767178	0.80371	0	0	0.688499	0.182477	TUBB3
	Pathways in cancer	2/531	0.817246	0.845554	0	0	0.641893	0.129544	CDH1;VEGFB
	Cytokine-cytokine receptor interaction	1/295	0.822494	0.845554	0	0	0.579414	0.113226	CSF1
	MicroRNAs in cancer	1/310	0.837543	0.853053	0	0	0.550865	0.0976587	VIM
	Human papillomavirus infection	1/331	0.85651	0.864368	0	0	0.515257	0.0798078	ATP6V0A1
	Herpes simplex virus 1 infection	1/498	0.946789	0.946789	0	0	0.3392	0.0185472	EIF2B2

## Sheet: skyblue1
Supplementary Table 9: The complete list of the KEGG pathways in the preserved consensus modules	Term	Overlap	P-value	Adjusted P-value	Old P-value	Old Adjusted P-value	Odds Ratio	Combined Score	Genes
	Phosphatidylinositol signaling system	10/97	4.61002e-06	0.00106491	0	0	7.03412	86.4302	DGKD;MTMR3;INPP5A;DGKQ;ITPK1;PLCG2;PI4KA;PIP4K2B;ITPR3;IP6K2
	Lysosome	10/128	5.30156e-05	0.0061233	0	0	5.17797	50.9767	GNPTG;HGSNAT;AP1G2;IDUA;SLC11A1;HYAL2;GAA;MAN2B1;ARSG;CTSF
	Other types of O-glycan biosynthesis	6/47	0.000117089	0.00901586	0	0	8.86585	80.2588	LFNG;B4GALT3;POFUT2;POGLUT1;MFNG;COLGALT1
	Inositol phosphate metabolism	6/73	0.0012973	0.0749188	0	0	5.41819	36.0173	MTMR3;INPP5A;ITPK1;PLCG2;PI4KA;PIP4K2B
	Fructose and mannose metabolism	4/33	0.00204147	0.0943161	0	0	8.31013	51.4737	GMPPB;PFKFB4;FCSK;PFKP
	Notch signaling pathway	5/59	0.00286592	0.110338	0	0	5.5886	32.7205	LFNG;NOTCH3;CTBP1;MFNG;DVL2
	Glycosaminoglycan degradation	3/19	0.00354523	0.116993	0	0	11.2695	63.5842	HGSNAT;IDUA;HYAL2
	Platelet activation	7/124	0.00454002	0.131093	0	0	3.62179	19.5389	ITGA2B;TBXAS1;PLCG2;ORAI1;ITPR3;MAPK14;MAPK12
	Fanconi anemia pathway	4/54	0.0120464	0.309192	0	0	4.81472	21.2762	MUS81;FANCA;TELO2;FAAP100
	Glycerolipid metabolism	4/61	0.0181822	0.396896	0	0	4.22194	16.9186	DGKD;DGKQ;GLYCTK;AGPAT2
	Osteoclast differentiation	6/127	0.0188998	0.396896	0	0	2.99189	11.8736	CSF1R;PLCG2;MAPK14;FCGR2B;MAP3K14;MAPK12
	Glycerophospholipid metabolism	5/98	0.0231952	0.446508	0	0	3.23854	12.1893	PGS1;DGKD;DGKQ;PNPLA6;AGPAT2
	Epithelial cell signaling in Helicobacter pylori infection	4/70	0.0285015	0.479085	0	0	3.64454	12.9665	PLCG2;MAPK14;MAP3K14;MAPK12
	C-type lectin receptor signaling pathway	5/104	0.0290355	0.479085	0	0	3.04134	10.764	PLCG2;ITPR3;MAPK14;MAP3K14;MAPK12
	Pertussis	4/76	0.036974	0.569399	0	0	3.33981	11.0132	IRF8;MAPK14;MAPK12;MYD88
	Neurotrophin signaling pathway	5/119	0.0474249	0.638299	0	0	2.63914	8.04569	RPS6KA1;PLCG2;MAPK14;SH2B3;MAPK12
	Arginine biosynthesis	2/22	0.0504692	0.638299	0	0	5.99085	17.891	GPT2;ASS1
	Mannose type O-glycan biosynthesis	2/23	0.0546881	0.638299	0	0	5.70528	16.5802	B4GALT3;FUT4
	Glycosaminoglycan biosynthesis	3/53	0.056984	0.638299	0	0	3.6	10.3139	B4GALT3;CHPF;CHPF2
	PD-L1 expression and PD-1 checkpoint pathway in cancer	4/89	0.0597846	0.638299	0	0	2.82714	7.96407	BATF2;MAPK14;MAPK12;MYD88
	Oocyte meiosis	5/129	0.0627896	0.638299	0	0	2.42506	6.71249	RPS6KA1;ITPR3;MAPK14;MAPK12;ANAPC11
	Glycosylphosphatidylinositol (GPI)-anchor biosynthesis	2/26	0.0680405	0.638299	0	0	4.99136	13.415	PIGQ;PIGG
	VEGF signaling pathway	3/59	0.0736796	0.638299	0	0	3.2133	8.38039	PLCG2;MAPK14;MAPK12
	Inflammatory mediator regulation of TRP channels	4/98	0.0790807	0.638299	0	0	2.55528	6.48348	PLCG2;ITPR3;MAPK14;MAPK12
	Progesterone-mediated oocyte maturation	4/100	0.083743	0.638299	0	0	2.50179	6.20445	RPS6KA1;MAPK14;MAPK12;ANAPC11
	Apoptosis	5/142	0.0864747	0.638299	0	0	2.19349	5.36944	ENDOG;CSF2RB;ITPR3;CTSF;MAP3K14
	Glyoxylate and dicarboxylate metabolism	2/30	0.0872873	0.638299	0	0	4.27744	10.4307	GLYCTK;AMT
	Pentose phosphate pathway	2/30	0.0872873	0.638299	0	0	4.27744	10.4307	GLYCTK;PFKP
	Signaling pathways regulating pluripotency of stem cells	5/143	0.0884667	0.638299	0	0	2.17748	5.28067	FZD7;DVL2;ID3;MAPK14;MAPK12
	Galactose metabolism	2/31	0.0923265	0.638299	0	0	4.12973	9.83877	GAA;PFKP
	NF-kappa B signaling pathway	4/104	0.0934608	0.638299	0	0	2.40123	5.69142	PLCG2;CARD14;MAP3K14;MYD88
	Neutrophil extracellular trap formation	6/189	0.0936527	0.638299	0	0	1.97197	4.66994	HDAC4;HDAC10;ITGA2B;PLCG2;MAPK14;MAPK12
	Vitamin B6 metabolism	1/6	0.0950161	0.638299	0	0	11.9544	28.1372	PDXP
	Phospholipase D signaling pathway	5/148	0.0987809	0.638299	0	0	2.10081	4.86305	DGKD;DGKQ;PLCG2;RALGDS;AGPAT2
	Fc epsilon RI signaling pathway	3/68	0.102233	0.638299	0	0	2.76711	6.31041	PLCG2;MAPK14;MAPK12
	mTOR signaling pathway	5/154	0.111918	0.638299	0	0	2.01559	4.41411	FZD7;RPS6KA1;DVL2;CASTOR1;TELO2
	Nicotinate and nicotinamide metabolism	2/35	0.113268	0.638299	0	0	3.62842	7.9027	NAPRT;SIRT7
	Shigellosis	7/246	0.113877	0.638299	0	0	1.76195	3.82807	PLCG2;ILK;ITPR3;FOXO4;MAPK14;MYD88;MAPK12
	MAPK signaling pathway	8/294	0.11495	0.638299	0	0	1.68388	3.64267	CSF1R;CACNB3;RPS6KA1;MAPK14;MAP3K14;RASGRP4;MYD88;MAPK12
	Epstein-Barr virus infection	6/202	0.118378	0.638299	0	0	1.83995	3.92621	CCND3;PLCG2;MAPK14;MAP3K14;MYD88;MAPK12
	Starch and sucrose metabolism	2/36	0.118679	0.638299	0	0	3.52152	7.50552	PYGB;GAA
	Alanine, aspartate and glutamate metabolism	2/37	0.124154	0.638299	0	0	3.42073	7.13643	GPT2;ASS1
	Sulfur relay system	1/8	0.124644	0.638299	0	0	8.53799	17.7786	CTU1
	Hippo signaling pathway	5/163	0.133105	0.638299	0	0	1.8999	3.83137	CCND3;LATS2;FZD7;DLG5;DVL2
	Growth hormone synthesis, secretion and action	4/119	0.134256	0.638299	0	0	2.08642	4.18955	PLCG2;ITPR3;MAPK14;MAPK12
	Leishmaniasis	3/77	0.134434	0.638299	0	0	2.42946	4.87514	MAPK14;MAPK12;MYD88
	Rap1 signaling pathway	6/210	0.135057	0.638299	0	0	1.76707	3.53776	CSF1R;ITGA2B;ARAP3;MAPK14;RALGDS;MAPK12
	Human immunodeficiency virus 1 infection	6/212	0.139393	0.638299	0	0	1.74973	3.44777	AP1G2;PLCG2;ITPR3;MAPK14;MYD88;MAPK12
	Thyroid hormone signaling pathway	4/121	0.140172	0.638299	0	0	2.05055	4.02909	NOTCH3;THRA;PLCG2;PFKP
	Wnt signaling pathway	5/166	0.140542	0.638299	0	0	1.86421	3.65806	CCND3;CTBP1;FZD7;CTNNBIP1;DVL2
	Glycine, serine and threonine metabolism	2/40	0.140923	0.638299	0	0	3.15019	6.17293	GLYCTK;AMT
	Homologous recombination	2/41	0.146616	0.651315	0	0	3.06926	5.89278	MUS81;XRCC3
	B cell receptor signaling pathway	3/81	0.149741	0.652643	0	0	2.3044	4.37571	CD81;PLCG2;FCGR2B
	Fat digestion and absorption	2/43	0.158139	0.676484	0	0	2.91924	5.38391	AGPAT2;SLC27A4
	Basal transcription factors	2/45	0.169823	0.700521	0	0	2.78318	4.93457	TAF6L;ERCC2
	Glycosphingolipid biosynthesis	2/45	0.169823	0.700521	0	0	2.78318	4.93457	B4GALT3;FUT4
	Tuberculosis	5/180	0.177494	0.719319	0	0	1.71385	2.96293	MAPK14;FCGR2B;CORO1A;MYD88;MAPK12
	Amino sugar and nucleotide sugar metabolism	2/48	0.187603	0.720411	0	0	2.60127	4.35304	GMPPB;FCSK
	Yersinia infection	4/137	0.1909	0.720411	0	0	1.80239	2.98477	RPS6KA1;MAPK14;MYD88;MAPK12
	Th1 and Th2 cell differentiation	3/92	0.194368	0.720411	0	0	2.01845	3.30623	NOTCH3;MAPK14;MAPK12
	Fluid shear stress and atherosclerosis	4/139	0.197614	0.720411	0	0	1.77551	2.87888	ITGA2B;MAPK14;ASS1;MAPK12
	GnRH signaling pathway	3/93	0.19858	0.720411	0	0	1.99592	3.22654	ITPR3;MAPK14;MAPK12
	Malaria	2/50	0.199594	0.720411	0	0	2.49263	4.0168	CD81;MYD88
	Vibrio cholerae infection	2/50	0.199594	0.720411	0	0	2.49263	4.0168	PLCG2;SEC61B
	Choline metabolism in cancer	3/98	0.219949	0.751137	0	0	1.89039	2.86273	DGKD;DGKQ;RALGDS
	AGE-RAGE signaling pathway in diabetic complications	3/100	0.228625	0.751137	0	0	1.85122	2.7318	PLCG2;MAPK14;MAPK12
	Retrograde endocannabinoid signaling	4/148	0.228655	0.751137	0	0	1.66377	2.45496	FAAH;ITPR3;MAPK14;MAPK12
	Adrenergic signaling in cardiomyocytes	4/150	0.235716	0.751137	0	0	1.64081	2.37118	CACNB3;CREM;MAPK14;MAPK12
	Chagas disease	3/102	0.237364	0.751137	0	0	1.81364	2.6083	MAPK14;MYD88;MAPK12
	T cell receptor signaling pathway	3/104	0.246161	0.751137	0	0	1.77755	2.49171	MAPK14;MAP3K14;MAPK12
	Toll-like receptor signaling pathway	3/104	0.246161	0.751137	0	0	1.77755	2.49171	MAPK14;MYD88;MAPK12
	Phenylalanine metabolism	1/17	0.246445	0.751137	0	0	3.73366	5.22943	MIF
	Proteoglycans in cancer	5/205	0.250998	0.751137	0	0	1.49769	2.07027	FZD7;PLCG2;ITPR3;MAPK14;MAPK12
	Cushing syndrome	4/155	0.253587	0.751137	0	0	1.58607	2.17617	FZD7;DVL2;ORAI1;ITPR3
	Cellular senescence	4/156	0.257196	0.751137	0	0	1.57556	2.13948	CCND3;ITPR3;MAPK14;MAPK12
	Other glycan degradation	1/18	0.258889	0.751137	0	0	3.51386	4.74847	MAN2B1
	Glucagon signaling pathway	3/107	0.259447	0.751137	0	0	1.72601	2.32873	PYGB;ITPR3;PFKP
	Mineral absorption	2/60	0.260507	0.751137	0	0	2.06182	2.7734	SLC46A1;CLCN2
	Pathways in cancer	11/531	0.262968	0.751137	0	0	1.26989	1.69623	CSF1R;NOTCH3;CCND3;CTBP1;FZD7;ITGA2B;PLCG2;DVL2;CSF2RB;RALGDS;RASGRP4
	Insulin resistance	3/108	0.263898	0.751137	0	0	1.70948	2.27736	PYGB;RPS6KA1;SLC27A4
	Arachidonic acid metabolism	2/61	0.266637	0.751137	0	0	2.02677	2.67912	TBXAS1;CBR3
	Steroid hormone biosynthesis	2/61	0.266637	0.751137	0	0	2.02677	2.67912	DHRS11;SRD5A1
	Basal cell carcinoma	2/63	0.278894	0.751856	0	0	1.96012	2.50292	FZD7;DVL2
	Lysine degradation	2/63	0.278894	0.751856	0	0	1.96012	2.50292	PHYKPL;COLGALT1
	TNF signaling pathway	3/112	0.281786	0.751856	0	0	1.64641	2.08536	MAPK14;MAP3K14;MAPK12
	Toxoplasmosis	3/112	0.281786	0.751856	0	0	1.64641	2.08536	MAPK14;MYD88;MAPK12
	One carbon pool by folate	1/20	0.283166	0.751856	0	0	3.14366	3.96642	AMT
	Leukocyte transendothelial migration	3/114	0.290771	0.755648	0	0	1.61658	1.99683	PLCG2;MAPK14;MAPK12
	Cortisol synthesis and secretion	2/65	0.291137	0.755648	0	0	1.8977	2.34168	ORAI1;ITPR3
	Acute myeloid leukemia	2/67	0.303353	0.758064	0	0	1.83912	2.19381	CSF1R;CEBPE
	Long-term potentiation	2/67	0.303353	0.758064	0	0	1.83912	2.19381	RPS6KA1;ITPR3
	Human papillomavirus infection	7/331	0.30648	0.758064	0	0	1.29402	1.53032	LFNG;NOTCH3;CCND3;FZD7;MFNG;ITGA2B;DVL2
	Renin secretion	2/69	0.315531	0.758064	0	0	1.78404	2.05788	ORAI1;ITPR3
	AMPK signaling pathway	3/120	0.317827	0.758064	0	0	1.53321	1.75744	PFKFB4;ADIPOR2;PFKP
	Protein export	1/23	0.318103	0.758064	0	0	2.71456	3.1092	SEC61B
	Central carbon metabolism in cancer	2/70	0.321603	0.758064	0	0	1.75771	1.99401	SLC1A5;PFKP
	Prolactin signaling pathway	2/70	0.321603	0.758064	0	0	1.75771	1.99401	MAPK14;MAPK12
	RIG-I-like receptor signaling pathway	2/70	0.321603	0.758064	0	0	1.75771	1.99401	MAPK14;MAPK12
	Vitamin digestion and absorption	1/24	0.329368	0.763428	0	0	2.59641	2.88352	SLC46A1
	Coronavirus disease	5/232	0.337098	0.763428	0	0	1.31772	1.43287	C8G;PLCG2;MAPK14;MYD88;MAPK12
	Ras signaling pathway	5/232	0.337098	0.763428	0	0	1.31772	1.43287	CSF1R;PLCG2;FOXO4;RALGDS;RASGRP4
	Thermogenesis	5/232	0.337098	0.763428	0	0	1.31772	1.43287	COX19;RPS6KA1;SLC25A20;MAPK14;MAPK12
	PPAR signaling pathway	2/74	0.345744	0.775406	0	0	1.65972	1.76272	ILK;SLC27A4
	NOD-like receptor signaling pathway	4/181	0.34968	0.776692	0	0	1.35129	1.41985	ITPR3;MAPK14;MYD88;MAPK12
	Gastric acid secretion	2/76	0.357711	0.786964	0	0	1.6147	1.65996	HRH2;ITPR3
	Arrhythmogenic right ventricular cardiomyopathy	2/77	0.363665	0.792515	0	0	1.59309	1.61145	CACNB3;ITGA2B
	FoxO signaling pathway	3/131	0.367431	0.793238	0	0	1.40066	1.40237	FOXO4;MAPK14;MAPK12
	Dopaminergic synapse	3/132	0.371918	0.795492	0	0	1.38973	1.37456	ITPR3;MAPK14;MAPK12
	Apelin signaling pathway	3/137	0.394259	0.82855	0	0	1.33753	1.24491	HDAC4;NOTCH3;ITPR3
	Kaposi sarcoma-associated herpesvirus infection	4/193	0.394547	0.82855	0	0	1.26471	1.1762	PLCG2;ITPR3;MAPK14;MAPK12
	Measles	3/139	0.403139	0.838965	0	0	1.31773	1.19712	CCND3;FCGR2B;MYD88
	Ubiquitin mediated proteolysis	3/140	0.407566	0.8391	0	0	1.30804	1.17404	CUL7;MGRN1;ANAPC11
	ErbB signaling pathway	2/85	0.410469	0.8391	0	0	1.43895	1.28132	PLCG2;NRG1
	Base excision repair	1/33	0.422753	0.85663	0	0	1.86531	1.60597	NTHL1
	Pentose and glucuronate interconversions	1/34	0.432293	0.866458	0	0	1.80869	1.51687	XYLB
	Breast cancer	3/147	0.438253	0.866458	0	0	1.24401	1.02626	NOTCH3;FZD7;DVL2
	Hypertrophic cardiomyopathy	2/90	0.438856	0.866458	0	0	1.35685	1.11748	CACNB3;ITGA2B
	Tyrosine metabolism	1/36	0.450905	0.868865	0	0	1.70517	1.35816	MIF
	Phagosome	3/152	0.459802	0.868865	0	0	1.20196	0.933873	SEC61B;FCGR2B;CORO1A
	African trypanosomiasis	1/37	0.459981	0.868865	0	0	1.65772	1.28733	MYD88
	IL-17 signaling pathway	2/94	0.461021	0.868865	0	0	1.29759	1.00474	MAPK14;MAPK12
	TGF-beta signaling pathway	2/94	0.461021	0.868865	0	0	1.29759	1.00474	ID3;SMAD6
	Primary immunodeficiency	1/38	0.468908	0.868865	0	0	1.61283	1.22148	ORAI1
	Dilated cardiomyopathy	2/96	0.47191	0.868865	0	0	1.26985	0.953614	CACNB3;ITGA2B
	Non-alcoholic fatty liver disease	3/155	0.472561	0.868865	0	0	1.17805	0.883055	MAPK14;ADIPOR2;MAPK12
	Fc gamma R-mediated phagocytosis	2/97	0.477306	0.868865	0	0	1.25642	0.929245	PLCG2;FCGR2B
	Various types of N-glycan biosynthesis	1/39	0.477687	0.868865	0	0	1.57031	1.16014	B4GALT3
	Aldosterone synthesis and secretion	2/98	0.482667	0.869683	0	0	1.24327	0.90563	ORAI1;ITPR3
	Hematopoietic cell lineage	2/99	0.487995	0.869683	0	0	1.23039	0.882742	CSF1R;ITGA2B
	Human T-cell leukemia virus 1 infection	4/219	0.489432	0.869683	0	0	1.11029	0.79331	CCND3;KAT5;MAP3K14;ANAPC11
	Melanogenesis	2/101	0.498547	0.871518	0	0	1.20541	0.839034	FZD7;DVL2
	Hepatitis B	3/162	0.501783	0.871518	0	0	1.12579	0.776329	MAPK14;MYD88;MAPK12
	JAK-STAT signaling pathway	3/162	0.501783	0.871518	0	0	1.12579	0.776329	CCND3;OSM;CSF2RB
	Vasopressin-regulated water reabsorption	1/44	0.519462	0.892562	0	0	1.38736	0.908668	DYNLL1
	Hepatocellular carcinoma	3/168	0.52616	0.892562	0	0	1.08451	0.696421	FZD7;DVL2;PLCG2
	ABC transporters	1/45	0.527409	0.892562	0	0	1.35576	0.867389	ABCA3
	Th17 cell differentiation	2/107	0.529355	0.892562	0	0	1.13618	0.722719	MAPK14;MAPK12
	HIF-1 signaling pathway	2/109	0.539336	0.902247	0	0	1.11483	0.688314	PLCG2;PFKP
	Nucleotide excision repair	1/47	0.54291	0.902247	0	0	1.29668	0.792028	ERCC2
	Intestinal immune network for IgA production	1/48	0.55047	0.906703	0	0	1.26903	0.757589	MAP3K14
	Calcium signaling pathway	4/240	0.561385	0.906703	0	0	1.0104	0.583351	HRH2;PLCG2;ORAI1;ITPR3
	Arginine and proline metabolism	1/50	0.565218	0.906703	0	0	1.21711	0.694414	PYCR3
	Cholesterol metabolism	1/50	0.565218	0.906703	0	0	1.21711	0.694414	STARD3
	N-Glycan biosynthesis	1/50	0.565218	0.906703	0	0	1.21711	0.694414	B4GALT3
	Axon guidance	3/182	0.580367	0.915733	0	0	0.998975	0.543537	PLCG2;ILK;SSH2
	Sphingolipid signaling pathway	2/119	0.587018	0.915733	0	0	1.01902	0.542833	MAPK14;MAPK12
	Salmonella infection	4/249	0.590496	0.915733	0	0	0.972831	0.512479	DYNLL1;MAPK14;MYD88;MAPK12
	Hedgehog signaling pathway	1/56	0.606628	0.915733	0	0	1.084	0.541826	MGRN1
	Cell cycle	2/124	0.609455	0.915733	0	0	0.977009	0.483805	CCND3;ANAPC11
	Glutathione metabolism	1/57	0.613137	0.915733	0	0	1.06459	0.520762	OPLAH
	Legionellosis	1/57	0.613137	0.915733	0	0	1.06459	0.520762	MYD88
	Transcriptional misregulation in cancer	3/192	0.616612	0.915733	0	0	0.945634	0.457229	CSF1R;SLC45A3;CEBPE
	Endometrial cancer	1/58	0.619539	0.915733	0	0	1.04586	0.500737	ILK
	Relaxin signaling pathway	2/129	0.630954	0.915733	0	0	0.938304	0.43211	MAPK14;MAPK12
	Long-term depression	1/60	0.632026	0.915733	0	0	1.0103	0.463552	ITPR3
	Pathogenic Escherichia coli infection	3/197	0.633925	0.915733	0	0	0.921025	0.419826	MAPK14;MYD88;MAPK12
	Focal adhesion	3/201	0.64738	0.915733	0	0	0.902233	0.39231	CCND3;ITGA2B;ILK
	Cytosolic DNA-sensing pathway	1/63	0.649996	0.915733	0	0	0.961271	0.414105	TREX1
	Viral carcinogenesis	3/203	0.653975	0.915733	0	0	0.893119	0.379295	HDAC4;CCND3;HDAC10
	GnRH secretion	1/64	0.655789	0.915733	0	0	0.945964	0.399117	ITPR3
	Prion disease	4/273	0.662306	0.915733	0	0	0.884941	0.364621	C8G;ITPR3;MAPK14;MAPK12
	Autophagy	2/137	0.66342	0.915733	0	0	0.88234	0.362065	MTMR3;ZFYVE1
	Insulin signaling pathway	2/137	0.66342	0.915733	0	0	0.88234	0.362065	PYGB;INPP5A
	Glycolysis / Gluconeogenesis	1/67	0.672602	0.915733	0	0	0.902828	0.358063	PFKP
	Adipocytokine signaling pathway	1/69	0.683353	0.915733	0	0	0.876185	0.333602	ADIPOR2
	Spinocerebellar ataxia	2/143	0.686235	0.915733	0	0	0.844534	0.317997	KAT5;ITPR3
	Lipid and atherosclerosis	3/215	0.691688	0.915733	0	0	0.842046	0.310395	MAPK14;MYD88;MAPK12
	Adherens junction	1/71	0.693752	0.915733	0	0	0.851064	0.311184	NECTIN2
	Non-small cell lung cancer	1/72	0.698823	0.915733	0	0	0.839034	0.300675	PLCG2
	Regulation of actin cytoskeleton	3/218	0.700619	0.915733	0	0	0.830169	0.295366	ITGA2B;PIP4K2B;SSH2
	p53 signaling pathway	1/73	0.70381	0.915733	0	0	0.827339	0.2906	CCND3
	Cell adhesion molecules	2/148	0.704267	0.915733	0	0	0.815403	0.285878	GLG1;NECTIN2
	Gastric cancer	2/149	0.707768	0.915733	0	0	0.809814	0.279903	FZD7;DVL2
	Glioma	1/75	0.713539	0.915733	0	0	0.804896	0.271667	PLCG2
	Thyroid hormone synthesis	1/75	0.713539	0.915733	0	0	0.804896	0.271667	ITPR3
	Chronic myeloid leukemia	1/76	0.718284	0.915733	0	0	0.794124	0.262768	CTBP1
	Metabolism of xenobiotics by cytochrome P450	1/76	0.718284	0.915733	0	0	0.794124	0.262768	CBR3
	Pancreatic cancer	1/76	0.718284	0.915733	0	0	0.794124	0.262768	RALGDS
	Cytokine-cytokine receptor interaction	4/295	0.720219	0.915733	0	0	0.81711	0.268176	CSF1R;OSM;CSF2RB;RELT
	Human cytomegalovirus infection	3/225	0.720693	0.915733	0	0	0.803703	0.263247	ITPR3;MAPK14;MAPK12
	Bacterial invasion of epithelial cells	1/77	0.72295	0.915733	0	0	0.783635	0.254223	ILK
	Oxytocin signaling pathway	2/154	0.72476	0.915733	0	0	0.782975	0.252051	CACNB3;ITPR3
	RNA degradation	1/79	0.732052	0.915733	0	0	0.763463	0.238127	PFKP
	Peroxisome	1/82	0.745149	0.915733	0	0	0.735074	0.216238	PEX16
	MicroRNAs in cancer	4/310	0.755304	0.915733	0	0	0.776455	0.2179	HDAC4;NOTCH3;SLC45A3;PLCG2
	Complement and coagulation cascades	1/85	0.757608	0.915733	0	0	0.708713	0.196731	C8G
	Colorectal cancer	1/86	0.761624	0.915733	0	0	0.70034	0.190704	RALGDS
	Insulin secretion	1/86	0.761624	0.915733	0	0	0.70034	0.190704	ITPR3
	Taste transduction	1/86	0.761624	0.915733	0	0	0.70034	0.190704	ITPR3
	Cardiac muscle contraction	1/87	0.765575	0.915733	0	0	0.692161	0.184896	CACNB3
	ECM-receptor interaction	1/88	0.769459	0.915733	0	0	0.68417	0.179298	ITGA2B
	Gap junction	1/88	0.769459	0.915733	0	0	0.68417	0.179298	ITPR3
	Tight junction	2/169	0.770795	0.915733	0	0	0.7121	0.185383	WHAMM;TJP3
	Influenza A	2/172	0.779157	0.915733	0	0	0.699426	0.174537	CCND3;MYD88
	Small cell lung cancer	1/92	0.784368	0.915733	0	0	0.653963	0.158833	ITGA2B
	Salivary secretion	1/93	0.787942	0.915733	0	0	0.646822	0.154158	ITPR3
	Endocytosis	3/252	0.788405	0.915733	0	0	0.715559	0.170119	EHD1;ARAP3;VPS26B
	Staphylococcus aureus infection	1/95	0.794914	0.915733	0	0	0.632995	0.145286	FCGR2B
	Pathways of neurodegeneration	6/475	0.799012	0.915733	0	0	0.758154	0.170114	FZD7;DVL2;ITPR3;MAPK14;ZFYVE1;MAPK12
	Circadian entrainment	1/97	0.801658	0.915733	0	0	0.619744	0.137009	ITPR3
	mRNA surveillance pathway	1/98	0.804947	0.915733	0	0	0.613324	0.133078	CPSF1
	Viral protein interaction with cytokine and cytokine receptor	1/100	0.811362	0.915733	0	0	0.600872	0.125607	CSF1R
	Alcoholism	2/186	0.814737	0.915733	0	0	0.645745	0.132307	HDAC4;HDAC10
	Amoebiasis	1/102	0.817566	0.915733	0	0	0.588913	0.118621	C8G
	Longevity regulating pathway	1/102	0.817566	0.915733	0	0	0.588913	0.118621	ADIPOR2
	Pancreatic secretion	1/102	0.817566	0.915733	0	0	0.588913	0.118621	ITPR3
	Protein digestion and absorption	1/103	0.820592	0.915733	0	0	0.58311	0.115298	SLC1A5
	Parathyroid hormone synthesis, secretion and action	1/106	0.829372	0.921081	0	0	0.566363	0.105959	ITPR3
	PI3K-Akt signaling pathway	4/354	0.838735	0.921819	0	0	0.677301	0.11911	CSF1R;CCND3;ITGA2B;OSM
	Cholinergic synapse	1/113	0.848228	0.921819	0	0	0.530775	0.0873689	ITPR3
	Serotonergic synapse	1/113	0.848228	0.921819	0	0	0.530775	0.0873689	ITPR3
	Glutamatergic synapse	1/114	0.850746	0.921819	0	0	0.526051	0.0850317	ITPR3
	Diabetic cardiomyopathy	2/203	0.851008	0.921819	0	0	0.590614	0.0952862	MAPK14;MAPK12
	Amyotrophic lateral sclerosis	4/364	0.85398	0.921819	0	0	0.658146	0.103887	ITPR3;NRG1;MAPK14;MAPK12
	cAMP signaling pathway	2/216	0.874255	0.939316	0	0	0.554365	0.0744975	ORAI1;ARAP3
	Purine metabolism	1/129	0.883888	0.943371	0	0	0.464048	0.0572752	AMPD2
	Natural killer cell mediated cytotoxicity	1/131	0.887713	0.943371	0	0	0.456862	0.0544156	PLCG2
	Vascular smooth muscle contraction	1/133	0.891411	0.943371	0	0	0.449894	0.0517149	ITPR3
	Systemic lupus erythematosus	1/135	0.894989	0.943371	0	0	0.443134	0.049163	C8G
	Estrogen signaling pathway	1/137	0.898449	0.943371	0	0	0.436573	0.0467505	ITPR3
	Chemical carcinogenesis	2/239	0.907385	0.948443	0	0	0.499974	0.0485918	CCND3;RPS6KA1
	Herpes simplex virus 1 infection	5/498	0.916599	0.950338	0	0	0.59844	0.0521154	ZNF250;ZNF688;ZNF8;MYD88;NECTIN2
	Spliceosome	1/150	0.918328	0.950338	0	0	0.398217	0.0339282	PRPF40B
	Neuroactive ligand-receptor interaction	3/341	0.922588	0.950338	0	0	0.524727	0.0422788	THRA;HRH2;CHRNE
	Hepatitis C	1/157	0.927373	0.950338	0	0	0.380212	0.0286679	CD81
	Necroptosis	1/159	0.929768	0.950338	0	0	0.375361	0.0273337	PYGB
	cGMP-PKG signaling pathway	1/167	0.938588	0.953098	0	0	0.357125	0.022634	ITPR3
	Protein processing in endoplasmic reticulum	1/171	0.942575	0.953098	0	0	0.34865	0.0206192	SEC61B
	Alzheimer disease	3/369	0.944846	0.953098	0	0	0.483882	0.0274521	FZD7;DVL2;ITPR3
	Chemokine signaling pathway	1/192	0.959638	0.96381	0	0	0.309983	0.0127711	PLCG2
	Parkinson disease	1/249	0.984528	0.984528	0	0	0.238038	0.00371161	ITPR3

[truncated: 3 more sheets: skyblue2, thistle1, Sheet13]
